# Supplementary material for: Biosynthesis of the antibiotic nonribosomal peptide penicillin in baker's yeast
Source: Nat Commun. 2017 May 4;8:15202. doi: 10.1038/ncomms15202 (PMC5418595; doi:10.1038/ncomms15202)
Supplement: Supplementary Data 1 — The folder contains annotated Genbank files for all major plasmids constructed in this work and a Genbank file for the altered TRP1 locus sequence. [file ncomms15202-s2.zip]

Archive with 20 entries (17 files):
- plasmids/
- plasmids/.DS_Store
- __MACOSX/
- __MACOSX/plasmids/
- __MACOSX/plasmids/._.DS_Store
- plasmids/paa036.gb
- __MACOSX/plasmids/._paa036.gb
- plasmids/paa056.gb
- __MACOSX/plasmids/._paa056.gb
- plasmids/paa145.gb
- __MACOSX/plasmids/._paa145.gb
- plasmids/paa171.gb
- __MACOSX/plasmids/._paa171.gb
- plasmids/paa179.gb
- __MACOSX/plasmids/._paa179.gb
- plasmids/paa180.gb
- __MACOSX/plasmids/._paa180.gb
- plasmids/Sc.A1-trp1-locus.gb
- __MACOSX/plasmids/._Sc.A1-trp1-locus.gb
- __MACOSX/._plasmids
