# Supplementary material for: Biosynthesis of the antibiotic nonribosomal peptide penicillin in baker's yeast
Source: Nat Commun. 2017 May 4;8:15202. doi: 10.1038/ncomms15202 (PMC5418595; doi:10.1038/ncomms15202)
Supplement: Supplementary Data 1 — The folder contains annotated Genbank files for all major plasmids constructed in this work and a Genbank file for the altered TRP1 locus sequence. [file ncomms15202-s2.zip › plasmids/paa036.gb]

LOCUS       pAA036_(PEN_pcbC,_pclA 12631 bp ds-DNA     circular     13-JUL-2016
DEFINITION  .
KEYWORDS    "project:PEN" "SacCer_marker:Ura" "expression:SacCer"              
            "SacCer_ori:2u" "eColi_marker:camR" "YTK:MultiGene"
FEATURES             Location/Qualifiers
     misc_feature    4424..5418
                     /label="pcbC"
                     /ApEinfo_revcolor=#b4abac
                     /ApEinfo_fwdcolor=#b4abac
     misc_feature    7093..8823
                     /label="pclA"
                     /ApEinfo_revcolor=#c6c9d1
                     /ApEinfo_fwdcolor=#c6c9d1
     misc_feature    6149..6336
                     /label="PGK1 Terminator"
                     /ApEinfo_revcolor=#ff9ccd
                     /ApEinfo_fwdcolor=#ff9ccd
     misc_feature    1104..1107
                     /label="BsaI"
                     /ApEinfo_revcolor=#b1ff67
                     /ApEinfo_fwdcolor=#b1ff67
     misc_feature    12562..12586
                     /label="Con4 scar"
                     /ApEinfo_revcolor=#fffd6c
                     /ApEinfo_fwdcolor=#fffd6c
     misc_feature    9791..9794
                     /label="BsaI"
                     /ApEinfo_revcolor=#b1ff67
                     /ApEinfo_fwdcolor=#b1ff67
     misc_feature    complement(2890..2994)
                     /label="CamR Promoter"
                     /ApEinfo_revcolor=#84b0dc
                     /ApEinfo_fwdcolor=#84b0dc
     misc_feature    6378..6381
                     /label="BsmBI"
                     /ApEinfo_revcolor=#b1ff67
                     /ApEinfo_fwdcolor=#b1ff67
     misc_feature    6136..6139
                     /label="BsaI"
                     /ApEinfo_revcolor=#b1ff67
                     /ApEinfo_fwdcolor=#b1ff67
     misc_feature    225..1022
                     /label="URA3"
                     /ApEinfo_revcolor=#faac61
                     /ApEinfo_fwdcolor=#faac61
     misc_feature    3786..3810
                     /label="ConS scar"
                     /ApEinfo_revcolor=#ffef86
                     /ApEinfo_fwdcolor=#ffef86
     misc_feature    9562..9565
                     /label="BsaI"
                     /ApEinfo_revcolor=#b1ff67
                     /ApEinfo_fwdcolor=#b1ff67
     misc_feature    1..25
                     /label="ConE scar"
                     /ApEinfo_revcolor=#fffd6c
                     /ApEinfo_fwdcolor=#fffd6c
     misc_feature    12562..12565
                     /label="BsmBI"
                     /ApEinfo_revcolor=#b1ff67
                     /ApEinfo_fwdcolor=#b1ff67
     misc_feature    12591..12627
                     /label="Spacer"
                     /ApEinfo_revcolor=#b7c1c4
                     /ApEinfo_fwdcolor=#b7c1c4
     misc_feature    45..221
                     /label="URA3 Promoter"
                     /ApEinfo_revcolor=#faac61
                     /ApEinfo_fwdcolor=#faac61
     misc_feature    5423..6133
                     /label="Venus"
                     /ApEinfo_revcolor=#b1ff67
                     /ApEinfo_fwdcolor=#b1ff67
     misc_feature    41..44
                     /label="BsaI"
                     /ApEinfo_revcolor=#b1ff67
                     /ApEinfo_fwdcolor=#b1ff67
     rep_origin      1108..2070
                     /label="2micron"
                     /ApEinfo_revcolor=#bda661
                     /ApEinfo_fwdcolor=#bda661
     misc_feature    9795..9819
                     /label="Con3 scar"
                     /ApEinfo_revcolor=#fffd6c
                     /ApEinfo_fwdcolor=#fffd6c
     misc_feature    11598..12305
                     /label="mRuby2"
                     /ApEinfo_revcolor=#ff454e
                     /ApEinfo_fwdcolor=#ff454e
     misc_feature    3811..3814
                     /label="BsaI"
                     /ApEinfo_revcolor=#b1ff67
                     /ApEinfo_fwdcolor=#b1ff67
     misc_feature    5419..5422
                     /label="BsaI"
                     /ApEinfo_revcolor=#b1ff67
                     /ApEinfo_fwdcolor=#b1ff67
     misc_feature    3815..3851
                     /label="Spacer"
                     /ApEinfo_revcolor=#b7c1c4
                     /ApEinfo_fwdcolor=#b7c1c4
     misc_feature    1..4
                     /label="BsmBI"
                     /ApEinfo_revcolor=#b1ff67
                     /ApEinfo_fwdcolor=#b1ff67
     misc_feature    9824..10523
                     /label="pCCW12"
                     /ApEinfo_revcolor=#84b0dc
                     /ApEinfo_fwdcolor=#84b0dc
     misc_feature    9820..9823
                     /label="BsaI"
                     /ApEinfo_revcolor=#b1ff67
                     /ApEinfo_fwdcolor=#b1ff67
     misc_feature    12587..12590
                     /label="BsaI"
                     /ApEinfo_revcolor=#b1ff67
                     /ApEinfo_fwdcolor=#b1ff67
     misc_feature    11594..11597
                     /label="BsaI"
                     /ApEinfo_revcolor=#b1ff67
                     /ApEinfo_fwdcolor=#b1ff67
     misc_feature    9795..9798
                     /label="BsmBI"
                     /ApEinfo_revcolor=#b1ff67
                     /ApEinfo_fwdcolor=#b1ff67
     misc_feature    12628..12631
                     /label="BsaI"
                     /ApEinfo_revcolor=#b1ff67
                     /ApEinfo_fwdcolor=#b1ff67
     misc_feature    10530..11597
                     /label="penDE"
                     /ApEinfo_revcolor=#c6c9d1
                     /ApEinfo_fwdcolor=#c6c9d1
     misc_feature    12330..12333
                     /label="BsaI"
                     /ApEinfo_revcolor=#b1ff67
                     /ApEinfo_fwdcolor=#b1ff67
     misc_feature    6407..7086
                     /label="pTDH3"
                     /ApEinfo_revcolor=#84b0dc
                     /ApEinfo_fwdcolor=#84b0dc
     misc_feature    8820..8823
                     /label="BsaI"
                     /ApEinfo_revcolor=#b1ff67
                     /ApEinfo_fwdcolor=#b1ff67
     misc_feature    3881..3884
                     /label="BsaI"
                     /ApEinfo_revcolor=#b1ff67
                     /ApEinfo_fwdcolor=#b1ff67
     misc_feature    8824..9537
                     /label="mTurquoise2"
                     /ApEinfo_revcolor=#75c6a9
                     /ApEinfo_fwdcolor=#75c6a9
     misc_feature    6374..6377
                     /label="BsaI"
                     /ApEinfo_revcolor=#b1ff67
                     /ApEinfo_fwdcolor=#b1ff67
     promoter        3885..4417
                     /label="ScGal1 Promoter"
                     /ApEinfo_revcolor=#00a1ee
                     /ApEinfo_fwdcolor=#00a1ee
     misc_feature    complement(2121..2229)
                     /label="CamR Terminator"
                     /ApEinfo_revcolor=#84b0dc
                     /ApEinfo_fwdcolor=#84b0dc
     protein_bind    3786..3789
                     /label="BsmBI"
                     /ApEinfo_revcolor=#b1ff67
                     /ApEinfo_fwdcolor=#b1ff67
     misc_feature    3856..3859
                     /label="BsmBI"
                     /ApEinfo_revcolor=#b1ff67
                     /ApEinfo_fwdcolor=#b1ff67
     misc_feature    complement(2230..2889)
                     /label="CamR"
                     /ApEinfo_revcolor=#0000ff
                     /ApEinfo_fwdcolor=#0000ff
     rep_origin      2071..2108
                     /label="FRT site"
                     /ApEinfo_revcolor=#9a969b
                     /ApEinfo_fwdcolor=#9a969b
     misc_feature    12558..12561
                     /label="BsaI"
                     /ApEinfo_revcolor=#b1ff67
                     /ApEinfo_fwdcolor=#b1ff67
     misc_feature    3767..3770
                     /label="BsaI"
                     /ApEinfo_revcolor=#b1ff67
                     /ApEinfo_fwdcolor=#b1ff67
     misc_feature    complement(3852..3855)
                     /label="BsaI"
                     /ApEinfo_revcolor=#b1ff67
                     /ApEinfo_fwdcolor=#b1ff67
     misc_feature    222..1025
                     /label="URA3"
                     /ApEinfo_revcolor=#faac61
                     /ApEinfo_fwdcolor=#faac61
     misc_feature    1026..1103
                     /label="URA3 Terminator"
                     /ApEinfo_revcolor=#faac61
                     /ApEinfo_fwdcolor=#faac61
     misc_feature    complement(2995..3758)
                     /label="ColE1"
                     /ApEinfo_revcolor=#7f7f7f
                     /ApEinfo_fwdcolor=#7f7f7f
     misc_feature    6382..6402
                     /label="Con2 scar"
                     /ApEinfo_revcolor=#fffd6c
                     /ApEinfo_fwdcolor=#fffd6c
     misc_feature    6403..6406
                     /label="BsaI"
                     /ApEinfo_revcolor=#b1ff67
                     /ApEinfo_fwdcolor=#b1ff67
ORIGIN
        1 agcagttaca gagatgttac gaaccactag tgcactgcag tacacggttt ccttgaaatt
       61 tttttgattc ggtaatctcc gaacagaagg aagaacgaag gaaggagcac agacttagat
      121 tggtatatat acgcatatgt agtgttgaag aaacatgaaa ttgcccagta ttcttaaccc
      181 aactgcacag aacaaaaacg tgcaggaaac gaagataaat catgtcgaaa gctacatata
      241 aggaacgtgc tgctactcat cctagtcctg ttgctgccaa gctatttaat atcatgcacg
      301 aaaagcaaac aaacttgtgt gcttcattgg atgttcgtac caccaaggaa ttactggagt
      361 tagttgaagc attaggtccc aaaatttgtt tactaaaaac acatgtggat atcttgactg
      421 atttttccat ggagggcaca gttaagccgc taaaggcatt atccgccaag tacaattttt
      481 tactcttcga agacagaaaa tttgctgaca ttggtaatac agtcaaattg cagtactctg
      541 cgggtgtata cagaatagca gaatgggcag acattacgaa tgcacacggt gtggtgggcc
      601 caggtattgt tagcggtttg aagcaggcgg cagaagaagt aacaaaggaa cctagaggcc
      661 ttttgatgtt agcagaattg tcatgcaagg gctccctatc tactggagaa tatactaagg
      721 gtactgttga cattgcgaag agcgacaaag attttgttat cggctttatt gctcaaagag
      781 acatgggtgg aagagatgaa ggttacgatt ggttgattat gacacccggt gtgggtttag
      841 atgacaaggg agatgcattg ggtcaacagt atagaaccgt ggatgatgtg gtttctacag
      901 gatctgacat tattattgtt ggaagaggac tatttgcaaa gggaagggat gctaaggtag
      961 agggtgaacg ttacagaaaa gcaggctggg aagcatattt gagaagatgc ggccagcaaa
     1021 actaaaaaac tgtattataa gtaaatgcat gtatactaaa ctcacaaatt agagcttcaa
     1081 tttaattata tcagttatta cccgagtaac gaagcatctg tgcttcattt tgtagaacaa
     1141 aaatgcaacg cgagagcgct aatttttcaa acaaagaatc tgagctgcat ttttacagaa
     1201 cagaaatgca acgcgaaagc gctattttac caacgaagaa tctgtgcttc atttttgtaa
     1261 aacaaaaatg caacgcgaga gcgctaattt ttcaaacaaa gaatctgagc tgcattttta
     1321 cagaacagaa atgcaacgcg agagcgctat tttaccaaca aagaatctat acttcttttt
     1381 tgttctacaa aaatgcatcc cgagagcgct atttttctaa caaagcatct tagattactt
     1441 tttttctcct ttgtgcgctc tataatgcag tctcttgata actttttgca ctgtaggtcc
     1501 gttaaggtta gaagaaggct actttggtgt ctattttctc ttccataaaa aaagcctgac
     1561 tccacttccc gcgtttactg attactagcg aagctgcggg tgcatttttt caagataaag
     1621 gcatccccga ttatattcta taccgatgtg gattgcgcat actttgtgaa cagaaagtga
     1681 tagcgttgat gattcttcat tggtcagaaa attatgaacg gtttcttcta ttttgtctct
     1741 atatactacg tataggaaat gtttacattt tcgtattgtt ttcgattcac tctatgaata
     1801 gttcttacta caattttttt gtctaaagag taatactaga gataaacata aaaaatgtag
     1861 aggtcgagtt tagatgcaag ttcaaggagc gaaaggtgga tgggtaggtt atatagggat
     1921 atagcacaga gatatatagc aaagagatac ttttgagcaa tgtttgtgga agcggtattc
     1981 gcaatatttt agtagctcgt tacagtccgg tgcgtttttg gttttttgaa agtgcgtcat
     2041 cagagcgctt ttggttttca aaagcgctct gaagttccta tactttctag ctagagaata
     2101 ggaacttcCC GAGCGGCCGC accaataaaa aacgcccggc ggcaaccgag cgttctgaac
     2161 aaatccagat ggagttctga ggtcattact ggatctatca acaggagtcc aagcgagctc
     2221 gatatcaaat tacgccccgc cctgccactc atcgcagtac tgttgtaatt cattaagcat
     2281 tctgccgaca tggaagccat cacaaacggc atgatgaacc tgaatcgcca gcggcatcag
     2341 caccttgtcg ccttgcgtat aatatttgcc catggtgaaa acgggggcga agaagttgtc
     2401 catattggcc acgtttaaat caaaactggt gaaactcacc cagggattgg ctgaaacgaa
     2461 aaacatattc tcaataaacc ctttagggaa ataggccagg ttttcaccgt aacacgccac
     2521 atcttgcgaa tatatgtgta gaaactgccg gaaatcgtcg tggtattcac tccagagcga
     2581 tgaaaacgtt tcagtttgct catggaaaac ggtgtaacaa gggtgaacac tatcccatat
     2641 caccagctca ccgtctttca ttgccatacg aaattccgga tgagcattca tcaggcgggc
     2701 aagaatgtga ataaaggccg gataaaactt gtgcttattt ttctttacgg tctttaaaaa
     2761 ggccgtaata tccagctgaa cggtctggtt ataggtacat tgagcaactg actgaaatgc
     2821 ctcaaaatgt tctttacgat gccattggga tatatcaacg gtggtatatc cagtgatttt
     2881 tttctccatt ttagcttcct tagctcctga aaatctcgat aactcaaaaa atacgcccgg
     2941 tagtgatctt atttcattat ggtgaaagtt ggaacctctt acgtgcccga tcaatcatga
     3001 ccaaaatccc ttaacgtgag ttttcgttcc actgagcgtc agaccccgta gaaaagatca
     3061 aaggatcttc ttgagatcct ttttttctgc gcgtaatctg ctgcttgcaa acaaaaaaac
     3121 caccgctacc agcggtggtt tgtttgccgg atcaagagct accaactctt tttccgaagg
     3181 taactggctt cagcagagcg cagataccaa atactgttct tctagtgtag ccgtagttag
     3241 gccaccactt caagaactct gtagcaccgc ctacatacct cgctctgcta atcctgttac
     3301 cagtggctgc tgccagtggc gataagtcgt gtcttaccgg gttggactca agacgatagt
     3361 taccggataa ggcgcagcgg tcgggctgaa cggggggttc gtgcacacag cccagcttgg
     3421 agcgaacgac ctacaccgaa ctgagatacc tacagcgtga gctatgagaa agcgccacgc
     3481 ttcccgaagg gagaaaggcg gacaggtatc cggtaagcgg cagggtcgga acaggagagc
     3541 gcacgaggga gcttccaggg ggaaacgcct ggtatcttta tagtcctgtc gggtttcgcc
     3601 acctctgact tgagcgtcga tttttgtgat gctcgtcagg ggggcggagc ctatggaaaa
     3661 acgccagcaa cgcggccttt ttacggttcc tggccttttg ctggcctttt gctcacatgt
     3721 tctttcctgc gttatcccct gattctgtgg ataaccgtGC GGCCGCccct gaattcgcat
     3781 ctagactgaa ctggccgata attgcagacg aacgactaga gatctatgtg aggatcctaa
     3841 ctcgagatcg agctgccaaa ccagatgtca acacagctac aacgccccat tatcttagcc
     3901 taaaaaaacc ttctctttgg aactttcagt aatacgctta actgctcatt gctatattga
     3961 agtacggatt agaagccgcc gagcgggcga cagccctccg acggatgact ctcctccgtg
     4021 cgtcctcgtc atcaccggtc gcgttcctga aacgcagatg tgcctcgcgc cgcactgctc
     4081 cgaacaataa agattctaca atactagctt ttatggttat gaagaggaaa aattggcagt
     4141 aacctggccc cacaaacctt caaattaacg aatcaaatta acaaccatag gatgataatg
     4201 cgattagttt tttagcctta tttctggggt aattaatcag cgaagcgatg atttttgatc
     4261 tattaacaga tatataaatg gaaaagctgc ataaccactt taactaatac tttcaacatt
     4321 ttcagtttgt attacttctt attcaaatgt cataaaagta tcaacaaaaa attgttaata
     4381 tacctctata ctttaacgtc aaggagaaaa aactataaga tcTATGGCTT CCACCCCCAA
     4441 GGCCAATGTC CCCAAGATCG ACGTGTCGCC CCTGTTCGGC GACAATATGG AGGAGAAGAT
     4501 GAAGGTTGCC CGCGCGATTG ACGCTGCCTC GCGCGACACC GGCTTCTTCT ACGCGGTCAA
     4561 CCACGGTGTG GATGTGAAGC GACTCTCGAA CAAGACCAGG GAGTTCCACT TTTCTATCAC
     4621 AGACGAAGAG AAGTGGGACC TCGCGATTCG CGCCTACAAC AAGGAGCACC AGGACCAGAT
     4681 CCGTGCCGGA TACTACCTGT CCATTCCGGA GAAAAAGGCC GTGGAATCCT TCTGCTACCT
     4741 GAACCCCAAC TTCAAGCCCG ACCACCCTCT CATCCAATCG AAGACTCCCA CTCACGAGGT
     4801 CAACGTGTGG CCGGACGAGA AGAAGCATCC GGGCTTCCGC GAGTTCGCCG AGCAATACTA
     4861 CTGGGATGTG TTCGGGCTCT CGTCTGCCTT GCTGCGAGGC TATGCTCTGG CGCTGGGCAA
     4921 GGAGGAGGAC TTCTTTAGCC GCCACTTCAA GAAGGAAGAC GCGCTCTCCT CGGTTGTTCT
     4981 GATTCGTTAC CCGTACCTGA ACCCCTACCC ACCTGCCGCC ATTAAGACGG CGGAGGACGG
     5041 CACCAAATTG AGTTTCGAAT GGCATGAGGA CGTGTCGCTC ATTACCGTCC TGTACCAGTC
     5101 AGACGTGGCG AACCTGCAGG TGGAGATGCC CCAGGGTTAC CTCGATATCG AGGCGGACGA
     5161 CAACGCCTAC CTGGTCAATT GCGGCAGCTA CATGGCACAC ATCACCAACA ACTACTACCC
     5221 CGCTCCCATC CACCGGGTCA AGTGGGTGAA CGAGGAGCGC CAATCCCTCC CGTTCTTCGT
     5281 CAATCTGGGA TTTAATGATA CCGTCCAGCC GTGGGATCCT AGCAAGGAAG ACGGCAAGAC
     5341 CGATCAGCGG CCAATCTCGT ACGGCGACTA TCTGCAGAAC GGATTAGTTA GTCTAATCAA
     5401 CAAGAACGGC CAGACAGGtt cttctaaagg tgaagaatta ttcactggtg ttgtcccaat
     5461 tttggttgaa ttagatggtg atgttaatgg tcacaaattt tctgtctccg gtgaaggtga
     5521 aggtgatgct acttacggta aattgacctt aaaattgatt tgtactactg gtaaattgcc
     5581 agttccatgg ccaaccttag tcactacttt aggttatggt ttgcaatgtt ttgctagata
     5641 cccagatcat atgaaacaac atgacttttt caagtctgcc atgccagaag gttatgttca
     5701 agaaagaact atttttttca aagatgacgg taactacaag accagagctg aagtcaagtt
     5761 tgaaggtgat accttagtta atagaatcga attaaaaggt attgatttta aagaaggtgg
     5821 taacatttta ggtcacaaat tggaatacaa ctataactct cacaatgttt acatcactgc
     5881 tgacaaacaa aagaatggta tcaaagctaa cttcaaaatt agacacaaca ttgaagatgg
     5941 tggtgttcaa ttagctgacc attatcaaca aaatactcca attggtgatg gtccagtctt
     6001 gttaccagac aaccattact tatcctatca atctgcctta tccaaagatc caaacgaaaa
     6061 gagagatcac atggtcttgt tagaatttgt tactgctgct ggtattaccc atggtatgga
     6121 tgaattgtac aaaggatcct aactcgagat tgaattgaat tgaaatcgat agatcaattt
     6181 ttttcttttc tctttcccca tcctttacgc taaaataata gtttatttta ttttttgaat
     6241 attttttatt tatatacgta tatatagact attatttatc ttttaatgat tattaagatt
     6301 tttattaaaa aaaaattcgc tcctctttta atgcctttat gcagtttttt tttcccattc
     6361 gatatttcta tgtgctggat gcacacactg gcttaagatg acaacgcagt tcgagtttat
     6421 cattatcaat actgccattt caaagaatac gtaaataatt aatagtagtg attttcctaa
     6481 ctttatttag tcaaaaaatt agccttttaa ttctgctgta acccgtacat gcccaaaata
     6541 gggggcgggt tacacagaat atataacatc gtaggtgtct gggtgaacag tttattcctg
     6601 gcatccacta aatataatgg agcccgcttt ttaagctggc atccagaaaa aaaaagaatc
     6661 ccagcaccaa aatattgttt tcttcaccaa ccatcagttc ataggtccat tctcttagcg
     6721 caactacaga gaacaggggc acaaacaggc aaaaaacggg cacaacctca atggagtgat
     6781 gcaacctgcc tggagtaaat gatgacacaa ggcaattgac ccacgcatgt atctatctca
     6841 ttttcttaca ccttctatta ccttctgctc tctctgattt ggaaaaagct gaaaaaaaag
     6901 gttgaaacca gttccctgaa attattcccc tacttgacta ataagtatat aaagacggta
     6961 ggtattgatt gtaattctgt aaatctattt cttaaacttc ttaaattcta cttttatagt
     7021 tagtcttttt tttagtttta aaacaccaag aacttagttt cgaataaaca cacataaaca
     7081 aacaaaagat cTATGGTTTT TTTACCTCCA AAGGAGTCCG GTCAATTGGA CCCAATTCCC
     7141 GACAATATTC CAATCAGCGA GTTTATGCTC AATGAGAGAT ATGGACGAGT GCGACACGCC
     7201 AGCTCCCGGG ACCCATACAC CTGTGGTATT ACCGGGAAGT CATACTCGTC GAAAGAGGTA
     7261 GCCAATCGCG TCGACTCGCT GGCTCGTAGT CTATCAAAGG AATTTGGTTG GGCGCCGAAT
     7321 GAAGGGTCAG AATGGGATAA GACATTGGCC GTGTTTGCCC TCAACACTAT CGATTCCTTA
     7381 CCCCTATTCT GGGCCGTTCA CAGACTGGGC GGTGTTCTCA CTCCCGCCAA CGCATCATAC
     7441 TCCGCCGCCG AGCTGACGCA TCAGCTGCTT GATTCCAAGG CCAAGGCCCT TGTGACTTGT
     7501 GTTCCTCTCC TCTCCATCTC ACTGGAAGCT GCAGCCAAAG CTGGTCTACC GAAGAACAGA
     7561 ATCTACTTAC TCGATGTACC TGAGCAGCTT CTTGGCGGAG TCAAGCCTCC AGCAGGATAC
     7621 AAGTCCGTTT CCGAACTGAC CCAGGCTGGG AAGTCTCTCC CGCCAGTGGA TGAATTGCGA
     7681 TGGAGCGCGG GTGAAGGTGC CCGGCGAACA GCATTTGTGT GCTACTCAAG TGGAACGTCT
     7741 GGATTGCCGA AAGGAGTCAT GATCTCACAC CGCAACGTGA TCGCCAATAC CCTTCAGATC
     7801 AAGGCGTTTG AGCAGAACTA CCGGGATGGT GGGGGCACAA AGCCTGCGAG TACTGAGGTT
     7861 GCTCTTGGAC TCCTTCCGCA GAGCCATATC TATGCTCTTG TGGTCATTGG CCATGCTGGG
     7921 GCATACCGAG GCGACCAAAC AATCGTTCTC CCCAAATTCG AATTGAAATC CTACCTGAAC
     7981 GCCATCCAAC AGTACAAGAT CAGTGCGCTG TTCCTGGTAC CTCCGATCAT CATTCACATG
     8041 CTGGGCACTC AAGACGTGTG CTCCAAGTAT GACCTGAGTT CCGTGACTTC TCTGTTCACG
     8101 GGAGCGGCAC CCCTGGGTAT GGAGACAGCT GCCGATTTCC TCAAACTCTA CCCGAACATT
     8161 TTGATCCGCC AAGGATACGG TCTGACAGAG ACATGCACGG TCGTAAGCTC GACCCACCCG
     8221 CACGATATCT GGCTAGGTTC ATCCGGCGCT TTGCTCCCTG GAGTCGAGGC ACGAATTGTG
     8281 ACGCCTGAAA ACAAGGAAAT CACAACGTAC GACTCACCGG GCGAATTGGT GGTCCGAAGC
     8341 CCAAGCGTCG TCCTGGGCTA TTTGAACAAC GAAAAAGCCA CCGCAGAGAC ATTTGTGGAC
     8401 GGATGGATGC GTACGGGAGA TGAGGCTGTC ATCCGTAGAA GCCCGAAGGG CATCGAGCAC
     8461 GTGTTTATTG TCGATCGGAT CAAGGAGTTG ATCAAGGTCA AGGGTCTGCA AGTCGCGCCT
     8521 GCCGAACTCG AAGCCCATAT CCTCGCCCAC CCCGATGTCT CGGACTGTGC TGTCATCGCT
     8581 ATTCCGGATG ATCGTGCAGG AGAAGTACCC AAGGCCATTG TTGTGAAGTC CGCCAGCGCA
     8641 GGATCGGACG AATCTGTCTC CCAGGCTCTC GTGAAGTATG TTGAGGACCA CAAGGCTCGT
     8701 CACAAGTGGT TGAAGGGAGG TATCAGATTT GTGGATGCCA TTCCCAAGAG CCCGAGTGGT
     8761 AAGATTCTTC GTCGGTTGAT CCGTGACCAA GAGAAGGAGG CACGGAGAAA GGCTGGTGGt
     8821 tctgtttcta aaggtgaaga attattcact ggtgttgtcc caattttggt tgaattagat
     8881 ggtgatgtta atggtcacaa attttctgtc tccggtgaag gtgaaggtga tgctacttac
     8941 ggtaaattga ccttaaaatt tatttgtact actggtaaat tgccagttcc atggccaacc
     9001 ttagtcacta ctttatcttg gggtgttcaa tgttttgcaa gatacccaga tcatatgaaa
     9061 caacatgact ttttcaagtc tgccatgcca gaaggttatg ttcaagaaag aactattttt
     9121 ttcaaagatg acggtaacta caagaccaga gctgaagtca agtttgaagg tgatacctta
     9181 gttaatagaa tcgaattaaa aggtattgat tttaaagaag atggtaacat tttaggtcac
     9241 aaattggaat acaattattt ctctgacaat gtttacatca ctgctgacaa acaaaagaat
     9301 ggtatcaaag ctaacttcaa aattagacac aacattgaag atggtggtgt tcaattagct
     9361 gaccattatc aacaaaatac tccaattggt gatggtccag tcttgttacc agacaaccat
     9421 tacttatcca ctcaatctaa gttatccaaa gatccaaacg aaaagaggga ccacatggtc
     9481 ttgttagaat ttgttactgc tgctggtatt accttgggta tggatgaatt gtacaaaggA
     9541 TCCtccaagt tgTAACTCGA Gtggcagtgc ttttaactaa gaattattag tcttttctgc
     9601 ttattttttc atcatagttt agaacacttt atattaacga atagtttatg aatctattta
     9661 ggtttaaaaa ttgatacagt tttataagtt actttttcaa agactcgtgc tgtctattgc
     9721 ataatgcact ggaaggggaa aaaaaaggtg cacacgcgtg gctttttctt gaatttgcag
     9781 tttgaaaaat gctggttctg tatgggcaca gacaacctaa acgcacccat gaaccacacg
     9841 gttagtccaa aaggggcagt tcagattcca gatgcgggaa ttagcttgct gccaccctca
     9901 cctcactaac gctgcggtgt gcggatactt catgctattt atagacgcgc gtgtcggaat
     9961 cagcacgcgc aagaaccaaa tgggaaaatc ggaatgggtc cagaactgct ttgagtgctg
    10021 gctattggcg tctgatttcc gttttgggaa tcctttgccg cgcgcccctc tcaaaactcc
    10081 gcacaagtcc cagaaagcgg gaaagaaata aaacgccacc aaaaaaaaaa aaataaaagc
    10141 caatcctcga agcgtgggtg gtaggccctg gattatcccg tacaagtatt tctcaggagt
    10201 aaaaaaaccg tttgttttgg aatttcccat ttcgcggcca cctacgccgc tatctttgca
    10261 acaactatct gcgataactc agcaaatttt gcatattcgt gttgcagtat tgcgataatg
    10321 ggagtcttac ttccaacata acggcagaaa gaaatgtgag aaaattttgc atcctttgcc
    10381 tccgttcaag tatataaagt cggcatgctt gataatcttt ctttccatcc tacattgttc
    10441 taattattct tattctcctt tattctttcc taacatacca agaaattaat cttctgtcat
    10501 tcgcttaaac actatatcaa taaagatcTA TGCTTCACAT CCTCTGTCAA GGCACTCCCT
    10561 TTGAAATCGG CTACGAACAT GGCTCTGCTG CCAAAGCCGT GATAGCCAGA AGCATTGACT
    10621 TCGCCGTCGA TCTCATCCGA GGGAAAACGA AGAAGACGGA CGAAGAGCTT AAACAGGTAC
    10681 TCTCGCAACT GGGGCGCGTG ATCGAGGAAA GATGGCCCAA ATACTACGAG GAGATTCGCG
    10741 GTATTGCAAA GGGCGCTGAA CGCGATGTCT CCGAGATTGT CATGCTTAAT ACCCGCACGG
    10801 AATTTGCATA CGGGCTCAAG GCAGCCCGTG ATGGCTGCAC CACTGCCTAT TGTCAACTTC
    10861 CAAATGGAGC CCTCCAGGGC CAAAACTGGG ATTTCTTTTC TGCCACCAAA GAGAACCTGA
    10921 TCCGGTTAAC GATCCGTCAG GCCGGACTTC CCACCATCAA ATTCATAACC GAGGCTGGAA
    10981 TCATCGGGAA GGTTGGATTT AACAGTGCGG GGGTCGCCGT CAATTACAAC GCCCTTCACC
    11041 TTCAGGGTCT TCGACCCACC GGAGTTCCTT CGCATATTGC CCTCCGCATA GCGCTCGAAA
    11101 GCACTTCTCC TTCCCAGGCC TATGACCGGA TCGTGGAGCA AGGCGGAATG GCCGCCAGCG
    11161 CTTTTATCAT GGTGGGCAAT GGGCACGAGG CATTTGGTTT GGAATTCTCC CCCACCAGCA
    11221 TCCGAAAGCA GGTGCTCGAC GCGAATGGTA GGATGGTGCA CACCAACCAC TGCTTGCTTC
    11281 AGCACGGCAA AAATGAGAAA GAGCTCGATC CCTTACCGGA CTCATGGAAT CGCCACCAGC
    11341 GTATGGAGTT CCTCCTCGAC GGGTTCGACG GCACCAAACA GGCATTTGCC CAGCTCTGGG
    11401 CCGACGAAGA CAATTATCCC TTTAGCATCT GCCGCGCTTA CGAGGAGGGC AAGAGCAGAG
    11461 GCGCGACTCT GTTCAATATC ATCTACGACC ATGCCCGTAG AGAGGCAACG GTGCGGCTTG
    11521 GCCGGCCGAC CAACCCTGAT GAGATGTTTG TCATGCGGTT TGACGAGGAG GACGAGAGGT
    11581 CTGCGCTCAA CGGttctgtg tccaaaggag aggagttaat caaggaaaac atgagaatga
    11641 aagttgtcat ggagggctcc gttaatggtc accaattcaa gtgtacaggg gaaggtgaag
    11701 gtaatcctta catgggtaca caaactatga gaattaaagt aattgaaggc ggaccactac
    11761 catttgcatt tgacattctg gcaacgtcat tcatgtacgg atcacgaact ttcatcaagt
    11821 accctaaagg tataccagac tttttcaagc aatcttttcc agagggtttt acatgggaaa
    11881 gggttacaag atacgaagat gggggtgtcg tcacagttat gcaagatact tcattagaag
    11941 atggctgcct tgtctatcat gtgcaagtaa gaggggtgaa ttttccttct aacggacctg
    12001 tgatgcagaa aaagaccaaa ggttgggaac caaatactga aatgatgtac ccagctgatg
    12061 gaggtttgag aggctacaca cacatggcgc ttaaagttga tggtggaggt catttgtctt
    12121 gtagttttgt taccacttat cgttctaaaa agactgttgg caatatcaaa atgccaggaa
    12181 tacatgctgt agaccacaga ctagaaagac tcgaagagag cgataacgaa atgttcgttg
    12241 tacagagaga gcatgccgta gccaaatttg ctggcttagg cggtggtatg gatgaattgt
    12301 ataagggATC Ctccaagttg TAACTCGAGt ggcataaagc aatcttgatg aggataatga
    12361 tttttttttg aatatacata aatactaccg tttttctgct agattttgtg atgacgtaaa
    12421 taagtacata ttacttttta agccaagaca agattaagca ttaactttac ccttttcttt
    12481 ctaagtttca atattagtta tcactgttta aaagttatgg cgagaacgtc ggcggttaaa
    12541 atatattacc ctgaacggct gggtagacta cccatgagtc acaatgaacg actagagatc
    12601 tatgtgagga tcctaactcg agatcgagct g
//
