# Supplementary material for: Biosynthesis of the antibiotic nonribosomal peptide penicillin in baker's yeast
Source: Nat Commun. 2017 May 4;8:15202. doi: 10.1038/ncomms15202 (PMC5418595; doi:10.1038/ncomms15202)
Supplement: Supplementary Data 1 — The folder contains annotated Genbank files for all major plasmids constructed in this work and a Genbank file for the altered TRP1 locus sequence. [file ncomms15202-s2.zip › plasmids/paa056.gb]

LOCUS       pAA056_(PEN_pcbC_pclA_ 10531 bp ds-DNA     circular     22-JAN-2016
DEFINITION  .
KEYWORDS    "SacCer_ori:2u" "project:PEN" "YTK:MultiGene" "SacCer_marker:His"  
            "eColi_marker:camR" "expression:SacCer"
FEATURES             Location/Qualifiers
     misc_feature    1901..1904
                     /label="BsaI"
                     /ApEinfo_revcolor=#b1ff67
                     /ApEinfo_fwdcolor=#b1ff67
     misc_feature    1..25
                     /label="ConS scar"
                     /ApEinfo_revcolor=#ffef86
                     /ApEinfo_fwdcolor=#ffef86
     rep_origin      7854..8816
                     /label="2micron"
                     /ApEinfo_revcolor=#bda661
                     /ApEinfo_fwdcolor=#bda661
     misc_feature    6736..6739
                     /label="BsaI"
                     /ApEinfo_revcolor=#b1ff67
                     /ApEinfo_fwdcolor=#b1ff67
     misc_feature    6696..6699
                     /label="BsmBI"
                     /ApEinfo_revcolor=#b1ff67
                     /ApEinfo_fwdcolor=#b1ff67
     misc_feature    96..99
                     /label="BsaI"
                     /ApEinfo_revcolor=#b1ff67
                     /ApEinfo_fwdcolor=#b1ff67
     misc_feature    4573..4576
                     /label="BsmBI"
                     /ApEinfo_revcolor=#b1ff67
                     /ApEinfo_fwdcolor=#b1ff67
     misc_feature    7643..7849
                     /label="HIS3 Terminator"
                     /ApEinfo_revcolor=#ff9ccd
                     /ApEinfo_fwdcolor=#ff9ccd
     misc_feature    1634..1637
                     /label="BsaI"
                     /ApEinfo_revcolor=#b1ff67
                     /ApEinfo_fwdcolor=#b1ff67
     misc_feature    complement(8867..8975)
                     /label="CamR Terminator"
                     /ApEinfo_revcolor=#84b0dc
                     /ApEinfo_fwdcolor=#84b0dc
     misc_feature    4598..4601
                     /label="BsaI"
                     /ApEinfo_revcolor=#b1ff67
                     /ApEinfo_fwdcolor=#b1ff67
     misc_feature    1876..1879
                     /label="BsmBI"
                     /ApEinfo_revcolor=#b1ff67
                     /ApEinfo_fwdcolor=#b1ff67
     misc_feature    4569..4572
                     /label="BsaI"
                     /ApEinfo_revcolor=#b1ff67
                     /ApEinfo_fwdcolor=#b1ff67
     misc_feature    complement(67..70)
                     /label="BsaI"
                     /ApEinfo_revcolor=#b1ff67
                     /ApEinfo_fwdcolor=#b1ff67
     rep_origin      8817..8854
                     /label="FRT site"
                     /ApEinfo_revcolor=#9a969b
                     /ApEinfo_fwdcolor=#9a969b
     misc_feature    26..29
                     /label="BsaI"
                     /ApEinfo_revcolor=#b1ff67
                     /ApEinfo_fwdcolor=#b1ff67
     misc_feature    1905..2584
                     /label="pTDH3"
                     /ApEinfo_revcolor=#84b0dc
                     /ApEinfo_fwdcolor=#84b0dc
     misc_feature    complement(9636..9740)
                     /label="CamR Promoter"
                     /ApEinfo_revcolor=#84b0dc
                     /ApEinfo_fwdcolor=#84b0dc
     misc_feature    6622..6625
                     /label="BsaI"
                     /ApEinfo_revcolor=#b1ff67
                     /ApEinfo_fwdcolor=#b1ff67
     misc_feature    complement(9741..10504)
                     /label="ColE1"
                     /ApEinfo_revcolor=#7f7f7f
                     /ApEinfo_fwdcolor=#7f7f7f
     protein_bind    1..4
                     /label="BsmBI"
                     /ApEinfo_revcolor=#b1ff67
                     /ApEinfo_fwdcolor=#b1ff67
     misc_feature    7850..7853
                     /label="BsaI"
                     /ApEinfo_revcolor=#b1ff67
                     /ApEinfo_fwdcolor=#b1ff67
     misc_feature    6651..6654
                     /label="BsaI"
                     /ApEinfo_revcolor=#b1ff67
                     /ApEinfo_fwdcolor=#b1ff67
     misc_feature    6398..6621
                     /label="tTDH1"
                     /ApEinfo_revcolor=#ff9ccd
                     /ApEinfo_fwdcolor=#ff9ccd
     misc_feature    2591..4333
                     /label="pclA CDS"
                     /ApEinfo_revcolor=#f58a5e
                     /ApEinfo_fwdcolor=#f58a5e
     misc_feature    6692..6695
                     /label="BsaI"
                     /ApEinfo_revcolor=#b1ff67
                     /ApEinfo_fwdcolor=#b1ff67
     misc_feature    complement(8976..9635)
                     /label="CamR"
                     /ApEinfo_revcolor=#0000ff
                     /ApEinfo_fwdcolor=#0000ff
     misc_feature    10513..10516
                     /label="BsaI"
                     /ApEinfo_revcolor=#b1ff67
                     /ApEinfo_fwdcolor=#b1ff67
     misc_feature    4340..4343
                     /label="BsaI"
                     /ApEinfo_revcolor=#b1ff67
                     /ApEinfo_fwdcolor=#b1ff67
     misc_feature    1872..1875
                     /label="BsaI"
                     /ApEinfo_revcolor=#b1ff67
                     /ApEinfo_fwdcolor=#b1ff67
     promoter        100..632
                     /label="ScGal1 Promoter"
                     /ApEinfo_revcolor=#9eafd2
                     /ApEinfo_fwdcolor=#9eafd2
     misc_feature    4344..4568
                     /label="tENO2"
                     /ApEinfo_revcolor=#ff9ccd
                     /ApEinfo_fwdcolor=#ff9ccd
     misc_feature    4573..4597
                     /label="Con3 scar"
                     /ApEinfo_revcolor=#fffd6c
                     /ApEinfo_fwdcolor=#fffd6c
     misc_feature    6626..6650
                     /label="Con4 scar"
                     /ApEinfo_revcolor=#fffd6c
                     /ApEinfo_fwdcolor=#fffd6c
     misc_feature    4602..5301
                     /label="pCCW12"
                     /ApEinfo_revcolor=#84b0dc
                     /ApEinfo_fwdcolor=#84b0dc
     misc_feature    30..66
                     /label="Spacer"
                     /ApEinfo_revcolor=#b7c1c4
                     /ApEinfo_fwdcolor=#b7c1c4
     misc_feature    1647..1834
                     /label="PGK1 Terminator"
                     /ApEinfo_revcolor=#ff9ccd
                     /ApEinfo_fwdcolor=#ff9ccd
     misc_feature    6655..6691
                     /label="Spacer"
                     /ApEinfo_revcolor=#b7c1c4
                     /ApEinfo_fwdcolor=#b7c1c4
     misc_feature    5308..6387
                     /label="penDE CDS"
                     /ApEinfo_revcolor=#f58a5e
                     /ApEinfo_fwdcolor=#f58a5e
     misc_feature    6394..6397
                     /label="BsaI"
                     /ApEinfo_revcolor=#b1ff67
                     /ApEinfo_fwdcolor=#b1ff67
     misc_feature    1880..1900
                     /label="Con2 scar"
                     /ApEinfo_revcolor=#fffd6c
                     /ApEinfo_fwdcolor=#fffd6c
     misc_feature    6696..6720
                     /label="ConE scar"
                     /ApEinfo_revcolor=#fffd6c
                     /ApEinfo_fwdcolor=#fffd6c
     misc_feature    6740..6976
                     /label="HIS3 Promoter"
                     /ApEinfo_revcolor=#ff9ccd
                     /ApEinfo_fwdcolor=#ff9ccd
     misc_feature    7640..7774
                     /label="HIS3 Terminator"
                     /ApEinfo_revcolor=#ff9ccd
                     /ApEinfo_fwdcolor=#ff9ccd
     misc_feature    6626..6629
                     /label="BsmBI"
                     /ApEinfo_revcolor=#b1ff67
                     /ApEinfo_fwdcolor=#b1ff67
     misc_feature    639..1640
                     /label="pcbC CDS"
                     /ApEinfo_revcolor=#f58a5e
                     /ApEinfo_fwdcolor=#f58a5e
     misc_feature    6977..7639
                     /label="HIS3"
                     /ApEinfo_revcolor=#ff00ff
                     /ApEinfo_fwdcolor=#ff00ff
     misc_feature    71..74
                     /label="BsmBI"
                     /ApEinfo_revcolor=#b1ff67
                     /ApEinfo_fwdcolor=#b1ff67
ORIGIN
        1 ctgaactggc cgataattgc agacgaacga ctagagatct atgtgaggat cctaactcga
       61 gatcgagctg ccaaaccaga tgtcaacaca gctacaacgc cccattatct tagcctaaaa
      121 aaaccttctc tttggaactt tcagtaatac gcttaactgc tcattgctat attgaagtac
      181 ggattagaag ccgccgagcg ggcgacagcc ctccgacgga tgactctcct ccgtgcgtcc
      241 tcgtcatcac cggtcgcgtt cctgaaacgc agatgtgcct cgcgccgcac tgctccgaac
      301 aataaagatt ctacaatact agcttttatg gttatgaaga ggaaaaattg gcagtaacct
      361 ggccccacaa accttcaaat taacgaatca aattaacaac cataggatga taatgcgatt
      421 agttttttag ccttatttct ggggtaatta atcagcgaag cgatgatttt tgatctatta
      481 acagatatat aaatggaaaa gctgcataac cactttaact aatactttca acattttcag
      541 tttgtattac ttcttattca aatgtcataa aagtatcaac aaaaaattgt taatatacct
      601 ctatacttta acgtcaagga gaaaaaacta taagatcTAT GGCTTCCACC CCCAAGGCCA
      661 ATGTCCCCAA GATCGACGTG TCGCCCCTGT TCGGCGACAA TATGGAGGAG AAGATGAAGG
      721 TTGCCCGCGC GATTGACGCT GCCTCGCGCG ACACCGGCTT CTTCTACGCG GTCAACCACG
      781 GTGTGGATGT GAAGCGACTC TCGAACAAGA CCAGGGAGTT CCACTTTTCT ATCACAGACG
      841 AAGAGAAGTG GGACCTCGCG ATTCGCGCCT ACAACAAGGA GCACCAGGAC CAGATCCGTG
      901 CCGGATACTA CCTGTCCATT CCGGAGAAAA AGGCCGTGGA ATCCTTCTGC TACCTGAACC
      961 CCAACTTCAA GCCCGACCAC CCTCTCATCC AATCGAAGAC TCCCACTCAC GAGGTCAACG
     1021 TGTGGCCGGA CGAGAAGAAG CATCCGGGCT TCCGCGAGTT CGCCGAGCAA TACTACTGGG
     1081 ATGTGTTCGG GCTCTCGTCT GCCTTGCTGC GAGGCTATGC TCTGGCGCTG GGCAAGGAGG
     1141 AGGACTTCTT TAGCCGCCAC TTCAAGAAGG AAGACGCGCT CTCCTCGGTT GTTCTGATTC
     1201 GTTACCCGTA CCTGAACCCC TACCCACCTG CCGCCATTAA GACGGCGGAG GACGGCACCA
     1261 AATTGAGTTT CGAATGGCAT GAGGACGTGT CGCTCATTAC CGTCCTGTAC CAGTCAGACG
     1321 TGGCGAACCT GCAGGTGGAG ATGCCCCAGG GTTACCTCGA TATCGAGGCG GACGACAACG
     1381 CCTACCTGGT CAATTGCGGC AGCTACATGG CACACATCAC CAACAACTAC TACCCCGCTC
     1441 CCATCCACCG GGTCAAGTGG GTGAACGAGG AGCGCCAATC CCTCCCGTTC TTCGTCAATC
     1501 TGGGATTTAA TGATACCGTC CAGCCGTGGG ATCCTAGCAA GGAAGACGGC AAGACCGATC
     1561 AGCGGCCAAT CTCGTACGGC GACTATCTGC AGAACGGATT AGTTAGTCTA ATCAACAAGA
     1621 ACGGCCAGAC AGGatcctaa ctcgagattg aattgaattg aaatcgatag atcaattttt
     1681 ttcttttctc tttccccatc ctttacgcta aaataatagt ttattttatt ttttgaatat
     1741 tttttattta tatacgtata tatagactat tatttatctt ttaatgatta ttaagatttt
     1801 tattaaaaaa aaattcgctc ctcttttaat gcctttatgc agtttttttt tcccattcga
     1861 tatttctatg tgctggatgc acacactggc ttaagatgac aacgcagttc gagtttatca
     1921 ttatcaatac tgccatttca aagaatacgt aaataattaa tagtagtgat tttcctaact
     1981 ttatttagtc aaaaaattag ccttttaatt ctgctgtaac ccgtacatgc ccaaaatagg
     2041 gggcgggtta cacagaatat ataacatcgt aggtgtctgg gtgaacagtt tattcctggc
     2101 atccactaaa tataatggag cccgcttttt aagctggcat ccagaaaaaa aaagaatccc
     2161 agcaccaaaa tattgttttc ttcaccaacc atcagttcat aggtccattc tcttagcgca
     2221 actacagaga acaggggcac aaacaggcaa aaaacgggca caacctcaat ggagtgatgc
     2281 aacctgcctg gagtaaatga tgacacaagg caattgaccc acgcatgtat ctatctcatt
     2341 ttcttacacc ttctattacc ttctgctctc tctgatttgg aaaaagctga aaaaaaaggt
     2401 tgaaaccagt tccctgaaat tattccccta cttgactaat aagtatataa agacggtagg
     2461 tattgattgt aattctgtaa atctatttct taaacttctt aaattctact tttatagtta
     2521 gtcttttttt tagttttaaa acaccaagaa cttagtttcg aataaacaca cataaacaaa
     2581 caaaagatcT ATGGTTTTTT TACCTCCAAA GGAGTCCGGT CAATTGGACC CAATTCCCGA
     2641 CAATATTCCA ATCAGCGAGT TTATGCTCAA TGAGAGATAT GGACGAGTGC GACACGCCAG
     2701 CTCCCGGGAC CCATACACCT GTGGTATTAC CGGGAAGTCA TACTCGTCGA AAGAGGTAGC
     2761 CAATCGCGTC GACTCGCTGG CTCGTAGTCT ATCAAAGGAA TTTGGTTGGG CGCCGAATGA
     2821 AGGGTCAGAA TGGGATAAGA CATTGGCCGT GTTTGCCCTC AACACTATCG ATTCCTTACC
     2881 CCTATTCTGG GCCGTTCACA GACTGGGCGG TGTTCTCACT CCCGCCAACG CATCATACTC
     2941 CGCCGCCGAG CTGACGCATC AGCTGCTTGA TTCCAAGGCC AAGGCCCTTG TGACTTGTGT
     3001 TCCTCTCCTC TCCATCTCAC TGGAAGCTGC AGCCAAAGCT GGTCTACCGA AGAACAGAAT
     3061 CTACTTACTC GATGTACCTG AGCAGCTTCT TGGCGGAGTC AAGCCTCCAG CAGGATACAA
     3121 GTCCGTTTCC GAACTGACCC AGGCTGGGAA GTCTCTCCCG CCAGTGGATG AATTGCGATG
     3181 GAGCGCGGGT GAAGGTGCCC GGCGAACAGC ATTTGTGTGC TACTCAAGTG GAACGTCTGG
     3241 ATTGCCGAAA GGAGTCATGA TCTCACACCG CAACGTGATC GCCAATACCC TTCAGATCAA
     3301 GGCGTTTGAG CAGAACTACC GGGATGGTGG GGGCACAAAG CCTGCGAGTA CTGAGGTTGC
     3361 TCTTGGACTC CTTCCGCAGA GCCATATCTA TGCTCTTGTG GTCATTGGCC ATGCTGGGGC
     3421 ATACCGAGGC GACCAAACAA TCGTTCTCCC CAAATTCGAA TTGAAATCCT ACCTGAACGC
     3481 CATCCAACAG TACAAGATCA GTGCGCTGTT CCTGGTACCT CCGATCATCA TTCACATGCT
     3541 GGGCACTCAA GACGTGTGCT CCAAGTATGA CCTGAGTTCC GTGACTTCTC TGTTCACGGG
     3601 AGCGGCACCC CTGGGTATGG AGACAGCTGC CGATTTCCTC AAACTCTACC CGAACATTTT
     3661 GATCCGCCAA GGATACGGTC TGACAGAGAC ATGCACGGTC GTAAGCTCGA CCCACCCGCA
     3721 CGATATCTGG CTAGGTTCAT CCGGCGCTTT GCTCCCTGGA GTCGAGGCAC GAATTGTGAC
     3781 GCCTGAAAAC AAGGAAATCA CAACGTACGA CTCACCGGGC GAATTGGTGG TCCGAAGCCC
     3841 AAGCGTCGTC CTGGGCTATT TGAACAACGA AAAAGCCACC GCAGAGACAT TTGTGGACGG
     3901 ATGGATGCGT ACGGGAGATG AGGCTGTCAT CCGTAGAAGC CCGAAGGGCA TCGAGCACGT
     3961 GTTTATTGTC GATCGGATCA AGGAGTTGAT CAAGGTCAAG GGTCTGCAAG TCGCGCCTGC
     4021 CGAACTCGAA GCCCATATCC TCGCCCACCC CGATGTCTCG GACTGTGCTG TCATCGCTAT
     4081 TCCGGATGAT CGTGCAGGAG AAGTACCCAA GGCCATTGTT GTGAAGTCCG CCAGCGCAGG
     4141 ATCGGACGAA TCTGTCTCCC AGGCTCTCGT GAAGTATGTT GAGGACCACA AGGCTCGTCA
     4201 CAAGTGGTTG AAGGGAGGTA TCAGATTTGT GGATGCCATT CCCAAGAGCC CGAGTGGTAA
     4261 GATTCTTCGT CGGTTGATCC GTGACCAAGA GAAGGAGGCA CGGAGAAAGG CTGGTGGATC
     4321 Ctccaagttg TAACTCGAGt ggcagtgctt ttaactaaga attattagtc ttttctgctt
     4381 attttttcat catagtttag aacactttat attaacgaat agtttatgaa tctatttagg
     4441 tttaaaaatt gatacagttt tataagttac tttttcaaag actcgtgctg tctattgcat
     4501 aatgcactgg aaggggaaaa aaaaggtgca cacgcgtggc tttttcttga atttgcagtt
     4561 tgaaaaatgc tggttctgta tgggcacaga caacctaaac gcacccatga accacacggt
     4621 tagtccaaaa ggggcagttc agattccaga tgcgggaatt agcttgctgc caccctcacc
     4681 tcactaacgc tgcggtgtgc ggatacttca tgctatttat agacgcgcgt gtcggaatca
     4741 gcacgcgcaa gaaccaaatg ggaaaatcgg aatgggtcca gaactgcttt gagtgctggc
     4801 tattggcgtc tgatttccgt tttgggaatc ctttgccgcg cgcccctctc aaaactccgc
     4861 acaagtccca gaaagcggga aagaaataaa acgccaccaa aaaaaaaaaa ataaaagcca
     4921 atcctcgaag cgtgggtggt aggccctgga ttatcccgta caagtatttc tcaggagtaa
     4981 aaaaaccgtt tgttttggaa tttcccattt cgcggccacc tacgccgcta tctttgcaac
     5041 aactatctgc gataactcag caaattttgc atattcgtgt tgcagtattg cgataatggg
     5101 agtcttactt ccaacataac ggcagaaaga aatgtgagaa aattttgcat cctttgcctc
     5161 cgttcaagta tataaagtcg gcatgcttga taatctttct ttccatccta cattgttcta
     5221 attattctta ttctccttta ttctttccta acataccaag aaattaatct tctgtcattc
     5281 gcttaaacac tatatcaata aagatcTATG CTTCACATCC TCTGTCAAGG CACTCCCTTT
     5341 GAAATCGGCT ACGAACATGG CTCTGCTGCC AAAGCCGTGA TAGCCAGAAG CATTGACTTC
     5401 GCCGTCGATC TCATCCGAGG GAAAACGAAG AAGACGGACG AAGAGCTTAA ACAGGTACTC
     5461 TCGCAACTGG GGCGCGTGAT CGAGGAAAGA TGGCCCAAAT ACTACGAGGA GATTCGCGGT
     5521 ATTGCAAAGG GCGCTGAACG CGATGTCTCC GAGATTGTCA TGCTTAATAC CCGCACGGAA
     5581 TTTGCATACG GGCTCAAGGC AGCCCGTGAT GGCTGCACCA CTGCCTATTG TCAACTTCCA
     5641 AATGGAGCCC TCCAGGGCCA AAACTGGGAT TTCTTTTCTG CCACCAAAGA GAACCTGATC
     5701 CGGTTAACGA TCCGTCAGGC CGGACTTCCC ACCATCAAAT TCATAACCGA GGCTGGAATC
     5761 ATCGGGAAGG TTGGATTTAA CAGTGCGGGG GTCGCCGTCA ATTACAACGC CCTTCACCTT
     5821 CAGGGTCTTC GACCCACCGG AGTTCCTTCG CATATTGCCC TCCGCATAGC GCTCGAAAGC
     5881 ACTTCTCCTT CCCAGGCCTA TGACCGGATC GTGGAGCAAG GCGGAATGGC CGCCAGCGCT
     5941 TTTATCATGG TGGGCAATGG GCACGAGGCA TTTGGTTTGG AATTCTCCCC CACCAGCATC
     6001 CGAAAGCAGG TGCTCGACGC GAATGGTAGG ATGGTGCACA CCAACCACTG CTTGCTTCAG
     6061 CACGGCAAAA ATGAGAAAGA GCTCGATCCC TTACCGGACT CATGGAATCG CCACCAGCGT
     6121 ATGGAGTTCC TCCTCGACGG GTTCGACGGC ACCAAACAGG CATTTGCCCA GCTCTGGGCC
     6181 GACGAAGACA ATTATCCCTT TAGCATCTGC CGCGCTTACG AGGAGGGCAA GAGCAGAGGC
     6241 GCGACTCTGT TCAATATCAT CTACGACCAT GCCCGTAGAG AGGCAACGGT GCGGCTTGGC
     6301 CGGCCGACCA ACCCTGATGA GATGTTTGTC ATGCGGTTTG ACGAGGAGGA CGAGAGGTCT
     6361 GCGCTCAACG GATCCtccaa gttgTAACTC GAGtggcata aagcaatctt gatgaggata
     6421 atgatttttt tttgaatata cataaatact accgtttttc tgctagattt tgtgatgacg
     6481 taaataagta catattactt tttaagccaa gacaagatta agcattaact ttaccctttt
     6541 ctttctaagt ttcaatatta gttatcactg tttaaaagtt atggcgagaa cgtcggcggt
     6601 taaaatatat taccctgaac ggctgggtag actacccatg agtcacaatg aacgactaga
     6661 gatctatgtg aggatcctaa ctcgagatcg agctgagcag ttacagagat gttacgaacc
     6721 actagtgcac tgcagtacaa acacagtcct ttcccgcaat tttctttttc tattactctt
     6781 ggcctcctct agtacactct atattttttt atgcctcggt aatgattttc attttttttt
     6841 ttccacctag cggatgactc tttttttttc ttagcgattg gcattatcac ataatgaatt
     6901 atacattata taaagtaatg tgatttcttc gaagaatata ctaaaaaatg agcaggcaag
     6961 ataaacgaag gcaaagatga cagagcagaa agccctagta aagcgtatta caaatgaaac
     7021 caagattcag attgcgatct ctttaaaggg tggtccccta gcgatagagc actcgatctt
     7081 cccagaaaaa gaggcagaag cagtagcaga acaggccaca caatcgcaag tgattaacgt
     7141 ccacacaggt atagggtttc tggaccatat gatacatgct ctggccaagc attccggctg
     7201 gtcgctaatc gttgagtgca ttggtgactt acacatagac gaccatcaca ccactgaaga
     7261 ctgcgggatt gctctcggtc aagcttttaa agaggcccta ggggccgtgc gtggagtaaa
     7321 aaggtttgga tcaggatttg cgcctttgga tgaggcactt tccagagcgg tggttgatct
     7381 ttcgaacagg ccgtacgcag ttgtcgaact tggtttgcaa agggagaaag taggtgatct
     7441 ctcttgcgag atgatcccgc attttcttga aagctttgca gaggctagca gaattaccct
     7501 ccacgttgat tgtctgcgag gcaagaatga tcatcaccgt agtgagagtg cgttcaaggc
     7561 tcttgcggtt gccataagag aagccacctc gcccaatggt accaacgatg ttccctccac
     7621 caaaggtgtt cttatgtagt gacaccgatt atttaaagct gctgcatacg atatatatac
     7681 atgtgtatat atgtatacct atgaatgtca gtaagtatgt atacgaacag tatgatactg
     7741 aagatgacaa ggtaatgcat cattctatac gtgtcattct gaacgaggcg cgctttcctt
     7801 ttttcttttt gctttttctt tttttttctc ttgaactcga cggatcatag agtaacgaag
     7861 catctgtgct tcattttgta gaacaaaaat gcaacgcgag agcgctaatt tttcaaacaa
     7921 agaatctgag ctgcattttt acagaacaga aatgcaacgc gaaagcgcta ttttaccaac
     7981 gaagaatctg tgcttcattt ttgtaaaaca aaaatgcaac gcgagagcgc taatttttca
     8041 aacaaagaat ctgagctgca tttttacaga acagaaatgc aacgcgagag cgctatttta
     8101 ccaacaaaga atctatactt cttttttgtt ctacaaaaat gcatcccgag agcgctattt
     8161 ttctaacaaa gcatcttaga ttactttttt tctcctttgt gcgctctata atgcagtctc
     8221 ttgataactt tttgcactgt aggtccgtta aggttagaag aaggctactt tggtgtctat
     8281 tttctcttcc ataaaaaaag cctgactcca cttcccgcgt ttactgatta ctagcgaagc
     8341 tgcgggtgca ttttttcaag ataaaggcat ccccgattat attctatacc gatgtggatt
     8401 gcgcatactt tgtgaacaga aagtgatagc gttgatgatt cttcattggt cagaaaatta
     8461 tgaacggttt cttctatttt gtctctatat actacgtata ggaaatgttt acattttcgt
     8521 attgttttcg attcactcta tgaatagttc ttactacaat ttttttgtct aaagagtaat
     8581 actagagata aacataaaaa atgtagaggt cgagtttaga tgcaagttca aggagcgaaa
     8641 ggtggatggg taggttatat agggatatag cacagagata tatagcaaag agatactttt
     8701 gagcaatgtt tgtggaagcg gtattcgcaa tattttagta gctcgttaca gtccggtgcg
     8761 tttttggttt tttgaaagtg cgtcatcaga gcgcttttgg ttttcaaaag cgctctgaag
     8821 ttcctatact ttctagctag agaataggaa cttcCCGAGC GGCCGCacca ataaaaaacg
     8881 cccggcggca accgagcgtt ctgaacaaat ccagatggag ttctgaggtc attactggat
     8941 ctatcaacag gagtccaagc gagctcgata tcaaattacg ccccgccctg ccactcatcg
     9001 cagtactgtt gtaattcatt aagcattctg ccgacatgga agccatcaca aacggcatga
     9061 tgaacctgaa tcgccagcgg catcagcacc ttgtcgcctt gcgtataata tttgcccatg
     9121 gtgaaaacgg gggcgaagaa gttgtccata ttggccacgt ttaaatcaaa actggtgaaa
     9181 ctcacccagg gattggctga aacgaaaaac atattctcaa taaacccttt agggaaatag
     9241 gccaggtttt caccgtaaca cgccacatct tgcgaatata tgtgtagaaa ctgccggaaa
     9301 tcgtcgtggt attcactcca gagcgatgaa aacgtttcag tttgctcatg gaaaacggtg
     9361 taacaagggt gaacactatc ccatatcacc agctcaccgt ctttcattgc catacgaaat
     9421 tccggatgag cattcatcag gcgggcaaga atgtgaataa aggccggata aaacttgtgc
     9481 ttatttttct ttacggtctt taaaaaggcc gtaatatcca gctgaacggt ctggttatag
     9541 gtacattgag caactgactg aaatgcctca aaatgttctt tacgatgcca ttgggatata
     9601 tcaacggtgg tatatccagt gatttttttc tccattttag cttccttagc tcctgaaaat
     9661 ctcgataact caaaaaatac gcccggtagt gatcttattt cattatggtg aaagttggaa
     9721 cctcttacgt gcccgatcaa tcatgaccaa aatcccttaa cgtgagtttt cgttccactg
     9781 agcgtcagac cccgtagaaa agatcaaagg atcttcttga gatccttttt ttctgcgcgt
     9841 aatctgctgc ttgcaaacaa aaaaaccacc gctaccagcg gtggtttgtt tgccggatca
     9901 agagctacca actctttttc cgaaggtaac tggcttcagc agagcgcaga taccaaatac
     9961 tgttcttcta gtgtagccgt agttaggcca ccacttcaag aactctgtag caccgcctac
    10021 atacctcgct ctgctaatcc tgttaccagt ggctgctgcc agtggcgata agtcgtgtct
    10081 taccgggttg gactcaagac gatagttacc ggataaggcg cagcggtcgg gctgaacggg
    10141 gggttcgtgc acacagccca gcttggagcg aacgacctac accgaactga gatacctaca
    10201 gcgtgagcta tgagaaagcg ccacgcttcc cgaagggaga aaggcggaca ggtatccggt
    10261 aagcggcagg gtcggaacag gagagcgcac gagggagctt ccagggggaa acgcctggta
    10321 tctttatagt cctgtcgggt ttcgccacct ctgacttgag cgtcgatttt tgtgatgctc
    10381 gtcagggggg cggagcctat ggaaaaacgc cagcaacgcg gcctttttac ggttcctggc
    10441 cttttgctgg ccttttgctc acatgttctt tcctgcgtta tcccctgatt ctgtggataa
    10501 ccgtGCGGCC GCccctgaat tcgcatctag a
//
