# Supplementary material for: Biosynthesis of the antibiotic nonribosomal peptide penicillin in baker's yeast
Source: Nat Commun. 2017 May 4;8:15202. doi: 10.1038/ncomms15202 (PMC5418595; doi:10.1038/ncomms15202)
Supplement: Supplementary Data 1 — The folder contains annotated Genbank files for all major plasmids constructed in this work and a Genbank file for the altered TRP1 locus sequence. [file ncomms15202-s2.zip › plasmids/paa145.gb]

LOCUS       pAA145_for_paper       17713 bp ds-DNA     circular     29-JUL-2016
DEFINITION  .
FEATURES             Location/Qualifiers
     misc_feature    12340..12342
                     /label="Changed from CTG -> CTC, 5 -> 11 for Kazusa codon frequency"
                     /ApEinfo_revcolor=#b4abac
                     /ApEinfo_fwdcolor=#b4abac
     misc_feature    12007..12009
                     /label="Changed from ACG -> ACA, 8 -> 18 in Kazusa codon usage table"
                     /ApEinfo_revcolor=#b4abac
                     /ApEinfo_fwdcolor=#b4abac
     misc_feature    14323..14325
                     /label="Changed from CGT -> CGA, 6 -> 3 in Kazusa codon usage table"
                     /ApEinfo_revcolor=#b4abac
                     /ApEinfo_fwdcolor=#b4abac
     misc_feature    8443..8445
                     /label="Changed from ACG -> ACA, 8 -> 18 in Kazusa codon usage table"
                     /ApEinfo_revcolor=#b4abac
                     /ApEinfo_fwdcolor=#b4abac
     misc_feature    12508..12510
                     /label="Changed from ACC -> ACA, 13 -> 18 in Kazusa codon usage table"
                     /ApEinfo_revcolor=#b4abac
                     /ApEinfo_fwdcolor=#b4abac
     promoter        complement(2471..2618)
                     /label="KanR Promoter"
                     /ApEinfo_revcolor=#b1ff67
                     /ApEinfo_fwdcolor=#b1ff67
     misc_feature    4129..15459
                     /label="pcbAB"
                     /ApEinfo_revcolor=#f58a5e
                     /ApEinfo_fwdcolor=#f58a5e
     misc_feature    4939..4941
                     /label="Changed from ACG -> ACA, 8 -> 18 in Kazusa codon usage table"
                     /ApEinfo_revcolor=#b4abac
                     /ApEinfo_fwdcolor=#b4abac
     misc_feature    3414..3438
                     /label="ConS scar"
                     /ApEinfo_revcolor=#ffef86
                     /ApEinfo_fwdcolor=#ffef86
     misc_feature    1..25
                     /label="ConE scar"
                     /ApEinfo_revcolor=#ffef86
                     /ApEinfo_fwdcolor=#ffef86
     misc_feature    4687..4689
                     /label="Changed from GAC -> GAT, 20 -> 37 for Kazusa codon frequency"
                     /ApEinfo_revcolor=#b4abac
                     /ApEinfo_fwdcolor=#b4abac
     terminator      1026..1103
                     /label="ScURA3 Terminator"
                     /ApEinfo_revcolor=#f8d3a9
                     /ApEinfo_fwdcolor=#f8d3a9
     misc_feature    7432..7434
                     /label="Changed from ACC -> ACA, 13 -> 18 in Kazusa codon usage table"
                     /ApEinfo_revcolor=#b4abac
                     /ApEinfo_fwdcolor=#b4abac
     terminator      15475..15698
                     /label="ScTDH1 Terminator"
                     /ApEinfo_revcolor=#ff9ccd
                     /ApEinfo_fwdcolor=#ff9ccd
     misc_feature    10084..10086
                     /label="Changed from GCC -> GCA, 13 -> 16 in Kazusa codon usage table"
                     /ApEinfo_revcolor=#b4abac
                     /ApEinfo_fwdcolor=#b4abac
     terminator      complement(1628..1654)
                     /label="KanR Terminator"
                     /ApEinfo_revcolor=#b1ff67
                     /ApEinfo_fwdcolor=#b1ff67
     promoter        15732..16431
                     /label="ScPGK1 Promoter"
                     /ApEinfo_revcolor=#84b0dc
                     /ApEinfo_fwdcolor=#84b0dc
     CDS             complement(1655..2470)
                     /label="KanR"
                     /ApEinfo_revcolor=#008000
                     /ApEinfo_fwdcolor=#008000
     misc_feature    15703..15727
                     /label="Con1 scar"
                     /ApEinfo_revcolor=#ffef86
                     /ApEinfo_fwdcolor=#ffef86
     misc_feature    9121..9123
                     /label="Changed from GTG -> GTA, 11 -> 12 in Kazusa codon usage table"
                     /ApEinfo_revcolor=#b4abac
                     /ApEinfo_fwdcolor=#b4abac
     misc_feature    8164..8166
                     /label="Changed from ACG -> ACA, 8 -> 18 in Kazusa codon usage table"
                     /ApEinfo_revcolor=#b4abac
                     /ApEinfo_fwdcolor=#b4abac
     promoter        45..221
                     /label="ScURA3 Promoter"
                     /ApEinfo_revcolor=#faac61
                     /ApEinfo_fwdcolor=#faac61
     terminator      17485..17709
                     /label="ScENO2 Terminator"
                     /ApEinfo_revcolor=#ff9ccd
                     /ApEinfo_fwdcolor=#ff9ccd
     misc_feature    6382..6384
                     /label="Changed from ACT -> ACA, 8 -> 18 in Kazusa codon usage table"
                     /ApEinfo_revcolor=#b4abac
                     /ApEinfo_fwdcolor=#b4abac
     rep_origin      1108..1224
                     /label="CEN6"
                     /ApEinfo_revcolor=#d6b295
                     /ApEinfo_fwdcolor=#d6b295
     misc_feature    6739..6741
                     /label="Changed from TCC -> TCA, 14 -> 19 in Kazusa codon usage table"
                     /ApEinfo_revcolor=#b4abac
                     /ApEinfo_fwdcolor=#b4abac
     rep_origin      1225..1615
                     /label="ARS4"
                     /ApEinfo_revcolor=#b4abac
                     /ApEinfo_fwdcolor=#b4abac
     rep_origin      complement(2619..3382)
                     /label="ColE1"
                     /ApEinfo_revcolor=#7f7f7f
                     /ApEinfo_fwdcolor=#7f7f7f
     CDS             222..1025
                     /label="URA3"
                     /ApEinfo_revcolor=#faac61
                     /ApEinfo_fwdcolor=#faac61
     promoter        3443..4122
                     /label="ScTDH3 Promoter"
                     /ApEinfo_revcolor=#84b0dc
                     /ApEinfo_fwdcolor=#84b0dc
     misc_feature    16438..17478
                     /label="npgA"
                     /ApEinfo_revcolor=#f58a5e
                     /ApEinfo_fwdcolor=#f58a5e
     misc_feature    7675..7677
                     /label="Changed from GGA -> GGC, 11 -> 10 in Kazusa Codon usage table"
                     /ApEinfo_revcolor=#b4abac
                     /ApEinfo_fwdcolor=#b4abac
     misc_feature    9823..9825
                     /label="Changed from CGT -> CGA, 6 -> 3 in Kazusa codon usage table"
                     /ApEinfo_revcolor=#b4abac
                     /ApEinfo_fwdcolor=#b4abac
ORIGIN
        1 agcagttaca gagatgttac gaaccactag tgcactgcag tacacggttt ccttgaaatt
       61 tttttgattc ggtaatctcc gaacagaagg aagaacgaag gaaggagcac agacttagat
      121 tggtatatat acgcatatgt agtgttgaag aaacatgaaa ttgcccagta ttcttaaccc
      181 aactgcacag aacaaaaacg tgcaggaaac gaagataaat catgtcgaaa gctacatata
      241 aggaacgtgc tgctactcat cctagtcctg ttgctgccaa gctatttaat atcatgcacg
      301 aaaagcaaac aaacttgtgt gcttcattgg atgttcgtac caccaaggaa ttactggagt
      361 tagttgaagc attaggtccc aaaatttgtt tactaaaaac acatgtggat atcttgactg
      421 atttttccat ggagggcaca gttaagccgc taaaggcatt atccgccaag tacaattttt
      481 tactcttcga ggacagaaaa tttgctgaca ttggtaatac agtcaaattg cagtactctg
      541 cgggtgtata cagaatagca gaatgggcag acattacgaa tgcacacggt gtggtgggcc
      601 caggtattgt tagcggtttg aagcaggcgg cagaagaagt aacaaaggaa cctagaggcc
      661 ttttgatgtt agcagaattg tcatgcaagg gctccctatc tactggagaa tatactaagg
      721 gtactgttga cattgcgaag agcgacaaag attttgttat cggctttatt gctcaaagag
      781 acatgggtgg aagagatgaa ggttacgatt ggttgattat gacacccggt gtgggtttag
      841 atgacaaggg agatgcattg ggtcaacagt atagaaccgt ggatgatgtg gtttctacag
      901 gatctgacat tattattgtt ggaagaggac tatttgcaaa gggaagggat gctaaggtag
      961 agggtgaacg ttacagaaaa gcaggctggg aagcatattt gagaagatgc ggccagcaaa
     1021 actaaaaaac tgtattataa gtaaatgcat gtatactaaa ctcacaaatt agagcttcaa
     1081 tttaattata tcagttatta cccgagtatc acgtgctata aaaataatta taatttaaat
     1141 tttttaatat aaatatataa attaaaaata gaaagtaaaa aaagaaatta aagaaaaaat
     1201 agtttttgtt ttccgaagat gtaaaagact ctagggggat cgccaacaaa tactaccttt
     1261 tatcttgctc ttcctgctct caggtattaa tgccgaattg tttcatcttg tctgtgtaga
     1321 aaaccacaca cgaaaatcct gtgattttac attttactta tcgttaatcg aatgtatatc
     1381 tatttaatct gcttttcttg tctaataaat atatatgtaa agtacgcttt ttgttgaaat
     1441 tttttaaacc tttgtttatt tttttttctt cattccgtaa ctcttctacc ttctttattt
     1501 actttctaaa atccaaatac aaaacataaa aataaataaa cacagagtaa attcccaaat
     1561 tattccatca ttaaaagata cgaggcgcgt gtaagttaca ggcaagcgat ccgtcccgag
     1621 cggccgcgtg ttacaaccaa ttaaccaatt ctgattagaa aaactcatcg agcatcaaat
     1681 gaaactgcaa tttattcata tcaggattat caataccata tttttgaaaa agccgtttct
     1741 gtaatgaagg agaaaactca ccgaggcagt tccataggat ggcaagatcc tggtatcggt
     1801 ctgcgattcc gactcgtcca acatcaatac aacctattaa tttcccctcg tcaaaaataa
     1861 ggttatcaag tgagaaatca ccatgagtga cgactgaatc cggtgagaat ggcaaaagct
     1921 tatgcatttc tttccagact tgttcaacag gccagccatt acgctcgtca tcaaaatcac
     1981 tcgcatcaac caaaccgtta ttcattcgtg attgcgcctg agcgaggcga aatacgcgat
     2041 cgctgttaaa aggacaatta caaacaggaa tcgaatgcaa ccggcgcagg aacactgcca
     2101 gcgcatcaac aatattttca cctgaatcag gatattcttc taatacctgg aatgctgttt
     2161 tcccggggat cgcagtggtg agtaaccatg catcatcagg agtacggata aaatgcttga
     2221 tggtcggaag aggcataaat tccgtcagcc agtttagtct gaccatctca tctgtaacat
     2281 cattggcaac gctacctttg ccatgtttca gaaacaactc tggcgcatcg ggcttcccat
     2341 acaatcgata gattgtcgca cctgattgcc cgacattatc gcgagcccat ttatacccat
     2401 ataaatcagc atccatgttg gaatttaatc gcggcctgga gcaagacgtt tcccgttgaa
     2461 tatggctcat aacacccctt gtattactgt ttatgtaagc agacagtttt attgttcatg
     2521 atgatatatt tttatcttgt gcaatgtaac atcagagatt ttgagacaca acgtggcttt
     2581 gttgaataaa tcgaactttt gctgagttga aggatcagtc atgaccaaaa tcccttaacg
     2641 tgagttttcg ttccactgag cgtcagaccc cgtagaaaag atcaaaggat cttcttgaga
     2701 tccttttttt ctgcgcgtaa tctgctgctt gcaaacaaaa aaaccaccgc taccagcggt
     2761 ggtttgtttg ccggatcaag agctaccaac tctttttccg aaggtaactg gcttcagcag
     2821 agcgcagata ccaaatactg ttcttctagt gtagccgtag ttaggccacc acttcaagaa
     2881 ctctgtagca ccgcctacat acctcgctct gctaatcctg ttaccagtgg ctgctgccag
     2941 tggcgataag tcgtgtctta ccgggttgga ctcaagacga tagttaccgg ataaggcgca
     3001 gcggtcgggc tgaacggggg gttcgtgcac acagcccagc ttggagcgaa cgacctacac
     3061 cgaactgaga tacctacagc gtgagctatg agaaagcgcc acgcttcccg aagggagaaa
     3121 ggcggacagg tatccggtaa gcggcagggt cggaacagga gagcgcacga gggagcttcc
     3181 agggggaaac gcctggtatc tttatagtcc tgtcgggttt cgccacctct gacttgagcg
     3241 tcgatttttg tgatgctcgt caggggggcg gagcctatgg aaaaacgcca gcaacgcggc
     3301 ctttttacgg ttcctggcct tttgctggcc ttttgctcac atgttctttc ctgcgttatc
     3361 ccctgattct gtggataacc gtgcggccgc ccctgaattc gcatctagac tgactgaact
     3421 ggccgataat tgcagacgaa cgcagttcga gtttatcatt atcaatactg ccatttcaaa
     3481 gaatacgtaa ataattaata gtagtgattt tcctaacttt atttagtcaa aaaattagcc
     3541 ttttaattct gctgtaaccc gtacatgccc aaaatagggg gcgggttaca cagaatatat
     3601 aacatcgtag gtgtctgggt gaacagttta ttcctggcat ccactaaata taatggagcc
     3661 cgctttttaa gctggcatcc agaaaaaaaa agaatcccag caccaaaata ttgttttctt
     3721 caccaaccat cagttcatag gtccattctc ttagcgcaac tacagagaac aggggcacaa
     3781 acaggcaaaa aacgggcaca acctcaatgg agtgatgcaa cctgcctgga gtaaatgatg
     3841 acacaaggca attgacccac gcatgtatct atctcatttt cttacacctt ctattacctt
     3901 ctgctctctc tgatttggaa aaagctgaaa aaaaaggttg aaaccagttc cctgaaatta
     3961 ttcccctact tgactaataa gtatataaag acggtaggta ttgattgtaa ttctgtaaat
     4021 ctatttctta aacttcttaa attctacttt tatagttagt ctttttttta gttttaaaac
     4081 accaagaact tagtttcgaa taaacacaca taaacaaaca aaagatctat gACTCAACTG
     4141 AAGCCACCGA ACGGAACCAC GCCGATAGGC TTCTCGGCCA CTACATCCCT GAACGCCAGT
     4201 GGGAGCTCGA GTGTGAAAAA TGGGACCATC AAACCCAGCA ATGGCATCTT CAAGCCCAGC
     4261 ACTAGGGACA CCATGGACCC TTGCAGTGGG AATGCGGCCG ATGGCAGTAT CCGCGTCCGT
     4321 TTCCGTGGAG GAATCGAACG GTGGAAGGAG TGCGTCAACC AGGTCCCCGA GCGCTGCGAC
     4381 CTGAGTGGTC TGACAACCGA CTCCACGCGA TATCAGCTCG CATCGACTGG GTTCGGTGAC
     4441 GCGAGCGCTG CCTACCAGGA GCGCTTGATG ACGGTCCCTG TTGACGTACA TGCCGCGCTC
     4501 CAAGAGCTGT GCCTAGAACG CCGTGTGAGC GTGGGATCCG TCATTAATTT CTCCGTGCAC
     4561 CAGATGCTGA AAGGGTTTGG AAATGGCACA CACACTATCA CCGCCTCTCT GCACCGTGAG
     4621 CAGAATTTGC AGAATTCTTC GCCATCCTGG GTAGTCTCCC CCACAATCGT CACCCATGAG
     4681 AACAGAGATG GATGGTCCGT CGCGCAGGCG GTCGAGAGTA TCGAAGCGGG GCGCGGTTCC
     4741 GAGAAGGAGT CAGTGACTGC GATTGACTCC GGGTCAAGTC TCGTGAAAAT GGGGTTATTT
     4801 GACTTACTCG TCAGCTTTGT CGATGCAGAC GATGCTCGTA TTCCATGTTT CGACTTTCCC
     4861 CTCGCAGTGA TAGTGCGTGA GTGTGATGCC AACCTCTCGC TGACTCTGCG TTTCTCCGAC
     4921 TGTCTCTTCA ACGAGGAGAC AATATGCAAT TTTACCGATG CCCTAAACAT CTTGCTCGCC
     4981 GAAGCAGTGA TAGGAAGAGT GACCCCGGTT GCCGATATCG AACTACTATC CGCGGAGCAG
     5041 AAGCAGCAGC TGGAAGAGTG GAACAACACG GATGGCGAGT ACCCTTCATC AAAGCGACTG
     5101 CACCATCTCA TTGAAGAGGT GGTTGAACGG CATGAAGACA AAATAGCCGT TGTCTGCGAC
     5161 GAGCGAGAGC TCACTTACGG CGAGCTCAAT GCCCAAGGCA ACAGCCTCGC ACGCTATCTC
     5221 CGTTCCATTG GTATCCTGCC CGAGCAGCTA GTCGCATTGT TTCTAGATAA GAGCGAGAAG
     5281 CTCATTGTTA CCATCCTCGG CGTGTGGAAA TCCGGCGCCG CCTACGTGCC CATCGACCCG
     5341 ACTTATCCGG ATGAGCGAGT GCGCTTCGTG CTGGATGACA CCAAGGCACG GGCCATCATC
     5401 GCCAGTAATC AACATGTGGA GAGGCTCCAG CGAGAGGTCA TCGGCGATAG AAACCTATGC
     5461 ATTATCCGTC TGGAGCCCTT GTTGGCCTCC CTTGCTCAGG ATTCCTCAAA ATTCCCCGCG
     5521 CATAACTTGG ACGACCTACC CCTCACAAGC CAGCAGCTCG CCTATGTGAC TTACACCTCT
     5581 GGGACCACTG GCTTCCCAAA GGGCATATTT AAACAACACA CCAATGTGGT GAACAGTATC
     5641 ACCGACCTGT CTGCAAGGTA CGGGGTGGCC GGGCAGCACC ACGAAGCCAT TCTGCTTTTC
     5701 TCGGCCTGCG TGTTCGAGCC GTTCGTTCGA CAGACGCTCA TGGCACTCGT GAATGGCCAT
     5761 CTCCTCGCAG TTATCAATGA CGTGGAAAAA TATGATGCCG ATACGCTCCT GCCGTTCATA
     5821 CGCAGACACA GCATCACCTA CCTCAATGGT ACTGCCTCTG TCCTGCAAGA GTACGACTTT
     5881 TCCGACTGCC CATCACTGAA TCGGATAATC CTGGTGGGTG AGAACCTGAC AGAAGCCCGG
     5941 TATCTGGCGC TGCGCCAGCG GTTCAAGAAT CGCATCCTCA ACGAGTATGG TTTTACCGAG
     6001 TCAGCCTTTG TAACGGCCCT CAAGATTTTC GACCCGGAGT CGACCCGTAA GGACACGAGT
     6061 CTGGGCAGAC CGGTGCGCAA CGTCAAGTGC TACATCCTCA ATCCATCCCT TAAACGTGTC
     6121 CCGATTGGAG CTACGGGTGA GTTGCATATC GGAGGGTTGG GCATTTCCAA GGGATACCTC
     6181 AACCGCCCCG AACTCACGCC GCACCGCTTC ATTCCCAACC CCTTCCAAAC GGATTGCGAG
     6241 AAGCAGCTCG GGATCAACAG CTTGATGTAC AAGACCGGTG ACCTGGCCCG CTGGCTTCCG
     6301 AACGGCGAGG TTGAGTATCT CGGACGCGCA GATTTCCAGA TCAAACTGCG AGGTATTCGA
     6361 ATTGAACCTG GTGAAATTGA GACAATGCTG GCTATGTACC CTAGGGTCCG GACCAGTTTA
     6421 GTGGTGTCCA AAAAGCTCCG CAACGGTCCA GAGGAAACTA CCAACGAGCA CCTCGTGGGT
     6481 TATTATGTTT GTGATAGCGC CTCAGTGTCC GAGGCAGACC TGCTGTCATT TTTAGAGAAG
     6541 AAACTGCCTC GATACATGAT TCCCACGCGG TTGGTACAGC TGTCGCAGAT CCCAGTGAAT
     6601 GTGAACGGGA AGGCGGACCT ACGCGCCTTG CCGGCCGTCG ATATCTCCAA TTCCACGGAG
     6661 GTCCGTTCCG ACCTTCGAGG CGATACGGAA ATCGCCCTCG GGGAAATCTG GGCCGACGTG
     6721 TTGGGAGCCC GCCAGAGATC AGTCTCTCGC AACGACAACT TCTTCCGCCT AGGAGGGCAC
     6781 AGCATCACCT GCATCCAACT GATCGCTCGC ATCCGACAAC GACTCTCGGT CAGCATCTCC
     6841 GTCGAAGATG TTTTTGCAAC AAGGACACTT GAGCGCATGG CAGACCTTCT ACAGAACAAG
     6901 CAGCAGGAGA AATGCGACAA ACCCCATGAG GCGCCGACAG AGCTGCTTGA GGAGAATGCA
     6961 GCAACGGACA ATATCTATCT GGCAAACAGT CTTCAGCAGG GCTTCGTCTA CCATTACCTC
     7021 AAGAGCATGG AACAATCCGA CGCCTATGTA ATGCAGTCCG TTCTTCGGTA CAACACCACA
     7081 TTGTCTCCAG ATCTGTTTCA GAGAGCCTGG AAGCATGCAC AGCAGTCCTT TCCAGCGCTG
     7141 CGGCTGCGGT TCTCATGGGA AAAGGAGGTT TTCCAACTGC TCGATCAGGA TCCACCATTG
     7201 GACTGGCGTT TCCTCTACTT CACCGACGTT GCCGCGGGTG CTGTCGAGGA CCGGAAATTG
     7261 GAAGACTTGC GGCGCCAAGA CCTTACGGAG AGATTCAAGC TGGATGTTGG CAGACTGTTC
     7321 CGCGTCTATC TGATTAAACA CAGCGAGAAT CGCTTCACGT GTCTTTTCAG CTGCCACCAT
     7381 GCAATCCTCG ATGGTTGGAG TCTGCCACTC TTGTTCGAAA AGGTTCACGA GACATACCTG
     7441 CAACTGCTGC ATGGGGACAA TCTCACTTCG TCCATGGATG ACCCTTACAC TCGCACCCAG
     7501 CGGTATCTCC ACGCTCACCG TGAGGATCAC CTCGACTTTT GGGCCGGTGT GGTTCAAAAG
     7561 ATCAACGAAC GGTGTGATAT GAACGCCTTG TTGAACGAGC GCAGTCGTTA CAAAGTCCAG
     7621 CTGGCAGACT ATGACCAGGT GCAGGAGCAG CGACAGCTGA CAATTGCTCT CTCTGGCGAC
     7681 GCATGGCTAG CAGACCTTCG TCAGACCTGC TCCGCCCAGG GTATTACCTT ACATTCGATT
     7741 CTCCAATTTG TTTGGCACGC CGTGCTGCAC GCTTATGGCG GTGGCACCCA CACCATAACC
     7801 GGCACGACCA TTTCTGGAAG GAACCTGCCC ATCTTGGGAA TTGAACGAGC AGTTGGTCCG
     7861 TATATCAACA CTCTACCGCT GGTACTCGAT CATTCGACGT TCAAGGATAA GACAATCATG
     7921 GAGGCCATCG AGGATGTGCA GGCCAAGGTA AACGTCATGA ACAGCCGGGG CAATGTGGAA
     7981 CTGGGCCGTT TGCACAAAAC CGACTTAAAG CACGGATTAT TCGATTCTTT ATTCGTGCTT
     8041 GAAAACTACC CGAATTTGGA CAAATCGCGA ACACTTGAGC ACCAGACTGA ACTGGGGTAT
     8101 TCGATTGAAG GCGGCACTGA GAAGCTGAAT TATCCACTGG CTGTCATCGC GCGCGAAGTC
     8161 GAGACAACTG GCGGATTCAC AGTATCCATC TGCTACGCCA GTGAGCTATT TGAGGAGGTT
     8221 ATGATCTCCG AGCTTCTTCA TATGGTCCAG GACACACTGA TGCAGGTTGC CCGAGGTTTG
     8281 AATGAACCCG TCGGCAGCCT GGAGTATCTC TCATCTATCC AATTGGAGCA ACTCGCCGCG
     8341 TGGAATGCCA CGGAAGCTGA GTTTCCCGAT ACCACGCTTC ATGAGATGTT TGAAAACGAA
     8401 GCGAGCCAGA AGCCGGACAA GATAGCAGTG GTCTATGAGG AGACATCCTT GACTTACCGC
     8461 GAGTTGAATG AGCGGGCGAA CCGTATGGCA CATCAGCTAA GGTCCGACGT CAGCCCCAAC
     8521 CCCAACGAGG TCATTGCGCT GGTGATGGAC AAGAGCGAGC ATATGATCGT CAACATTCTG
     8581 GCCGTATGGA AGAGCGGCGG TGCCTATGTC CCCATTGACC CTGGATATCC TAACGACCGC
     8641 ATTCAATACA TCCTAGAGGA CACACAAGCC CTCGCAGTCA TCGCGGACTC CTGCTATCTG
     8701 CCTCGCATCA AGGGAATGGC TGCCTCCGGC ACGCTTCTTT ATCCCTCTGT CTTGCCTGCC
     8761 AATCCGGATT CCAAGTGGAG CGTATCGAAC CCTTCACCGT TGAGTCGGAG CACGGACTTA
     8821 GCTTATATCA TCTATACCTC TGGAACGACA GGTCGGCCCA AGGGCGTCAC GGTAGAGCAT
     8881 CATGGAGTGG TCAACCTGCA GGTGTCGCTA TCCAAAGTAT TCGGACTACG GGATACTGAC
     8941 GACGAGGTAA TTCTCTCCTT TTCCAACTAT GTGTTCGACC ATTTCGTGGA GCAGATGACC
     9001 GACGCCATTC TCAATGGCCA AACCCTCCTG GTCCTCAACG ATGGAATGCG CGGGGACAAA
     9061 GAGCGACTCT ACAGATACAT TGAGAAGAAC CGAGTGACCT ACTTGTCTGG CACCCCATCC
     9121 GTAGTCTCCA TGTACGAATT TAGCCGGTTC AAGGACCATC TACGCCGTGT GGACTGCGTG
     9181 GGGGAGGCGT TCAGCGAACC GGTCTTCGAC AAGATCCGCG AAACGTTCCA TGGCCTCGTT
     9241 ATCAACGGCT ACGGCCCAAC TGAAGTTTCC ATCACCACCC ACAAGCGGCT CTATCCATTC
     9301 CCAGAGCGGC GAATGGACAA AAGTATTGGC CAACAGGTCC ACAATAGCAC GAGCTATGTG
     9361 CTGAACGAGG ACATGAAGCG CACCCCCATA GGGGCTGTCG GCGAGCTCTA CCTGGGTGGT
     9421 GAAGGAGTGG TACGGGGATA TCACAATCGC GCAGATGTGA CCGCGGAGCG TTTTATTCCT
     9481 AATCCATTCC AGTCGGAAGA AGATAAGCGA GAAGGTCGTA ACTCCCGTTT GTACAAGACC
     9541 GGTGACCTGG TACGCTGGAT TCCTGGAAGC AGCGGGGAGG TCGAGTATCT AGGTCGTAAT
     9601 GACTTCCAGG TCAAGATTCG CGGACTGCGC ATCGAACTAG GCGAGATTGA GGCCATCCTA
     9661 TCGTCTTATC ACGGAATCAA ACAGTCTGTG GTGATTGCCA AGGATTGCAG AGAAGGGGCC
     9721 CAGAAATTCC TGGTTGGTTA CTATGTCGCC GATGCAGCGC TGCCGTCCGC TGCCATTCGG
     9781 CGCTTCATGC AGTCTCGGCT CCCTGGCTAC ATGGTGCCCT CTCGACTCAT TCTCGTCAGC
     9841 AAGTTCCCCG TCACTCCTAG TGGAAAATTA GACACCAAGG CTTTGCCCCC AGCCGAGGAA
     9901 GAGAGCGAGA TTGACGTGGT GCCGCCGCGT AGTGAAATCG AACGCTCCTT GTGTGACATC
     9961 TGGGCGGAAC TACTCGAGAT GCACCCAGAG GAGATCGGCA TTTACAGCGA TTTCTTCAGC
    10021 CTGGGAGGTG ACAGCCTAAA GAGCACAAAG CTTTCCTTCA TGATTCACGA GTCCTTTAAC
    10081 CGCGCAGTCT CAGTCAGCGC CCTTTTCTGT CACCGGACAG TTGAAGCCCA GACGCACTTG
    10141 ATCCTGAACG ATGCTGCAGA TGTGCACGAA ATTACTCCCA TAGATTGCAA TGATACGCAG
    10201 ATGATTCCCG TGTCCCGTGC CCAGGAGCGA CTCCTCTTCA TCCACGAATT TGAGAATGGC
    10261 AGCAATGCAT ACAATATCGA CGCTGCATTT GAACTGCCTG GCTCGGTTGA CGCGTCGCTT
    10321 CTCGAGCAGG CGCTGCGTGG AAACCTTGCT CGACATGAGG CGTTGAGAAC TTTACTGGTC
    10381 AAGGATCACG CAACCGGCAT CTATCTTCAG AAGGTATTGA GTCCCGATGA AGCCCAGGGC
    10441 ATGTTCTCCG TCAACGTGGA CACAGCCAAG CAGGTGGAGC GGCTGGACCA GGAGATAGCC
    10501 AGTCTATCCC AGCATGTTTT CCGCCTCGAT GATGAACTGC CTTGGGAGGC CCGCATCCTT
    10561 AAACTCGAAT CCGGCGGCCT GTATCTCATT CTGGCGTTCC ACCATACCTG CTTCGATGCA
    10621 TGGTCATTGA AAGTCTTCGA GCAAGAGCTT CGGGCCTTGT ACGCAGCGCT CCAGAAAACC
    10681 AAAAGTGCAG CGAACTTACC AGCCCTCAAA GCGCAGTACA AGGAATACGC GCTCTACCAT
    10741 CGCCGGCAGC TGTCTGGCGA TCGCATGCGC AACCTGTCAG ACTTTTGGCT GCGGAAACTC
    10801 ATTGGCTTGG AACCATTGCA GCTGATCACG GACCGCCCAC GTCCTGTGCA ATTCAAATAC
    10861 GACGGTGACG ACCTCAGTAT CGAACTGAGC AAGAAGGAAA CGGAGAACCT GAGGGGGGTG
    10921 GCCAAACGTT GCAAGTCGAG TCTGTACGTC GTGTTGGTTT CCGTTTATTG CGTTATGCTA
    10981 GCCTCGTACG CGAACCAGTC CGATGTTTCC GTGGGTATCC CAGTCAGCCA CCGAACGCAT
    11041 CCTCAGTTCC AATCGGTCAT TGGATTCTTC GTCAACCTTG TGGTGCTAAG GGTGGATATT
    11101 TCTCAGTCAG CCATTTGCGG GCTCATCAGA AGGGTAATGA AAGAGCTCGT GGACGCCCAA
    11161 CTGCACCAAG ACATGCCGTT CCAGGAAGTG ACGAAGCTGC TGCAGGTGGA TAATGACCCC
    11221 AGCCGGCATC CGCTGGTACA GAACGTGTTC AACTTCGAAT CCCGTGCGAA CGGAGAACAC
    11281 GATGCCAGGT CGGAGGATGA AGGATCGCTT GCATTCAATC AATACCGGCC GGTTCAGCCC
    11341 GTGGATTCCG TTGCGAAGTT CGATCTGAAC GCAACGGTCA CGGAATTGGA GTCGGGATTG
    11401 AGAGTCAACT TCAACTATGC GACCAGCCTA TTCAACAAAA GCACGATCCA GGGTTTTTTG
    11461 CATACCTATG AGTATCTCCT GCGCCAGCTG TCCGAACTGA GTGCAGAAGG GATCAATGAG
    11521 GATACGCAGC TGTCGTTAGT TCGCCCGACA GAGAATGGCG ATCTGCACTT GCCATTGGCA
    11581 CAGTCCCCGC TTGCGACGAC TGCTGAGGAG CAGAAAGTAG CGTCGTTGAA CCAGGCCTTT
    11641 GAGCGCGAAG CTTTCCTTGC CGCAGAGAAG ATTGCCGTCG TGCAGGGAGA TAGAGCACTT
    11701 AGTTATGCTG ATCTTAACGG GCAGGCTAAC CAGCTCGCCC GGTACATACA GTCCGTGTCC
    11761 TGTATTGGGG CAGACGACGG AATAGCTTTG ATGCTGGAAA AGAGTATCGA CACGATTATT
    11821 TGCATTCTCG CGATTTGGAA GGCTGGTGCA GCATACGTGC CCTTGGATCC GACTTACCCA
    11881 CCCGGACGCG TCCAGCTGAT TCTGGAGGAG ATTAAAGCGA AGGCTGTCCT TGTGCACTCC
    11941 AGTCATGCTT CGAAATGTGA ACGCCATGGC GCGAAGGTGA TTGCAGTCGA CTCGCCCGCC
    12001 ATCGAGACAG CGGTCAGCCA ACAGTCAGCT GCTGACCTGC CCACAATTGC TAGCCTCGGC
    12061 AATCTAGCGT ATATAATCTT TACTTCAGGC ACTTCCGGTA AGCCAAAGGG AGTCCTAGTT
    12121 GAGCAAAAGG CAGTTCTTCT TCTACGCGAT GCCCTCCGGG AGCGGTATTT CGGTCGAGAC
    12181 TGTACCAAGC ATCATGGCGT CCTGTTCCTG TCCAACTACG TCTTCGACTT CTCCGTCGAA
    12241 CAACTTGTGT TGTCGGTGCT CAGCGGACAC AAGCTGATCG TTCCCCCAGC TGAGTTCGTC
    12301 GCAGATGATG AATTTTACAG AATGGCCAGC ACGCACGGTC TGTCCTATCT CAGCGGCACA
    12361 CCATCCTTAC TGCAGAAGAT CGATCTGGCA CGACTGGACC ATCTGCAGGT TGTTACCGCC
    12421 GCGGGCGAAG AGCTTCACGC CACCCAGTAC GAGAAGATGC GCCGCCGATT CAACGGTCCC
    12481 ATCTACAATG CCTATGGTGT CACCGAGACA ACGGTGTACA ACATTATCGC GGAATTCACA
    12541 ACGAATTCGA TATTTGAGAA TGCTCTTCGG GAAGTGCTCC CTGGTACCCG AGCGTATGTG
    12601 CTGAACGCGG CACTTCAGCC CGTCCCCTTC GATGCTGTCG GAGAACTCTA TCTTGCCGGC
    12661 GACAGCGTTA CGCGTGGTTA TCTCAACCAA CCTCTTCTAA CGGATCAGCG ATTCATTCCC
    12721 AACCCTTTCT GCAAAGAGGA GGACATCGCT ATGGGGCGCT TCGCGCGGCT CTACAAGACC
    12781 GGCGACCTGG TTCGATCGCG TTTCAACCGT CAGCAGCAGC CGCAGCTGGA ATACCTAGGA
    12841 AGAGGCGATC TGCAGATCAA GATGAGGGGA TACCGGATCG AGATTTCTGA AGTTCAGAAC
    12901 GTGCTCACTT CAAGTCCCGG TGTCCGGGAG GGTGCAGTCG TTGCCAAGTA TGAGAACAAC
    12961 GATACCTATT CCCGGACCGC TCACTCTCTG GTCGGTTACT ATACCACGGA CAATGAAACA
    13021 GTATCGGAAG CCGATATTCT CACTTTCATG AAAGCAAGGC TTCCAACGTA CATGGTGCCA
    13081 AGCCACCTCT GCTGTCTGGA AGGCGCACTG CCTGTGACGA TTAACGGAAA GCTCGACGTC
    13141 CGGAGATTGC CGGAGATTAT CAACGACTCC GCGCAGTCCT CGTACAGCCC ACCAAGGAAC
    13201 ATAATCGAGG CCAAGATGTG CAGACTGTGG GAATCCGCCT TGGGAATGGA GCGATGCGGT
    13261 ATCGACGACG ACCTGTTCAA ACTGGGTGGC GACAGCATCA CATCTTTGCA TCTCGTGGCC
    13321 CAGATTCACA ACCAGGTGGG CTGCAAGATC ACCGTTCGGG ATATATTTGA ACATCGTACC
    13381 GCCCGAGCCC TCCATGATCA CGTCTTCATG AAGGACTCCG ACCGGAGTAA TGTGACTCAG
    13441 TTCCGAACCG AACAAGGGCC GGTCATCGGC GAGGCGCCCC TACTGCCGAT TCAAGACTGG
    13501 TTTTTGTCAA AGGCTCTGCA GCATCCGATG TATTGGAATC ACACTTTCTA CGTCCGAACG
    13561 CCAGAGCTGG ATGTTGATTC CTTAAGCGCT GCTGTCAGGG ACTTGCAACA GTATCACGAT
    13621 GTTTTCCGCA TGCGACTCAA GCGCGAGGAA GTCGGATTCG TGCAGTCCTT TGCTGAGGAC
    13681 TTCTCTCCTG CCCAGCTTCG GGTGCTGAAC GTAAAAGATG TTGACGGGTC CGCGGCCGTC
    13741 AACGAGATAT TGGATGGGTG GCAGTCTGGC TTCAACCTTG AGAACGGACC CATTGGTTCC
    13801 ATTGGCTACC TACATGGGTA TGAAGACCGA TCCGCGCGAG TCTGGTTCTC CGTTCACCAT
    13861 ATGGCCATTG ACACCGTCAG CTGGCAGATC CTTGTCCGTG ACCTGCAGAC GCTGTACCGA
    13921 AATGGAAGCC TCGGAAGCAA GGGCAGCAGT TTCCGGCAGT GGGCTGAAGC CATCCAAAAT
    13981 TACAAGGCGT CAGACTCTGA GAGGAACCAT TGGAATAAGC TCGTCATGGA AACAGCTTCC
    14041 AGCATATCCG CATTGCCTAC GTCAACCGGT TCGCGCGTGC GCCTGAGCAG AAGTTTGAGC
    14101 CCTGAGAAGA CAGCCTCACT GATCCAAGGA GGAATCGATC GACAGGATGT CTCCGTGTAC
    14161 GACTCCCTCC TGACTTCAGT TGGATTGGCG CTCCAACATA TCGCTCCAAC CGGCCCAAGT
    14221 ATGGTTACGA TCGAGGGACA TGGCCGTGAA GAAGTGGATC AGACACTGGA TGTGAGCCGC
    14281 ACCATGGGTT GGTTCACCAC CATGTATCCA TTTGAAATTC CCCGACTCAG CACCGAGAAC
    14341 ATTGTTCAAG GAGTCGTCGC TGTGAGCGAA CGGTTCAGAC AGGTGCCTGC CCGTGGCGTC
    14401 GGGTATGGAA CCTTGTACGG CTATACTCAA CACCCGCTGC CCCAGGTGAC CGTCAACTAC
    14461 CTGGGCCAGC TCGCCCGCAA GCAATCGAAG CCAAAGGAAT GGGTCCTCGC GGTGGGCGAC
    14521 AACGAATTTG AATACGGACT CATGACTAGC CCAGAGGACA AAGACCGGAG CTCTTCTGCC
    14581 GTCGACGTCA CGGCCGTGTG TATTGACGGC ACTATGATCA TCGATGTGGA CAGTGCTTGG
    14641 AGCCTTGAGG AGAGCGAGCA ATTCATCTCG AGCATCGAGG AAGGACTGAA CAAGATCCTC
    14701 GACGGCAGGG CAAGTCAGCA AACCTCGCGA TTCCCGGATG TTCCTCAACC GGCGGAGACA
    14761 TATACGCCGT ATTTCGAGTA TCTGGAACCT CCACGACAGG GACCGACGCT GTTCCTGCTG
    14821 CCGCCGGGCG AAGGAGGCGC CGAGAGTTAC TTCAACAACA TCGTCAAGCG CCTGCGTCAG
    14881 ACAAATATGG TGGTCTTCAA CAACTACTAC TTGCACAGCA AACGCCTGCG CACGTTCGAG
    14941 GAGCTGGCGG AAATGTATCT CGACCAAGTA CGCGGCATCC AACCACACGG ACCGTACCAC
    15001 TTCATCGGAT GGAGCTTCGG AGGAATTCTC GCAATGGAAA TGTCGCGGCG ACTGGTAGCC
    15061 TCGGACGAGA AGATTGGCTT CCTCGGTATT ATCGACACCT ATTTCAACGT GCGGGGAGCG
    15121 ACACGCACCA TTGGCTTGGG GGACACTGAG ATTCTGGACC CGATCCATCA CATCTACAAT
    15181 CCCGATCCGG CCAACTTCCA ACGCCTGCCC TCTGCAACAG ATCGCATTGT GCTGTTCAAG
    15241 GCCATGAGGC CGAACAACAA GTACGAATCC GAGAACCAGC GTCGCCTGTA CGAGTACTAT
    15301 GACGGCACTC GACTCAACGG ACTGGACAGC TTGTTACCAA GCGATTCCGA CGTCCAGCTG
    15361 GTCCCGCTTA CGGACGATAC ACACTTTTCC TGGGTCGGAA ATCCACAACA GGTGGAGCAG
    15421 ATGTGTGCGA CTATCAAGGA ACACCTCGCT CGCTATTGAG GATCCtaact cgagataaag
    15481 caatcttgat gaggataatg attttttttt gaatatacat aaatactacc gtttttctgc
    15541 tagattttgt gatgacgtaa ataagtacat attacttttt aagccaagac aagattaagc
    15601 attaacttta cccttttctt tctaagtttc aatattagtt atcactgttt aaaagttatg
    15661 gcgagaacgt cggcggttaa aatatattac cctgaacggc tgccaaacca gatgtcaaca
    15721 cagctacaac ggtgagtaag gaaagagtga ggaactatcg catacctgca tttaaagatg
    15781 ccgatttggg cgcgaatcct ttattttggc ttcaccctca tactattatc agggccagaa
    15841 aaaggaagtg tttccctcct tcttgaattg atgttaccct cataaagcac gtggcctctt
    15901 atcgagaaag aaattaccgt cgctcgtgat ttgtttgcaa aaagaacaaa actgaaaaaa
    15961 cccagacacg ctcgacttcc tgtcatccta ttgattgcag cttccaattt cgtcacacaa
    16021 caaggtccta gcgacggctc acaggttttg taacaagcaa tcgaaggttc tggaatggcg
    16081 ggaaagggtt tagtaccaca tgctatgatg cccactgtga tctccagagc aaagttcgtt
    16141 cgatcgtact gttactctct ctctttcaaa cagaattgtc cgaatcgtgt gacaacaaca
    16201 gcctgttctc acacactctt ttcttctaac caagggggtg gtttagttta gtagaacctc
    16261 gtgaaactta catttacata tatataaact tgcataaatt ggtcaatgca agaaatacat
    16321 atttggtctt ttctaattcg tagtttttca agttcttaga tgctttcttt ttctcttttt
    16381 tacagatcat caaggaagta attatctact ttttacaaca aatataaaac aagatctatg
    16441 GTGCAAGACA CATCAAGCGC AAGCACTTCG CCAATTTTAA CAAGATGGTA CATCGACACC
    16501 CGCCCTCTAA CCGCCTCAAC AGCAGCCCTT CCTCTCCTTG AAACCCTCCA GCCCGCTGAT
    16561 CAAATCTCCG TCCAAAAATA CTACCATCTG AAGGATAAAC ACATGTCTCT CGCCTCTAAT
    16621 CTGCTCAAAT ACCTCTTCGT CCACCGAAAC TGTCGCATCC CCTGGTCTTC AATCGTGATC
    16681 TCTCGAACCC CAGATCCGCA CAGACGACCA TGCTATATTC CACCCTCAGG CTCACAGGAA
    16741 GACAGCTTCA AAGACGGATA TACCGGCATC AACGTTGAGT TCAACGTCAG CCACCAAGCC
    16801 TCAATGGTCG CGATCGCGGG AACAGCTTTT ACTCCCAATA GTGGTGGGGA CAGCAAACTC
    16861 AAACCCGAAG TCGGAATTGA TATTACGTGC GTAAACGAGC GGCAGGGACG GAACGGGGAA
    16921 GAGCGGAGCC TGGAATCGCT ACGTCAATAT ATTGATATAT TCTCGGAAGT GTTTTCCACT
    16981 GCAGAGATGG CCAATATAAG GAGGTTAGAT GGAGTCTCAT CATCCTCACT GTCTGCTGAT
    17041 CGTCTTGTGG ACTACGGGTA CAGACTCTTC TACACTTACT GGGCGCTCAA AGAGGCGTAT
    17101 ATAAAAATGA CTGGGGAGGC CCTCTTAGCA CCGTGGTTAC GGGAACTGGA ATTCAGTAAT
    17161 GTCGTCGCCC CGGCCGCTGT TGCGGAGAGT GGGGATTCGG CTGGGGATTT CGGGGAGCCG
    17221 TATACGGGTG TCAGGACGAC TTTATATAAA AATCTCGTTG AGGATGTGAG GATTGAAGTT
    17281 GCTGCTCTGG GCGGTGATTA CCTATTTGCA ACGGCTGCGA GGGGTGGTGG GATTGGAGCT
    17341 AGTTCTAGAC CAGGAGGTGG TCCAGACGGA AGTGGCATCC GAAGCCAGGA TCCCTGGAGG
    17401 CCTTTCAAGA AGTTAGATAT AGAGCGAGAT ATCCAGCCCT GTGCGACTGG GGTGTGTAAT
    17461 TGCCTATCCG GATCCtaact cgagagtgct tttaactaag aattattagt cttttctgct
    17521 tattttttca tcatagttta gaacacttta tattaacgaa tagtttatga atctatttag
    17581 gtttaaaaat tgatacagtt ttataagtta ctttttcaaa gactcgtgct gtctattgca
    17641 taatgcactg gaaggggaaa aaaaaggtgc acacgcgtgg ctttttcttg aatttgcagt
    17701 ttgaaaaatg ctg
//
