# Supplementary material for: Biosynthesis of the antibiotic nonribosomal peptide penicillin in baker's yeast
Source: Nat Commun. 2017 May 4;8:15202. doi: 10.1038/ncomms15202 (PMC5418595; doi:10.1038/ncomms15202)
Supplement: Supplementary Data 1 — The folder contains annotated Genbank files for all major plasmids constructed in this work and a Genbank file for the altered TRP1 locus sequence. [file ncomms15202-s2.zip › plasmids/paa171.gb]

LOCUS       pAA171_(pPGK1-npgA,_pR 12691 bp ds-DNA     circular     07-APR-2016
DEFINITION  .
FEATURES             Location/Qualifiers
     promoter        7972..8671
                     /label="ScCCW12 Promoter"
                     /ApEinfo_revcolor=#84b0dc
                     /ApEinfo_fwdcolor=#84b0dc
     misc_feature    6704..7699
                     /label="pcbC"
                     /ApEinfo_revcolor=#b1ff67
                     /ApEinfo_fwdcolor=#b1ff67
     rep_origin      complement(3163..3926)
                     /label="ColE1"
                     /ApEinfo_revcolor=#7f7f7f
                     /ApEinfo_fwdcolor=#7f7f7f
     misc_feature    10659..10683
                     /label="Con3 scar"
                     /ApEinfo_revcolor=#ffef86
                     /ApEinfo_fwdcolor=#ffef86
     misc_feature    1..25
                     /label="ConE scar"
                     /ApEinfo_revcolor=#ffef86
                     /ApEinfo_fwdcolor=#ffef86
     misc_feature    11374..12447
                     /label="penDE"
                     /ApEinfo_revcolor=#b1ff67
                     /ApEinfo_fwdcolor=#b1ff67
     promoter        45..281
                     /label="HIS3 Promoter"
                     /ApEinfo_revcolor=#ff9ccd
                     /ApEinfo_fwdcolor=#ff9ccd
     misc_feature    5969..5993
                     /label="Con1 scar"
                     /ApEinfo_revcolor=#ffef86
                     /ApEinfo_fwdcolor=#ffef86
     CDS             complement(2199..3014)
                     /label="KanR"
                     /ApEinfo_revcolor=#008000
                     /ApEinfo_fwdcolor=#008000
     promoter        5998..6697
                     /label="ScRPL18B Promoter"
                     /ApEinfo_revcolor=#84b0dc
                     /ApEinfo_fwdcolor=#84b0dc
     terminator      5740..5964
                     /label="ScPGK1 Terminator"
                     /ApEinfo_revcolor=#ff9ccd
                     /ApEinfo_fwdcolor=#ff9ccd
     rep_origin      1159..2121
                     /label="2micron"
                     /ApEinfo_revcolor=#d6b295
                     /ApEinfo_fwdcolor=#d6b295
     misc_feature    4693..5733
                     /label="npgA"
                     /ApEinfo_revcolor=#b1ff67
                     /ApEinfo_fwdcolor=#b1ff67
     misc_feature    3958..3982
                     /label="ConS scar"
                     /ApEinfo_revcolor=#ffef86
                     /ApEinfo_fwdcolor=#ffef86
     promoter        3987..4686
                     /label="ScPGK1 Promoter"
                     /ApEinfo_revcolor=#84b0dc
                     /ApEinfo_fwdcolor=#84b0dc
     terminator      945..1154
                     /label="HIS3 Terminator"
                     /ApEinfo_revcolor=#ff9ccd
                     /ApEinfo_fwdcolor=#ff9ccd
     misc_feature    7947..7967
                     /label="Con2 scar"
                     /ApEinfo_revcolor=#ffef86
                     /ApEinfo_fwdcolor=#ffef86
     CDS             282..944
                     /label="HIS3"
                     /ApEinfo_revcolor=#d455ac
                     /ApEinfo_fwdcolor=#d455ac
     terminator      complement(2172..2198)
                     /label="KanR Terminator"
                     /ApEinfo_revcolor=#b1ff67
                     /ApEinfo_fwdcolor=#b1ff67
     promoter        10688..11367
                     /label="ScTDH3 Promoter"
                     /ApEinfo_revcolor=#84b0dc
                     /ApEinfo_fwdcolor=#84b0dc
     misc_feature    8678..10414
                     /label="pclA"
                     /ApEinfo_revcolor=#b1ff67
                     /ApEinfo_fwdcolor=#b1ff67
     terminator      7715..7938
                     /label="ScTDH1 Terminator"
                     /ApEinfo_revcolor=#ff9ccd
                     /ApEinfo_fwdcolor=#ff9ccd
     terminator      10430..10654
                     /label="ScADH1 Terminator"
                     /ApEinfo_revcolor=#ff9ccd
                     /ApEinfo_fwdcolor=#ff9ccd
     rep_origin      2122..2159
                     /label="FRT site"
                     /ApEinfo_revcolor=#b4abac
                     /ApEinfo_fwdcolor=#b4abac
     misc_feature    7057..7057
                     /label="This represents a silent mutation from the wt pcbC sequence from CAG to CAA"
                     /ApEinfo_revcolor=#f58a5e
                     /ApEinfo_fwdcolor=#f58a5e
     misc_feature    7700..7701
                     /label="HNT1 terminator"
                     /ApEinfo_revcolor=#f6989d
                     /ApEinfo_fwdcolor=#f6989d
     terminator      12463..12687
                     /label="ScENO2 Terminator"
                     /ApEinfo_revcolor=#ff9ccd
                     /ApEinfo_fwdcolor=#ff9ccd
     promoter        complement(3015..3162)
                     /label="KanR Promoter"
                     /ApEinfo_revcolor=#b1ff67
                     /ApEinfo_fwdcolor=#b1ff67
ORIGIN
        1 agcagttaca gagatgttac gaaccactag tgcactgcag tacaaacaca gtcctttccc
       61 gcaattttct ttttctatta ctcttggcct cctctagtac actctatatt tttttatgcc
      121 tcggtaatga ttttcatttt tttttttcca cctagcggat gactcttttt ttttcttagc
      181 gattggcatt atcacataat gaattataca ttatataaag taatgtgatt tcttcgaaga
      241 atatactaaa aaatgagcag gcaagataaa cgaaggcaaa gatgacagag cagaaagccc
      301 tagtaaagcg tattacaaat gaaaccaaga ttcagattgc gatctcttta aagggtggtc
      361 ccctagcgat agagcactcg atcttcccag aaaaagaggc agaagcagta gcagaacagg
      421 ccacacaatc gcaagtgatt aacgtccaca caggtatagg gtttctggac catatgatac
      481 atgctctggc caagcattcc ggctggtcgc taatcgttga gtgcattggt gacttacaca
      541 tagacgacca tcacaccact gaggactgcg ggattgctct cggtcaagct tttaaagagg
      601 ccctaggggc cgtgcgtgga gtaaaaaggt ttggatcagg atttgcgcct ttggatgagg
      661 cactttccag agcggtggtt gatctttcga acaggccgta cgcagttgtc gaacttggtt
      721 tgcaaaggga gaaagtaggt gatctctctt gcgagatgat cccgcatttt cttgaaagct
      781 ttgcagaggc tagcagaatt accctccacg ttgattgtct gcgaggcaag aatgatcatc
      841 accgtagtga gagtgcgttc aaggctcttg cggttgccat aagagaagcc acctcgccca
      901 atggtaccaa cgatgttccc tccaccaaag gtgttcttat gtagtgacac cgattattta
      961 aagctgctgc atacgatata tatacatgtg tatatatgta tacctatgaa tgtcagtaag
     1021 tatgtatacg aacagtatga tactgaagat gacaaggtaa tgcatcattc tatacgtgtc
     1081 attctgaacg aggcgcgctt tccttttttc tttttgcttt ttcttttttt ttctcttgaa
     1141 ctcgacggat catagagtaa cgaagcatct gtgcttcatt ttgtagaaca aaaatgcaac
     1201 gcgagagcgc taatttttca aacaaagaat ctgagctgca tttttacaga acagaaatgc
     1261 aacgcgaaag cgctatttta ccaacgaaga atctgtgctt catttttgta aaacaaaaat
     1321 gcaacgcgag agcgctaatt tttcaaacaa agaatctgag ctgcattttt acagaacaga
     1381 aatgcaacgc gagagcgcta ttttaccaac aaagaatcta tacttctttt ttgttctaca
     1441 aaaatgcatc ccgagagcgc tatttttcta acaaagcatc ttagattact ttttttctcc
     1501 tttgtgcgct ctataatgca gtctcttgat aactttttgc actgtaggtc cgttaaggtt
     1561 agaagaaggc tactttggtg tctattttct cttccataaa aaaagcctga ctccacttcc
     1621 cgcgtttact gattactagc gaagctgcgg gtgcattttt tcaagataaa ggcatccccg
     1681 attatattct ataccgatgt ggattgcgca tactttgtga acagaaagtg atagcgttga
     1741 tgattcttca ttggtcagaa aattatgaac ggtttcttct attttgtctc tatatactac
     1801 gtataggaaa tgtttacatt ttcgtattgt tttcgattca ctctatgaat agttcttact
     1861 acaatttttt tgtctaaaga gtaatactag agataaacat aaaaaatgta gaggtcgagt
     1921 ttagatgcaa gttcaaggag cgaaaggtgg atgggtaggt tatataggga tatagcacag
     1981 agatatatag caaagagata cttttgagca atgtttgtgg aagcggtatt cgcaatattt
     2041 tagtagctcg ttacagtccg gtgcgttttt ggttttttga aagtgcgtca tcagagcgct
     2101 tttggttttc aaaagcgctc tgaagttcct atactttcta gctagagaat aggaacttcc
     2161 cgagcggccg cgtgttacaa ccaattaacc aattctgatt agaaaaactc atcgagcatc
     2221 aaatgaaact gcaatttatt catatcagga ttatcaatac catatttttg aaaaagccgt
     2281 ttctgtaatg aaggagaaaa ctcaccgagg cagttccata ggatggcaag atcctggtat
     2341 cggtctgcga ttccgactcg tccaacatca atacaaccta ttaatttccc ctcgtcaaaa
     2401 ataaggttat caagtgagaa atcaccatga gtgacgactg aatccggtga gaatggcaaa
     2461 agcttatgca tttctttcca gacttgttca acaggccagc cattacgctc gtcatcaaaa
     2521 tcactcgcat caaccaaacc gttattcatt cgtgattgcg cctgagcgag gcgaaatacg
     2581 cgatcgctgt taaaaggaca attacaaaca ggaatcgaat gcaaccggcg caggaacact
     2641 gccagcgcat caacaatatt ttcacctgaa tcaggatatt cttctaatac ctggaatgct
     2701 gttttcccgg ggatcgcagt ggtgagtaac catgcatcat caggagtacg gataaaatgc
     2761 ttgatggtcg gaagaggcat aaattccgtc agccagttta gtctgaccat ctcatctgta
     2821 acatcattgg caacgctacc tttgccatgt ttcagaaaca actctggcgc atcgggcttc
     2881 ccatacaatc gatagattgt cgcacctgat tgcccgacat tatcgcgagc ccatttatac
     2941 ccatataaat cagcatccat gttggaattt aatcgcggcc tggagcaaga cgtttcccgt
     3001 tgaatatggc tcataacacc ccttgtatta ctgtttatgt aagcagacag ttttattgtt
     3061 catgatgata tatttttatc ttgtgcaatg taacatcaga gattttgaga cacaacgtgg
     3121 ctttgttgaa taaatcgaac ttttgctgag ttgaaggatc agtcatgacc aaaatccctt
     3181 aacgtgagtt ttcgttccac tgagcgtcag accccgtaga aaagatcaaa ggatcttctt
     3241 gagatccttt ttttctgcgc gtaatctgct gcttgcaaac aaaaaaacca ccgctaccag
     3301 cggtggtttg tttgccggat caagagctac caactctttt tccgaaggta actggcttca
     3361 gcagagcgca gataccaaat actgttcttc tagtgtagcc gtagttaggc caccacttca
     3421 agaactctgt agcaccgcct acatacctcg ctctgctaat cctgttacca gtggctgctg
     3481 ccagtggcga taagtcgtgt cttaccgggt tggactcaag acgatagtta ccggataagg
     3541 cgcagcggtc gggctgaacg gggggttcgt gcacacagcc cagcttggag cgaacgacct
     3601 acaccgaact gagataccta cagcgtgagc tatgagaaag cgccacgctt cccgaaggga
     3661 gaaaggcgga caggtatccg gtaagcggca gggtcggaac aggagagcgc acgagggagc
     3721 ttccaggggg aaacgcctgg tatctttata gtcctgtcgg gtttcgccac ctctgacttg
     3781 agcgtcgatt tttgtgatgc tcgtcagggg ggcggagcct atggaaaaac gccagcaacg
     3841 cggccttttt acggttcctg gccttttgct ggccttttgc tcacatgttc tttcctgcgt
     3901 tatcccctga ttctgtggat aaccgtgcgg ccgcccctga attcgcatct agactgactg
     3961 aactggccga taattgcaga cgaacggtga gtaaggaaag agtgaggaac tatcgcatac
     4021 ctgcatttaa agatgccgat ttgggcgcga atcctttatt ttggcttcac cctcatacta
     4081 ttatcagggc cagaaaaagg aagtgtttcc ctccttcttg aattgatgtt accctcataa
     4141 agcacgtggc ctcttatcga gaaagaaatt accgtcgctc gtgatttgtt tgcaaaaaga
     4201 acaaaactga aaaaacccag acacgctcga cttcctgtca tcctattgat tgcagcttcc
     4261 aatttcgtca cacaacaagg tcctagcgac ggctcacagg ttttgtaaca agcaatcgaa
     4321 ggttctggaa tggcgggaaa gggtttagta ccacatgcta tgatgcccac tgtgatctcc
     4381 agagcaaagt tcgttcgatc gtactgttac tctctctctt tcaaacagaa ttgtccgaat
     4441 cgtgtgacaa caacagcctg ttctcacaca ctcttttctt ctaaccaagg gggtggttta
     4501 gtttagtaga acctcgtgaa acttacattt acatatatat aaacttgcat aaattggtca
     4561 atgcaagaaa tacatatttg gtcttttcta attcgtagtt tttcaagttc ttagatgctt
     4621 tctttttctc ttttttacag atcatcaagg aagtaattat ctacttttta caacaaatat
     4681 aaaacaagat ctatgGTGCA AGACACATCA AGCGCAAGCA CTTCGCCAAT TTTAACAAGA
     4741 TGGTACATCG ACACCCGCCC TCTAACCGCC TCAACAGCAG CCCTTCCTCT CCTTGAAACC
     4801 CTCCAGCCCG CTGATCAAAT CTCCGTCCAA AAATACTACC ATCTGAAGGA TAAACACATG
     4861 TCTCTCGCCT CTAATCTGCT CAAATACCTC TTCGTCCACC GAAACTGTCG CATCCCCTGG
     4921 TCTTCAATCG TGATCTCTCG AACCCCAGAT CCGCACAGAC GACCATGCTA TATTCCACCC
     4981 TCAGGCTCAC AGGAAGACAG CTTCAAAGAC GGATATACCG GCATCAACGT TGAGTTCAAC
     5041 GTCAGCCACC AAGCCTCAAT GGTCGCGATC GCGGGAACAG CTTTTACTCC CAATAGTGGT
     5101 GGGGACAGCA AACTCAAACC CGAAGTCGGA ATTGATATTA CGTGCGTAAA CGAGCGGCAG
     5161 GGACGGAACG GGGAAGAGCG GAGCCTGGAA TCGCTACGTC AATATATTGA TATATTCTCG
     5221 GAAGTGTTTT CCACTGCAGA GATGGCCAAT ATAAGGAGGT TAGATGGAGT CTCATCATCC
     5281 TCACTGTCTG CTGATCGTCT TGTGGACTAC GGGTACAGAC TCTTCTACAC TTACTGGGCG
     5341 CTCAAAGAGG CGTATATAAA AATGACTGGG GAGGCCCTCT TAGCACCGTG GTTACGGGAA
     5401 CTGGAATTCA GTAATGTCGT CGCCCCGGCC GCTGTTGCGG AGAGTGGGGA TTCGGCTGGG
     5461 GATTTCGGGG AGCCGTATAC GGGTGTCAGG ACGACTTTAT ATAAAAATCT CGTTGAGGAT
     5521 GTGAGGATTG AAGTTGCTGC TCTGGGCGGT GATTACCTAT TTGCAACGGC TGCGAGGGGT
     5581 GGTGGGATTG GAGCTAGTTC TAGACCAGGA GGTGGTCCAG ACGGAAGTGG CATCCGAAGC
     5641 CAGGATCCCT GGAGGCCTTT CAAGAAGTTA GATATAGAGC GAGATATCCA GCCCTGTGCG
     5701 ACTGGGGTGT GTAATTGCCT ATCCGGATCC taactcgaga ttgaattgaa ttgaaatcga
     5761 tagatcaatt tttttctttt ctctttcccc atcctttacg ctaaaataat agtttatttt
     5821 attttttgaa tattttttat ttatatacgt atatatagac tattatttat cttttaatga
     5881 ttattaagat ttttattaaa aaaaaattcg ctcctctttt aatgccttta tgcagttttt
     5941 ttttcccatt cgatatttct atgtgctgcc aaaccagatg tcaacacagc tacaacgaag
     6001 aggatgtcca atattttttt taaggaataa ggatacttca agactagatt cccccctgca
     6061 ttcccatcag aaccgtaaac cttggcgctt tccttgggaa gtattcaaga agtgccttgt
     6121 ccggtttctg tggctcacaa accagcgcgc ccgatatggc tttcttttca cttatgaatg
     6181 taccagtacg ggacaattag aacgctcctg taacaatctc tttgcaaatg tggggttaca
     6241 ttctaaccat gtcacactgc tgacgaaatt caaagtaaaa aaaaatggga ccacgtcttg
     6301 agaacgatag attttcttta ttttacattg aacagtcgtt gtctcagcgc gctttatgtt
     6361 ttcattcata cttcatatta taaaataaca aaagaagaat ttcatattca cgcccaagaa
     6421 atcaggctgc tttccaaatg caattgacac ttcattagcc atcacacaaa actctttctt
     6481 gctggagctt cttttaaaaa agacctcagt acaccaaaca cgttacccga cctcgttatt
     6541 ttacgacaac tatgataaaa ttctgaagaa aaaataaaaa aattttcata cttcttgctt
     6601 ttatttaaac cattgaatga tttcttttga acaaaactac ctgtttcacc aaaggaaata
     6661 gaaagaaaaa atcaattaga agaaaacaaa aaacaaaaga tctatggctt ccacccccaa
     6721 ggccaatgTC CCCAAGATCG ACGTGTCGCC CCTGTTCGGC GACAATATGG AGGAGAAGAT
     6781 GAAGGTTGCC CGCGCGATTG ACGCTGCCTC GCGCGACACC GGCTTCTTCT ACGCGGTCAA
     6841 CCACGGTGTG GATGTGAAGC GACTCTCGAA CAAGACCAGG GAGTTCCACT TTTCTATCAC
     6901 AGACGAAGAG AAGTGGGACC TCGCGATTCG CGCCTACAAC AAGGAGCACC AGGACCAGAT
     6961 CCGTGCCGGA TACTACCTGT CCATTCCGGA GAAAAAGGCC GTGGAATCCT TCTGCTACCT
     7021 GAACCCCAAC TTCAAGCCCG ACCACCCTCT CATCCAATCG AAGACTCCCA CTCACGAGGT
     7081 CAACGTGTGG CCGGACGAGA AGAAGCATCC GGGCTTCCGC GAGTTCGCCG AGCAATACTA
     7141 CTGGGATGTG TTCGGGCTCT CGTCTGCCTT GCTGCGAGGC TATGCTCTGG CGCTGGGCAA
     7201 GGAGGAGGAC TTCTTTAGCC GCCACTTCAA GAAGGAAGAC GCGCTCTCCT CGGTTGTTCT
     7261 GATTCGTTAC CCGTACCTGA ACCCCTACCC ACCTGCCGCC ATTAAGACGG CGGAGGACGG
     7321 CACCAAATTG AGTTTCGAAT GGCATGAGGA CGTGTCGCTC ATTACCGTCC TGTACCAGTC
     7381 AGACGTGGCG AACCTGCAGG TGGAGATGCC CCAGGGTTAC CTCGATATCG AGGCGGACGA
     7441 CAACGCCTAC CTGGTCAATT GCGGCAGCTA CATGGCACAC ATCACCAACA ACTACTACCC
     7501 CGCTCCCATC CACCGGGTCA AGTGGGTGAA CGAGGAGCGC CAATCCCTCC CGTTCTTCGT
     7561 CAATCTGGGA TTTAATGATA CCGTCCAGCC GTGGGATCCT AGCAAGGAAG ACGGCAAGAC
     7621 CGATCAGCGG CCAATCTCGT ACGGCGACTA TCTGCAGAAC GGATTAGTTA gtctaatcaa
     7681 caagaacggc cagacatgaG GATCCtaact cgagataaag caatcttgat gaggataatg
     7741 attttttttt gaatatacat aaatactacc gtttttctgc tagattttgt gatgacgtaa
     7801 ataagtacat attacttttt aagccaagac aagattaagc attaacttta cccttttctt
     7861 tctaagtttc aatattagtt atcactgttt aaaagttatg gcgagaacgt cggcggttaa
     7921 aatatattac cctgaacggc tggatgcaca cactggctta agatgacaac gcacccatga
     7981 accacacggt tagtccaaaa ggggcagttc agattccaga tgcgggaatt agcttgctgc
     8041 caccctcacc tcactaacgc tgcggtgtgc ggatacttca tgctatttat agacgcgcgt
     8101 gtcggaatca gcacgcgcaa gaaccaaatg ggaaaatcgg aatgggtcca gaactgcttt
     8161 gagtgctggc tattggcgtc tgatttccgt tttgggaatc ctttgccgcg cgcccctctc
     8221 aaaactccgc acaagtccca gaaagcggga aagaaataaa acgccaccaa aaaaaaaaaa
     8281 ataaaagcca atcctcgaag cgtgggtggt aggccctgga ttatcccgta caagtatttc
     8341 tcaggagtaa aaaaaccgtt tgttttggaa tttcccattt cgcggccacc tacgccgcta
     8401 tctttgcaac aactatctgc gataactcag caaattttgc atattcgtgt tgcagtattg
     8461 cgataatggg agtcttactt ccaacataac ggcagaaaga aatgtgagaa aattttgcat
     8521 cctttgcctc cgttcaagta tataaagtcg gcatgcttga taatctttct ttccatccta
     8581 cattgttcta attattctta ttctccttta ttctttccta acataccaag aaattaatct
     8641 tctgtcattc gcttaaacac tatatcaata aagatctatg GTTTTTTTAC CTCCAAAGGA
     8701 GTCCGGTCAA TTGGACCCAA TTCCCGACAA TATTCCAATC AGCGAGTTTA TGCTCAATGA
     8761 GAGATATGGA CGAGTGCGAC ACGCCAGCTC CCGGGACCCA TACACCTGTG GTATTACCGG
     8821 GAAGTCATAC TCGTCGAAAG AGGTAGCCAA TCGCGTCGAC TCGCTGGCTC GTAGTCTATC
     8881 AAAGGAATTT GGTTGGGCGC CGAATGAAGG GTCAGAATGG GATAAGACAT TGGCCGTGTT
     8941 TGCCCTCAAC ACTATCGATT CCTTACCCCT ATTCTGGGCC GTTCACAGAC TGGGCGGTGT
     9001 TCTCACTCCC GCCAACGCAT CATACTCCGC CGCCGAGCTG ACGCATCAGC TGCTTGATTC
     9061 CAAGGCCAAG GCCCTTGTGA CTTGTGTTCC TCTCCTCTCC ATCTCACTGG AAGCTGCAGC
     9121 CAAAGCTGGT CTACCGAAGA ACAGAATCTA CTTACTCGAT GTACCTGAGC AGCTTCTTGG
     9181 CGGAGTCAAG CCTCCAGCAG GATACAAGTC CGTTTCCGAA CTGACCCAGG CTGGGAAGTC
     9241 TCTCCCGCCA GTGGATGAAT TGCGATGGAG CGCGGGTGAA GGTGCCCGGC GAACAGCATT
     9301 TGTGTGCTAC TCAAGTGGAA CGTCTGGATT GCCGAAAGGA GTCATGATCT CACACCGCAA
     9361 CGTGATCGCC AATACCCTTC AGATCAAGGC GTTTGAGCAG AACTACCGGG ATGGTGGGGG
     9421 CACAAAGCCT GCGAGTACTG AGGTTGCTCT TGGACTCCTT CCGCAGAGCC ATATCTATGC
     9481 TCTTGTGGTC ATTGGCCATG CTGGGGCATA CCGAGGCGAC CAAACAATCG TTCTCCCCAA
     9541 ATTCGAATTG AAATCCTACC TGAACGCCAT CCAACAGTAC AAGATCAGTG CGCTGTTCCT
     9601 GGTACCTCCG ATCATCATTC ACATGCTGGG CACTCAAGAC GTGTGCTCCA AGTATGACCT
     9661 GAGTTCCGTG ACTTCTCTGT TCACGGGAGC GGCACCCCTG GGTATGGAGA CAGCTGCCGA
     9721 TTTCCTCAAA CTCTACCCGA ACATTTTGAT CCGCCAAGGA TACGGTCTGA CAGAGACATG
     9781 CACGGTCGTA AGCTCGACCC ACCCGCACGA TATCTGGCTA GGTTCATCCG GCGCTTTGCT
     9841 CCCTGGAGTC GAGGCACGAA TTGTGACGCC TGAAAACAAG GAAATCACAA CGTACGACTC
     9901 ACCGGGCGAA TTGGTGGTCC GAAGCCCAAG CGTCGTCCTG GGCTATTTGA ACAACGAAAA
     9961 AGCCACCGCA GAGACATTTG TGGACGGATG GATGCGTACG GGAGATgagg ctgtcatccg
    10021 tagaagcccG AAGGGCATCG AGCACGTGTT TATTGTCGAT CGGATCAAGG AGTTGATCAA
    10081 GGTCAAGGGT CTGCAAGTCG CGCCTGCCGA ACTCGAAGCC CATATCCTCG CCCACCCCGA
    10141 TGTCTCGGAC TGTGCTGTCA TCGCTATTCC GGATGATCGT GCAGGAGAAG TACCCAAGGC
    10201 CATTGTTGTG AAGTCCGCCA GCGCAGGATC GGACGAATCT GTCTCCCAGG CTCTCGTGAA
    10261 GTATGTTGAG GACCACAAGG CTCGTCACAA GTGGTTGAAG GGAGGTATCA GATTTGTGGA
    10321 TGCCATTCCC AAGAGCCCGA GTGGTAAGAT TCTTCGTCGG TTGATCCGTG ACCAAGAGAA
    10381 GGAGGCACgg agaaaggctg gtagcaagct ctaaGGATCC taactcgagg cgaatttctt
    10441 atgatttatg atttttatta ttaaataagt tataaaaaaa ataagtgtat acaaatttta
    10501 aagtgactct taggttttaa aacgaaaatt cttattcttg agtaactctt tcctgtaggt
    10561 caggttgctt tctcaggtat agcatgaggt cgctcttatt gaccacacct ctaccggcat
    10621 gccgagcaaa tgcctgcaaa tcgctcccca tttcgctggt tctgtatggg cacagacaac
    10681 ctaaacgcag ttcgagttta tcattatcaa tactgccatt tcaaagaata cgtaaataat
    10741 taatagtagt gattttccta actttattta gtcaaaaaat tagcctttta attctgctgt
    10801 aacccgtaca tgcccaaaat agggggcggg ttacacagaa tatataacat cgtaggtgtc
    10861 tgggtgaaca gtttattcct ggcatccact aaatataatg gagcccgctt tttaagctgg
    10921 catccagaaa aaaaaagaat cccagcacca aaatattgtt ttcttcacca accatcagtt
    10981 cataggtcca ttctcttagc gcaactacag agaacagggg cacaaacagg caaaaaacgg
    11041 gcacaacctc aatggagtga tgcaacctgc ctggagtaaa tgatgacaca aggcaattga
    11101 cccacgcatg tatctatctc attttcttac accttctatt accttctgct ctctctgatt
    11161 tggaaaaagc tgaaaaaaaa ggttgaaacc agttccctga aattattccc ctacttgact
    11221 aataagtata taaagacggt aggtattgat tgtaattctg taaatctatt tcttaaactt
    11281 cttaaattct acttttatag ttagtctttt ttttagtttt aaaacaccaa gaacttagtt
    11341 tcgaataaac acacataaac aaacaaaaga tctatgcttc acatcctctg tcaaggcact
    11401 ccCTTTGAAA TCGGCTACGA ACATGGCTCT GCTGCCAAAG CCGTGATAGC CAGAAGCATT
    11461 GACTTCGCCG TCGATCTCAT CCGAGGGAAA ACGAAGAAGA CGGACGAAGA GCTTAAACAG
    11521 GTACTCTCGC AACTGGGGCG CGTGATCGAG GAAAGATGGC CCAAATACTA CGAGGAGATT
    11581 CGCGGTATTG CAAAGGGCGC TGAACGCGAT GTCTCCGAGA TTGTCATGCT TAATACCCGC
    11641 ACGGAATTTG CATACGGGCT CAAGGCAGCC CGTGATGGCT GCACCACTGC CTATTGTCAA
    11701 CTTCCAAATG GAGCCCTCCA GGGCCAAAAC TGGGATTTCT TTTCTGCCAC CAAAGAGAAC
    11761 CTGATCCGGT TAACGATCCG TCAGGCCGGA CTTCCCACCA TCAAATTCAT AACCGAGGCT
    11821 GGAATCATCG GGAAGGTTGG ATTTAACAGT GCGGGGGTCG CCGTCAATTA CAACGCCCTT
    11881 CACCTTCAGG GTCTTCGACC CACCGGAGTT CCTTCGCATA TTGCCCTCCG CATAGCGCTC
    11941 GAAAGCACTT CTCCTTCCCA GGCCTATGAC CGGATCGTGG AGCAAGGCGG AATGGCCGCC
    12001 AGCGCTTTTA TCATGGTGGG CAATGGGCAC GAGGCATTTG GTTTGGAATT CTCCCCCACC
    12061 AGCATCCGAA AGCAGGTGCT CGACGCGAAT GGTAGGATGG TGCACACCAA CCACTGCTTG
    12121 CTTCAGCACG GCAAAAATGA GAAAGAGCTC GATCCCTTAC CGGACTCATG GAATCGCCAC
    12181 CAGCGTATGG AGTTCCTCCT CGACGGGTTC GACGGCACCA AACAGGCATT TGCCCAGCTC
    12241 TGGGCCGACG AAGACAATTA TCCCTTTAGC ATCTGCCGCG CTTACGAGGA GGGCAAGAGC
    12301 AGAGGCGCGA CTCTGTTCAA TATCATCTAC GACCATGCCC GTAGAGAGGC AACGGTGCGG
    12361 CTTGGCCGGC CGACCAACCC TGATGAGATG TTTGTCATGC GGTTTGACGA GGAGGACGAG
    12421 AGGtctgcgc tcaactccaa gctttgaGGA TCCtaactcg agagtgcttt taactaagaa
    12481 ttattagtct tttctgctta ttttttcatc atagtttaga acactttata ttaacgaata
    12541 gtttatgaat ctatttaggt ttaaaaattg atacagtttt ataagttact ttttcaaaga
    12601 ctcgtgctgt ctattgcata atgcactgga aggggaaaaa aaaggtgcac acgcgtggct
    12661 ttttcttgaa tttgcagttt gaaaaatgct g
//
