# Supplementary material for: Biosynthesis of the antibiotic nonribosomal peptide penicillin in baker's yeast
Source: Nat Commun. 2017 May 4;8:15202. doi: 10.1038/ncomms15202 (PMC5418595; doi:10.1038/ncomms15202)
Supplement: Supplementary Data 1 — The folder contains annotated Genbank files for all major plasmids constructed in this work and a Genbank file for the altered TRP1 locus sequence. [file ncomms15202-s2.zip › plasmids/paa179.gb]

LOCUS       pAA179_(best_penG_prod 10696 bp ds-DNA     circular     29-JUL-2016
DEFINITION  .
FEATURES             Location/Qualifiers
     misc_feature    9376..10449
                     /label="penDE"
                     /ApEinfo_revcolor=#f58a5e
                     /ApEinfo_fwdcolor=#f58a5e
     terminator      941..1150
                     /label="HIS3 Terminator"
                     /ApEinfo_revcolor=#ff9ccd
                     /ApEinfo_fwdcolor=#ff9ccd
     promoter        8670..9369
                     /label="ScPGK1 Promoter"
                     /ApEinfo_revcolor=#84b0dc
                     /ApEinfo_fwdcolor=#84b0dc
     promoter        3979..4678
                     /label="ScRPL18B Promoter"
                     /ApEinfo_revcolor=#84b0dc
                     /ApEinfo_fwdcolor=#84b0dc
     promoter        5954..6653
                     /label="ScCCW12 Promoter"
                     /ApEinfo_revcolor=#84b0dc
                     /ApEinfo_fwdcolor=#84b0dc
     rep_origin      2118..2155
                     /label="FRT site"
                     /ApEinfo_revcolor=#b4abac
                     /ApEinfo_fwdcolor=#b4abac
     misc_feature    6660..8396
                     /label="pclA"
                     /ApEinfo_revcolor=#f58a5e
                     /ApEinfo_fwdcolor=#f58a5e
     rep_origin      complement(3159..3922)
                     /label="ColE1"
                     /ApEinfo_revcolor=#7f7f7f
                     /ApEinfo_fwdcolor=#7f7f7f
     misc_feature    4685..5680
                     /label="pcbC"
                     /ApEinfo_revcolor=#f58a5e
                     /ApEinfo_fwdcolor=#f58a5e
     promoter        complement(3011..3158)
                     /label="KanR Promoter"
                     /ApEinfo_revcolor=#b1ff67
                     /ApEinfo_fwdcolor=#b1ff67
     CDS             complement(2195..3010)
                     /label="KanR"
                     /ApEinfo_revcolor=#008000
                     /ApEinfo_fwdcolor=#008000
     CDS             278..940
                     /label="HIS3"
                     /ApEinfo_revcolor=#d455ac
                     /ApEinfo_fwdcolor=#d455ac
     terminator      8412..8636
                     /label="ScENO2 Terminator"
                     /ApEinfo_revcolor=#ff9ccd
                     /ApEinfo_fwdcolor=#ff9ccd
     misc_feature    5038..5038
                     /label="This represents a silent mutation from the wt pcbC sequence from CAG to CAA"
                     /ApEinfo_revcolor=#f58a5e
                     /ApEinfo_fwdcolor=#f58a5e
     misc_feature    8645..8665
                     /label="Con2 scar"
                     /ApEinfo_revcolor=#ffef86
                     /ApEinfo_fwdcolor=#ffef86
     rep_origin      1155..2117
                     /label="2micron"
                     /ApEinfo_revcolor=#d6b295
                     /ApEinfo_fwdcolor=#d6b295
     misc_feature    5681..5682
                     /label="HNT1 terminator"
                     /ApEinfo_revcolor=#f6989d
                     /ApEinfo_fwdcolor=#f6989d
     terminator      complement(2168..2194)
                     /label="KanR Terminator"
                     /ApEinfo_revcolor=#b1ff67
                     /ApEinfo_fwdcolor=#b1ff67
     terminator      10465..10688
                     /label="ScTDH1 Terminator"
                     /ApEinfo_revcolor=#ff9ccd
                     /ApEinfo_fwdcolor=#ff9ccd
     promoter        41..277
                     /label="HIS3 Promoter"
                     /ApEinfo_revcolor=#ff9ccd
                     /ApEinfo_fwdcolor=#ff9ccd
     terminator      5696..5920
                     /label="ScPGK1 Terminator"
                     /ApEinfo_revcolor=#ff9ccd
                     /ApEinfo_fwdcolor=#ff9ccd
ORIGIN
        1 gttacagaga tgttacgaac cactagtgca ctgcagtaca aacacagtcc tttcccgcaa
       61 ttttcttttt ctattactct tggcctcctc tagtacactc tatatttttt tatgcctcgg
      121 taatgatttt catttttttt tttccaccta gcggatgact cttttttttt cttagcgatt
      181 ggcattatca cataatgaat tatacattat ataaagtaat gtgatttctt cgaagaatat
      241 actaaaaaat gagcaggcaa gataaacgaa ggcaaagatg acagagcaga aagccctagt
      301 aaagcgtatt acaaatgaaa ccaagattca gattgcgatc tctttaaagg gtggtcccct
      361 agcgatagag cactcgatct tcccagaaaa agaggcagaa gcagtagcag aacaggccac
      421 acaatcgcaa gtgattaacg tccacacagg tatagggttt ctggaccata tgatacatgc
      481 tctggccaag cattccggct ggtcgctaat cgttgagtgc attggtgact tacacataga
      541 cgaccatcac accactgagg actgcgggat tgctctcggt caagctttta aagaggccct
      601 aggggccgtg cgtggagtaa aaaggtttgg atcaggattt gcgcctttgg atgaggcact
      661 ttccagagcg gtggttgatc tttcgaacag gccgtacgca gttgtcgaac ttggtttgca
      721 aagggagaaa gtaggtgatc tctcttgcga gatgatcccg cattttcttg aaagctttgc
      781 agaggctagc agaattaccc tccacgttga ttgtctgcga ggcaagaatg atcatcaccg
      841 tagtgagagt gcgttcaagg ctcttgcggt tgccataaga gaagccacct cgcccaatgg
      901 taccaacgat gttccctcca ccaaaggtgt tcttatgtag tgacaccgat tatttaaagc
      961 tgctgcatac gatatatata catgtgtata tatgtatacc tatgaatgtc agtaagtatg
     1021 tatacgaaca gtatgatact gaagatgaca aggtaatgca tcattctata cgtgtcattc
     1081 tgaacgaggc gcgctttcct tttttctttt tgctttttct ttttttttct cttgaactcg
     1141 acggatcata gagtaacgaa gcatctgtgc ttcattttgt agaacaaaaa tgcaacgcga
     1201 gagcgctaat ttttcaaaca aagaatctga gctgcatttt tacagaacag aaatgcaacg
     1261 cgaaagcgct attttaccaa cgaagaatct gtgcttcatt tttgtaaaac aaaaatgcaa
     1321 cgcgagagcg ctaatttttc aaacaaagaa tctgagctgc atttttacag aacagaaatg
     1381 caacgcgaga gcgctatttt accaacaaag aatctatact tcttttttgt tctacaaaaa
     1441 tgcatcccga gagcgctatt tttctaacaa agcatcttag attacttttt ttctcctttg
     1501 tgcgctctat aatgcagtct cttgataact ttttgcactg taggtccgtt aaggttagaa
     1561 gaaggctact ttggtgtcta ttttctcttc cataaaaaaa gcctgactcc acttcccgcg
     1621 tttactgatt actagcgaag ctgcgggtgc attttttcaa gataaaggca tccccgatta
     1681 tattctatac cgatgtggat tgcgcatact ttgtgaacag aaagtgatag cgttgatgat
     1741 tcttcattgg tcagaaaatt atgaacggtt tcttctattt tgtctctata tactacgtat
     1801 aggaaatgtt tacattttcg tattgttttc gattcactct atgaatagtt cttactacaa
     1861 tttttttgtc taaagagtaa tactagagat aaacataaaa aatgtagagg tcgagtttag
     1921 atgcaagttc aaggagcgaa aggtggatgg gtaggttata tagggatata gcacagagat
     1981 atatagcaaa gagatacttt tgagcaatgt ttgtggaagc ggtattcgca atattttagt
     2041 agctcgttac agtccggtgc gtttttggtt ttttgaaagt gcgtcatcag agcgcttttg
     2101 gttttcaaaa gcgctctgaa gttcctatac tttctagcta gagaatagga acttcccgag
     2161 cggccgcgtg ttacaaccaa ttaaccaatt ctgattagaa aaactcatcg agcatcaaat
     2221 gaaactgcaa tttattcata tcaggattat caataccata tttttgaaaa agccgtttct
     2281 gtaatgaagg agaaaactca ccgaggcagt tccataggat ggcaagatcc tggtatcggt
     2341 ctgcgattcc gactcgtcca acatcaatac aacctattaa tttcccctcg tcaaaaataa
     2401 ggttatcaag tgagaaatca ccatgagtga cgactgaatc cggtgagaat ggcaaaagct
     2461 tatgcatttc tttccagact tgttcaacag gccagccatt acgctcgtca tcaaaatcac
     2521 tcgcatcaac caaaccgtta ttcattcgtg attgcgcctg agcgaggcga aatacgcgat
     2581 cgctgttaaa aggacaatta caaacaggaa tcgaatgcaa ccggcgcagg aacactgcca
     2641 gcgcatcaac aatattttca cctgaatcag gatattcttc taatacctgg aatgctgttt
     2701 tcccggggat cgcagtggtg agtaaccatg catcatcagg agtacggata aaatgcttga
     2761 tggtcggaag aggcataaat tccgtcagcc agtttagtct gaccatctca tctgtaacat
     2821 cattggcaac gctacctttg ccatgtttca gaaacaactc tggcgcatcg ggcttcccat
     2881 acaatcgata gattgtcgca cctgattgcc cgacattatc gcgagcccat ttatacccat
     2941 ataaatcagc atccatgttg gaatttaatc gcggcctgga gcaagacgtt tcccgttgaa
     3001 tatggctcat aacacccctt gtattactgt ttatgtaagc agacagtttt attgttcatg
     3061 atgatatatt tttatcttgt gcaatgtaac atcagagatt ttgagacaca acgtggcttt
     3121 gttgaataaa tcgaactttt gctgagttga aggatcagtc atgaccaaaa tcccttaacg
     3181 tgagttttcg ttccactgag cgtcagaccc cgtagaaaag atcaaaggat cttcttgaga
     3241 tccttttttt ctgcgcgtaa tctgctgctt gcaaacaaaa aaaccaccgc taccagcggt
     3301 ggtttgtttg ccggatcaag agctaccaac tctttttccg aaggtaactg gcttcagcag
     3361 agcgcagata ccaaatactg ttcttctagt gtagccgtag ttaggccacc acttcaagaa
     3421 ctctgtagca ccgcctacat acctcgctct gctaatcctg ttaccagtgg ctgctgccag
     3481 tggcgataag tcgtgtctta ccgggttgga ctcaagacga tagttaccgg ataaggcgca
     3541 gcggtcgggc tgaacggggg gttcgtgcac acagcccagc ttggagcgaa cgacctacac
     3601 cgaactgaga tacctacagc gtgagctatg agaaagcgcc acgcttcccg aagggagaaa
     3661 ggcggacagg tatccggtaa gcggcagggt cggaacagga gagcgcacga gggagcttcc
     3721 agggggaaac gcctggtatc tttatagtcc tgtcgggttt cgccacctct gacttgagcg
     3781 tcgatttttg tgatgctcgt caggggggcg gagcctatgg aaaaacgcca gcaacgcggc
     3841 ctttttacgg ttcctggcct tttgctggcc ttttgctcac atgttctttc ctgcgttatc
     3901 ccctgattct gtggataacc gtgcggccgc ccctgaattc gcatctagac tgaactggcc
     3961 gataattgca gacgaacgaa gaggatgtcc aatatttttt ttaaggaata aggatacttc
     4021 aagactagat tcccccctgc attcccatca gaaccgtaaa ccttggcgct ttccttggga
     4081 agtattcaag aagtgccttg tccggtttct gtggctcaca aaccagcgcg cccgatatgg
     4141 ctttcttttc acttatgaat gtaccagtac gggacaatta gaacgctcct gtaacaatct
     4201 ctttgcaaat gtggggttac attctaacca tgtcacactg ctgacgaaat tcaaagtaaa
     4261 aaaaaatggg accacgtctt gagaacgata gattttcttt attttacatt gaacagtcgt
     4321 tgtctcagcg cgctttatgt tttcattcat acttcatatt ataaaataac aaaagaagaa
     4381 tttcatattc acgcccaaga aatcaggctg ctttccaaat gcaattgaca cttcattagc
     4441 catcacacaa aactctttct tgctggagct tcttttaaaa aagacctcag tacaccaaac
     4501 acgttacccg acctcgttat tttacgacaa ctatgataaa attctgaaga aaaaataaaa
     4561 aaattttcat acttcttgct tttatttaaa ccattgaatg atttcttttg aacaaaacta
     4621 cctgtttcac caaaggaaat agaaagaaaa aatcaattag aagaaaacaa aaaacaaaag
     4681 atctATGGCT TCCACCCCCA AGGCCAATGT CCCCAAGATC GACGTGTCGC CCCTGTTCGG
     4741 CGACAATATG GAGGAGAAGA TGAAGGTTGC CCGCGCGATT GACGCTGCCT CGCGCGACAC
     4801 CGGCTTCTTC TACGCGGTCA ACCACGGTGT GGATGTGAAG CGACTCTCGA ACAAGACCAG
     4861 GGAGTTCCAC TTTTCTATCA CAGACGAAGA GAAGTGGGAC CTCGCGATTC GCGCCTACAA
     4921 CAAGGAGCAC CAGGACCAGA TCCGTGCCGG ATACTACCTG TCCATTCCGG AGAAAAAGGC
     4981 CGTGGAATCC TTCTGCTACC TGAACCCCAA CTTCAAGCCC GACCACCCTC TCATCCAATC
     5041 GAAGACTCCC ACTCACGAGG TCAACGTGTG GCCGGACGAG AAGAAGCATC CGGGCTTCCG
     5101 CGAGTTCGCC GAGCAATACT ACTGGGATGT GTTCGGGCTC TCGTCTGCCT TGCTGCGAGG
     5161 CTATGCTCTG GCGCTGGGCA AGGAGGAGGA CTTCTTTAGC CGCCACTTCA AGAAGGAAGA
     5221 CGCGCTCTCC TCGGTTGTTC TGATTCGTTA CCCGTACCTG AACCCCTACC CACCTGCCGC
     5281 CATTAAGACG GCGGAGGACG GCACCAAATT GAGTTTCGAA TGGCATGAGG ACGTGTCGCT
     5341 CATTACCGTC CTGTACCAGT CAGACGTGGC GAACCTGCAG GTGGAGATGC CCCAGGGTTA
     5401 CCTCGATATC GAGGCGGACG ACAACGCCTA CCTGGTCAAT TGCGGCAGCT ACATGGCACA
     5461 CATCACCAAC AACTACTACC CCGCTCCCAT CCACCGGGTC AAGTGGGTGA ACGAGGAGCG
     5521 CCAATCCCTC CCGTTCTTCG TCAATCTGGG ATTTAATGAT ACCGTCCAGC CGTGGGATCC
     5581 TAGCAAGGAA GACGGCAAGA CCGATCAGCG GCCAATCTCG TACGGCGACT ATCTGCAGAA
     5641 CGGATTAGTT Agtctaatca acaagaacgg ccagacatga GGATCCtaac tcgagattga
     5701 attgaattga aatcgataga tcaatttttt tcttttctct ttccccatcc tttacgctaa
     5761 aataatagtt tattttattt tttgaatatt ttttatttat atacgtatat atagactatt
     5821 atttatcttt taatgattat taagattttt attaaaaaaa aattcgctcc tcttttaatg
     5881 cctttatgca gttttttttt cccattcgat atttctatgt gctgccaaac cagatgtcaa
     5941 cacagctaca acgcacccat gaaccacacg gttagtccaa aaggggcagt tcagattcca
     6001 gatgcgggaa ttagcttgct gccaccctca cctcactaac gctgcggtgt gcggatactt
     6061 catgctattt atagacgcgc gtgtcggaat cagcacgcgc aagaaccaaa tgggaaaatc
     6121 ggaatgggtc cagaactgct ttgagtgctg gctattggcg tctgatttcc gttttgggaa
     6181 tcctttgccg cgcgcccctc tcaaaactcc gcacaagtcc cagaaagcgg gaaagaaata
     6241 aaacgccacc aaaaaaaaaa aaataaaagc caatcctcga agcgtgggtg gtaggccctg
     6301 gattatcccg tacaagtatt tctcaggagt aaaaaaaccg tttgttttgg aatttcccat
     6361 ttcgcggcca cctacgccgc tatctttgca acaactatct gcgataactc agcaaatttt
     6421 gcatattcgt gttgcagtat tgcgataatg ggagtcttac ttccaacata acggcagaaa
     6481 gaaatgtgag aaaattttgc atcctttgcc tccgttcaag tatataaagt cggcatgctt
     6541 gataatcttt ctttccatcc tacattgttc taattattct tattctcctt tattctttcc
     6601 taacatacca agaaattaat cttctgtcat tcgcttaaac actatatcaa taaagatcta
     6661 tgGTTTTTTT ACCTCCAAAG GAGTCCGGTC AATTGGACCC AATTCCCGAC AATATTCCAA
     6721 TCAGCGAGTT TATGCTCAAT GAGAGATATG GACGAGTGCG ACACGCCAGC TCCCGGGACC
     6781 CATACACCTG TGGTATTACC GGGAAGTCAT ACTCGTCGAA AGAGGTAGCC AATCGCGTCG
     6841 ACTCGCTGGC TCGTAGTCTA TCAAAGGAAT TTGGTTGGGC GCCGAATGAA GGGTCAGAAT
     6901 GGGATAAGAC ATTGGCCGTG TTTGCCCTCA ACACTATCGA TTCCTTACCC CTATTCTGGG
     6961 CCGTTCACAG ACTGGGCGGT GTTCTCACTC CCGCCAACGC ATCATACTCC GCCGCCGAGC
     7021 TGACGCATCA GCTGCTTGAT TCCAAGGCCA AGGCCCTTGT GACTTGTGTT CCTCTCCTCT
     7081 CCATCTCACT GGAAGCTGCA GCCAAAGCTG GTCTACCGAA GAACAGAATC TACTTACTCG
     7141 ATGTACCTGA GCAGCTTCTT GGCGGAGTCA AGCCTCCAGC AGGATACAAG TCCGTTTCCG
     7201 AACTGACCCA GGCTGGGAAG TCTCTCCCGC CAGTGGATGA ATTGCGATGG AGCGCGGGTG
     7261 AAGGTGCCCG GCGAACAGCA TTTGTGTGCT ACTCAAGTGG AACGTCTGGA TTGCCGAAAG
     7321 GAGTCATGAT CTCACACCGC AACGTGATCG CCAATACCCT TCAGATCAAG GCGTTTGAGC
     7381 AGAACTACCG GGATGGTGGG GGCACAAAGC CTGCGAGTAC TGAGGTTGCT CTTGGACTCC
     7441 TTCCGCAGAG CCATATCTAT GCTCTTGTGG TCATTGGCCA TGCTGGGGCA TACCGAGGCG
     7501 ACCAAACAAT CGTTCTCCCC AAATTCGAAT TGAAATCCTA CCTGAACGCC ATCCAACAGT
     7561 ACAAGATCAG TGCGCTGTTC CTGGTACCTC CGATCATCAT TCACATGCTG GGCACTCAAG
     7621 ACGTGTGCTC CAAGTATGAC CTGAGTTCCG TGACTTCTCT GTTCACGGGA GCGGCACCCC
     7681 TGGGTATGGA GACAGCTGCC GATTTCCTCA AACTCTACCC GAACATTTTG ATCCGCCAAG
     7741 GATACGGTCT GACAGAGACA TGCACGGTCG TAAGCTCGAC CCACCCGCAC GATATCTGGC
     7801 TAGGTTCATC CGGCGCTTTG CTCCCTGGAG TCGAGGCACG AATTGTGACG CCTGAAAACA
     7861 AGGAAATCAC AACGTACGAC TCACCGGGCG AATTGGTGGT CCGAAGCCCA AGCGTCGTCC
     7921 TGGGCTATTT GAACAACGAA AAAGCCACCG CAGAGACATT TGTGGACGGA TGGATGCGTA
     7981 CGGGAGATga ggctgtcatc cgtagaagcc cGAAGGGCAT CGAGCACGTG TTTATTGTCG
     8041 ATCGGATCAA GGAGTTGATC AAGGTCAAGG GTCTGCAAGT CGCGCCTGCC GAACTCGAAG
     8101 CCCATATCCT CGCCCACCCC GATGTCTCGG ACTGTGCTGT CATCGCTATT CCGGATGATC
     8161 GTGCAGGAGA AGTACCCAAG GCCATTGTTG TGAAGTCCGC CAGCGCAGGA TCGGACGAAT
     8221 CTGTCTCCCA GGCTCTCGTG AAGTATGTTG AGGACCACAA GGCTCGTCAC AAGTGGTTGA
     8281 AGGGAGGTAT CAGATTTGTG GATGCCATTC CCAAGAGCCC GAGTGGTAAG ATTCTTCGTC
     8341 GGTTGATCCG TGACCAAGAG AAGGAGGCAC ggagaaaggc tggtagcaag ctctaaGGAT
     8401 CCtaactcga gagtgctttt aactaagaat tattagtctt ttctgcttat tttttcatca
     8461 tagtttagaa cactttatat taacgaatag tttatgaatc tatttaggtt taaaaattga
     8521 tacagtttta taagttactt tttcaaagac tcgtgctgtc tattgcataa tgcactggaa
     8581 ggggaaaaaa aaggtgcaca cgcgtggctt tttcttgaat ttgcagtttg aaaaatgctg
     8641 gatgcacaca ctggcttaag atgacaacgg tgagtaagga aagagtgagg aactatcgca
     8701 tacctgcatt taaagatgcc gatttgggcg cgaatccttt attttggctt caccctcata
     8761 ctattatcag ggccagaaaa aggaagtgtt tccctccttc ttgaattgat gttaccctca
     8821 taaagcacgt ggcctcttat cgagaaagaa attaccgtcg ctcgtgattt gtttgcaaaa
     8881 agaacaaaac tgaaaaaacc cagacacgct cgacttcctg tcatcctatt gattgcagct
     8941 tccaatttcg tcacacaaca aggtcctagc gacggctcac aggttttgta acaagcaatc
     9001 gaaggttctg gaatggcggg aaagggttta gtaccacatg ctatgatgcc cactgtgatc
     9061 tccagagcaa agttcgttcg atcgtactgt tactctctct ctttcaaaca gaattgtccg
     9121 aatcgtgtga caacaacagc ctgttctcac acactctttt cttctaacca agggggtggt
     9181 ttagtttagt agaacctcgt gaaacttaca tttacatata tataaacttg cataaattgg
     9241 tcaatgcaag aaatacatat ttggtctttt ctaattcgta gtttttcaag ttcttagatg
     9301 ctttcttttt ctctttttta cagatcatca aggaagtaat tatctacttt ttacaacaaa
     9361 tataaaacaa gatctatgct tcacatcctc tgtcaaggca ctccCTTTGA AATCGGCTAC
     9421 GAACATGGCT CTGCTGCCAA AGCCGTGATA GCCAGAAGCA TTGACTTCGC CGTCGATCTC
     9481 ATCCGAGGGA AAACGAAGAA GACGGACGAA GAGCTTAAAC AGGTACTCTC GCAACTGGGG
     9541 CGCGTGATCG AGGAAAGATG GCCCAAATAC TACGAGGAGA TTCGCGGTAT TGCAAAGGGC
     9601 GCTGAACGCG ATGTCTCCGA GATTGTCATG CTTAATACCC GCACGGAATT TGCATACGGG
     9661 CTCAAGGCAG CCCGTGATGG CTGCACCACT GCCTATTGTC AACTTCCAAA TGGAGCCCTC
     9721 CAGGGCCAAA ACTGGGATTT CTTTTCTGCC ACCAAAGAGA ACCTGATCCG GTTAACGATC
     9781 CGTCAGGCCG GACTTCCCAC CATCAAATTC ATAACCGAGG CTGGAATCAT CGGGAAGGTT
     9841 GGATTTAACA GTGCGGGGGT CGCCGTCAAT TACAACGCCC TTCACCTTCA GGGTCTTCGA
     9901 CCCACCGGAG TTCCTTCGCA TATTGCCCTC CGCATAGCGC TCGAAAGCAC TTCTCCTTCC
     9961 CAGGCCTATG ACCGGATCGT GGAGCAAGGC GGAATGGCCG CCAGCGCTTT TATCATGGTG
    10021 GGCAATGGGC ACGAGGCATT TGGTTTGGAA TTCTCCCCCA CCAGCATCCG AAAGCAGGTG
    10081 CTCGACGCGA ATGGTAGGAT GGTGCACACC AACCACTGCT TGCTTCAGCA CGGCAAAAAT
    10141 GAGAAAGAGC TCGATCCCTT ACCGGACTCA TGGAATCGCC ACCAGCGTAT GGAGTTCCTC
    10201 CTCGACGGGT TCGACGGCAC CAAACAGGCA TTTGCCCAGC TCTGGGCCGA CGAAGACAAT
    10261 TATCCCTTTA GCATCTGCCG CGCTTACGAG GAGGGCAAGA GCAGAGGCGC GACTCTGTTC
    10321 AATATCATCT ACGACCATGC CCGTAGAGAG GCAACGGTGC GGCTTGGCCG GCCGACCAAC
    10381 CCTGATGAGA TGTTTGTCAT GCGGTTTGAC GAGGAGGACG AGAGGtctgc gctcaactcc
    10441 aagctttgaG GATCCtaact cgagataaag caatcttgat gaggataatg attttttttt
    10501 gaatatacat aaatactacc gtttttctgc tagattttgt gatgacgtaa ataagtacat
    10561 attacttttt aagccaagac aagattaagc attaacttta cccttttctt tctaagtttc
    10621 aatattagtt atcactgttt aaaagttatg gcgagaacgt cggcggttaa aatatattac
    10681 cctgaacggc tgagca
//
