# Supplementary material for: Biosynthesis of the antibiotic nonribosomal peptide penicillin in baker's yeast
Source: Nat Commun. 2017 May 4;8:15202. doi: 10.1038/ncomms15202 (PMC5418595; doi:10.1038/ncomms15202)
Supplement: Supplementary Data 1 — The folder contains annotated Genbank files for all major plasmids constructed in this work and a Genbank file for the altered TRP1 locus sequence. [file ncomms15202-s2.zip › plasmids/paa180.gb]

LOCUS       pAA180_(pAA121_with_sr 14377 bp ds-DNA     circular     29-JUL-2016
DEFINITION  .
FEATURES             Location/Qualifiers
     misc_feature    4386..4410
                     /label="ConS scar"
                     /ApEinfo_revcolor=#ffef86
                     /ApEinfo_fwdcolor=#ffef86
     misc_feature    2189..2331
                     /label="Con1"
                     /ApEinfo_revcolor=#ffef86
                     /ApEinfo_fwdcolor=#ffef86
     misc_feature    7345..7584
                     /label="PFAM A-domain C terminal (AAA)"
                     /ApEinfo_revcolor=#ffef86
                     /ApEinfo_fwdcolor=#ffef86
     misc_feature    6085..7323
                     /label="PFAM A-domain (AAA)"
                     /ApEinfo_revcolor=#f58a5e
                     /ApEinfo_fwdcolor=#f58a5e
     misc_feature    11227..14207
                     /label="srfA2 Val module"
                     /ApEinfo_revcolor=#ffef86
                     /ApEinfo_fwdcolor=#ffef86
     misc_feature    7942..8862
                     /label="PFAM C-domain (Cys)"
                     /ApEinfo_revcolor=#84b0dc
                     /ApEinfo_fwdcolor=#84b0dc
     promoter        complement(3314..3444)
                     /label="AmpR Promoter"
                     /ApEinfo_revcolor=#f58a5e
                     /ApEinfo_fwdcolor=#f58a5e
     misc_feature    11113..11172
                     /label="random linker region 2"
                     /ApEinfo_revcolor=#f58a5e
                     /ApEinfo_fwdcolor=#f58a5e
     misc_feature    8404..8406
                     /label="Changed from ACC -> ACA, 13 -> 18 in Kazusa codon usage table"
                     /ApEinfo_revcolor=#b4abac
                     /ApEinfo_fwdcolor=#b4abac
     misc_feature    4236..4378
                     /label="ConS"
                     /ApEinfo_revcolor=#ffef86
                     /ApEinfo_fwdcolor=#ffef86
     misc_feature    10093..10095
                     /label="Changed from GTG -> GTA, 11 -> 12 in Kazusa codon usage table"
                     /ApEinfo_revcolor=#b4abac
                     /ApEinfo_fwdcolor=#b4abac
     promoter        4415..5094
                     /label="ScTDH3 Promoter"
                     /ApEinfo_revcolor=#84b0dc
                     /ApEinfo_fwdcolor=#84b0dc
     misc_feature    7354..7356
                     /label="Changed from ACT -> ACA, 8 -> 18 in Kazusa codon usage table"
                     /ApEinfo_revcolor=#b4abac
                     /ApEinfo_fwdcolor=#b4abac
     misc_feature    8647..8649
                     /label="Changed from GGA -> GGC, 11 -> 10 in Kazusa Codon usage table"
                     /ApEinfo_revcolor=#b4abac
                     /ApEinfo_fwdcolor=#b4abac
     CDS             complement(2456..3313)
                     /label="AmpR"
                     /ApEinfo_revcolor=#9f4240
                     /ApEinfo_fwdcolor=#9f4240
     misc_feature    5911..5913
                     /label="Changed from ACG -> ACA, 8 -> 18 in Kazusa codon usage table"
                     /ApEinfo_revcolor=#b4abac
                     /ApEinfo_fwdcolor=#b4abac
     misc_feature    11056..11058
                     /label="Changed from GCC -> GCA, 13 -> 16 in Kazusa codon usage table"
                     /ApEinfo_revcolor=#b4abac
                     /ApEinfo_fwdcolor=#b4abac
     misc_feature    7711..7713
                     /label="Changed from TCC -> TCA, 14 -> 19 in Kazusa codon usage table"
                     /ApEinfo_revcolor=#b4abac
                     /ApEinfo_fwdcolor=#b4abac
     misc_feature    10615..10839
                     /label="PFAM A-domain C terminal (Cys)"
                     /ApEinfo_revcolor=#ffef86
                     /ApEinfo_fwdcolor=#ffef86
     terminator      complement(2359..2455)
                     /label="AmpR Terminator"
                     /ApEinfo_revcolor=#f58a5e
                     /ApEinfo_fwdcolor=#f58a5e
     misc_feature    10795..10797
                     /label="Changed from CGT -> CGA, 6 -> 3 in Kazusa codon usage table"
                     /ApEinfo_revcolor=#b4abac
                     /ApEinfo_fwdcolor=#b4abac
     terminator      1950..2173
                     /label="ScTDH1 Terminator"
                     /ApEinfo_revcolor=#ff9ccd
                     /ApEinfo_fwdcolor=#ff9ccd
     misc_feature    9136..9138
                     /label="Changed from ACG -> ACA, 8 -> 18 in Kazusa codon usage table"
                     /ApEinfo_revcolor=#b4abac
                     /ApEinfo_fwdcolor=#b4abac
     misc_feature    5659..5661
                     /label="Changed from GAC -> GAT, 20 -> 37 for Kazusa codon frequency"
                     /ApEinfo_revcolor=#b4abac
                     /ApEinfo_fwdcolor=#b4abac
     misc_feature    14260..14319
                     /label="random linker region 3"
                     /ApEinfo_revcolor=#f58a5e
                     /ApEinfo_fwdcolor=#f58a5e
     misc_feature    9415..9417
                     /label="Changed from ACG -> ACA, 8 -> 18 in Kazusa codon usage table"
                     /ApEinfo_revcolor=#b4abac
                     /ApEinfo_fwdcolor=#b4abac
     misc_feature    1281..1862
                     /label="PFAM Te-Domain"
                     /ApEinfo_revcolor=#d6b295
                     /ApEinfo_fwdcolor=#d6b295
     misc_feature    7669..7863
                     /label="PFAM T-domain (AAA)"
                     /ApEinfo_revcolor=#c7b0e3
                     /ApEinfo_fwdcolor=#c7b0e3
     rep_origin      complement(3445..4208)
                     /label="ColE1"
                     /ApEinfo_revcolor=#7f7f7f
                     /ApEinfo_fwdcolor=#7f7f7f
     misc_feature    798..800
                     /label="Changed from CGT -> CGA, 6 -> 3 in Kazusa codon usage table"
                     /ApEinfo_revcolor=#b4abac
                     /ApEinfo_fwdcolor=#b4abac
     misc_feature    9361..10593
                     /label="PFAM A-Domain (Cys)"
                     /ApEinfo_revcolor=#f58a5e
                     /ApEinfo_fwdcolor=#f58a5e
ORIGIN
        1 CGATGTATTG GAATCACACT TTCTACGTCC GAACGCCAGA GCTGGATGTT GATTCCTTAA
       61 GCGCTGCTGT CAGGGACTTG CAACAGTATC ACGATGTTTT CCGCATGCGA CTCAAGCGCG
      121 AGGAAGTCGG ATTCGTGCAG TCCTTTGCTG AGGACTTCTC TCCTGCCCAG CTTCGGGTGC
      181 TGAACGTAAA AGATGTTGAC GGGTCCGCGG CCGTCAACGA GATATTGGAT GGGTGGCAGT
      241 CTGGCTTCAA CCTTGAGAAC GGACCCATTG GTTCCATTGG CTACCTACAT GGGTATGAAG
      301 ACCGATCCGC GCGAGTCTGG TTCTCCGTTC ACCATATGGC CATTGACACC GTCAGCTGGC
      361 AGATCCTTGT CCGTGACCTG CAGACGCTGT ACCGAAATGG AAGCCTCGGA AGCAAGGGCA
      421 GCAGTTTCCG GCAGTGGGCT GAAGCCATCC AAAATTACAA GGCGTCAGAC TCTGAGAGGA
      481 ACCATTGGAA TAAGCTCGTC ATGGAAACAG CTTCCAGCAT ATCCGCATTG CCTACGTCAA
      541 CCGGTTCGCG CGTGCGCCTG AGCAGAAGTT TGAGCCCTGA GAAGACAGCC TCACTGATCC
      601 AAGGAGGAAT CGATCGACAG GATGTCTCCG TGTACGACTC CCTCCTGACT TCAGTTGGAT
      661 TGGCGCTCCA ACATATCGCT CCAACCGGCC CAAGTATGGT TACGATCGAG GGACATGGCC
      721 GTGAAGAAGT GGATCAGACA CTGGATGTGA GCCGCACCAT GGGTTGGTTC ACCACCATGT
      781 ATCCATTTGA AATTCCCCGA CTCAGCACCG AGAACATTGT TCAAGGAGTC GTCGCTGTGA
      841 GCGAACGGTT CAGACAGGTG CCTGCCCGTG GCGTCGGGTA TGGAACCTTG TACGGCTATA
      901 CTCAACACCC GCTGCCCCAG GTGACCGTCA ACTACCTGGG CCAGCTCGCC CGCAAGCAAT
      961 CGAAGCCAAA GGAATGGGTC CTCGCGGTGG GCGACAACGA ATTTGAATAC GGACTCATGA
     1021 CTAGCCCAGA GGACAAAGAC CGGAGCTCTT CTGCCGTCGA CGTCACGGCC GTGTGTATTG
     1081 ACGGCACTAT GATCATCGAT GTGGACAGTG CTTGGAGCCT TGAGGAGAGC GAGCAATTCA
     1141 TCTCGAGCAT CGAGGAAGGA CTGAACAAGA TCCTCGACGG CAGGGCAAGT CAGCAAACCT
     1201 CGCGATTCCC GGATGTTCCT CAACCGGCGG AGACATATAC GCCGTATTTC GAGTATCTGG
     1261 AACCTCCACG ACAGGGACCG ACGCTGTTCC TGCTGCCGCC GGGCGAAGGA GGCGCCGAGA
     1321 GTTACTTCAA CAACATCGTC AAGCGCCTGC GTCAGACAAA TATGGTGGTC TTCAACAACT
     1381 ACTACTTGCA CAGCAAACGC CTGCGCACGT TCGAGGAGCT GGCGGAAATG TATCTCGACC
     1441 AAGTACGCGG CATCCAACCA CACGGACCGT ACCACTTCAT CGGATGGAGC TTCGGAGGAA
     1501 TTCTCGCAAT GGAAATGTCG CGGCGACTGG TAGCCTCGGA CGAGAAGATT GGCTTCCTCG
     1561 GTATTATCGA CACCTATTTC AACGTGCGGG GAGCGACACG CACCATTGGC TTGGGGGACA
     1621 CTGAGATTCT GGACCCGATC CATCACATCT ACAATCCCGA TCCGGCCAAC TTCCAACGCC
     1681 TGCCCTCTGC AACAGATCGC ATTGTGCTGT TCAAGGCCAT GAGGCCGAAC AACAAGTACG
     1741 AATCCGAGAA CCAGCGTCGC CTGTACGAGT ACTATGACGG CACTCGACTC AACGGACTGG
     1801 ACAGCTTGTT ACCAAGCGAT TCCGACGTCC AGCTGGTCCC GCTTACGGAC GATACACACT
     1861 TTTCCTGGGT CGGAAATCCA CAACAGGTGG AGCAGATGTG TGCGACTATC AAGGAACACC
     1921 TCGCTCGCTA TTGAGGATCC taactcgaga taaagcaatc ttgatgagga taatgatttt
     1981 tttttgaata tacataaata ctaccgtttt tctgctagat tttgtgatga cgtaaataag
     2041 tacatattac tttttaagcc aagacaagat taagcattaa ctttaccctt ttctttctaa
     2101 gtttcaatat tagttatcac tgtttaaaag ttatggcgag aacgtcggcg gttaaaatat
     2161 attaccctga acggctgcca atgagacgac ggggtcatca cggctcatca tgcgccaaac
     2221 aaatgtgtgc aatacacgct cggatgactg catgatgacc gcactgactg gggacagcag
     2281 atccacctaa gcctgtgaga gaagcagaca cccgacagat caaggcagtt aactagtgca
     2341 ctgcagtaca gcggccgcga ttatcaaaaa ggatcttcac ctagatcctt ttaaattaaa
     2401 aatgaagttt taaatcaatc taaagtatat atgagtaaac ttggtctgac agttaccaat
     2461 gcttaatcag tgaggcacct atctcagcga tctgtctatt tcgttcatcc atagttgcct
     2521 gactccccgt cgtgtagata actacgatac gggagggctt accatctggc cccagtgctg
     2581 caatgatacc gcgggaccca cgctcaccgg ctccagattt atcagcaata aaccagccag
     2641 ccggaagggc cgagcgcaga agtggtcctg caactttatc cgcctccatc cagtctatta
     2701 attgttgccg ggaagctaga gtaagtagtt cgccagttaa tagtttgcgc aacgttgttg
     2761 ccattgctac aggcatcgtg gtgtcacgct cgtcgtttgg tatggcttca ttcagctccg
     2821 gttcccaacg atcaaggcga gttacatgat cccccatgtt gtgcaaaaaa gcggttagct
     2881 ccttcggtcc tccgatcgtt gtcagaagta agttggccgc agtgttatca ctcatggtta
     2941 tggcagcact gcataattct cttactgtca tgccatccgt aagatgcttt tctgtgactg
     3001 gtgagtactc aaccaagtca ttctgagaat agtgtatgcg gcgaccgagt tgctcttgcc
     3061 cggcgtcaat acgggataat accgcgccac atagcagaac tttaaaagtg ctcatcattg
     3121 gaaaacgttc ttcggggcga aaactctcaa ggatcttacc gctgttgaga tccagttcga
     3181 tgtaacccac tcgtgcaccc aactgatctt cagcatcttt tactttcacc agcgtttctg
     3241 ggtgagcaaa aacaggaagg caaaatgccg caaaaaaggg aataagggcg acacggaaat
     3301 gttgaatact catactcttc ctttttcaat attattgaag catttatcag ggttattgtc
     3361 tcatgagcgg atacatattt gaatgtattt agaaaaataa acaaataggg gttccgcgca
     3421 catttccccg aaaagtgcca cctgtcatga ccaaaatccc ttaacgtgag ttttcgttcc
     3481 actgagcgtc agaccccgta gaaaagatca aaggatcttc ttgagatcct ttttttctgc
     3541 gcgtaatctg ctgcttgcaa acaaaaaaac caccgctacc agcggtggtt tgtttgccgg
     3601 atcaagagct accaactctt tttccgaagg taactggctt cagcagagcg cagataccaa
     3661 atactgttct tctagtgtag ccgtagttag gccaccactt caagaactct gtagcaccgc
     3721 ctacatacct cgctctgcta atcctgttac cagtggctgc tgccagtggc gataagtcgt
     3781 gtcttaccgg gttggactca agacgatagt taccggataa ggcgcagcgg tcgggctgaa
     3841 cggggggttc gtgcacacag cccagcttgg agcgaacgac ctacaccgaa ctgagatacc
     3901 tacagcgtga gctatgagaa agcgccacgc ttcccgaagg gagaaaggcg gacaggtatc
     3961 cggtaagcgg cagggtcgga acaggagagc gcacgaggga gcttccaggg ggaaacgcct
     4021 ggtatcttta tagtcctgtc gggtttcgcc acctctgact tgagcgtcga tttttgtgat
     4081 gctcgtcagg ggggcggagc ctatggaaaa acgccagcaa cgcggccttt ttacggttcc
     4141 tggccttttg ctggcctttt gctcacatgt tctttcctgc gttatcccct gattctgtgg
     4201 ataaccgtgc ggccgcccct gaattcgcat ctagatggta gagccacaaa cagccggtac
     4261 aagcaacgat ctccaggacc atctgaatca tgcgcggatg acacgaactc acgacggcga
     4321 tcacagacat taacccacag tacagacact gcgacaacgt ggcaattcgt cgcaataccg
     4381 tctcactgaa ctggccgata attgcagacg aacgcagttc gagtttatca ttatcaatac
     4441 tgccatttca aagaatacgt aaataattaa tagtagtgat tttcctaact ttatttagtc
     4501 aaaaaattag ccttttaatt ctgctgtaac ccgtacatgc ccaaaatagg gggcgggtta
     4561 cacagaatat ataacatcgt aggtgtctgg gtgaacagtt tattcctggc atccactaaa
     4621 tataatggag cccgcttttt aagctggcat ccagaaaaaa aaagaatccc agcaccaaaa
     4681 tattgttttc ttcaccaacc atcagttcat aggtccattc tcttagcgca actacagaga
     4741 acaggggcac aaacaggcaa aaaacgggca caacctcaat ggagtgatgc aacctgcctg
     4801 gagtaaatga tgacacaagg caattgaccc acgcatgtat ctatctcatt ttcttacacc
     4861 ttctattacc ttctgctctc tctgatttgg aaaaagctga aaaaaaaggt tgaaaccagt
     4921 tccctgaaat tattccccta cttgactaat aagtatataa agacggtagg tattgattgt
     4981 aattctgtaa atctatttct taaacttctt aaattctact tttatagtta gtcttttttt
     5041 tagttttaaa acaccaagaa cttagtttcg aataaacaca cataaacaaa caaaagatct
     5101 atgACTCAAC TGAAGCCACC GAACGGAACC ACGCCGATAG GCTTCTCGGC CACTACATCC
     5161 CTGAACGCCA GTGGGAGCTC GAGTGTGAAA AATGGGACCA TCAAACCCAG CAATGGCATC
     5221 TTCAAGCCCA GCACTAGGGA CACCATGGAC CCTTGCAGTG GGAATGCGGC CGATGGCAGT
     5281 ATCCGCGTCC GTTTCCGTGG AGGAATCGAA CGGTGGAAGG AGTGCGTCAA CCAGGTCCCC
     5341 GAGCGCTGCG ACCTGAGTGG TCTGACAACC GACTCCACGC GATATCAGCT CGCATCGACT
     5401 GGGTTCGGTG ACGCGAGCGC TGCCTACCAG GAGCGCTTGA TGACGGTCCC TGTTGACGTA
     5461 CATGCCGCGC TCCAAGAGCT GTGCCTAGAA CGCCGTGTGA GCGTGGGATC CGTCATTAAT
     5521 TTCTCCGTGC ACCAGATGCT GAAAGGGTTT GGAAATGGCA CACACACTAT CACCGCCTCT
     5581 CTGCACCGTG AGCAGAATTT GCAGAATTCT TCGCCATCCT GGGTAGTCTC CCCCACAATC
     5641 GTCACCCATG AGAACAGAGA TGGATGGTCC GTCGCGCAGG CGGTCGAGAG TATCGAAGCG
     5701 GGGCGCGGTT CCGAGAAGGA GTCAGTGACT GCGATTGACT CCGGGTCAAG TCTCGTGAAA
     5761 ATGGGGTTAT TTGACTTACT CGTCAGCTTT GTCGATGCAG ACGATGCTCG TATTCCATGT
     5821 TTCGACTTTC CCCTCGCAGT GATAGTGCGT GAGTGTGATG CCAACCTCTC GCTGACTCTG
     5881 CGTTTCTCCG ACTGTCTCTT CAACGAGGAG ACAATATGCA ATTTTACCGA TGCCCTAAAC
     5941 ATCTTGCTCG CCGAAGCAGT GATAGGAAGA GTGACCCCGG TTGCCGATAT CGAACTACTA
     6001 TCCGCGGAGC AGAAGCAGCA GCTGGAAGAG TGGAACAACA CGGATGGCGA GTACCCTTCA
     6061 TCAAAGCGAC TGCACCATCT CATTGAAGAG GTGGTTGAAC GGCATGAAGA CAAAATAGCC
     6121 GTTGTCTGCG ACGAGCGAGA GCTCACTTAC GGCGAGCTCA ATGCCCAAGG CAACAGCCTC
     6181 GCACGCTATC TCCGTTCCAT TGGTATCCTG CCCGAGCAGC TAGTCGCATT GTTTCTAGAT
     6241 AAGAGCGAGA AGCTCATTGT TACCATCCTC GGCGTGTGGA AATCCGGCGC CGCCTACGTG
     6301 CCCATCGACC CGACTTATCC GGATGAGCGA GTGCGCTTCG TGCTGGATGA CACCAAGGCA
     6361 CGGGCCATCA TCGCCAGTAA TCAACATGTG GAGAGGCTCC AGCGAGAGGT CATCGGCGAT
     6421 AGAAACCTAT GCATTATCCG TCTGGAGCCC TTGTTGGCCT CCCTTGCTCA GGATTCCTCA
     6481 AAATTCCCCG CGCATAACTT GGACGACCTA CCCCTCACAA GCCAGCAGCT CGCCTATGTG
     6541 ACTTACACCT CTGGGACCAC TGGCTTCCCA AAGGGCATAT TTAAACAACA CACCAATGTG
     6601 GTGAACAGTA TCACCGACCT GTCTGCAAGG TACGGGGTGG CCGGGCAGCA CCACGAAGCC
     6661 ATTCTGCTTT TCTCGGCCTG CGTGTTCGAG CCGTTCGTTC GACAGACGCT CATGGCACTC
     6721 GTGAATGGCC ATCTCCTCGC AGTTATCAAT GACGTGGAAA AATATGATGC CGATACGCTC
     6781 CTGCCGTTCA TACGCAGACA CAGCATCACC TACCTCAATG GTACTGCCTC TGTCCTGCAA
     6841 GAGTACGACT TTTCCGACTG CCCATCACTG AATCGGATAA TCCTGGTGGG TGAGAACCTG
     6901 ACAGAAGCCC GGTATCTGGC GCTGCGCCAG CGGTTCAAGA ATCGCATCCT CAACGAGTAT
     6961 GGTTTTACCG AGTCAGCCTT TGTAACGGCC CTCAAGATTT TCGACCCGGA GTCGACCCGT
     7021 AAGGACACGA GTCTGGGCAG ACCGGTGCGC AACGTCAAGT GCTACATCCT CAATCCATCC
     7081 CTTAAACGTG TCCCGATTGG AGCTACGGGT GAGTTGCATA TCGGAGGGTT GGGCATTTCC
     7141 AAGGGATACC TCAACCGCCC CGAACTCACG CCGCACCGCT TCATTCCCAA CCCCTTCCAA
     7201 ACGGATTGCG AGAAGCAGCT CGGGATCAAC AGCTTGATGT ACAAGACCGG TGACCTGGCC
     7261 CGCTGGCTTC CGAACGGCGA GGTTGAGTAT CTCGGACGCG CAGATTTCCA GATCAAACTG
     7321 CGAGGTATTC GAATTGAACC TGGTGAAATT GAGACAATGC TGGCTATGTA CCCTAGGGTC
     7381 CGGACCAGTT TAGTGGTGTC CAAAAAGCTC CGCAACGGTC CAGAGGAAAC TACCAACGAG
     7441 CACCTCGTGG GTTATTATGT TTGTGATAGC GCCTCAGTGT CCGAGGCAGA CCTGCTGTCA
     7501 TTTTTAGAGA AGAAACTGCC TCGATACATG ATTCCCACGC GGTTGGTACA GCTGTCGCAG
     7561 ATCCCAGTGA ATGTGAACGG GAAGGCGGAC CTACGCGCCT TGCCGGCCGT CGATATCTCC
     7621 AATTCCACGG AGGTCCGTTC CGACCTTCGA GGCGATACGG AAATCGCCCT CGGGGAAATC
     7681 TGGGCCGACG TGTTGGGAGC CCGCCAGAGA TCAGTCTCTC GCAACGACAA CTTCTTCCGC
     7741 CTAGGAGGGC ACAGCATCAC CTGCATCCAA CTGATCGCTC GCATCCGACA ACGACTCTCG
     7801 GTCAGCATCT CCGTCGAAGA TGTTTTTGCA ACAAGGACAC TTGAGCGCAT GGCAGACCTT
     7861 CTACAGAACA AGCAGCAGGA GAAATGCGAC AAACCCCATG AGGCGCCGAC AGAGCTGCTT
     7921 GAGGAGAATG CAGCAACGGA CAATATCTAT CTGGCAAACA GTCTTCAGCA GGGCTTCGTC
     7981 TACCATTACC TCAAGAGCAT GGAACAATCC GACGCCTATG TAATGCAGTC CGTTCTTCGG
     8041 TACAACACCA CATTGTCTCC AGATCTGTTT CAGAGAGCCT GGAAGCATGC ACAGCAGTCC
     8101 TTTCCAGCGC TGCGGCTGCG GTTCTCATGG GAAAAGGAGG TTTTCCAACT GCTCGATCAG
     8161 GATCCACCAT TGGACTGGCG TTTCCTCTAC TTCACCGACG TTGCCGCGGG TGCTGTCGAG
     8221 GACCGGAAAT TGGAAGACTT GCGGCGCCAA GACCTTACGG AGAGATTCAA GCTGGATGTT
     8281 GGCAGACTGT TCCGCGTCTA TCTGATTAAA CACAGCGAGA ATCGCTTCAC GTGTCTTTTC
     8341 AGCTGCCACC ATGCAATCCT CGATGGTTGG AGTCTGCCAC TCTTGTTCGA AAAGGTTCAC
     8401 GAGACATACC TGCAACTGCT GCATGGGGAC AATCTCACTT CGTCCATGGA TGACCCTTAC
     8461 ACTCGCACCC AGCGGTATCT CCACGCTCAC CGTGAGGATC ACCTCGACTT TTGGGCCGGT
     8521 GTGGTTCAAA AGATCAACGA ACGGTGTGAT ATGAACGCCT TGTTGAACGA GCGCAGTCGT
     8581 TACAAAGTCC AGCTGGCAGA CTATGACCAG GTGCAGGAGC AGCGACAGCT GACAATTGCT
     8641 CTCTCTGGCG ACGCATGGCT AGCAGACCTT CGTCAGACCT GCTCCGCCCA GGGTATTACC
     8701 TTACATTCGA TTCTCCAATT TGTTTGGCAC GCCGTGCTGC ACGCTTATGG CGGTGGCACC
     8761 CACACCATAA CCGGCACGAC CATTTCTGGA AGGAACCTGC CCATCTTGGG AATTGAACGA
     8821 GCAGTTGGTC CGTATATCAA CACTCTACCG CTGGTACTCG ATCATTCGAC GTTCAAGGAT
     8881 AAGACAATCA TGGAGGCCAT CGAGGATGTG CAGGCCAAGG TAAACGTCAT GAACAGCCGG
     8941 GGCAATGTGG AACTGGGCCG TTTGCACAAA ACCGACTTAA AGCACGGATT ATTCGATTCT
     9001 TTATTCGTGC TTGAAAACTA CCCGAATTTG GACAAATCGC GAACACTTGA GCACCAGACT
     9061 GAACTGGGGT ATTCGATTGA AGGCGGCACT GAGAAGCTGA ATTATCCACT GGCTGTCATC
     9121 GCGCGCGAAG TCGAGACAAC TGGCGGATTC ACAGTATCCA TCTGCTACGC CAGTGAGCTA
     9181 TTTGAGGAGG TTATGATCTC CGAGCTTCTT CATATGGTCC AGGACACACT GATGCAGGTT
     9241 GCCCGAGGTT TGAATGAACC CGTCGGCAGC CTGGAGTATC TCTCATCTAT CCAATTGGAG
     9301 CAACTCGCCG CGTGGAATGC CACGGAAGCT GAGTTTCCCG ATACCACGCT TCATGAGATG
     9361 TTTGAAAACG AAGCGAGCCA GAAGCCGGAC AAGATAGCAG TGGTCTATGA GGAGACATCC
     9421 TTGACTTACC GCGAGTTGAA TGAGCGGGCG AACCGTATGG CACATCAGCT AAGGTCCGAC
     9481 GTCAGCCCCA ACCCCAACGA GGTCATTGCG CTGGTGATGG ACAAGAGCGA GCATATGATC
     9541 GTCAACATTC TGGCCGTATG GAAGAGCGGC GGTGCCTATG TCCCCATTGA CCCTGGATAT
     9601 CCTAACGACC GCATTCAATA CATCCTAGAG GACACACAAG CCCTCGCAGT CATCGCGGAC
     9661 TCCTGCTATC TGCCTCGCAT CAAGGGAATG GCTGCCTCCG GCACGCTTCT TTATCCCTCT
     9721 GTCTTGCCTG CCAATCCGGA TTCCAAGTGG AGCGTATCGA ACCCTTCACC GTTGAGTCGG
     9781 AGCACGGACT TAGCTTATAT CATCTATACC TCTGGAACGA CAGGTCGGCC CAAGGGCGTC
     9841 ACGGTAGAGC ATCATGGAGT GGTCAACCTG CAGGTGTCGC TATCCAAAGT ATTCGGACTA
     9901 CGGGATACTG ACGACGAGGT AATTCTCTCC TTTTCCAACT ATGTGTTCGA CCATTTCGTG
     9961 GAGCAGATGA CCGACGCCAT TCTCAATGGC CAAACCCTCC TGGTCCTCAA CGATGGAATG
    10021 CGCGGGGACA AAGAGCGACT CTACAGATAC ATTGAGAAGA ACCGAGTGAC CTACTTGTCT
    10081 GGCACCCCAT CCGTAGTCTC CATGTACGAA TTTAGCCGGT TCAAGGACCA TCTACGCCGT
    10141 GTGGACTGCG TGGGGGAGGC GTTCAGCGAA CCGGTCTTCG ACAAGATCCG CGAAACGTTC
    10201 CATGGCCTCG TTATCAACGG CTACGGCCCA ACTGAAGTTT CCATCACCAC CCACAAGCGG
    10261 CTCTATCCAT TCCCAGAGCG GCGAATGGAC AAAAGTATTG GCCAACAGGT CCACAATAGC
    10321 ACGAGCTATG TGCTGAACGA GGACATGAAG CGCACCCCCA TAGGGGCTGT CGGCGAGCTC
    10381 TACCTGGGTG GTGAAGGAGT GGTACGGGGA TATCACAATC GCGCAGATGT GACCGCGGAG
    10441 CGTTTTATTC CTAATCCATT CCAGTCGGAA GAAGATAAGC GAGAAGGTCG TAACTCCCGT
    10501 TTGTACAAGA CCGGTGACCT GGTACGCTGG ATTCCTGGAA GCAGCGGGGA GGTCGAGTAT
    10561 CTAGGTCGTA ATGACTTCCA GGTCAAGATT CGCGGACTGC GCATCGAACT AGGCGAGATT
    10621 GAGGCCATCC TATCGTCTTA TCACGGAATC AAACAGTCTG TGGTGATTGC CAAGGATTGC
    10681 AGAGAAGGGG CCCAGAAATT CCTGGTTGGT TACTATGTCG CCGATGCAGC GCTGCCGTCC
    10741 GCTGCCATTC GGCGCTTCAT GCAGTCTCGG CTCCCTGGCT ACATGGTGCC CTCTCGACTC
    10801 ATTCTCGTCA GCAAGTTCCC CGTCACTCCT AGTGGAAAAT TAGACACCAA GGCTTTGCCC
    10861 CCAGCCGAGG AAGAGAGCGA GATTGACGTG GTGCCGCCGC GTAGTGAAAT CGAACGCTCC
    10921 TTGTGTGACA TCTGGGCGGA ACTACTCGAG ATGCACCCAG AGGAGATCGG CATTTACAGC
    10981 GATTTCTTCA GCCTGGGAGG TGACAGCCTA AAGAGCACAA AGCTTTCCTT CATGATTCAC
    11041 GAGTCCTTTA ACCGCGcagt CTCAGTCAGC GCCCTTTTCT GTCACCGGAC AGTTGAAGCC
    11101 CAGACGCACT TGVNDVNVVN DVNVVNDVNV VNDVNVVNDV NVVNDVNVVN DVNVVNDVNV
    11161 VNDVNVVNDV NVCAAAAGGT GTACGCACTG ACACCAATGC AGGAGGGAAT GCTGTATCAT
    11221 GCGATGcttg ATCCGCATTC TTCCTCGTAC TCcacacaat tagagcttgg gattcacgcc
    11281 gcttttgatc ttgaaatctt tgagaaaagc gtcaatgaac tgattcggtc atacgatatt
    11341 ctccgtacgg tatttgtgca tcagcagctg caaaaaccgc gtcaggtcgt gttagcggaa
    11401 cgcaaaacaa aagtgcatta tgaggatatc agtcatgcag acgaaaaccg ccagaaagag
    11461 cacattgagc gttacaaaca acaggttcag cgccaagcct ttaacctggc aaaagacata
    11521 ttgttcaagg tagcggtttt ccgccttgct gcagatcagc tgtatcttgc ttggagcaat
    11581 catcatatta tgatggacgg ctggagcatg ggcgtcctca tgaaaagcct gttccaaaac
    11641 tatgaagcgc tcagagcagg caggacaccg gcaaacggtc agggcaagcc ttattccgat
    11701 tacatcaagt ggcttggaaa acaggacaat gaagaagcgg agagctactg gagcgagcgc
    11761 ttggcgggtt ttgaacagcc aagcgtgctc ccgggccgcc tgcctgtgaa aaaagacgaa
    11821 tacgtcaata aagaatattc atttacatgg gacgaaacac tggttgcccg tattcagcaa
    11881 accgcaaatc tccatcaagt gacagggcct aacctatttc aggccgtttt gggcattgtt
    11941 ctcagcaaat acaactttac ggatgatgtg atcttcggaa cggtcgtctc gggacgaccg
    12001 tctgaaatca acggaatcga aacgatggcg gggctgttta tcaacaccat tccagtgcgg
    12061 gtgaaagttg aacgagatcg tgcattcgct gatattttca cagctgttca gcagcatgca
    12121 gtagaggcag agcgttacga ttacgtgccg ctctatgaga ttcaaaaacg ctcagctctt
    12181 gatggcaatc tcttaaacca tctggtcgcg tttgaaaatt atccgcttga tcaagagctt
    12241 gaaaacggca gcatggaaga ccgcctcggg ttttcgatta aggtagaaag cgcatttgaa
    12301 caaacgagct tcgatttcaa cctgattgtg tatccgggca aaacgtggac cgtcaaaatt
    12361 aaatataacg gagccgcctt tgattccgct tttatcgaac ggacagcgga gcaccttacc
    12421 cgcatgatgg aagcagctgt cgatcagccg gccgcttttg tgcgtgagta cgggcttgtg
    12481 ggagacgaag agcagcggca aattgtcgag gtgtttaaca gcacgaaagc cgaactccct
    12541 gaaggaatgg ctgttcacca agtgtttgaa gagcaagcga aacggacgcc ggcgagcacc
    12601 gccgtcgtat atgaaggaac caagctgacg taccgcgagc tgaatgcagc ggctaaccgt
    12661 ctggcgagaa agcttgtcga acatgggctt caaaaagggg aaacagcagc gattatgaac
    12721 gaccgctcag tagaaaccgt tgtcggcatg ctggctgttt taaaagcagg cgccgcatat
    12781 gtgccgcttg atccagcgct tcctggggat cgtcttcgtt tcatggcaga ggacagctcc
    12841 gttcgaatgg ttttgatcgg aaattcttat acagggcagg cacatcagct gcaagtgccg
    12901 gttcttacac tggacatagg ctttgaagag agtgaagcgg ctgacaatct caacctgcca
    12961 tccgccccgt ctgatttggc gtacatcatg tacacatccg gttcaacggg caaaccgaaa
    13021 ggcgtcatga tcgaacataa aagcattctg cgcctcgtca aaaatgccgg gtacgttcct
    13081 gttactgaag aagacgcaat ggcgcaaacg ggagctgtca gctttgatgc cggaacgttt
    13141 gaggtattcg gcgcactgct gaatggcgca gcactttatc cggtcaaaaa gagacacgtg
    13201 cttgatgcga aacaatttgc tgcattcctg cgtgagcaaa gcatcacaac tatgtggctg
    13261 acatcacctt tattcaacca gcttgctgca aaggatgcgg gtatgttcgg cacactgcgc
    13321 catttaatca tcggcggaga tgcccttgtc ccgcatattg tcagcaaagt aaaacaggca
    13381 tcgccgtcgc tttcattgtg gaacggatac ggcccgacag aaaacacgac gttttcaacc
    13441 agttttctga tcgaccgcga gtatggcggc tctatcccaa tcgggaagcc gatcggaaat
    13501 tccactgcct atattatgga tgagcagcaa tgcctgcagc caatcggcgc gcctggtgag
    13561 ctttgcgtag gcggaatcgg tgtagcgcgt gggtatgtca atctccctga gctgacggag
    13621 aagcaatttc tggaagaccc gttcagaccg ggtgagagaa tttaccgcac tggtgacttg
    13681 gcaagatggc tgccggacgg caatatcgaa tttttaggca gaatcgacaa ccaagtgaag
    13741 gtgcgcggct tccgaattga gcttggcgaa attgaaacaa aactgaacat ggctgagcat
    13801 gtgacagaag ccgcggtgat catacgcaag aacaaagcag acgaaaatga aatttgcgcg
    13861 tacttcacgg cggatcgtga agtggctgtg agtgagctga gaaaaacact gtctcagtct
    13921 ttgcctgact atatggtccc tgcccacctg attcaaatgg acagcctgcc gctcacgcca
    13981 aacgggaaaa tcaacaaaaa ggaactgcct gcaccgcaat cagaagccgt gcagccggaa
    14041 tacgcagcac caaaaacaga gagtgaaaag aaattagcgg agatctggga aggaatactc
    14101 ggcgtcaaag caggcgttac cgataacttc tttatgatcg gcggccattc tttgaaagcg
    14161 atgatgatga cggCGAAAAT TCAAGAGCAT TTTCATAAGG AAGttccGAT AAAAGTGCTT
    14221 TTTGAAAAGC CGACTATTCA AGAACTGGCA CTGTATTTGV NDVNVVNDVN VVNDVNVVND
    14281 VNVVNDVNVV NDVNVVNDVN VVNDVNVVND VNVVNDVNVG GCGAGGCGCC CCTACTGCCG
    14341 ATTCAAGACT GGTTTTTGTC AAAGGCTCTG CAGcatc
//
