# Supplementary material for: Biosynthesis of the antibiotic nonribosomal peptide penicillin in baker's yeast
Source: Nat Commun. 2017 May 4;8:15202. doi: 10.1038/ncomms15202 (PMC5418595; doi:10.1038/ncomms15202)
Supplement: Supplementary Data 1 — The folder contains annotated Genbank files for all major plasmids constructed in this work and a Genbank file for the altered TRP1 locus sequence. [file ncomms15202-s2.zip › plasmids/Sc.A1-trp1-locus.gb]

LOCUS       pESC-npgA-pcbAB_PEN_ge 17856 bp ds-DNA     linear       27-NOV-2015
DEFINITION  .
KEYWORDS    "genome"                                                           
FEATURES             Location/Qualifiers
     misc_feature    complement(2686..2725)
                     /label="tADH1 repeat"
                     /ApEinfo_revcolor=#b7e6d7
                     /ApEinfo_fwdcolor=#b7e6d7
     misc_feature    16164..16356
                     /label="T\CYC1"
                     /ApEinfo_revcolor=#f7977a
                     /ApEinfo_fwdcolor=#f7977a
     misc_feature    1664..2467
                     /label="K. lactis URA3 CDS"
                     /ApEinfo_revcolor=#d62728
                     /ApEinfo_fwdcolor=#d62728
     misc_feature    2726..2890
                     /label="T\ADH1\"
                     /ApEinfo_revcolor=#c4df9b
                     /ApEinfo_fwdcolor=#c4df9b
     misc_feature    complement(14395..14681)
                     /label="P\GAL10"
                     /ApEinfo_revcolor=#a2d39c
                     /ApEinfo_fwdcolor=#a2d39c
     misc_feature    complement(3030..14360)
                     /label="pcbAB"
                     /ApEinfo_revcolor=#7bcdc8
                     /ApEinfo_fwdcolor=#7bcdc8
     misc_feature    16357..17856
                     /label="TRP1 downstream of stop codon"
                     /ApEinfo_revcolor=#9eafd2
                     /ApEinfo_fwdcolor=#9eafd2
     misc_feature    complement(1208..1247)
                     /label="tADH1 repeat"
                     /ApEinfo_revcolor=#b7e6d7
                     /ApEinfo_fwdcolor=#b7e6d7
     misc_feature    1..1171
                     /label="TRP1 upstream"
                     /ApEinfo_revcolor=#85dae9
                     /ApEinfo_fwdcolor=#85dae9
     misc_feature    2468..2685
                     /label="first 218 bases of the terminator following K. lactis URA3 in the pMIRAGE F1 plasmid"
                     /ApEinfo_revcolor=#aec7e8
                     /ApEinfo_fwdcolor=#aec7e8
     misc_feature    1275..1663
                     /label="promoter driving K. lactis URA3 expression on the pMIRAGE F1 plasmid"
                     /ApEinfo_revcolor=#1f77b4
                     /ApEinfo_fwdcolor=#1f77b4
     misc_feature    14682..15061
                     /label="P\GAL1"
                     /ApEinfo_revcolor=#bc8dbf
                     /ApEinfo_fwdcolor=#bc8dbf
     misc_feature    15103..16137
                     /label="npgA"
                     /ApEinfo_revcolor=#a2d39c
                     /ApEinfo_fwdcolor=#a2d39c
     misc_feature    1248..1274
                     /label="first 27 bases upstream of promoter driving K. lactis URA3 expression on the pMIRAGE F1 plasmid"
                     /ApEinfo_revcolor=#aec7e8
                     /ApEinfo_fwdcolor=#aec7e8
ORIGIN
        1 TGTCATTGAA GTGGCAGTGG AATTATTAAT GTTGTCATTA TTAGCGTTAG TGCTTGCGTT
       61 ACCTGATATT TGTTGATTTA AAAAAATTGC GCGCTTTAAT GAAAGAGGGT TTGAACTGAG
      121 AGGATTATTA GAATGCAAAT ATGGTTGATG ATGGTTTCTA GAAAATTTTT TCTTTGATAT
      181 GCCGGAAGGA GTTGGATGAT TTAAAAGAAT ATTTTGATTA CGATAGTATT GATTGTGGGA
      241 TGATAATTTT CTTAAAGAAG AATGCAAAAT AGTGGGTACG GAATGCGACC TCATTTTTTT
      301 ATTTGAAAAG ATCCTTAAAA AGTTAGAAGC ATTTCCTGGT GGCTGTTGTT GTGCTGCTTG
      361 TTCTTTGTGT GGTTCCGTTG CTGGTGGCAA TTGCGGCGCG GATGCAGACG GTGGTTGCTT
      421 TGACGACGGT GGTGGGGAGG GAGATGGATT GTTGATATTA GTATAAATAT TCTTTGGGGG
      481 TATCGAATCA ACTTTATTGT TCCTCCTTAT TTCTTCTTCA TTATCATCGT TTTTCAAGAA
      541 TTGACCAGTC TTGGTGTCGA ACGTCTTGAA TATAGTATTG TCCCTGTCTA TAGGGATCTT
      601 CAAATCACTA CTATTAGCTG AATTGCCACT GCTATCGTTG TTAGTGGCGT TAGTGCTTGC
      661 ATTCAAAGAC ATGGAGGGCG TTATTACGCC GGAGCTCCTC GACAGCAGAT CTGATGACTG
      721 GTCAATATAT TTTTGCATTG AGGCTCTGTT TGGAATTATA TTTTGAGATG ACCCATCTAA
      781 TGTACTGGTA TCACCAGATT TCATGTCGTT TTTTAAAGCG GCTGCTTGAG TCTTAGCAAT
      841 AGCGTCACCA TCTGGTGAAT CCTTTGAAGG AACCACTGAC GAAGGTTTGG ACAGTGACGA
      901 AGAGGATCTT TCCTGCTTTG AATTAGTCGC GCTGGGAGCA GATGACGAGT TGGTGGAGCT
      961 GGGGGCAGGA TTGCTGGCCG TCGTGGGTCC TGAATGGGTC CTTGGCTGGT CCATCTCTAT
     1021 TCTGAAAACG GAAGAGGAGT AGGGAATATT ACTGGCTGAA AATAAGTCTT GAATGAACGT
     1081 ATACGCGTAT ATTTCTACCA ATCTCTCAAC ACTGAGTAAT GGTAGTTATA AGAAAGAGAC
     1141 CGAGTTAGGG ACAGTTAGAG GCGGTGGAGA TATTCCTTAT GGCATGTCTG GCGATGATAA
     1201 AACTTTTCTC TTCGCTATTA CGCCAGCTGA ATTGGAGCGA CCTCATGGAC CATGATTACG
     1261 CCAAGCTTCA ATTGGGATCT GTTTAGCTTG CCTCGTCCCC GCCGGGTCAC CCGGCCAGCG
     1321 ACATGGAGGC CCAGAATACC CTCCTTGACA GTCTTGACGT GCGCAGCTCA GGGGCATGAT
     1381 GTGACTGTCG CCCGTACATT TAGCCCATAC ATCCCCATGT ATAATCATTT GCATCCATAC
     1441 ATTTTGATGG CCGCACGGCG CGAAGCAAAA ATTACGGCTC CTCGCTGCAG ACCTGCGAGC
     1501 AGGGAAACGC TCCCCTCACA GACGCGTTGA ATTGTCCCCA CGCCGCGCCC CTGTAGAGAA
     1561 ATATAAAAGG TTAGGATTTG CCACTGAGGT TCTTCTTTCA TATACTTCCT TTTAAAATCT
     1621 TGCTAGGATA CAGTTCTCAC ATCACATCCG AACATAAACA ACCATGTCCA CAAAATCATA
     1681 TACCAGTAGA GCTGAGACTC ATGCAAGTCC GGTTGCATCG AAACTTTTAC GTTTAATGGA
     1741 TGAAAAGAAG ACCAATTTGT GTGCTTCCCT TGACGTTCGT TCGACTGATG AGCTATTGAA
     1801 ACTTGTTGAA ACGTTGGGTC CATACATTTG CCTTTTGAAA ACACACGTTG ATATCTTGGA
     1861 TGATTTCAGT TATGAGGGTA CTGTCGTTCC ATTGAAAGCA TTGGCAGAGA AATACAAGTT
     1921 CTTGATATTT GAGGACAGAA AATTCGCCGA TATCGGTAAC ACAGTCAAAT TACAATATAC
     1981 ATCGGGCGTT TACCGTATCG CAGAATGGTC TGATATCACC AACGCCCACG GGGTTACTGG
     2041 TGCTGGTATT GTTGCTGGCT TGAAACAAGG TGCGCAAGAG GTCACCAAAG AACCAAGGGG
     2101 ATTATTGATG CTTGCTGAAT TGTCTTCCAA GGGTTCTCTA GCACACGGTG AATATACTAA
     2161 GGGTACCGTT GATATTGCAA AGAGTGATAA AGATTTCGTT ATTGGGTTCA TTGCTCAGAA
     2221 CGATATGGGA GGAAGAGAAG AAGGGTTTGA TTGGCTAATC ATGACCCCAG GTGTAGGTTT
     2281 AGACGACAAA GGCGATGCAT TGGGTCAGCA GTACAGAACC GTCGACGAAG TTGTAAGTGG
     2341 TGGATCAGAT ATCATCATTG TTGGCAGAGG ACTTTTCGCC AAGGGTAGAG ATCCTAAGGT
     2401 TGAAGGTGAA AGATACAGAA ATGCTGGATG GGAAGCGTAC CAAAAGAGAA TCAGCGCTCC
     2461 CCATTAATAA GGATCCTAGG TACTGACAAT AAAAAGATTC TTGTTTTCAA GAACTTGTCA
     2521 TTTGTATAGT TTTTTTATAT TGTAGTTGTT CTATTTTAAT CAAATGTTAG CGTGATTTAT
     2581 ATTTTTTTTC GCCTCGACAT CATCTGCCCA GATGCGAAGT TAAGTGCGCA GAAAGTAATA
     2641 TCATGCGTCA ATCGTATGTG AATGCTGGTC GCTATACTGC TGTCGCTCTT CGCTATTACG
     2701 CCAGCTGAAT TGGAGCGACC TCATGGAGCG ACCTCATGCT ATACCTGAGA AAGCAACCTG
     2761 ACCTACAGGA AAGAGTTACT CAAGAATAAG AATTTTCGTT TTAAAACCTA AGAGTCACTT
     2821 TAAAATTTGT ATACACTTAT TTTTTTTATA ACTTATTTAA TAATAAAAAT CATAAATCAT
     2881 AAGAAATTCG CTTATTTAGA AGTGTCAACA ACGTATCTAC CAACGATTTG ACCCTTTTCC
     2941 ATCTTTTCGT AAATTTCTGG CAAGGTAGAC AAGCCGACAA CCTTGATTGG AGACTTGACC
     3001 AAACCTCTGG CGAAGAATTG TTAATTAAGT CAATAGCGAG CGAGGTGTTC CTTGATAGTC
     3061 GCACACATCT GCTCCACCTG TTGTGGATTT CCGACCCAGG AAAAGTGTGT ATCGTCCGTA
     3121 AGCGGGACCA GCTGGACGTC GGAATCGCTT GGTAACAAGC TGTCCAGTCC GTTGAGTCGA
     3181 GTGCCGTCAT AGTACTCGTA CAGGCGACGC TGGTTCTCGG ATTCGTACTT GTTGTTCGGC
     3241 CTCATGGCCT TGAACAGCAC AATGCGATCT GTTGCAGAGG GCAGGCGTTG GAAGTTGGCC
     3301 GGATCGGGAT TGTAGATGTG ATGGATCGGG TCCAGAATCT CAGTGTCCCC CAAGCCAATG
     3361 GTGCGTGTCG CTCCCCGCAC GTTGAAATAG GTGTCGATAA TACCGAGGAA GCCAATCTTC
     3421 TCGTCCGAGG CTACCAGTCG CCGCGACATT TCCATTGCGA GAATTCCTCC GAAGCTCCAT
     3481 CCGATGAAGT GGTACGGTCC GTGTGGTTGG ATGCCGCGTA CTTGGTCGAG ATACATTTCC
     3541 GCCAGCTCCT CGAACGTGCG CAGGCGTTTG CTGTGCAAGT AGTAGTTGTT GAAGACCACC
     3601 ATATTTGTCT GACGCAGGCG CTTGACGATG TTGTTGAAGT AACTCTCGGC GCCTCCTTCG
     3661 CCCGGCGGCA GCAGGAACAG CGTCGGTCCC TGTCGTGGAG GTTCCAGATA CTCGAAATAC
     3721 GGCGTATATG TCTCCGCCGG TTGAGGAACA TCCGGGAATC GCGAGGTTTG CTGACTTGCC
     3781 CTGCCGTCGA GGATCTTGTT CAGTCCTTCC TCGATGCTCG AGATGAATTG CTCGCTCTCC
     3841 TCAAGGCTCC AAGCACTGTC CACATCGATG ATCATAGTGC CGTCAATACA CACGGCCGTG
     3901 ACGTCGACGG CAGAAGAGCT CCGGTCTTTG TCCTCTGGGC TAGTCATGAG TCCGTATTCA
     3961 AATTCGTTGT CGCCCACCGC GAGGACCCAT TCCTTTGGCT TCGATTGCTT GCGGGCGAGC
     4021 TGGCCCAGGT AGTTGACGGT CACCTGGGGC AGCGGGTGTT GAGTATAGCC GTACAAGGTT
     4081 CCATACCCGA CGCCACGGGC AGGCACCTGT CTGAACCGTT CGCTCACAGC GACGACTCCT
     4141 TGAACAATGT TCTCGGTGCT GAGACGGGGA ATTTCAAATG GATACATGGT GGTGAACCAA
     4201 CCCATGGTGC GGCTCACATC CAGTGTCTGA TCCACTTCTT CACGGCCATG TCCCTCGATC
     4261 GTAACCATAC TTGGGCCGGT TGGAGCGATA TGTTGGAGCG CCAATCCAAC TGAAGTCAGG
     4321 AGGGAGTCGT ACACGGAGAC ATCCTGTCGA TCGATTCCTC CTTGGATCAG TGAGGCTGTC
     4381 TTCTCAGGGC TCAAACTTCT GCTCAGGCGC ACGCGCGAAC CGGTTGACGT AGGCAATGCG
     4441 GATATGCTGG AAGCTGTTTC CATGACGAGC TTATTCCAAT GGTTCCTCTC AGAGTCTGAC
     4501 GCCTTGTAAT TTTGGATGGC TTCAGCCCAC TGCCGGAAAC TGCTGCCCTT GCTTCCGAGG
     4561 CTTCCATTTC GGTACAGCGT CTGCAGGTCA CGGACAAGGA TCTGCCAGCT GACGGTGTCA
     4621 ATGGCCATAT GGTGAACGGA GAACCAGACT CGCGCGGATC GGTCTTCATA CCCATGTAGG
     4681 TAGCCAATGG AACCAATGGG TCCGTTCTCA AGGTTGAAGC CAGACTGCCA CCCATCCAAT
     4741 ATCTCGTTGA CGGCCGCGGA CCCGTCAACA TCTTTTACGT TCAGCACCCG AAGCTGGGCA
     4801 GGAGAGAAGT CCTCAGCAAA GGACTGCACG AATCCGACTT CCTCGCGCTT GAGTCGCATG
     4861 CGGAAAACAT CGTGATACTG TTGCAAGTCC CTGACAGCAG CGCTTAAGGA ATCAACATCC
     4921 AGCTCTGGCG TTCGGACGTA GAAAGTGTGA TTCCAATACA TCGGATGCTG CAGAGCCTTT
     4981 GACAAAAACC AGTCTTGAAT CGGCAGTAGG GGCGCCTCGC CGATGACCGG CCCTTGTTCG
     5041 GTTCGGAACT GAGTCACATT ACTCCGGTCG GAGTCCTTCA TGAAGACGTG ATCATGGAGG
     5101 GCTCGGGCGG TACGATGTTC AAATATATCC CGAACGGTGA TCTTGCAGCC CACCTGGTTG
     5161 TGAATCTGGG CCACGAGATG CAAAGATGTG ATGCTGTCGC CACCCAGTTT GAACAGGTCG
     5221 TCGTCGATAC CGCATCGCTC CATTCCCAAG GCGGATTCCC ACAGTCTGCA CATCTTGGCC
     5281 TCGATTATGT TCCTTGGTGG GCTGTACGAG GACTGCGCGG AGTCGTTGAT AATCTCCGGC
     5341 AATCTCCGGA CGTCGAGCTT TCCGTTAATC GTCACAGGCA GTGCGCCTTC CAGACAGCAG
     5401 AGGTGGCTTG GCACCATGTA CGTTGGAAGC CTTGCTTTCA TGAAAGTGAG AATATCGGCT
     5461 TCCGATACTG TTTCATTGTC CGTGGTATAG TAACCGACCA GAGAGTGAGC GGTCCGGGAA
     5521 TAGGTATCGT TGTTCTCATA CTTGGCAACG ACTGCACCCT CCCGGACACC GGGACTTGAA
     5581 GTGAGCACGT TCTGAACTTC AGAAATCTCG ATCCGGTATC CCCTCATCTT GATCTGCAGA
     5641 TCGCCTCTTC CTAGGTATTC CAGCTGCGGC TGCTGCTGAC GGTTGAAACG CGATCGAACC
     5701 AGGTCGCCGG TCTTGTAGAG CCGCGCGAAG CGCCCCATAG CGATGTCCTC CTCTTTGCAG
     5761 AAAGGGTTGG GAATGAATCG CTGATCCGTT AGAAGAGGTT GGTTGAGATA ACCACGCGTA
     5821 ACGCTGTCGC CGGCAAGATA GAGTTCTCCG ACAGCATCGA AGGGGACGGG CTGAAGTGCC
     5881 GCGTTCAGCA CATACGCTCG GGTACCAGGG AGCACTTCCC GAAGAGCATT CTCAAATATC
     5941 GAATTCGTTG TGAATTCCGC GATAATGTTG TACACCGTGG TCTCGGTGAC ACCATAGGCA
     6001 TTGTAGATGG GACCGTTGAA TCGGCGGCGC ATCTTCTCGT ACTGGGTGGC GTGAAGCTCT
     6061 TCGCCCGCGG CGGTAACAAC CTGCAGATGG TCCAGTCGTG CCAGATCGAT CTTCTGCAGT
     6121 AAGGATGGTG TGCCGCTGAG ATAGGAGAGA CCGTGCGTGC TGGCCATTCT GTAAAATTCA
     6181 TCATCTGCGA CGAACTCAGC TGGGGGAACG ATCAGCTTGT GTCCGCTGAG CACCGACAAC
     6241 ACAAGTTGTT CGACGGAGAA GTCGAAGACG TAGTTGGACA GGAACAGGAC GCCATGATGC
     6301 TTGGTACAGT CTCGACCGAA ATACCGCTCC CGGAGGGCAT CGCGTAGAAG AAGAACTGCC
     6361 TTTTGCTCAA CTAGGACTCC CTTTGGCTTA CCGGAAGTGC CTGAAGTAAA GATTATATAC
     6421 GCTAGATTGC CGAGGCTAGC AATTGTGGGC AGGTCAGCAG CTGACTGTTG GCTGACCGCC
     6481 GTCTCGATGG CGGGCGAGTC GACTGCAATC ACCTTCGCGC CATGGCGTTC ACATTTCGAA
     6541 GCATGACTGG AGTGCACAAG GACAGCCTTC GCTTTAATCT CCTCCAGAAT CAGCTGGACG
     6601 CGTCCGGGTG GGTAAGTCGG ATCCAAGGGC ACGTATGCTG CACCAGCCTT CCAAATCGCG
     6661 AGAATGCAAA TAATCGTGTC GATACTCTTT TCCAGCATCA AAGCTATTCC GTCGTCTGCC
     6721 CCAATACAGG ACACGGACTG TATGTACCGG GCGAGCTGGT TAGCCTGCCC GTTAAGATCA
     6781 GCATAACTAA GTGCTCTATC TCCCTGCACG ACGGCAATCT TCTCTGCGGC AAGGAAAGCT
     6841 TCGCGCTCAA AGGCCTGGTT CAACGACGCT ACTTTCTGCT CCTCAGCAGT CGTCGCAAGC
     6901 GGGGACTGTG CCAATGGCAA GTGCAGATCG CCATTCTCTG TCGGGCGAAC TAACGACAGC
     6961 TGCGTATCCT CATTGATCCC TTCTGCACTC AGTTCGGACA GCTGGCGCAG GAGATACTCA
     7021 TAGGTATGCA AAAAACCCTG GATCGTGCTT TTGTTGAATA GGCTGGTCGC ATAGTTGAAG
     7081 TTGACTCTCA ATCCCGACTC CAATTCCGTG ACCGTTGCGT TCAGATCGAA CTTCGCAACG
     7141 GAATCCACGG GCTGAACCGG CCGGTATTGA TTGAATGCAA GCGATCCTTC ATCCTCCGAC
     7201 CTGGCATCGT GTTCTCCGTT CGCACGGGAT TCGAAGTTGA ACACGTTCTG TACCAGCGGA
     7261 TGCCGGCTGG GGTCATTATC CACCTGCAGC AGCTTCGTCA CTTCCTGGAA CGGCATGTCT
     7321 TGGTGCAGTT GGGCGTCCAC GAGCTCTTTC ATTACCCTTC TGATGAGCCC GCAAATGGCT
     7381 GACTGAGAAA TATCCACCCT TAGCACCACA AGGTTGACGA AGAATCCAAT GACCGATTGG
     7441 AACTGAGGAT GCGTTCGGTG GCTGACTGGG ATACCCACGG AAACATCGGA CTGGTTCGCG
     7501 TACGAGGCTA GCATAACGCA ATAAACGGAA ACCAACACGA CGTACAGACT CGACTTGCAA
     7561 CGTTTGGCCA CCCCCCTCAG GTTCTCCGTT TCCTTCTTGC TCAGTTCGAT ACTGAGGTCG
     7621 TCACCGTCGT ATTTGAATTG CACAGGACGT GGGCGGTCCG TGATCAGCTG CAATGGTTCC
     7681 AAGCCAATGA GTTTCCGCAG CCAAAAGTCT GACAGGTTGC GCATGCGATC GCCAGACAGC
     7741 TGCCGGCGAT GGTAGAGCGC GTATTCCTTG TACTGCGCTT TGAGGGCTGG TAAGTTCGCT
     7801 GCACTTTTGG TTTTCTGGAG CGCTGCGTAC AAGGCCCGAA GCTCTTGCTC GAAGACTTTC
     7861 AATGACCATG CATCGAAGCA GGTATGGTGG AACGCCAGAA TGAGATACAG GCCGCCGGAT
     7921 TCGAGTTTAA GGATGCGGGC CTCCCAAGGC AGTTCATCAT CGAGGCGGAA AACATGCTGG
     7981 GATAGACTGG CTATCTCCTG GTCCAGCCGC TCCACCTGCT TGGCTGTGTC CACGTTGACG
     8041 GAGAACATGC CCTGGGCTTC ATCGGGACTC AATACCTTCT GAAGATAGAT GCCGGTTGCG
     8101 TGATCCTTGA CCAGTAAAGT TCTCAACGCC TCATGTCGAG CAAGGTTTCC ACGCAGCGCC
     8161 TGCTCGAGAA GCGACGCGTC AACCGAGCCA GGCAGTTCAA ATGCAGCGTC GATATTGTAT
     8221 GCATTGCTGC CATTCTCAAA TTCGTGGATG AAGAGGAGTC GCTCCTGGGC ACGGGACACG
     8281 GGAATCATCT GCGTATCATT GCAATCTATG GGAGTAATTT CGTGCACATC TGCAGCATCG
     8341 TTCAGGATCA AGTGCGTCTG GGCTTCAACT GTCCGGTGAC AGAAAAGGGC GCTGACTGAG
     8401 ACGGCGCGGT TAAAGGACTC GTGAATCATG AAGGAAAGCT TTGTGCTCTT TAGGCTGTCA
     8461 CCTCCCAGGC TGAAGAAATC GCTGTAAATG CCGATCTCCT CTGGGTGCAT CTCGAGTAGT
     8521 TCCGCCCAGA TGTCACACAA GGAGCGTTCG ATTTCACTAC GCGGCGGCAC CACGTCAATC
     8581 TCGCTCTCTT CCTCGGCTGG GGGCAAAGCC TTGGTGTCTA ATTTTCCACT AGGAGTGACG
     8641 GGGAACTTGC TGACGAGAAT GAGACGAGAG GGCACCATGT AGCCAGGGAG CCGAGACTGC
     8701 ATGAAGCGCC GAATGGCAGC GGACGGCAGC GCTGCATCGG CGACATAGTA ACCAACCAGG
     8761 AATTTCTGGG CCCCTTCTCT GCAATCCTTG GCAATCACCA CAGACTGTTT GATTCCGTGA
     8821 TAAGACGATA GGATGGCCTC AATCTCGCCT AGTTCGATGC GCAGTCCGCG AATCTTGACC
     8881 TGGAAGTCAT TACGACCTAG ATACTCGACC TCCCCGCTGC TTCCAGGAAT CCAGCGTACC
     8941 AGGTCACCGG TCTTGTACAA ACGGGAGTTA CGACCTTCTC GCTTATCTTC TTCCGACTGG
     9001 AATGGATTAG GAATAAAACG CTCCGCGGTC ACATCTGCGC GATTGTGATA TCCCCGTACC
     9061 ACTCCTTCAC CACCCAGGTA GAGCTCGCCG ACAGCCCCTA TGGGGGTGCG CTTCATGTCC
     9121 TCGTTCAGCA CATAGCTCGT GCTATTGTGG ACCTGTTGGC CAATACTTTT GTCCATTCGC
     9181 CGCTCTGGGA ATGGATAGAG CCGCTTGTGG GTGGTGATGG AAACTTCAGT TGGGCCGTAG
     9241 CCGTTGATAA CGAGGCCATG GAACGTTTCG CGGATCTTGT CGAAGACCGG TTCGCTGAAC
     9301 GCCTCCCCCA CGCAGTCCAC ACGGCGTAGA TGGTCCTTGA ACCGGCTAAA TTCGTACATG
     9361 GAGACCACGG ATGGGGTGCC AGACAAGTAG GTCACTCGGT TCTTCTCAAT GTATCTGTAG
     9421 AGTCGCTCTT TGTCCCCGCG CATTCCATCG TTGAGGACCA GGAGGGTTTG GCCATTGAGA
     9481 ATGGCGTCGG TCATCTGCTC CACGAAATGG TCGAACACAT AGTTGGAAAA GGAGAGAATT
     9541 ACCTCGTCGT CAGTATCCCG TAGTCCGAAT ACTTTGGATA GCGACACCTG CAGGTTGACC
     9601 ACTCCATGAT GCTCTACCGT GACGCCCTTG GGCCGACCTG TCGTTCCAGA GGTATAGATG
     9661 ATATAAGCTA AGTCCGTGCT CCGACTCAAC GGTGAAGGGT TCGATACGCT CCACTTGGAA
     9721 TCCGGATTGG CAGGCAAGAC AGAGGGATAA AGAAGCGTGC CGGAGGCAGC CATTCCCTTG
     9781 ATGCGAGGCA GATAGCAGGA GTCCGCGATG ACTGCGAGGG CTTGTGTGTC CTCTAGGATG
     9841 TATTGAATGC GGTCGTTAGG ATATCCAGGG TCAATGGGGA CATAGGCACC GCCGCTCTTC
     9901 CATACGGCCA GAATGTTGAC GATCATATGC TCGCTCTTGT CCATCACCAG CGCAATGACC
     9961 TCGTTGGGGT TGGGGCTGAC GTCGGACCTT AGCTGATGTG CCATACGGTT CGCCCGCTCA
    10021 TTCAACTCGC GGTAAGTCAA GGACGTCTCC TCATAGACCA CTGCTATCTT GTCCGGCTTC
    10081 TGGCTCGCTT CGTTTTCAAA CATCTCATGA AGCGTGGTAT CGGGAAACTC AGCTTCCGTG
    10141 GCATTCCACG CGGCGAGTTG CTCCAATTGG ATAGATGAGA GATACTCCAG GCTGCCGACG
    10201 GGTTCATTCA AACCTCGGGC AACCTGCATC AGTGTGTCCT GGACCATATG AAGAAGCTCG
    10261 GAGATCATAA CCTCCTCAAA TAGCTCACTG GCGTAGCAGA TGGATACTGT GAATCCGCCA
    10321 GTCGTCTCGA CTTCGCGCGC GATGACAGCC AGTGGATAAT TCAGCTTCTC AGTGCCGCCT
    10381 TCAATCGAAT ACCCCAGTTC AGTCTGGTGC TCAAGTGTTC GCGATTTGTC CAAATTCGGG
    10441 TAGTTTTCAA GCACGAATAA AGAATCGAAT AATCCGTGCT TTAAGTCGGT TTTGTGCAAA
    10501 CGGCCCAGTT CCACATTGCC CCGGCTGTTC ATGACGTTTA CCTTGGCCTG CACATCCTCG
    10561 ATGGCCTCCA TGATTGTCTT ATCCTTGAAC GTCGAATGAT CGAGTACCAG CGGTAGAGTG
    10621 TTGATATACG GACCAACTGC TCGTTCAATT CCCAAGATGG GCAGGTTCCT TCCAGAAATG
    10681 GTCGTGCCGG TTATGGTGTG GGTGCCACCG CCATAAGCGT GCAGCACGGC GTGCCAAACA
    10741 AATTGGAGAA TCGAATGTAA GGTAATACCC TGGGCGGAGC AGGTCTGACG AAGGTCTGCT
    10801 AGCCATGCGT CTCCAGAGAG AGCAATTGTC AGCTGTCGCT GCTCCTGCAC CTGGTCATAG
    10861 TCTGCCAGCT GGACTTTGTA ACGACTGCGC TCGTTCAACA AGGCGTTCAT ATCACACCGT
    10921 TCGTTGATCT TTTGAACCAC ACCGGCCCAA AAGTCGAGGT GATCCTCACG GTGAGCGTGG
    10981 AGATACCGCT GGGTGCGAGT GTAAGGGTCA TCCATGGACG AAGTGAGATT GTCCCCATGC
    11041 AGCAGTTGCA GGTAGGTCTC GTGAACCTTT TCGAACAAGA GTGGCAGACT CCAACCATCG
    11101 AGGATTGCAT GGTGGCAGCT GAAAAGACAC GTGAAGCGAT TCTCGCTGTG TTTAATCAGA
    11161 TAGACGCGGA ACAGTCTGCC AACATCCAGC TTGAATCTCT CCGTAAGGTC TTGGCGCCGC
    11221 AAGTCTTCCA ATTTCCGGTC CTCGACAGCA CCCGCGGCAA CGTCGGTGAA GTAGAGGAAA
    11281 CGCCAGTCCA ATGGTGGATC CTGATCGAGC AGTTGGAAAA CCTCCTTTTC CCATGAGAAC
    11341 CGCAGCCGCA GCGCTGGAAA GGACTGCTGT GCATGCTTCC AGGCTCTCTG AAACAGATCT
    11401 GGAGACAATG TGGTGTTGTA CCGAAGAACG GACTGCATTA CATAGGCGTC GGATTGTTCC
    11461 ATGCTCTTGA GGTAATGGTA GACGAAGCCC TGCTGAAGAC TGTTTGCCAG ATAGATATTG
    11521 TCCGTTGCTG CATTCTCCTC AAGCAGCTCT GTCGGCGCCT CATGGGGTTT GTCGCATTTC
    11581 TCCTGCTGCT TGTTCTGTAG AAGGTCTGCC ATGCGCTCAA GTGTCCTTGT TGCAAAAACA
    11641 TCTTCGACGG AGATGCTGAC CGAGAGTCGT TGTCGGATGC GAGCGATCAG TTGGATGCAG
    11701 GTGATGCTGT GCCCTCCTAG GCGGAAGAAG TTGTCGTTGC GAGAGACGGA TCTCTGGCGG
    11761 GCTCCCAACA CGTCGGCCCA GATTTCCCCG AGGGCGATTT CCGTATCGCC TCGAAGGTCG
    11821 GAACGGACCT CCGTGGAATT GGAGATATCG ACGGCCGGCA AGGCGCGTAG GTCCGCCTTC
    11881 CCGTTCACAT TCACTGGGAT CTGCGACAGC TGTACCAACC GCGTGGGAAT CATGTATCGA
    11941 GGCAGTTTCT TCTCTAAAAA TGACAGCAGG TCTGCCTCGG ACACTGAGGC GCTATCACAA
    12001 ACATAATAAC CCACGAGGTG CTCGTTGGTA GTTTCCTCTG GACCGTTGCG GAGCTTTTTG
    12061 GACACCACTA AACTGGTCCG GACCCTAGGG TACATAGCCA GCATCGTCTC AATTTCACCA
    12121 GGTTCAATTC GAATACCTCG CAGTTTGATC TGGAAATCTG CGCGTCCGAG ATACTCAACC
    12181 TCGCCGTTCG GAAGCCAGCG GGCCAGGTCA CCGGTCTTGT ACATCAAGCT GTTGATCCCG
    12241 AGCTGCTTCT CGCAATCCGT TTGGAAGGGG TTGGGAATGA AGCGGTGCGG CGTGAGTTCG
    12301 GGGCGGTTGA GGTATCCCTT GGAAATGCCC AACCCTCCGA TATGCAACTC ACCCGTAGCT
    12361 CCAATCGGGA CACGTTTAAG GGATGGATTG AGGATGTAGC ACTTGACGTT GCGCACCGGT
    12421 CTCCCCAGAC TCGTGTCCTT ACGGGTCGAC TCCGGGTCGA AAATCTTGAG GGCCGTTACA
    12481 AAGGCTGACT CGGTAAAACC ATACTCGTTG AGGATGCGAT TCTTGAACCG CTGGCGCAGC
    12541 GCCAGATACC GGGCTTCTGT CAGGTTCTCA CCCACCAGGA TTATCCGATT CAGTGATGGG
    12601 CAGTCGGAAA AGTCGTACTC TTGCAGGACA GAGGCAGTAC CATTGAGGTA GGTGATGCTG
    12661 TGTCTGCGTA TGAACGGCAG GAGCGTATCG GCATCATATT TTTCCACGTC ATTGATAACT
    12721 GCGAGGAGAT GGCCATTCAC GAGTGCCATG AGCGTCTGTC GAACGAACGG CTCGAACACG
    12781 CAGGCCGAGA AAAGCAGAAT GGCTTCGTGG TGCTGCCCGG CCACCCCGTA CCTTGCAGAC
    12841 AGGTCGGTGA TACTGTTCAC CACATTGGTG TGTTGTTTAA ATATGCCCTT TGGGAAGCCA
    12901 GTGGTCCCAG AGGTGTAAGT CACATAGGCG AGCTGCTGGC TTGTGAGGGG TAGGTCGTCC
    12961 AAGTTATGCG CGGGGAATTT TGAGGAATCC TGAGCAAGGG AGGCCAACAA GGGCTCCAGA
    13021 CGGATAATGC ATAGGTTTCT ATCGCCGATG ACCTCTCGCT GGAGCCTCTC CACATGTTGA
    13081 TTACTGGCGA TGATGGCCCG TGCCTTGGTG TCATCCAGCA CGAAGCGCAC TCGCTCATCC
    13141 GGATAAGTCG GGTCGATGGG CACGTAGGCG GCGCCGGATT TCCACACGCC GAGGATGGTA
    13201 ACAATGAGCT TCTCGCTCTT ATCTAGAAAC AATGCGACTA GCTGCTCGGG CAGGATACCA
    13261 ATGGAACGGA GATAGCGTGC GAGGCTGTTG CCTTGGGCAT TGAGCTCGCC GTAAGTGAGC
    13321 TCTCGCTCGT CGCAGACAAC GGCTATTTTG TCTTCATGCC GTTCAACCAC CTCTTCAATG
    13381 AGATGGTGCA GTCGCTTTGA TGAAGGGTAC TCGCCATCCG TGTTGTTCCA CTCTTCCAGC
    13441 TGCTGCTTCT GCTCCGCGGA TAGTAGTTCG ATATCGGCAA CCGGGGTCAC TCTTCCTATC
    13501 ACTGCTTCGG CGAGCAAGAT GTTTAGGGCA TCGGTAAAAT TGCATATCGT CTCCTCGTTG
    13561 AAGAGACAGT CGGAGAAACG CAGAGTCAGC GAGAGGTTGG CATCACACTC ACGCACTATC
    13621 ACTGCGAGGG GAAAGTCGAA ACATGGAATA CGAGCATCGT CTGCATCGAC AAAGCTGACG
    13681 AGTAAGTCAA ATAACCCCAT TTTCACGAGA CTTGACCCGG AGTCAATCGC AGTCACTGAC
    13741 TCCTTCTCGG AACCGCGCCC CGCTTCGATA CTCTCGACCG CCTGCGCGAC GGACCATCCG
    13801 TCTCTGTTCT CATGGGTGAC GATTGTGGGG GAGACTACCC AGGATGGCGA AGAATTCTGC
    13861 AAATTCTGCT CACGGTGCAG AGAGGCGGTG ATAGTGTGTG TGCCATTTCC AAACCCTTTC
    13921 AGCATCTGGT GCACGGAGAA ATTAATGACG GATCCCACGC TCACACGGCG TTCTAGGCAC
    13981 AGCTCTTGGA GCGCGGCATG TACGTCAACA GGGACCGTCA TCAAGCGCTC CTGGTAGGCA
    14041 GCGCTCGCGT CACCGAACCC AGTCGATGCG AGCTGATATC GCGTGGAGTC GGTTGTCAGA
    14101 CCACTCAGGT CGCAGCGCTC GGGGACCTGG TTGACGCACT CCTTCCACCG TTCGATTCCT
    14161 CCACGGAAAC GGACGCGGAT ACTGCCATCG GCCGCATTCC CACTGCAAGG GTCCATGGTG
    14221 TCCCTAGTGC TGGGCTTGAA GATGCCATTG CTGGGTTTGA TGGTCCCATT TTTCACACTC
    14281 GAGCTCCCAC TGGCGTTCAG GGATGTAGTG GCCGAGAAGC CTATCGGCGT GGTTCCGTTC
    14341 GGTGGCTTCA GTTGAGTCAT TGCGGCCGCC CTTTAGTGAG GGTTGAATTC GAATTTTCAA
    14401 AAATTCTTAC TTTTTTTTTG GATGGACGCA AAGAAGTTTA ATAATCATAT TACATGGCAT
    14461 TACCACCATA TACATATCCA TATACATATC CATATCTAAT CTTACTTATA TGTTGTGGAA
    14521 ATGTAAAGAG CCCCATTATC TTAGCCTAAA AAAACCTTCT CTTTGGAACT TTCAGTAATA
    14581 CGCTTAACTG CTCATTGCTA TATTGAAGTA CGGATTAGAA GCCGCCGAGC GGGTGACAGC
    14641 CCTCCGAAGG AAGACTCTCC TCCGTGCGTC CTCGTCTTCA CCGGTCGCGT TCCTGAAACG
    14701 CAGATGTGCC TCGCGCCGCA CTGCTCCGAA CAATAAAGAT TCTACAATAC TAGCTTTTAT
    14761 GGTTATGAAG AGGAAAAATT GGCAGTAACC TGGCCCCACA AACCTTCAAA TGAACGAATC
    14821 AAATTAACAA CCATAGGATG ATAATGCGAT TAGTTTTTTA GCCTTATTTC TGGGGTAATT
    14881 AATCAGCGAA GCGATGATTT TTGATCTATT AACAGATATA TAAATGCAAA AACTGCATAA
    14941 CCACTTTAAC TAATACTTTC AACATTTTCG GTTTGTATTA CTTCTTATTC AAATGTAATA
    15001 AAAGTATCAA CAAAAAATTG TTAATATACC TCTATACTTT AACGTCAAGG AGAAAAAACC
    15061 CCGGATCCGT AATACGACTC ACTATAGGGC CCGGGCGTCG ACATGGTGCA AGACACATCA
    15121 AGCGCAAGCA CTTCGCCAAT TTTAACAAGA TGGTACATCG ACACCCGCCC TCTAACCGCC
    15181 TCAACAGCAG CCCTTCCTCT CCTTGAAACC CTCCAGCCCG CTGATCAAAT CTCCGTCCAA
    15241 AAATACTACC ATCTGAAGGA TAAACACATG TCTCTCGCCT CTAATCTGCT CAAATACCTC
    15301 TTCGTCCACC GAAACTGTCG CATCCCCTGG TCTTCAATCG TGATCTCTCG AACCCCAGAT
    15361 CCGCACAGAC GACCATGCTA TATTCCACCC TCAGGCTCAC AGGAAGACAG CTTCAAAGAC
    15421 GGATATACCG GCATCAACGT TGAGTTCAAC GTCAGCCACC AAGCCTCAAT GGTCGCGATC
    15481 GCGGGAACAG CTTTTACTCC CAATAGTGGT GGGGACAGCA AACTCAAACC CGAAGTCGGA
    15541 ATTGATATTA CGTGCGTAAA CGAGCGGCAG GGACGGAACG GGGAAGAGCG GAGCCTGGAA
    15601 TCGCTACGTC AATATATTGA TATATTCTCG GAAGTGTTTT CCACTGCAGA GATGGCCAAT
    15661 ATAAGGAGGT TAGATGGAGT CTCATCATCC TCACTGTCTG CTGATCGTCT TGTGGACTAC
    15721 GGGTACAGAC TCTTCTACAC TTACTGGGCG CTCAAAGAGG CGTATATAAA AATGACTGGG
    15781 GAGGCCCTCT TAGCACCGTG GTTACGGGAA CTGGAATTCA GTAATGTCGT CGCCCCGGCC
    15841 GCTGTTGCGG AGAGTGGGGA TTCGGCTGGG GATTTCGGGG AGCCGTATAC GGGTGTCAGG
    15901 ACGACTTTAT ATAAAAATCT CGTTGAGGAT GTGAGGATTG AAGTTGCTGC TCTGGGCGGT
    15961 GATTACCTAT TTGCAACGGC TGCGAGGGGT GGTGGGATTG GAGCTAGTTC TAGACCAGGA
    16021 GGTGGTCCAG ACGGAAGTGG CATCCGAAGC CAGGATCCCT GGAGGCCTTT CAAGAAGTTA
    16081 GATATAGAGC GAGATATCCA GCCCTGTGCG ACTGGGGTGT GTAATTGCCT ATCCTAATAA
    16141 GCTTGGTACC GCGGCTAGCT AAGATCCGCT CTAACCGAAA AGGAAGGAGT TAGACAACCT
    16201 GAAGTCTAGG TCCCTATTTA TTTTTTTATA GTTATGTTAG TATTAAGAAC GTTATTTATA
    16261 TTTCAAATTT TTCTTTTTTT TCTGTACAGA CGCGTGTACG CATGTAACAT TATACTGAAA
    16321 ACCTTGCTTG AGAAGGTTTT GGGACGCTCG AAGATCGTTA TTACTGAGTA GTATTTATTT
    16381 AAGTATTGTT TGTGCACTTG CCTGCAGGCC TTTTGAAAAG CAAGCATAAA AGATCTAAAC
    16441 ATAAAATCTG TAAAATAACA AGATGTAAAG ATAATGCTAA ATCATTTGGC TTTTTGATTG
    16501 ATTGTACAGG AAAATATACA TCGCAGGGGG TTGACTTTTA CCATTTCACC GCAATGGAAT
    16561 CAAACTTGTT GAAGAGAATG TTCACAGGCG CATACGCTAC AATGACCCGA TTCTTGCTAG
    16621 CCTTTTCTCG GTCTTGCAAA CAACCGCCGG CAGCTTAGTA TATAAATACA CATGTACATA
    16681 CCTCTCTCCG TATCCTCGTA ATCATTTTCT TGTATTTATC GTCTTTTCGC TGTAAAAACT
    16741 TTATCACACT TATCTCAAAT ACACTTATTA ACCGCTTTTA CTATTATCTT CTACGCTGAC
    16801 AGTAATATCA AACAGTGACA CATATTAAAC ACAGTGGTTT CTTTGCATAA ACACCATCAG
    16861 CCTCAAGTCG TCAAGTAAAG ATTTCGTGTT CATGCAGATA GATAACAATC TATATGTTGA
    16921 TAATTAGCGT TGCCTCATCA ATGCGAGATC CGTTTAACCG GACCCTAGTG CACTTACCCC
    16981 ACGTTCGGTC CACTGTGTGC CGAACATGCT CCTTCACTAT TTTAACATGT GGAATTCTTG
    17041 AAAGAATGAA ATCGCCATGC CAAGCCATCA CACGGTCTTT TATGCAATTG ATTGACCGCC
    17101 TGCAACACAT AGGCAGTAAA ATTTTTACTG AAACGTATAT AATCATCATA AGCGACAAGT
    17161 GAGGCAACAC CTTTGTTACC ACATTGACAA CCCCAGGTAT TCATACTTCC TATTAGCGGA
    17221 ATCAGGAGTG CAAAAAGAGA AAATAAAAGT AAAAAGGTAG GGCAACACAT AGTATGAATA
    17281 CAAACGTTCC AATATTCAGT TCTCCGGTCA GAGATTTACC AAGGTCTTTC GAACAAAAAC
    17341 ATTTAGCGGT TGTAGATGCA TTTTTCCAAA CATACCATGT CAAACCTGAT TTTATCGCTA
    17401 GGTCTCCTGG CAGAGTAAAT CTGATTGGTG AGCATATAGA TTATTGCGAT TTTTCAGTTT
    17461 TGCCATTAGC CATTGATGTG GATATGCTTT GCGCAGTTAA AATTTTAGAC GAAAAAAATC
    17521 CATCCATTAC CTTAACAAAT GCGGACCCTA AATTTGCTCA GCGAAAGTTT GATCTGCCTT
    17581 TAGATGGTTC CTACATGGCC ATAGATCCGT CTGTGTCGGA ATGGTCGAAT TACTTTAAAT
    17641 GCGGACTACA TGTGGCACAT TCATACTTGA AAAAAATTGC TCCGGAAAGA TTTAATAATA
    17701 CACCCTTAGT AGGTGCGCAG ATCTTTTGCC AGAGCGATAT TCCTACTGGT GGTGGACTCT
    17761 CATCTGCATT TACTTGCGCG GCAGCACTAG CCACAATTAG AGCCAATATG GGAAAAAATT
    17821 TTGATATTTC CAAAAAAGAC TTGACCCGCA TCACAG
//
