# Supplementary material for: Biosynthesis of the antibiotic nonribosomal peptide penicillin in baker's yeast
Source: Nat Commun. 2017 May 4;8:15202. doi: 10.1038/ncomms15202 (PMC5418595; doi:10.1038/ncomms15202)
Supplement: Supplementary Data 2 — The folder contains graphs showing the product ion LC/MS/MS spectra for the six specimens for which LCMS yields are shown in Figure 1c. The mass to charge (m/z) ratio for each spectra is given in the filename (ACV m/z = 364.1537; benzylpenicillin m/z = 335.1060). [file ncomms15202-s3.zip]

Archive with 18 entries (15 files):
- mass spectra/
- mass spectra/.DS_Store
- __MACOSX/
- __MACOSX/mass spectra/
- __MACOSX/mass spectra/._.DS_Store
- mass spectra/ACV_std_mz_364.svg
- __MACOSX/mass spectra/._ACV_std_mz_364.svg
- mass spectra/Pen-G_std_mz_335.svg
- __MACOSX/mass spectra/._Pen-G_std_mz_335.svg
- mass spectra/Sc-A1_mz_364.svg
- __MACOSX/mass spectra/._Sc-A1_mz_364.svg
- mass spectra/Sc-P1_mz_335.svg
- __MACOSX/mass spectra/._Sc-P1_mz_335.svg
- mass spectra/Sc-P1_mz_364.svg
- __MACOSX/mass spectra/._Sc-P1_mz_364.svg
- mass spectra/Sc-Pxn_mz_364.svg
- __MACOSX/mass spectra/._Sc-Pxn_mz_364.svg
- __MACOSX/._mass spectra
