# Supplementary material for: Biosynthesis of the antibiotic nonribosomal peptide penicillin in baker's yeast
Source: Nat Commun. 2017 May 4;8:15202. doi: 10.1038/ncomms15202 (PMC5418595; doi:10.1038/ncomms15202)
Supplement: Supplementary Data 3 — The folder contains the 2D Fasta reads are extracted from MinION (Nanopore data). These are the reads generated in the experiment depicted in Figure 2a, and these reads were used to identify the frequencies of the different promoters driving expression of the pcbC, pclA and pendDE genes at the different levels of the first promoter screen, as shown in Figure 2b, as follows: The reads were queried against the last database (fasta_for_last_db_v23.fa) to generate alignments (2d_reads_against_last_db_v23.tab), and the script (pen_ggate_prom_identifier.py) assigned each alignment to a specific combination of one of the ten diffferent promoters used in the screen and the gene (pcbC, pclA or penDE) that it was driving. [file ncomms15202-s4.zip]

Archive with 9 entries (6 files):
- Pen_golden_gate_minion_analysis/
- Pen_golden_gate_minion_analysis/.DS_Store
- __MACOSX/
- __MACOSX/Pen_golden_gate_minion_analysis/
- __MACOSX/Pen_golden_gate_minion_analysis/._.DS_Store
- Pen_golden_gate_minion_analysis/2d_reads.fa
- Pen_golden_gate_minion_analysis/2d_reads_against_last_db_v23.tab
- Pen_golden_gate_minion_analysis/fasta_for_last_db_v23.fa
- Pen_golden_gate_minion_analysis/pen_ggate_prom_identifier.py
