# Supplementary material for: Biosynthesis of the antibiotic nonribosomal peptide penicillin in baker's yeast
Source: Nat Commun. 2017 May 4;8:15202. doi: 10.1038/ncomms15202 (PMC5418595; doi:10.1038/ncomms15202)
Supplement: Supplementary Data 3 — The folder contains the 2D Fasta reads are extracted from MinION (Nanopore data). These are the reads generated in the experiment depicted in Figure 2a, and these reads were used to identify the frequencies of the different promoters driving expression of the pcbC, pclA and pendDE genes at the different levels of the first promoter screen, as shown in Figure 2b, as follows: The reads were queried against the last database (fasta_for_last_db_v23.fa) to generate alignments (2d_reads_against_last_db_v23.tab), and the script (pen_ggate_prom_identifier.py) assigned each alignment to a specific combination of one of the ten diffferent promoters used in the screen and the gene (pcbC, pclA or penDE) that it was driving. [file ncomms15202-s4.zip › Pen_golden_gate_minion_analysis/2d_reads.fa]

>98e5b71d-a757-4490-a9f8-6512ab4b56eb_Basecall_2D_2d bg_rmckiernpro_alis_GG_flowcell5_run2_2016_04_06_1252_1_ch100_read1144_strand_twodirections pass\bg_rmckiernpro_alis_GG_flowcell5_run2_2016_04_06_1252_1_ch100_read1144_strand.fast5
GGACATGGGTTGCTGGGTCATCTTGCTGTAATGTCTGTAATGTGATCGCCGTCGTGAGTTCGTGTCATCCGCGCATGATTCAGATGTGCTGGAGATAATCGTTGCTTGTACCGGCTGTTTGTGGCTCTACCATCTAGATGCGAATTCAGGGGCGGCCGCACGGTTATCAAGAATCAGGGATAACGCAGGAAAGAACATGTGAGCAAAAAGGCCAGCAAAGGCCAGAGGAACCGTAAAAGGCCGCGTTGCTGGCGTTTTCGAGGCTCGCCCCCTGACGAGCATCACAAATCGACGCTCAAGTCAGGGTGGCGACTCCAGACAGGACTATAAAGATGGAGGCGTTTCCCCCTGGAAGCTCCCTCGTGCGCTCTCCTGTTCCAATGGCGCCGCTTAACAAGCCTGTCCGCCTTTCTCCCTTCGGGAAGCGTGGGCCTTCTCATAGCTCACGCTGTAGGTATCTCAGTTCGGTGTAGTCGTTCGCTCCAAGCTGGCTGTGTGCACGAACCCCGTTCAGCCCGACCGCTGCGCCTTATCCGGTAACTATCGTCTTGAGTCGGACCCGGTAAGACACGACTTATCGCCACTGGCAGCAGCCACTGGACCAGGATTAGCAGGGGGCTATGTAGGCGGTGCTACAGAGTTCTTGAAGTGGGCGCTAACTACGGCTACTAGAAGAACAGTATTTGATGTGCGCTCTGCTGAAGCCGTTACCTTCGGAAAAGAGATGTTAGCTTGATCCGGCAAACAAACCACGCCTGGCCTTGTGGCTTTTGTTTGCAAGCAGCAGATTACGCGCAGAAAACGATTCACAAGAAGATCCTTTATTCTACGGGGTCTGACGCTCAGTGGAACGAAAACTACGTTAAGGGATTTGGTCATGACAGGTGGCACTTTTCGGGGAAATGTGCGCGGAAACCCCTATTTGTTTATTTTCGAAATACATTCAAATATGTATCCGCTCATGAGACAATAACCCTGATAAATGCTTCAATAATATTGAAAAGAAGAGTATGAGTATTCAACATTTCCGTGTCCGCCTTATTCCCTTTTGCGGCATTTTGCCTTCCTGTTTTAATAGAAACGCTGAAAGTAAAGATGCTGAAGGTCAGTTGGGTGCACGAGTGGGTCCATCGAACCTGGATCTCAACAGCGGTAAGATCGTGAGAGTTTTCGCCGAAGAACGTTTCCAATGATGAGCACTTTTAAAGTTCTGCTATGTGGCGCGGGTTATCCCGTATTGACGCCGGGCAGAGCAACTCGGTCGCCGCATACACTATTCTCGAATGATTGGTTGAGTACTCACCAGTCAGAAAGCATCTTACGGATGGCATGACAGTAAGAATTATGCAGTGCTGCCATAACCATGAGTGATAACATGCGGCCAACTTACTTCTGACAACGATCGGACTGAAAGGAGCTAACCGCTTTGCACAACATGGGATCATGTAACTCGCTTGATCGTTGGAACCGGGATGAAGCCAACCAAACGACGAGCGTGACTACGATGCCTGTAGCAATGGCAAATAACGTTGCGCAAACTATTAACTGGCGAACTACTTACTCTAGCTTCCCGGCAACAATTAATAGACCCGATGAGGCGGATAAAGTTGCAAAGCGACTTCTGCGCTCGGCCCTTCCGGCTGGCTGGTTTATTGCTGATAAATCTGGAGCCGTGAGCGTGGGTCCCGCGGTATCATGCAGCACTGGGGCCAGATGGTAGAGCCTCCGTATCGTAGTTATCTACGACGGGGAGTCAGGCAACTATGGATGAACGAAGCTACGATTGCTGAGATAGGTGCCTCACTGATCGCAGCATTGTGACTGTCAGACCAAGTTTACTCATATACTTTAGATTGATTTAAACTTCATTTTAATTTAAAGGATTAGGGACATACAAATGCTTTTGACTAATCGCGGCCGCTGTACTGCAGTGCACTAGTTAACTGCCTTAGTTGATTTAGGTGTCTGCTTCTCAAGGCTTAGTGATCTGCTGTCCCCAGTCAGTGCGGTCATCATGCAGTCATCCGAGCGTGTATTGCACACATTGTTTGGCGCATGATGAGCCGTGATGACCGGTCGTCTCATTACGTTCTTTTATGGTTCTTACCT
>46473010-d6da-4f22-979d-629f5f15825c_Basecall_2D_2d bg_rmckiernpro_alis_GG_flowcell5_run2_2016_04_06_1252_1_ch100_read1283_strand_twodirections pass\bg_rmckiernpro_alis_GG_flowcell5_run2_2016_04_06_1252_1_ch100_read1283_strand.fast5
GAAATGGTCTGACTTGCCGAGCGAGACGGAAATCTGCTCGTCAGTGGTGCTCACTAACCCCAATCCATGTACAGGATCATACCGATGACTGCCTGGGCGACTCACGGCACCGACAGCCGGAACCAGCCGCCGGCGAACACCAATGCATATGGCATATCACAACAGTCCAACTAGTGCACTGCAGTACAGCGGCCGCGATTATCAAAGGATCTTCACCTAAGATCCTTTAAATTAAAATGAAGTTTTAAAATCAATCTAAAGTATGGAGTAAACTTGGTCTTGACAGTTACCAATGCCGGGCTGCACGCACCTATCTCAGCGATCTGTCTACTTCGTTCATCCATAGTGTGCCTGACTCCCCGTCGTGGTAAAGCACTGTGAGGGCTTACCATCTGTCCCAGTGCTGCAATGATACCGCGGACCCACGCTCACCGGCTCCAATTGTCTAGCAATAAACCAGCCAGCCGCAGGGGCCGGAGGCGAAGTGGTCCTGCAATTTATCGCCTCCATCCAGTCTATTAGATTGTTGAGCGAAGGAGGTAGAGTAAGTAGTTCGGAGTTAATAGTTTGCGCAACGTTGTTGCCATTGCTACAGGCATCGTGGTGTCTACACGCTCGTCGTTTGGTATGGCTTCATTCAGCTCCGGTTCTCCCAACGATCAGGGCGATTACGGCATCCCCCATGTTGCAAAAGCCGTCGCCTTCGGTCCTCCGGATCGTTGTCAGAAATAAGTTGGCCCGGATGTTATCACTCATGGTTATGGCAGCACTGCATAATTCTCTTACTGTCATGCCATCCTTAGATGCTTTCTGTGACTGGTGAGTACTAACCAAGTCATTTGGTGAATAGTGTATGCGGCGACCGAGTTGCTCTTGCCCGGCGTCAATACGGGATAATACCGCGGCCACATAGCAGACTTTAAAAGTGCTCATCGGTTTGGAAACGTTCTTTGGGGCGAAAACTCAAGGATCTTACCGCGCTGTCGAGATCCAGTTCGGATGTAACCCACTCGTGCACCAACTGTACCTTCAGCATCTTTTACGTCCGGCGCGTTTCTCTGAGCAAAACAGGAAGGCAAATGCCGCAAAGGAGAATAAGGGCGACACGGAAATGTTGAATACCGCTGATTCCTTTTCAATATTATTAACGAGCATTTATCAGGGTTATTGTCTCATCAGCCGGATACATATTTGAATGTATTTACAGAAATAAACAAATAGGGGTTCCGCACATTCCCGAAAGTCCATTTAAGTGACCAAATCGTGACGCTTGAGTTTTCGTTCCACTGAGCGTCAGACCCCGGTAGAAAAATCAAAGGATCTTCTGCGTGATACCCTTTTCGCTAGTAATCTGCTGCTTGCAAACAAAAACCACCGCTACCAGGGTGCTTTTGCTTTTGCCGGATCAAGAGCTACCAACTCTTTTCCGAAGGTAACTGGCTTCAGCAGAGCGCAGATACCAAATACTGTTCTTCTAGTGTAGCCGTAGTTAGGCCACCACTTCAAGAACTCTGTAGCACCGCCTACATACCTCGCTCTGCTAATCCTGTTACCAGTGGCTGCTGCCATGGCGATAAGTCGTGTCTTACCGGGTTGGACTCAAGACGATAGTTATGGATAAGGCATTCACCCTATGGCTGAACGGGGGGTTCGTGCACACAGCCCAGCTTGGAGCGGACGACCTACACCGAACTGGATACCTACAGCGTGAGCTGAGAAAGCCATGCTTCCCGAAGGAGAAAGGCGGACAGGTATCCGGTGGCGGCAGGGTCCGGAACAGGAGGGGCACGAGGGATTTCCAGGGGGAAACGCCTGGTATCTTTATAGTCCTGTCGGGTTTCGCTAGCCCACCTGACTATCCGTCGATCTTTGTGATGCTCGTCAGGGGGCGGGAGCCTATGGAAAAGCCAGCAACGCGGCCTTTTACGGTTCCTGGCTTTTAGTGGCCTGTTTGCTCACATGTTCTTCCTGCGTTATCCCCTGATTCTGTGATAACCCTGCGGCCCCTGAATTCGCATCTAGAATAAATCGCAGCCAAGTGAGTATCGATAGATGACGATAGCACAATTAGACGATATCTAAGAGCAATCGGTGATAGGCCGAATAGCATAGAATAGGGAGCCGACCGCCTAGGGTCAAATTAAGTAACCGGTTACCATGAGAATACCTCACT
>3beb94da-7f03-48d6-a79c-74597c5bd676_Basecall_2D_2d bg_rmckiernpro_alis_GG_flowcell5_run2_2016_04_06_1252_1_ch100_read1356_strand_twodirections pass\bg_rmckiernpro_alis_GG_flowcell5_run2_2016_04_06_1252_1_ch100_read1356_strand.fast5
TCTTTCTGTTGGTGCTGATATTGCTAATTGCATCTAGATGAGCCACAAACAGCCGGTACAAGCAACGATCGCGAGGACCGACTCAGTGCTATCGGATACGAACAAAGCAAACGCACGGTAACCCGTAGCACTATTAAGACGGCGTGGCAATTCGTGCACCAACCGTCTCACTGAACTGGCCGATAATTGCAGACGAACGGGCCACCATGGGGACATCAATTGAAAATCTATGAAAGATATGACGGTAGCAACAAGAGCACGATGGGATTTATTTCGTTACTTTTGATATCGACCACAACTATTGCGAGCGCTTCAGTGAATAAGTGAAGGCAGGTCGGATTATTGGTAGTATTCGTTTAGACCAGGGGGTAATTTTCCCTTTATTTATTCCATTCTTGGCACTGTGTTTTGCCTCTCCTTTGGAAAGCTATACTTCGAGCACTGTTGAGCGAAGGCTCATTAGATATATTTTCTTTACATTTCCTTAACCAAAATAAAGGAGAGGGTCCAAAAGCCGGCCGGACAACTGTTGACCGTACCGAAAGACTGCTATACAGTGTTCACAAAATAGCCAACCTGAAAATAATGTGTAGCTTTAGCTATCAGTCCGGTTAGTTTGGCCAGCAAATAAGCATTGGAAACTTTATGGGCATTATGCAAGCATCAACATGATAAAAACAGTTGAATATTCCTCAAATAATTGATGCGTCTCACCCCAAGGCCAATGTCCCAAGATCGACGTGTCTCCCGTTCGGCGACAATATGGAGGAGAAGATGAAAGTTGCCCGCGCGATTGACGCCCCTTACGCACCGGCTTCTTCTACGCGGTCAACCACGGTGTGATGTGAAGCGACTCTCGAACAAGACCAGGGAGTTTCTCTACTTTCTATCACAGACGAAGAGAATCACTGAATCCCTACAACAAGGAGCACCAGGACCAGGTCACCGTGCCGGATACTACCTGTCCATTCCGGAGAAGGCCGTGAGAATCCTTCTGCTCACCTGACACGATTCAAGCCCGACCCTCACTCATCCAATCGCAGACTCCCACTCACGAGGTCAATTGTGGGCCGGACGAGAAGCATCCGGCCCCATGCGCGAGTCGCCGGAGGCATACTACTGAAGTGTGTTCGGGCTCTTCAGCCTTGCTGCGAGGCCATGCTCTGGCGCTGGGCAAGGAGGAGGACTTCTTTAGCCACTTCAAGAAGGAAGACGCGCTCTCCTCGGTTGTTCTGATTCGTTACCCGTACCTGAACCCCTACCCACCTGCCGCCATTAAGACGGGAGGACGGCACCAAATTGAGTTTCGAAGCATCCAGGACGTGCGCTCAAGTGCCCGTCCTGATAGCGTCAGGACTTGCGATCGTAACCAGGTGGAGTCGCCCCAGGGTTACCTCGATATCGAGGCGGACGACAACGCCTACCTGGTCAATTGCGGCAGCTACATGGCACACATCACCAACATCGACCCGCTCGCATCCACCGGGTCAAGTGGGTGAAGGAGCGCCATTACACTCTCCCGTTCTTCGTCTAGATCTCGCTTAATGATACGTCCAGCCGTGGATCCTACAAGGAAGACGCAAGACCGAAGTCAGCGGCCAATCTCGTACGGCGACTATCTGCAGAACGGATTAGTTAGTCTAATCAACAAGAACGGCCAGACATGAGGATCCTGAAGATGCGATACTTACGCAACTTGAAATCGATAGTCAGATTTTTCTTTTCTCTTTCCCCATCGTCACGCTCAAATAACGCTTTATTTTATTTTGAAATATTTTATTTATATACGTATATAGACTATTATTTATCTTTGTAATGATTATTAAGATTTTATTAAATTCGCTCCTCTTTTTAATGCCTTTATGCAGTTTTTTCCCATTCGATATTTCTATGTGCCACTGTGAGACGACGGGGTCATCACGGCTCATCATGCGCCAAACAATCTTGCAATACGCTCGAACTGCATGGTGACTGGGATGGGGACAGCATGTGCCACCTAAGCCTGGTTAAGAAGCGACACCGACCATCCGCTAAGGCAGTTGACATCGGTGCACTGCAGTACAGCCGCGATTACAAAGGATCTTCACCTAGAACCTTTTAAACCTAAATGAAGTTTTAAATCAATCTAAGTATATGAGTAATTGGTCTGACAGTTACCAATGCTTAATCAGTGAGGCACCTATCTCAGCGATCTGTCTACTTTCGTTCATCCATAGTTGCCTGACTCCCCCGTCGGTACTGTTAATAAGTACGGGAGGGCTTACCATCTGGCCCCAGTGCTGCACATCATCTCGAGATACGACGCTACTGCTCCAGATTTATCAGCAATAAACCATATGAGCCGGAAGGGCCGAGCGCAGAAGTGGTCCTGCAATTACTCCATCCAGTCTCTATTAATTGTGCCGGGAAGAGCCGAGTAAGTAGTTCGGAGTTAAGCTCAGTGCAACGTTGTTGCCATTCAAGCTACAGGCATCGTGGTGTCACCGCTCGTCGTTTGGTATGCTGCCATGTCGAGCTCCGTCTCCAACGATCAAGCGAGTTACCGTACCCCCATGTTGTGCAAAAAGCGGTTAGCTCCTTCGTCTCCGGATCGTTGTCGAAGTAAGTTGGCCGCAGTGTTATCACTCATGGTTATGGCAGCATCCCATAATTCTCTTACTGTCATGCCATCCGTAAGGATGCTTTCTGTGACTGGTGAGTACTCAATACAGTCATTGGAACGTATGCGGCGACCGAGTGCTCTTGCCCGGCGTCAATACGGATACGCGCCACATAGCAGAATTTAAAGTGCTCATCATTGGAAGCTTTCTTTAAAGCGACTAGATCTTACCGCTGTTGCGATCAGTTCGATGTAACCCACTCGTGCACCCGGACTCGTATTCAGCATCTTTTACTTTCACCAGCGTTTCTGGGTGAGCAAAAACAGGAAGCAAAATGCCGCAAAGGGAAGCCGGCGACAAGAAATTAAGTACTCAGACCTTCCTTTCAATATTATGTTGAAGCATTTATCAGGGTTATGTGTGCTGAGCGGATACATATTTGAATGGTTTAGAAAAATAAACAAAGCCGCGGTCCTAAAGATTTCCCCGAAAGTGCGCCTGTCATGACCAAAATCCCTTGTACGTGAGTTTTCGTTCCACTGAGCGTCCATACGCGTAGTTGAAAAGGTCAACGATGTCTGCGTGATTTCTGCGCGCGTAATCTGCTGCTGCAACAAAAGCACCGCTACCCTTATGTTTTGTTGCGTTGGGATCAGAGCTACCAACTCTTTTCCGAAGGTAACTGGCTTCAGCAGAGCGCAGATACCAAATACTGTTCTTCCTAGTGTAGCCGTAGTTAGGCCACCACTTCAAGAACTCTGTAGCACGCCTACATAACCTCGCTCTGCTAATCCTGTTGAGTGGCTGCTGCCAGTGGCGATAAGTCGTGTCTTACCGGGTTGGACCGACGATAGTTACCGGATAAGGCGCAGCGTCGGGCTGAACGGGGTTCGTGCACACCGAGCTCGCGACGTGAAACGACCTACACCGAACTGAGATAGAGCGTGAGCTATGAGAAAGCGCCACGCGCTTCCCGAAAGGGAGAAAGGCGGACAGGTATTAGGGGTACCGGCAGGGTCGGAACAGGATAGGCTAGGAGAGCTTCCAGGGGAAACGCTGGTATCTTTATAGTCCTGTCGCTTTCCATAGCCTGACTGCGTCGCCGATTTTTGATGCTCGTCAGGGGAGCCTATGGAAAAGCCAGCAACGCGGCTATGTCTTACGGTTCCTGGCCTTTTGCTGGCCTTTTGCTCACATGTTCTTTCCTGCGTTATCCTATTCTCGTACGGCCGTGCGGCAAAGGACCAGGGGTCCGTCTTG
>61e9df17-d325-45f3-b15f-36351a9693cb_Basecall_2D_2d bg_rmckiernpro_alis_GG_flowcell5_run2_2016_04_06_1252_1_ch100_read1431_strand_twodirections pass\bg_rmckiernpro_alis_GG_flowcell5_run2_2016_04_06_1252_1_ch100_read1431_strand.fast5
GACTGGGTTGCTTCAGTGAGACGGTATTGCGACGAATGCCACGTTGTGCAGTGTCATCTGTACTGTGGGTTAATGTCTTCTGTACTCCGTGAGTTCGTGTCATTATCGCGCATGATTCAGATGATTCTGGAGATCGTTGCTTGACCGGCTGTTTGTGGCTCTACTCATGGATGCGATTGCCGCGGCCGCACGGTTATTAATAGAAATCAGGGGATAACGCAGGAAAGGGACCGTTGAACACAAAGCGAGCAAAAGGCCAGGAACCGTAAAAGCCGCGTTGCTGGCGTTTTTCGAGCCGCTCCGCCCCCTGACGAGCATCACAAATCGACCGCTGCAGGCACGACGACTATAAAGATACCATCGGTTCTCCCCTGGAAGCTCCCTCGTGCGCTCTCCTGTTCCGACTCCTGCCGCTTACCGGATACCTGTCCGCCTTTCCCCTTCGGGAAGCTTGGCTTTCTCAGCTCACGGGTCATCTCATTCTAGCTATTGTAGTTCGTTCACATCCGAGCCCTGCACGAGAACCCCGTTCAGCCCGACCCGCTGCGCCCTTATCCGGTAACTATCGTCTTGAGTCCAACCGGTAAGAAATTAATACGACGGGCAGCAGCCACTGGTAACAGGATTACCAGCGAGGTACGTAGGCGGTGCTACCAGTTCTTGAAGTAGTGTATAGACTACGGGACCACTAGAACAGTATTTGGTATCTGCGCTCTGCTGAAGCCGCAGTTACCTTCGGAAAAGGATCTATACTGTAAGTCCAACCAAACCATACGCTGGTAGCGGTATTTGTTTGCAAGCAGCAGATTACGCTAGCAGAAAAGGGATCGCAGAACATGTGCTTTAACATCTTTTCTACGGGGTCTGACGCTCAGTCGACGAAGCATACGTTAAGGGATTTGGTCATGACCGGCACTTTTCGGGGAAGGTGCGCGGAAACCCCTTTGTTTATTTTAACATTCAATGGTGGATAAATGAGCTCAATAAGTGCTTTGAATGAAAGAGGCTGAGTATTCAACATTTCCGTGTCTCGCTGGTTCCCTTTTGCGGCATTTTGCCTTCCTGTTTTGCTCACCCAGAAACGCTGGTGAAGTAAAGATGCTGAAGATCAGTTGGGTGCACGAGGATACTTACCACATCGAACTGGATCTGCAAACAGCGAGGTCAAGATCCGATTTTCGCTGACAAGAGAACGGTTCCAAGTGGATGAGCACTTTAAAGTTCGTAAGGTCTCTAGCGCGGTACTTATCCCGTATTGACGCCGGGCAGAGCAAGCACGTCGCCGCATACACTATTCTGAATGACTTGGTTGAGTACTCACCAGTCAGAAAGCATCTTACGGATGGCATGACAGTAAGAATTATGCAGGTTGCTGCCATGACCATGAGTAACACTGCGGCCAACTTATTCTGACAACGATCGGAGGACCGAAGGAGCTAACCGCTTTTGCACAACATGGGGGATCATGTAACTCGCTCTTGATCGTTGGAACGGAGCTGAATGAAGCCATACCAAACGACGAGCGTGACAGGATCGCCTGTAGCAATGGCAACAACGTTGGCAACGGATTATGGAACTACTTACTCTAGCTTCCAGCAACAATTAATAGACTGGATGGAGGCGGATAAGTTGCAGGGACCACTTCTGGCCTCCTTCCGGCTGGCTCTATTTATTGCTGATAATCTGGAGCCGGGCTTCTGAGTTGCCCCCGGTATCATGCAGCACTGGGGCCGATGGTAGTAAGCCCTCCCGTATCGTAGTTATCTACACGACGGGGAGTCCGGCAACTATGGATGAACGAAAATAAAGGGACTTCGCTGAGATAGGGTGCGCACCTGAGATTAAGCATTGGTAACTGTCAGACCAAGTTTACTCATATACTTTAGATTGATTTAAACTTCATTTTAATATTTAAAGGATCGCTGAAGATGCTGTTGGATCTCGTATCCGCTGTACTGCAGTGCACGAGTTAACTGCCTTATTACTGTCGGGTGTCTGCTTCTCACAGGCTTAGGTGATCTGCTGTCCCCAGTCAGTGCGGTCATCATGCAGTCATCCGAGCGTATTGCACACATGTCGTTTGGCGCATGATGAGCCGTGATGACCCGTCGTCTCAATTGACGTTTCCAGAG
>c8c7f549-8855-4b11-98c6-0a5ccfc31603_Basecall_2D_2d bg_rmckiernpro_alis_GG_flowcell5_run2_2016_04_06_1252_1_ch100_read1554_strand_twodirections pass\bg_rmckiernpro_alis_GG_flowcell5_run2_2016_04_06_1252_1_ch100_read1554_strand.fast5
CTTTCGTGGTGCATACTTGCTAATTCAGGGGCGGCCGCACGGTCCAAGAATCAGGGGATAACGCAGGAAAGAACATGTGGAGCAAAGGCCAGCAAAAGCCAGGGAACCGTAAAGCCGCGTTGCTGGCGTGTTTTCGAGGGCTCGCGCGTGACGAGCATCACAAATCGACGCTCAAGTCAGAGGTGGCGAAACCAGACAGGACCGCTCTACAGGCGTTTCCTCATGCAACCGGCTTTAAACGTTCCGGGCTGCGCTCCTGTCGCCTTTCTCGGTCGGGAATGGCGCTTTCTCAGCTCACGCTGTAGTAACCATGCCAGTTCGGTGAGCGTTTTAGAGTGCAGCTGGCTGGTGCACGAACCCCGTCCCGACCGCTGCGCCTTATCCGGTAACTATCGTCTTGAGTCTAAACCCGGTAAGACACGACTTATCGCCTGGCAGCATCAACTGGTAACAGGATTAGCAGCGAGGTATGTAGGCGGTGCTACAGAGTTCTTGAAGTGGGCCTAACGACTACACTAGAAGAACAGTATTTGGTATCTGCGCTCTGCTGAAGCCAGGTTTACTTCGGAAAAGAGTTGGTAGCTCTGCGGCAGCAAACGCTGGGTCGTTGTATTTTGCAAGCAGCAGATTACGCGCAGAAAAGGAATCTCAAGAAGTCCTTTGATCTCTTTTACGGGGTCTGACGCTCAGTGGGGACGAAAACTCACGTTTAGGGGATTTTACTGATCCTTCAACTCAGCAAAATTCGATTTACTCGACAAACAAAGCCACGTTGGCCAAATCTCTGATGTCTACATTGCACAAGATAAACATATCATGAACAATAAACTCGTTGCTTACATAAACAGTTAATACGGAGGTTGAGCCATATTCAACGGGGACGTCTTGCTCCGAGCGCGATTAAATTCAACATGGATGCTGATTTATGGGTAAACTAGCCGCGATAATGTCGGGCAATCAGGTGCGACATCCGATTGTATGGGGAAGCCCGATGCGCCCAGAGTTGTTTCTGAAACATGGCAAAGGCTGTTGCCAATGATGTTACAGATGAGATGGTCAGACTAAACTGGCTGACGAATTTATGCCTCTTCGACCATCAGCATTTTATCCGTACTCCTGATGATGCATGGTTACTCACCACTGCGATCCCCGGGAAAGCCGGATTCCAGATGTGACAGAATATATCCTCAATTCAGGTGAAATATTGTTGATGCGCTGGCAGTGTCCTGCGCCGGTTGCAATTCGATTCCTGTTTGTGTAATTGTCCTTTTAACAGCAAACCGCGTATTCGCCTCGCTCAGGCATCGAATGAATAACGGTTTGGTTACTGCGAGTGATTTTGATGGAGCGTAAAACCCGGCCTGTTGAACAAGTCTGGAAGAAATGCATAAGCTTTGCCATTCCAAATTCAGTCGTCACTCATGGTGATTTCACTTGATAACCTTATTTTGACGAGGGAAATTAATAGGTTGTATTGATGTTGGACGAGTCTGAATCGCAGACAGGTGTACCAGAGTGTGCCATCCTATGAATGCCTCGGTGAGTTTTCTTGTTCATTGTTCAACGGTTTTCAAAACTTATATTGATCCTGAATAAATTGCAGTTTCGATTGATGCTCGATGAGTTTTTCTAATCAGAATGGTTAATTGGTTGTAACACGCGGCCGCTCGGGAAGTTCCTATTCTCCGCTAGAAAGTAAGGAACTTCAGAGGCCATTTGAAAACCAAAGCGCTCTGATGACGCGCATTTTCAAGCAAAACACGGCACCGGACTGTAACGAGCTACTAAAACTACTTGCGAATACCGCTTCCACAAACATTGCTCAAAGTATCTCTGTTGCTATATATCTCTGTGCTATATCCCTATATAACCATCATTCGCTCCTTGAACTGCATCGAAACGCGACTCTACATTTTATGTTTATCTATTACTCTTTACTAAAAATTGTAGTAAGAAACTATTCATAGAGTGAATTGAAAACAATACGAAAATGGGACATTTCCTATACGTAGTATAGAGACAAATAGAAGAAACCGTTCATAATTTTCTGGTAATGAAGAATCATCGCTATCACTTTCTGTTCACAAATGAATCACGCATCGGTATAGAATATAATGGGATGCCTTTATCTTGAAAAAATGCACCCGCAGCTTCGCTAGTAATCAGTAAACGCGGGAAGTGGGATCAGGCTTTTATGAAGAGAAACCACCAAATAGCCTTCTTCTAACCTTAACGGACCTAAGTGCAAAGTTATCAAGAGACTGCATTATAGAGCGCACAAAGGAGAAATAATCTAAGATGCTTTGTTAGAAAAGGCCTCCGGGAATGCATTTGTAGAACAAAAGAAGTATAGATTCTTTAAGGTAAATAGCCGCGTTGCATTTCGTTATCGACATGCAGCCGATTTCTTTGTTTGAAAAATTAGCGCTCGCGTTGCATTTTGTTTTACAAAAGTGAAGCAGATTCTCGTTGGTAAAACGCTTTCAGTTTGAATTTCGTTCTGTAAAATGCAGCTCAGATTCTTTGTTTGAAAATTAGCGCTCTCGCGTGCATTTTGTCCTACAAAATGAAGCACAGATGCTTCGTTACCTCTATGATCCGTCGAGTTCGCAGAAAAGAAAGCAAAGAAAAGGAAAGCGCGCCTCGTTCAGAAATGACAAGCTGGGATGATGCATTATTGTCATCTGGTCCATCATACTGTTCGTATACATACTTACTGACATTCATAGGTACATATACACATGTATATCGTATGCAGCAGCTTTAAATAATCGGTGTCACATAAGAACATTTGGTGAGGAAAGCGTTGGTACCATTGGGCGAGGTGGCTTCTCTTATGGAAACGCAAGGCCTGTGAACGCACTCTCACTACGGTGATGATCATTCTTGCCTCGCAGACAATCAACGTGGAGGGTAATTCTAGCCTCTGCAAAGCTTTCAAGAAAATGCGGCATGAGCTCTCGCAAGAGATCACCTACTTTAGCCCCTTTGCAAACCAAGTTCGACAACTGCGTACGGCCTGTTCGAAGATCAACCACCGTACTGGAAATGCCTCATCCCACGCGCAAATCCCTGTACGAACCTTTTACTCCACGCACGGCCCCTAGGGCCTCTTTTAAAGCTTGACCGAGAGCAATCCCGCAGTCCTCAGTGGTGTGATGGTCGTCTATGTGTAAGTCACCAATGCACTCAACGATTAGCGACCATCACGGAAATGCTTGGCCAGAGCATTATCATATGGTCGAAACCCTATACCCTTGACGTTAGATGATGCGATTGTGGCCTGTTCTGCTACTGCTTCTGCCCTCTTTTCTGGGAAGATCGAGTGCTCCGCTAGGGGACCACCTTTAGGCAATCGCAATCTGAAATCTTGGTTTCATTTGTAATACGGTTTTATAAGCGTGTTTCTGCTCTGTCATCTTTGCCTTCGTTTATCTTGCTGCTCATTTTGTAGTATATTCTTCCGAAGAATCACATTACTTTATATAATGTATAATTCATTATGTGATAATGCCAATCGCTAAGAAAAAGAGTCATCGCTAGGTGGAAAAAATGAAAATCATTACCGAGGCATAAAAATATAGAGTGTACTAGGAGGCCAAGAGTAATAGAAAGAAAATTGCGGAAGGACTGTCCGACTAAGTATTGTTCGTAACATCTCTGTAACTGCTCAGCCGTTCAGGGTAATATATTTTAACCGCCGACGTTCTCGACTTTAACAGTGATAACTAATATTGAAACTTAGAAAGAAGGGTAAAGTTAATGCTTAATCTTGTCTTGGCTTAAAGTAATATGTACTTATTTACGTCATCACAAATCTAGCAGAAAACGGTAGTATTTATGTATATTCAAATCATTATCCTCATCAATGCTTTATCTCGAGTTAGGATCCAAAGCTTGGAGTTGAGCGCAGACCTCGTCCTCGTCAAACCGCATGAAAACATCTCATCAGGGTTGGTCGGCCGGCCAAGCCGCACCGGTCCTCTACGGGCATGGTCGTAGATGATATTGAACAGAGTCGCGCCTCTGCTCTTGCCTCCTGAGCGCGGCAGATGCTAAGAATAATGTCTTCGTTGGCCCATAATGAAGCCTGTTTGCCGTCGAATTTGAGGAACTCCATACGCTGGTAGCGATTCCATGAGTCTGGATGAATCGAGCTCTTTCTCATTTTGCCGTGCTGAAGCAAGCAGTGGTTGGTGTGCACCATCCCAACCATTCGCGTCGAGCACCTGCTTTCAAGCTTAGTGGGGGAGAATCAGTTCTGTTTTA
>0908fd1a-4d3d-40ff-b834-20b0d5dcf9c5_Basecall_2D_2d bg_rmckiernpro_alis_GG_flowcell5_run2_2016_04_06_1252_1_ch100_read1865_strand_twodirections pass\bg_rmckiernpro_alis_GG_flowcell5_run2_2016_04_06_1252_1_ch100_read1865_strand.fast5
TCTTTCTGTGGTGCTGAGTGCTCCAATGAGACGACGGGGTCATCACGGCTCATCATGCGCCAAACAAATGTGTGCAATACACGCTGGATGACTGCATGATGACGCATGTGACTGGGGACGCATAATCCACTAAGCTGTGAGAGAAGCATAGCAGACAGGATTAAGGCAGTTACGGGTGCACTGCAGTACAGCATCGGAATTATCAAAGGATCTTCACCTAGATCGTCCAAATTAAATGAAGTTTTAAATCAATCTAAAGTATGAGTAAATTGGTCTGACAGTTACCAATGCTTAATCAGTGAGGCACCTATCTCAGCGATCTGTCTATTTCGTTCAGCATAGTTGCTGACTCCCCGTCGTGTAGACTACGATACGGGAGGGCTTACATCTGGCCCCAGTGCTGCATGATACCGCGGGACCCACGCTCACCGGCTCCAGATTTATCAGCAATAAACCAGCCAGCCGGAAGGGCCGAGCGCAGAAGTGGTCCTGCAACTTTATCCGCCTCCCATCCAGTGTCGATCTTCCGGGAGACCGAGTAATAGTTCGCCAGTTAATAGTTTGCAACGTTGCCATTTGCTACGGCATCGTGGTGTCACGCTCGTCGTTTGGTATGGCTTCATTCAGCTCCGTTCCAACGATCAAGCGAGTTACGGATCCCCCATGTTGTGCACGGCGTGTTGCTCCTTCGGTCCCCGATCGTTAGAGAGGACCGATTTGGCCGCAGTGTTATCACTCATGGTTATGGCAGCACTGCATAATTCTCTTACTGTCACTTGCCATCCGTAGATTAAGCTTTCGTGACTGAGTACTCAACCAAGTCATTCCGAGAATAGTGTATGCGGCGACCGAGTTGCTCTTGCCCGGCGTCAATACGGGATAATACCGGAGCAATATTTAAATTAAACGTGGAGCCGTTTTATTCCCAAACACGCAAGGATCTGATGCTGTTGAGATCCGTTCGATGTAACCCTCTCGTGCACCCAACTGTATTCAGCATCTTTTACTTTCACCAGCGTTTCTGGGCGCAAAACAGGAAGGCAAATGCCGCAAAAGGGAATAAGGCGACACGGAAATGTTGAATACTCATACTTCTTTTCAACTTGATGAAGCATTATCAGGGTTATTGTCTCATCAGCGGATACATATTTGAATGGTTTGAAAATAAACAAATAGGGGTTCCGCATTTCTACGAAAATCCACCTGTCATGACCAAATCCCTTAACGTCGAGTTTTCGTTCACTGAGCGTTACGACTAGGGGTCGAAAAAGATCAAGGATCTTCTTGAGGTTACCCTTTTTCTTAGGGTCAATCTGCTGCTTGCAAACAAAACCACGCTACTAGGCCATTGGTTCTTTTAAGGATCAAGAGCTACCAAACTCTTTCGAAGGTACTGGCTTCAGCAGGGCAGATACCAAATACTGTTCTTCTATAGTGTAGCCGTAGGTCCCACCATTCAAGAACTCTGTAGCACGCCTACATACCTCGCTCTGCTAATCCTGTTACCAGTGGCTGCTGCCAGTGGCGATAAGTCGTGTCTTACGGGTTGGACTCAAGACGATAGTTACCGGATAAGGCGCAGCGGATCGGGCTGAACGGGGGTTCGTGCACACAGCCCAGCTTGGAGCGAACGACCTACCGAACTGAGATACCTACAGCGTGAGCTATGAGAAAGCGCCACGCTTCCCGAAGGAGAGAAAGGCGGACAGGTATCCGGTAAGCGGCAGGGTCGGAACAGGAGAGCGCACGAGGGATTCCAGGGGAAACGCCTGGTATCTTTATAGTCCTGTCGGGTTTCGCTAGCCTGATTGAGCGTCGATTTTGGTGCTCGTCGGAGGGAGCCCTATGGGAAAAACGCCAGCAACGCGGCCGGGTTTGCCTTTCCTGGCTTTTGCTGGCCCGTTTTGCTCACACTTGTTCTTCCTGCGTTTCTTATAAATTCTGGATAAACCGTTGCGGCCGCCCCTGAATTCGCATCTAGATGGTGAGCCACAAACAGCCGTAAGCAACGATCTCCAGGACCATCTGAATCATGCGCGGACCACGAACTCACGACGGCGATCACAGACATTAACCACAGTACAGACTGCGACAACGTGGGGACTTCGGTCCCAATACATTTAAGCTGACAGTTCTGTTGAC
>e5eb0a13-854b-4ae4-8e09-3c178fa8470e_Basecall_2D_2d bg_rmckiernpro_alis_GG_flowcell5_run2_2016_04_06_1252_1_ch100_read2269_strand_twodirections pass\bg_rmckiernpro_alis_GG_flowcell5_run2_2016_04_06_1252_1_ch100_read2269_strand.fast5
GACCTGATATTGCTTTGGTGGAAGATGATTGCCTTGATCGGTCGGGTGTCTGCTTCTCTCGCAATAGTCCGGGCGGGTCGTACGTTGTCCCCAGTCAGTGCGGTCATCATGCAGTCATCCGAGCGTGTATTGCACAGGGTTTGGCGCACTGATGAGCCGTGATGACCCCGTTCTAGCTAATGCGAATTCAGGGGCGGCCGCAGGGCCAGTATCCACGAATCGGCCAGGGATAACGCAGGAAAGAACATGTGAGCAAAAGCGCCAGCAAAAAGGCGATGACCGTAAAGGCCGCGTTGCTGGCGTTTTTCGAGCTCCGCGCCCCTGACGAGCATCACAAAATCTGAAGCTCGCTCAAGTCAGAGGTGGAGTGGCACCGGGAATATAAACTATAGCAAAGATGTTTAATACTAGGTGGGGATCCTCGACACCGTTCCCTCGCTCTGCTCTCCTGTTCCGACCCTGCCGCTTGACCGGATACCTGTCCGCCTTTCTCCTTCGGGAAGTGTGGCGCTTTCTCATAGCTCACGTGGGGCTCATCTCGGTTCGTAGGTCAGGTCGTGTTCGCTCCAAGCTCGTAGCGTGGCACGAACCCCGTTCAGCCCGACCGCTGCGTGGAGCTTAGTAACTATCGTCTGTTGAGTCCAACCGCGGTAAGACACGACTTATCGCCACTGGCAGCAAGCCACTGGTAACAGGATTAGCAGAGCGAGGTATGTAGGGCGGTGCTACAGAGTTCTTGAAGTGGTGGCCTAACTACGGCTACACTAGAAGAACAGTATTTGGTATCTGCGCTCTGCTGAAACCGCCAAGTTTACCTTCGAGAAAAAAGGACGCGATTCTCTGACGTGGCAAACAAACCACGCTGGATGTTATTTTGTATTTGCAAGCCGCAGCAGATTACGCGCAGAAAAAGGATCTCAAGAAGATCGTCCAATCTTTCTACGGGGTCTGACGCTCAGTGGAGAACGAAAACTCACGTTAAGGGATTTGGTCATGACAGGTGGCACTACTTTCGGGGAAATGTGCGCTAGGGACAAACCCTATTTGTTTATTTTCTAAATACATTCAAATATGTATCCGCTCATGAGACAATACGACAATCTGATAATGCTTCAATAATATTGAAAAGGAAGAGTATGAGTATTCAACATTTCCGTGTCGCTCTTATTCCCTTTTGCGGCATTTAATTCCTCTTTTAACGCGAAACGCTGGTGAAAGTAAACCGAGGTCCAAGGACAGTTGGGTGCACGAGTGGCTATTACATCGAAACTTCGATCTCAACAGCGGTAAGATCGTCGAGAGTTTTCGCCCCGAAGAGGGTTTTCCAATGATGAGCACTTTTAAAGTTCTGCTATGTGGCGCGGTATTATCCGCGTGGGGGCCCGACGCCGGGTAGACACCGACCTCGCTGCCGCACCGACAATGAAGGTGGTCGCGGCCCGTTACCGGAACTTGGTTGAGTACTCACCAGTCACAGAAAAAGCATCTTACGGATGGCCCGAGTGTACAGTAAGGAATTGCAGTGCTGCCATAACCATGAGTGATAACACTGCGCGACCATCTATTCTGACAACGAATCGGAGGACCGCGAAGGAGCTAACCGCTTTTGCACAACATGGGATCATGTAACTCGCCTTACGATCGTTGTCTGGGAACGGAGCTGAATGAAGCCATAGTACCAAACGACGAGCGTGACACCACGATGCCTGTAGCAGCAATGGCAACAACGTTGCGCGAACTACCCGTACTCCCGGATTACCTTGCCCGGCAACAATTAATAAGCTCGGGTCGGAGGCGGATAAAGTTGCAGGATAGATTTCTGCGCTCGGCCCTTCCGGCTGGCTGGTTTATTGCTGATAAATCTGAGTATCCGTGGCTTACCCGGTATCATTGCAGCACTGGGGCCAGATGGTAAGCCCTCCCGTATCGTAGTTATCTACACGACGGGGAGTCAGGCGGACTATGGATGAACGAAGTAAGACAGATGCTGAGATAGGTGCTCTGCCGATTAAGCATTGGTAACTGTCAGACCAAGTCTATCGCCATATACTTTAGATCGATTAAATTTCATTTTAATTTAAAAGGATCCGCTGAGAAGATCCTTTTGATAATCGCGGCCGCTGTACTGCAGTGCACTAGTGGCTCACGTCTTATTTGGTGGCAAAGGAGTCGACATTGGATCACGCGTACTATGTGAGTGCTCCTATCGCGCTTGCTCCTTGAGATACGATGTGGCCGTGTCTGACCGGTGGTGCGTCATCTATTCACTCGCCGGTGGCTGCGATTTATCGTCTCACATACAGCTTTCTGTTTACTCG
>11e6a884-0f46-4e40-a6b1-01b63f77219f_Basecall_2D_2d bg_rmckiernpro_alis_GG_flowcell5_run2_2016_04_06_1252_1_ch101_read1013_strand_twodirections pass\bg_rmckiernpro_alis_GG_flowcell5_run2_2016_04_06_1252_1_ch101_read1013_strand.fast5
ACTTGCCAGATGCGCTAATGCCCGGCGGTGTAGCACGAGAAGGCCAGGAGATAACGCAGGAAGAACATGTGAGCAAAAGGCCAGCAAAAGGCGAGAATAATCAGGCGCGTTGCTGGCGTTTTTCGAGCTCCGCCCCTGACGAGCATCACAAAATCGACGCTCAAGTCAAGAGGTGAAACCGAATACGCTAACACCATCGAAGAGGCGTTTCCCCTGGAAGCTCCTCGTGCGCTCTCCTGTTCCGACTCCTGCCGCTTACCGGATACCTGTCCGCCTTTTCTCGTCGGGAAGCGTGGCGCTTTCTCATAGCTCACACGCTGTAGGTATCTCAGAGCGGGGGCCGTCGGTGTAGGTCGTTCGCTCCAAGCTGGCTCGTGTGTTACGAACCCCGTTCAGCCCGACCGCTGCCCTTATCCGGTAACTATCGTCTTGAGTCCAAAGATACGAGTCCACGACTTATCGCCACCTGGCAGCAGCCACTGGTAACAGGATTAGCAGAGCGAGGTCGGTAGGCGGTGCTACAGAGTTCTTGAAGTGGTGCTAACTACGATAAGTGACACCAAAGATGATGTATATTTGGTATTAGGTGCTGAAGCAGTTAGCCCTTCCGGAAAAGAGTTATGGGTGCGTACCGGCAAACAAACGACACGCTGGTCTAGGTTTTATGTTTGCAAGCAGCAGAATCACGCGGAAACCGACCTCAAGAAGATCTATTTGATCTTTTCTACGGTCTGACGAGCCGTACGGAAGCAAGTAGGTTCGGCATTTGGTCACCTGACAGGTGGCATTTTCGGGGAAGGTGTGCGCCGAACCCCTATTTGTTTATTTTTCTCTAAATACATTCAAATATGTATCCGCTCATGACAATAACCTGATAAATGCTTCAATAATGCGTAAAGGAAGAGTATGAGTATTCAAAGCCTTCGTCGCCCTTATTCCTTTGCGGCATTGCCTTCCTGTTTTGCTCACCCAGAACGCTGGTGAAGTAAAGATGCTGAAGTACGATCCTTACGAGTGGGTTACATCGAACTCGTACCGCTCACAAATGGTACAAGATCCTTGAGAGTTTCGCCCCGACCAACGTTCCAATGATGAGCACTTTAAAGTTCTGCTATGTAGCGGAGGTCCCGTATTGACGCCGGGCAAGAGCAACTCGTTCAGCCCACATCATTCTCAGAATGTACTGGTTGAGTACTCACCAGTCACCAAAGCATCTTACGATGGCATGAATAAGAATTATGCAGTGCTGCCATAACCATGAGTGGACTACTGCGGCCAACTTACTTTCTGACAACGATCGGAGGACCGAAGGAGCTAACGCCTTTGCACAACATGGGGATCATGTAACTCGCTTGATCGTTGGAACCGATGAATGAAGCCATACCAAACGACGAGCGTGACACCACGATGCCTGTAGCAATGGCAACAACGGTTGCAAACTATTAACTGGCGAACTACTTACTAGCTCGCCCGTAAATAAGAGACCGGAGCTTGGATAAAGTTGCCAGGGACCATTCTGCGCTCGGCCCTTCCGGCTCTGGACTTTATTGCTGGATGACTCAGCCGGTGAGCGTGGGTGCCCCTATCATGCAGGGACTCCCCTATGAGCTAGACCCCGTATCGTAGTTATCTACACGACGGGGAGAGTCGAAACTATGGATGAACGGAAGCGGCTAAAGTAATGAGATAGGTGCCTCACTGATTAAGCATTGGTAACGTGTCAGACCAAGTTTACTCATATACTTTAGATTGCTTTAAAACCGTGCATTTTAGATTTAAAGGATCGGGTGAAATCCTTTGACCCTCCCTGAATGGCCTCGTACTTGCAGTGCACTAGTTAACTGCCATGTGGTACTGTCGGGTGTCTGCTTCTACAGGCTTAGGACCTGCTGTCCCAGTCAGTGCGGTCATCATGCAGTCATCCGAGCGTGTATTGCACACATTTGTTTGGCAGGATGATATGAGCGTGATGACCCCGTCGTCTCATGTGGCAGCACATAGAAATATCGAAATGGGAAAAACTGCATAAAGGCATGAAGAGGAGCGATTTTTAATAAATCTGTAATAATCATTAAAATAAATAATAGTCTATATACGTATATAAATAAAACATATTCAAAACAGACCAAACTATTATTTAGCGTAAAGGATGGGGAAGAAAGAAAAAGGTCTTAATCTATCGATTTCAATTCAATTCAATCTCGAGTTAGATCGCCGTCTGGCCGTTCTTTGATTAGATAATGGGATTTCTGCAGATAGTCGCCGTGACGAGATTAGAGCTGATCGGTCTGCCGTCTTCCTTGCTAGTACCCACGGCTGGACGGTATCATTAAATCCCGAGATTACTACGAGAACGACGGAGGGATTGGCGCTCCTCGTTCAGATGGGATGCTGACGCGAGCTAGAGCGGGTCTAGTTGTTGGTGATGTGTGCCCGCTGGATGCCGCAATTGACCAGGTAGGCGTTGTCGTGCTCTATACCAGCGGATGGGGCATCATGCGAGTTAAGGCCGCCGTCTGTAACTGGTACAGGACGTAATGAAAATTCTCATGCCATTCGAAACCGATTTGGTGCCGTCCTGCGCCGTCTTAATGGCGGCAGGTGGGTAGGGGTTCAGGTAAACGAAGGTTAGAACAACCGAGGAGAGCGCGTCTTCCTCTTCTTCGAACTCAGCGCCCATGGTCTGGACGGTGCCGCACCTAGAGCATAGACGGAGGCCGGGAAGGCTAGAACACATCCCAGTAGTATTGCTCGGCAGCTCGCGGAAGCCCGGATGCTCTTCTCGTCCGGCCACACGTTGACCTCGTGAGATGGGAGTCTTCGATTGGATGAGGGTGGTCGGGCTTGAAGTTGGGGTTCAGGTAGCAGAAGGATTCCAAACGCCTTTTCTCCGTAATGGACAGGTAGTATCCGGCGGATCTACTGGTCCTGGTGCTCCTTGTTGTAGGCGCGAACTTAGAGGTCCCACTTCTCTTCGTGACTGAAAGTGTGAATCCCTGGTCTTGTTCAGAGTCGCTTCACATCACACCGTGTATGAACCCCAAAGAAGCCGGTGTCGCGCCGAGGCAGCGTCAATTACCGGGCAACCTTCATCTTCTCCTCCATATTGTCGCCGAACAGGGGCACTAGTTTACGTGGGGACATTGGCCTTGGGGGTGAAAGCCATATAGATCTTTTGTTTTGTTTTCTTTGCATTGATTTTTCTTTTCTCTATTTCCTTTGTAGTGAACATGGGTAGTTTGTTCACGAAATTCACTGACCGTTAAGTAGGACTAAAGGGAACTGAAATTTTTTATTTTCTTCGACATTTATCAGCTTGTCGTAAAATAACGAGGCTGTGACTCTTGTTTGGTGGATCGGGTCTTTTAACAGAAGCTCCAGCAAGAAAGAGTTTTGTGATGGCTAATGAAGTGTCAATGCACTTTGGAAGCAGCCTGGATTTCTTGGGCGTGAATATGAAATTCTTCTTTGTTATTTATAATATGAAGTATGAATGAAAACGACAATAACGGAGCCGACAACGAGATTGTTCAATGTAAATAAAGAAATCTATCGTTCAAGACGTGGTCCCATTTTTACTTTGTGAATTTCGTCAGCAGTGACAACCGTGACACGAATGTAAACGCGCGGTTGCACGATTGTTACAGGAGCGTTCTAATTGTCCGTACTGGTACATTCATAAGTGAAAAAGAAAGCCAGGATGGCGCTGGTTTGTGGGCTCACAGAAGCGGACAAGGGCACTCTTTGAATATTCCCCAAGGAAGGCGCCAAGGTTTACGGTTCTGATGGGAAAGGGGAATCTAGTCTTGAAACTGCTTATTCCTTAAAAATATTGGACATCCTCTTCGTTCGTTATCCAATTATCGGCCAGTTCAGTGAAGGGATGTATGCAACGAATTGCCACGTTGTCGCAGTGTCTTACTGTGGGTTAATGTCTGTGTACGCCGTCGTGAGTTCGTGTCATCCGCGCATGATATTCGATGGTCTCTGGAGATCGTTGCTTGTACCGGCTGTTTTTGTGGCTCTACATGACCGGTAAGGAGTCCGGTTCGTTA
>12689c21-0eec-4667-a469-d68a373093ab_Basecall_2D_2d bg_rmckiernpro_alis_GG_flowcell5_run2_2016_04_06_1252_1_ch101_read1044_strand_twodirections pass\bg_rmckiernpro_alis_GG_flowcell5_run2_2016_04_06_1252_1_ch101_read1044_strand.fast5
GAAATTGCTGGTATGGTTGCTAATTCTCCCCCACAGCATCCGAAAGCATGGCTCTGCACCGAATGGTGGGATGGTGCACACCAACCACTGCTTGCTTCGACACGGCAAATGAGAAGAGCTCGATCCCTTACCGGACTCATGGAATCGCCACCAGCGTATGCATTCCTCCTCGACGGGTTTACGGCACCATATGAAGTCCCGATATGGGCCGACGAAGACAATTATATCCCTTTAGCATCTGCCGCGCTTACGAGGAGGGCAGAGCAGAGGGCGCGACTCTGTTCAACATCATCTACGACCATGCCCGTAGAGGCAACGGGCCTGGGCCGATGAGACCGGGCTGATGTGAAGATGTTTGTCATGCGGTTTGACGAGGAAGGAGAGGTCGCTCAACTCCAAGCTTTGTCCGATCCTAACTGGCCAGATAAAGCAATCTTGATGAGGATAATAATTTTGAATATACATAAATACTACGTTTTTCTGCCATGATTTTGATGACGTAATAAGTACATATTACTTTTAAGCCAAGACAAGATTAAGCATTAACTTTAGCACCTTTTCTTTTCTAAGTTCAATATTAGTTATCATTGTTTAAAAGTTATGAGAACGTCGGCTTTAAATATTACCCTGACGGGCTGAGCATGAGACGGAAATCTGCTCGTCAGTGGTGCTCACACTGACTGACGAGTTAGGTCAAGTCAACCAATGTATCTGACCGCCTGGCGACTCACAACTAAGCAGACAATGAACCAGCGCCGGCGAACACCACTGCATATATGGCATATCACAACAGTCAACTAGTCTCATGCAGTACAGCGGCCACGCGATTATCAAAGAGTTGATTCACCATTAGGTTTCTTAAAATTAAAATGAAGTTTTAAATCAATCTAAAGTTATATATGGCTAACCGTGGTCTGACAGTTGTACGCTTAATCGGCCGTCGAGGCACCTATCTCAGCGAGTACTGTCTATTTCGTTTCGATACAGCGAGTTGCCTGACTCCCCGTCGTGTAGATAACTAATCACGGGAGGGCTTACCATCTGGCCCCAGTGCTGCAATGATACGCGGGACCGACTCACCGGCTCCAGATTTATCAGCAATAAACCAGCCAGCCGGAAAAGCGCAGCGCAGAAGTGGTCCTGCAACTTTGCGCTCATGCGTCATGCCCATCAATTGTTGCCGGGAAGCTAGAGTAAGTAGTTCGCCAGTTAATAGTTTGCGCAACGTTGTTGCATGCTACAGGCATCGTGGTGTCACGCTCGTCGTTATGGTACCTTTGATTCAGGCTCCGGTTCCCCACGGCTTACCACAGGCGAGTTACCGTACCCCATGTTGTGCAAAGCGGTTAGCTCCTTCGGTCCTCCGATCGTTGTCAGAAGTAAGTTGGCCGCAGTGTTATCACTCATGGTTATGGCAGCACTGCATAAATTCTCTTACTGTCATGCCATCCGTAAGATGCTTTCTGTATGGTGAGTACTCAACCAAGTCATTCTGAGAATAGTGTATGCGGCGACCGAGTCCGCTCTTGCCCGGCGTCAACCGGGATAATACCGCGCCACAGGTCGGAACTTTAAATGTCGCTCATCATTGGAAACGTTCTTCGGGGCGAAAAACTCTCAGGATCTGACCCTGTTGAAGTTGAGAGTTCAAGCTCGATGTATGGCAAGTAATTCGCGCATGACTGATCGTTCAGCATCTTTTTACTTCAGAGCGTTTCTGAGCAAAACAGGAAGCAAAAATTAACCGGAGGGAAGCAAGGCGACACGGAAATGTTGAATACTCATACTCTTTGCCTTTTCAATATTATTGAAGCATTTATCGATGTATTATTGTCTCATCACTCGGATACATATTTGAATGTATTTAGAAAATAAACAAATAGGGGTTCCGCACATTTCTAGAAGGTGCCACCTGTCATGACCAAATCCCTTGGACGTGAGTTTTCGTTCTAACTAGCGTCATGACGCGGTGAAAAGATCTTAAAGGATCTGCGTGAAGTAACCTTTTCTGCGCGTAATCTGCTGCTTGCAAACAAAACGACACGCTACCAGCGGTGGTTTGTATTTCAGTCCGGGATCAAGAGCTACCAACTCTTTTCCGAAGGTAACTGGCTTCAGCAGGGCGGCAGATACCAAATACTGTTCTTCTAGTAGGTGCCGTAGAGGGCCACCACTTCAAGAACTCTGTAGCACCGCCTACATACCTCGCTCTGCTAATCGCTGTTGAGATGGCTGCTGCCAGTGAGTAAGTCGTGTCGTACCGGGTTGGGACCCACCATTACCCCAGCCGGCGCAGCGGTCGGGCTGAACGGGGGTTCGTGCACACAGCCAGCTTGGAGGGGAACGACCTACACCGAACTGAGATACCTACAGCGTAGCTATCAGAAAGCGCCACGCTTCCCGAAGGGAGAAAGGCGGACAGGTATCCGGTAAGCAGGGTCGGAACAGGAGCGCACGGCAGGAGAGCTTCCAGGGGAAGCCCCTGGGTTCGGCTTCTCTGTCGGGTTCCGCCACCTCTGACTTATCGTCGATTTTGATGCTCGTCAGGGGGCGGAGCCTATGAGAAAAACGCCAGCAACGCGGCCTTTTACGGTTCTTGGCCTTTTGCTGGCTTTTTGCTCACATGTTCTTTCCTGCGTTATCCCCTGATTCTGTGGATAACCGTGCGGCTAGGGAACCATTTATGGTTTTA
>26d2a559-a3eb-41b1-88aa-9dfe4944f698_Basecall_2D_2d bg_rmckiernpro_alis_GG_flowcell5_run2_2016_04_06_1252_1_ch101_read1199_strand_twodirections pass\bg_rmckiernpro_alis_GG_flowcell5_run2_2016_04_06_1252_1_ch101_read1199_strand.fast5
CGAACCTGCGCTCTGGTTAAGATTCAGGGGCGGCCGCACGGTTATCCACAGAATCAGGGATAACGCAGGAAGAACAGTGGCACGGAGCAAAGGCCAGGAACCGTAAAAAGGCCGCGTTGCTGGCGTTTTTCAGGCTCCGCCCCCTGACGAGCAACCTCACAATCGACGCTCAAGTCAGGGTGAGGCGAACCGAAGAGACACCAACCAGCGCGTTTCCCCCTGGAAGCTCCCTCGTGCTATCTCCTGTTTGAACCTGCCGTATACGGATACCTGTCCGCCTTTCTCGTCGGGAATGCGGTGGCGGTTTTCTCATAGCTCACGTTCGGCTATCTCAGTTCGTAGGTCGTTTCCATCCAAGCTCGGCTGTGTGCCACGGAATCTCCCGTTCATAGAGCCGTACGCTGCTTAACTATGAGTCCGTGACCAACCCGGTAAGACACCGACTTATCGCCACTGCAGCAGCCACTGGTAACAGAGGAGATTAGCAAGCGAGGTATGGTAGGCGGTGCTACAGTTCTGAAGTGGGTGCTGACGAGGCTACTAGAAGAACAGTATTTGGTAAGGTGCTCTAGCAGCCCCAGTTACCTTCGGAAAAGAGTTGGTGATCTTAAGCAATAAACCACGCTCGTAGCGGTGGTTTTTGTTTGCAAGCATACAGATTACGCGCAGAAAAAAGGGCGTAACCCGCGCAGTGGACCGTGTATCTTTCTACGGGGTCTGACGGCCTAGTTGACGAATGCAAATACGTTAAGGGATTTTGGTCATGACCGCGGCACTTTTCGGGGAAATGTGCGCGCGAACCCTATTTGTTTATTTTCTAAATACATGTCGGATAACTATGTATCCGCTCATGAGACAATAACCCTGATAAATGCTTCAATAATATTGAAAGGAAGAGTATGAGTATTCAACATTCCGTGTCGCCCTTATTCCCTTTTGCGGCATTTTGCCTTCCGTTTTGCTCACCCAGAAGCTGAGTGAAAGTAAAGATGCTGAAGATCAGTTGTGCACGCGAGTGGGTTACATCGAACTGGATCTCAACAGCGGTAAGATCCTTGAGAGTTTTCACCCGACCACGTTTCCAATGATGAGCACTTTTAAAGTTCTGCTATGTGGCGCGGTATTATCCCGTACCCACGGGCAAGCAACTAAGTCGCCGCATACACTATTCTCAGAAGGTGGACTTGGTTGAGTACCTCACCGTGAGAAAAGCATCTTACGGATGGCATGACAGTAAGAGAATTATGCAGTGCTCACCAACCATGAGTATAACACTGCGGCCAACTTGATTCTGACAACGATCGGAGGACCGAAGGAGCTAATCGCTTTTTTCTCGACAACATGGGAGTCCGTAACGCCCCTTGATCGTTGGCGAACCGGAGCTGAATGAAGCCATACCAACGACGAGCGAAGTCACGATGCCTGTAGCAATGGCAACAACGTTGCGCAAATCTATTAACTGCGAACTACTTACTCTAGCTTCACCGGCAATAATTAATAGACTGGATGGAGGCGGATATAAGTTGCAGGACCACTTCTGCGCTCGGCCCTTCCGGCTGGCTGGTTTATTGCTGATAAATCTGGAGCCGGTGAGCGTGGGTCCCGCGGTATCAAATTGCACTGGGGCCGGGTACAGCCCTCCCGTATCGTAGTTATCTACACGACGGGGAGTCATAGGGCAACCTGACGGACCGAACGACGCCAAATGCGCTGAGATAGGTGCCTCACTGATTAAGCATTGGTAACTGTCAGACCAAGTTTACTCAGGTCACTTTAGATCGTACTTTAAAAATACTTCATTTTAATTTAAAGGATCCGGGGTGAAGATCCTTTTGTAATACGGGCATCATGTGACTCTGCATGATTAGACGCCCATTGATCGGTATGTCGGGTGTGCTTCTCGCCAGGCTGCTAGTGGTGTACTGCTGTCGCCGTCAGTGCGGTCATCATGCAGTCATCTGGAGCGTGTATTGCACACATTTGTTTGGCGCATGACCGTAGCTCGCTTGATGACCCGTCTCATGCCGGCATAGAGAAAGCTGGCGTACGGGAAAAAACTGCATAAAGGCAATTAAAGAGGATAGCGAATTTTTTAATAAAATCTTAACTAATCATTAAAAGATAAATAATAGTCTATATACGTATATAAATAAATATTCAAAATAAAATAAACCTGCTTTAGCGTAAAGGATGGGGAAAGAGAAAAGAAAAAATTACGTACTATCGATTCAATTCAATTCAATCTCGAGTTAGAATCTCATGTCTGGCCGTTCTTGTTGATTAGACGACTAATCCGTTCTTGCAGATAGTCGCCGTACGAGACGATGTATACGGGCTTACGTCTGCCGTTAGCTTGTCACGACGAATCAAATAACGTATCAGTAAATCCCAGATTTGACGAAGAACGGGAGTAGAAGGCGGTGAGCTCCTCGTTCACGATTGACCGGTGGATGGGAGCGGGGTGAGTTGTTGGTGATGTGTGCCAGTAGCTGCCGCAATTGACCAGGTAGGCGTTGTCTTCGTCCGCCTCGATATCGAGGTAACCGGGGCATCTCCACCTGCAGGTTCGCCACGTCTGACGGTACAGGACGGTAATGAGCCAAATTTCTCATGCCATTCGAATGGATTTGTGGTGCCGTCCTGCTCGCCGTCTTAATGGCAGCGAGTGGGTAGGGGTTCAGGTACGGGTGAATCCAGAACAACCGAGGAGCGCGTCTTCCTTCTTGGGAACCGGCTAAAGAAGTCTCCTCCTTGCCCAGCGCCAGCAGCTCCGCAGCAAGCAGACGAGAGCCCGAACACATCCCAAGTAGGTATTGCCTGGCGAACGCGGAAGCCCGGATGCTTCTTCTTCGTTATCGGCCACGTTGTAACTCGTGAGTGGGAGTCTTCGATCGGATGAGAGGGTGGTCGGTGGAAGTTGGGGTTCAGGTAGCAGAAGGAATTCCACGGCTTTTCCGAATGACAGGTAGTATCCGGCACGGATTAGTCTTCTGGTGCTCCTTGTTGTAGGCGCGAATCGCGAGGTCCCACTTCTCTTCGTCTGTAGCCGAAAAGTGGAACCCCTGGTCTTGTTCGGAGTCGCCATTCGACATCCACAACACCGTGGTTGGACCGGTGAAGAAGCCGGTGTCGCGCCCCTCCGGCAGCGTCAATCGCGGCAACCTTCATCTTCTCCTCCATATTGTCGCCGAACAGCGCGAACAATTTGAACCTTGGGGACATTGGCCTTGGGGGTGTACCGAGCCATAGATCTGTTTTTATTGTATTGATTGTTGTTTGGCGTTGAACAAGATGTAGAAAAGATAGAGAAAGAATAAGATTAAGCGAAAATCTCTTTCACCGCCTCATCCCTAACTGATAGCTTATGACTACATAGACCCGCACAAACACGTATGTATCCGGCCGAATAACAACAGCCCATCCGGAGTGAACAACATATTAAATTAAACGCCTTCTTGTCAGTTGTTTGTTCTGGTCTGGTCTGCGCAATTTCGCGCCCGAGAAAAAGCTTTAGACGCGAAGCTCCCAGAACGTCTATGCCATACAAATGCGAACTCTCGGTCTAGTAACCACTTTCCCGGTGCCAAACGACCGCAAGTTGTCCGTTCCGAGCACTTCGCATTAAGCGCGTGAAACTATTGGCACGCCCTAAGAGCTCCTACGGATGGGAGTCGTACTTTGCTAATTCATAGTACGCCCAATGTGACGCACAATCACGGCTATGGCTCGGTGTCAAACATAGTTGCGTGATAACAGCGTGTTGTGCTCCGCGTTGCTTCTTGTGACCGCAGTTGTATATAAATAATCTTTCTTGTTCTTTTATAGACCACGTGTTTGTGACTTCTACATATGTCTTGGCCCTTCCAAGCTGTTCTTCCCTTTACCCACGAATCCAAGCAAACATCAATGTTCTGCACTTATCGGCCAGTCTAGTGAGACCGTATTTGGGGACGAAGTTGCCACGTTGTCTGCAGTGTTGATCTGTGGGTTAATGTCTTAGCAGTTGGTGCGTCGTGTTCGTCACTAGGATAATTCAGATGTTATGGAGATTTAGGTCTGGTCGATAGGAGGTTTTGTAGCTACCATTAGAGATCGGCAGGTTGGCTTTCG
>b371e863-795b-4efc-a0d9-558ee341b82b_Basecall_2D_2d bg_rmckiernpro_alis_GG_flowcell5_run2_2016_04_06_1252_1_ch101_read1237_strand_twodirections pass\bg_rmckiernpro_alis_GG_flowcell5_run2_2016_04_06_1252_1_ch101_read1237_strand.fast5
CTGTTGGTGCTGATATTGCTAATGCTAGGCGGCCGCACGTGATCACACAGAATCAGGGGATAACGCAGGAAAGAACAGCGTAGAGAGCAAAAGCGAGGACCGAGGAACAATCAAAACGCGTTGCTGGCGTTTTTCCAGGGCTCGCGCTGACGAGCATCACAAAATCGACGCTCAAGTCAGAGGTGAAACCCGACAGGACTACAGGCGTTTCCCCTGGAAGCTCCGCTCCGTTCGACTCTGTTCCTGCTTAATCTACCGGTACCTGTCCGCCTTTCTCGTCGGGAAGCGTGTGCGCCAGTTTTAAGACCGCTGTAGGTATCTCAGTTCGGTAGGTCGTTAGCCGCTCCAAGCTGGGCTGTGTGCACGAACCCCCGTTCAGCCCATACGCTGCCTTCTTAAGTAACTATCGTCTTGAGTCCAACCGCGGTAAGACACGACTTATCGCCACTGGCAGCAAGCCACTGGTAACAGGATCCGGCAGGAGGTTGAGCTAGGCGTCGGTCAGAGTTCCGACCTTATTACTGACGTACATCGACGACAGAGCATCGTATTTGTATGTGCTGGGTGGTTGAATCAGTCCTTTCGGAAACACCAGTCTTAGTGCGGCAGCAAACACGACCGCTGGTAGCGGTGGTTGTTGTTGCAGGCAGGATTACCCACAGAAAAGGCAACCTCAAGAAGATGCTTTATTATTTTCGCGAATGGTCTGACGCTCAGTGGAACGAAAAACTCACGTTAAGGATTTGGTCATGACAGGTGGCACTTTCGGGGAATGTGCGCGGAACCCTATTTGTTTATTTTCTAAATACATTCAAAATATGTATCCGCTCATGAGACAATAACCCCTGATAAATGCTTCAATAATATTGAAAAGGAAGAGTATGAGTATTCAACATTTCCTGTCGCCTTATTCCCTTCCGGCATTTTGCCTTTCCTGTTGGCACCCAGAAGCCTGGTGAAAGTAAAAAGATCGGCGATCAGTTGGGTGCACGAGTGAGCTTACATCGAACGGATCTCAACAGCGGGCCAATCCGAGGTTTTGCTGAAGAACGTTTCGACTGATGAGCACTTTTTAAAGTTCTGCTATGTGGCGCGGTATTATCCCGTATTAACGCCGGGCAGAAGCAACTCCGGTCGCATACACTATTCTAGAATGACTTGGTTACCACTGACGAGTTAATAGAAAGCATCTTACGAGCCGAACTAGTAAGAGAATTATGCAGTGCTGCCATAACCATGAGTGATAACACTGCGGCCAACTTACTTTTCTGACAACGGATCGGAGGACCGAAGGAGCTAACCGCTTTTGCAACATGGGGGATCATGTAACGCCCCTTGATCGTTGGAAGCCGGCTGAATGAAGCCATACCAAACGACGAGCGTGACACCACGATGCCTGTAGCATGGCAACAAAGGCTTCGCAAACTATTAACTGGCGAACTACTGACTCTAGCTTCCCGGCAACAATTAATAGACGGATGGGAGGCGGATAAAGTTGCAGGACCACTTCTGCGCTCGGCCCTTCCGGCTGGCTGGTTATGCGATGCTGATAAATCTGGAGCCGGTGAGCGTGGGTCCGCGGTATCAGTGCAGCACTGGGGCCATATCTAAGCCCTCCCGTATCGTAGGTCCTTACGAGACGGGGAGTCAGGCAACTATGGATGAACGAACAGACGAAGTTACGCTGAGATAGGTGCCTCACGATTAAGCATTGGTAACTGTCAGACCAAGTTTACTCATATATACTTTAGATTGATTTAAGACTTCATTTTAGATTAGGGACTTACGCTCCGTAGTTTGACAGCGTACGCGGCCGCTGTACTGCAGTGCACTAGTTACTGCTAGTCTTGATTGGGTGTCTGCTTCTCTAAGGCTTAGGTGATCGTTAGCAGTCAGTGCGGTCATCAATGCAGTCATCCGAGCGTGTATTGCACACAACTTTGTTTGGCGCATGATGAGCCGTGACGTACCGTCGTCTCATTAGCAGCACATAGAAGATGAATGGGAAAAAACTGCGACAGGCAGTAAAAGAGGAGCGAATTTTCAATAAATCTTAATAATCACGTAAAGAATAATAGTCTATATATACGTATATAAATAAATTCAAAATAAATAAACTATTATTTTAGCGTAAAGGATGGGAAAGAGAAAAGAAAAAATTGATCTATCGATTTCAATGCAATTCAATGGCGGGCTTGACCTCATGTCTGGCCGTTCTTGTCGATTAGACTAACTAATCCGTTCTGCAGATAAGTCGCCGTACGAGATTGGCCGCTGTACGGTCTGCCGTCTTCCTGCCCTACGAATGCCTCAACGTATCATTAAATCCCAGATTGACGAAGAACGAGGGATCGCGCTCCTTTCAGCGGATGCGTAGAGCTGGCGGGGTAGTAGTTGTTGGTGATGTGCCATCTATGCCGCAATTATTGACCAGGTAGGCGTTGTCGTCCGCTTCGATAATGAGGTAACCCTGGGGCATCTCCACCTGCAGGTTCGCCACGTCTGACTGGTACAGGACGGTACATCCGACACGTCCTCATGCCATTCGAAACCAATTTGGGTGCCGTCCTCCGCGTCTTAATGGCAGGTGGGTATAGGGTTCAGGTACGGACGAATCAGAACAACAACCGAGGAGAGCGCGTCTTCCTTCTTGAAGTGGCTAAAGAAGTCCTCCTTGCCCAGCGCCAGGAGCTCACTCGCAGCAAGGCAGACGAGAGCCCGAACACAATCCCAGTAGTATTGCTCGTGAAACTCGCGGAAGCCCGGATGCTTCTTCTCGTCAGCGGCCACGTTGACCTCGTGAGTGGGAGTCTTCGATTGGATGAGAGGGTGGTCGGGCTTGAAGTTGGATTGCTGAGCAGAAGGATTCCACGGCCTTTTTCCGGAATGGACAGGTATCCCGGCACGGATCTGGTCCTGGTGCTCCGTTGTAGGCGCGAATCGCGAGTCTACATTCTCTTCGTCTGTGATAGAAGTGAATCCTGGTCTTGTTCGAGAGTCGCTTCACATCCACCGTATTTGACCGCGTAGAAGAAGCCCGGTGCTCCCGAGGCAGGTCAATGGCGCGGGCATTCATCTTCCTCCAGATGTCGCCGAACAGGGGCAAGTCGATCCGGGACATTGGCCTTGGGGTGTAACGAGCCATAGATTTTCTTCCCCGTTCAGCACTCTATGGTACATTAAGATCGAGTGAGCAAACGTGTTTTGCGAGGATATCAACTTCTTAACAATTCTTTGGAGATAAGCTTTGGCAATTGCGAAGAACGTATCTCTGTAGTTCTTCTGTCCCCATTTAAAACCCAAAAATTTCCGAAAATTCAGTGCATCAACCCTAAATTAGACCTAATTGAAATCAGTAGGGTCGCTCGTATTTGAAATATTACAAAAACAAGTCCTATAAAACTCTAATTAACCTTATGTTAGATTTTCAGCACGTGATTTTAAGTTCGTCTAGTTTTGCTTAAATTTTGACCTCTACTTTTCTCTCTGTTTTAATCAGGTAGACAAGTTCAGCCAAAGTGTGGTTGTGAAATTTATTCTGGCGATGCGCAAAGTGGAGTCTTTTCTATTTCTTGCATAACTCGCAGAAGAAGGTATTTTACGACATAAATTGTATATTCCTTCCCAGGATCAGCAACATAAGATATTGGCTTTGATATTATATTGCATCTTGATGCATGTGTGTTGTGGTTAAGACAATAAATAAAGGAAGTTTCTTCTTTTCTTCTAGTTTTTCCTCTCAGATAAGTTCAACAGAGCCATGGTGAGGGACGATCAAACGTCGTCAATAAGAGGTGATTGGGTCATCTGGATGTTGGGTCACGTTCGTCTGCAATTATCGGCCAGTTCAGTGAGACGGTATTGGGCAACGAATTGCCAATTGTCGCAGTGTCTGTGATCCTGTGTAATGTCTGATCGCCGTCGTGAGTTCGTGTCATCCGCGCATGATTCAGATGGTCCTGGAGATCGTTGCTTGTACCGGCTGTTTGTGGCTCTACCATCTGGATGGCAGTGTCTCAGTCGTTTATGTTG
>d2374902-8d3c-44e1-8c90-aa1b9476949c_Basecall_2D_2d bg_rmckiernpro_alis_GG_flowcell5_run2_2016_04_06_1252_1_ch101_read1273_strand_twodirections pass\bg_rmckiernpro_alis_GG_flowcell5_run2_2016_04_06_1252_1_ch101_read1273_strand.fast5
GTACTTTGGTGCATGCTCTGTTAGGGTTCACGGTCGGGATTATCCACGGGCGATAACGCAGGAAAAGAACATGTGAGCAAAAGGCCACCCACGCCAGGAACCGTAAGGCGCGTTGCTGGCGTTTTTCCATAGGCTCCGCCCTCCGACGCTGACAAAACAATGGGACGTGCTAATACTTTAGCGCGGCGAACCCGACAGGACTATAAAGATACACCAGGCGTTTCCCCCTGGAAGCTCCCTCGTGCGCTCTCCTGTTCCAACTCACGGTACCGGATACCTGTCCGCCTTTCTCCCCTTCGAAGCGTGGCGCTTTTCTCATAGCTCACCCTGTAGGTACTCAGTTCGGTGGGTCGTTCGCTCCAAGCTGGGCTCGTGTGCACGAACCCCCCGGTCAGGCCCGACCGCTGCGCCCTTATTAGCGGTAACTATATCGTCTTGAGTCGGACCCGGTAAGACACGACTTATCGCCACTGGCAGCAGCCACTGGTAACAGAAATTAGCAGAGCGAGGTATGTGGGTGCGGTGCTACAGAGTTCGACTGTGGCATGGTAGATAGGGTAAAGAAGAACAGTATTTGGTATCTGCGCTCTGAAACAGTGCTTTCGGAAAAGAGTTGGGTATGTGCGTACCGGCAAACAAATAGACCCGCTGGGCCTTATTTTATGTTTGCAAGCAGCAGATTACGCGCAGAAGGATCGCAGAACCTTTGATCTCTTTCTACGGGGTCTGACTGGGCCTTGAGAACGAAAAGCCACGTTAAGGGATTTAGGTCATGACAGGTGGCACTTTCGGGGAAATGTGCGCGGAACCCTATTTGTTTATTTCCAAATACATTCCCAAATATGTATCCGCTCATGAGACAATAACCCGTAAATGCTTCAATAATATTGAAGGAAGAGTATGAGAGTATTCAACATTCCGTGTCGCCCTTATTCCTTTGCCGGCATTTTGCTTCCTGTTGTGCTCACCCAGAACGCCTGGTGAAAGTAAAAGATGCTGAAGATCAGTTGGGTGCACGAGTGGGTTACATCGAACTGGATCTCAACAGCGGTACAGTACCTTACCAGTCGCCGAAGAACGTTTTCCAATGATGAGCATTTTAAAGTTCTGGCTATGTGGCGCGGTATTATCCGTATTGACGCCGGGCAGAGCAACCGGTCGCCGCATACACTAAGGTCCTGAATGACTTGGTTGAGTACTCACCGTGTCACAGAAGGCATCTTACGGATGGCATGACAAGTGAGAGAATTATGCAATGCTGCCCATAACCATGAGTAATAACACTGCGGCCAACTGATTCTGACAACGATCGGAGGGCGAAGAAGATGGCCATTTGCACAACATGGGGGATCATGTAAACTCGCTGATCGTTGGGGGACCGAGAGCTGAATGAAGCCATACAAACGACGAGCGATCACGATGCCCCCGTAGCAATGCAAAGCTCGTCGCAAACTATTAACTGGCGAACTACTTACTGAGCTTCCGGCAACATTAATAGACTGGATGGAGGGCGGATAAAGTTGCAGGACCACTTCTGCGCTCGGCCCTTCCGGCTGGATCATGCTGATAAATCTGGAGCCGGGCTCGTGGGTCCGCGGTATCATTGCAGCACTGGGGCCAGATGGTAAGCCCTCCCGTATCGTAGTTATCTACACGACGGGGAGTCAGGCAGACTATGATACGAACGAAATAGACAGATCGCTGAGATAGGTGCCTCACTGATTAAGCATTGGTAACTGTCAGACCAAGTTTACTCATATACTTTAGATTGATTTGTAAAACTTCCATTTTAATTTAAAGGATCAGAACAACCGGTGGATTTTGGGTGGGAGCCGTACTGCATGCACTAGTTGACTGCCAGGTCTGACTGTCGGGTCTGCTCTTCTACAGGCTTACCACTGCTTATTTAGCCCAGTCAATTGCGGTCATCATGCAGTCATCCGAGCGTGTATTGCACACATTTGTTTGGCGCATGATGAGCCGTGATACCGTTGTCGTCTCATTGGCAGCACATAGAATGAATGGGAAAAAGTGCATAAAGGCATTAAAGAGGGATGAATTTTTTAATAAATCTTAATAATGCCGTAAAGATAAATAATAGTCTATATATACGTATATAAATAAAACAGTGCGTAAATAAATAAACTATTATTTAGCGTAAGGATGGGGAAAGAAAGAAAAAATTGATCTATCGATTTCAATTCAATTCAATCTCTAAGTTAGGATCCTCATGTCTGGCCGTTCTTGTTAATTAGACTAACTAATCCGTTCTGCATAGTCGCCGTGACCCCAATTGGCTGGTGCTCGTGGTTTGCCGTCTTCCTGCTAGATCCACGGCTGACGGTATCATTAAATCCCAGATTGACGAATGAACGGGAGGGATTGGCGCTCCGGTTCACAAACTTGACCCGTGGATGGGAGCGGGGTAGTAGTTTATGATGTGTGCCATGTAGCTGCCGCAATTACCGAGTAGGCGTTGTCTTCGTTCACATACATGAGGTAACCCTGGGGCATCTCCATAGTGCAGGTTCACGTCTACTGGTAAGAGGGACGTAATGAGCGACACGTCCTCATGCCATTCGAACTCAATTTGGTGCCGTCTAGCTCACGTTAATGGCGGCAGGTGGGTAGGGGTTCAGGTACGGGTAACGAATCAGAACAACCGGCGAGGAGCGCGTCTTCCTTCTTGAAGGTGGGGAAGTCCTCCTCCTTGCCCAGCGCCAGAGCAGCTAGCAGCAAGGCAGACGCGAGCAGAACACATCCCAGTAGTATTGCTCGGCGAACTCGAAGAAGCCCGGATGCTGTTCTTCTCGTCCGGGATGTTGACCTCGTATAGTGGGAGTCTTCGATTGGATGAGAGGGTGGTCGGGCGTTGAAGTTGGGTTCAGGTAGCAGAAGGATTCCACGGCCTTTTAGCCCGGAATGGACAGGTAGTATCCGGATCGTACTGTTACTCTGGTGCTCCTTGTTGTAGGCGCGAATCTATAGAGCATGCTTCTCTTCCTGTCTGTGATAGAAAAGTGGAACCCTATTGTGTTCGAGAGTCGCTCGGTCACATCACACCGTGGGCGTAGAGAAGCGTGTCAGCACAGGCAGCGTTGCCTGGTGCCGGGATGCGGGCATCGTGCCATCTTCTCCTCCATATTGTCGCCGAACAGCGGAGACACGTCGATCGTGGGGACATTGGCCTTGGGGTGGAAGCCATAGATCTTGTTTTATATTTGTTGTAAAAGTAGAGCCACGTACTTCCTTATGATCTGTAAAGAGAAAAGAAGCGATGGAACTTGAGACTACGAATTAGAAAGACCAATATGTACTTCTTGCATTGACCGGTTGCAAGTTTATATATGTAAATATGTAAGTTTCACGAGGTTCTACTAAACCACAAACAACACGGTGGTTAGAAGAAGAGTGTGAGAACAGGCTGTTGTTGTCACGCGTTAGACAATTCTGTTTGAAAGAGAGAGAGATAACAGTACGATCGAACGATTGCTCTGTGGGAGATTACAGTGGGCATCATAGCAGTGGTGATGAACCCTTTCCCCGCTTCCAGAACCTCTTCGATTGCTTTACAAAACCTGTGAGCCGTCGCTAGGACCTTGTTGTGTGACGAGATTGGAAGCTGCATCCAATAGGATGACAGGAAAGTCGAGCGTGTCTGGGTTTTCAGTTTGTTCTTTTGCCAAAACAATCACGAGCGACGGTAATTCTTCTCGATAGAGGCCACGTGGCCTTTATGAGGACTGGATTCAAGAAGGAGGAAACATTCTTTTCTGGCCCTGATAATAGTATGAGGGTGAAGCCAAATAAAGGATTCGCGCCCAAATCGGCATCTTTAAATGTGCAGGTATGCGATAGTTCCTCACTCTTTCCTTACTCACGTTCTCGTCTGCGATTATCGTAAGTTCAGTGAGAGACGGTATTGCAACGAAATGCCACGTTTGTCGCGAATGTCTGTACTGTGGGTTAATTGTCTGTGATCGCCGTCGTGAGTTCGTGGTCATCCGCATGACTTCAGATGGTCATCTGGAGATCGTTGCTTGGACCGTGTTGTAATACCATCTAGGCTGCGATCCATTTATGTTCATGTCAAATATG
>7c2017ed-72de-4f92-b766-30666ab74ecd_Basecall_2D_2d bg_rmckiernpro_alis_GG_flowcell5_run2_2016_04_06_1252_1_ch101_read1299_strand_twodirections pass\bg_rmckiernpro_alis_GG_flowcell5_run2_2016_04_06_1252_1_ch101_read1299_strand.fast5
CCGTCGTGTTGATGATGCTCTGGTCTAATTCAAAAGCGAGCCGTGGTACAGAATCAGGGGATAAAGCAGGAAGAACATGTGAGCAAAGCCAGCAAAAAGGCCGAACCGTAAAAGGCCGCGTTGCTGGCGTTTTTCCATAGGGCTCCGCCCCCCTGACGAGGGGCAACCAAATCGACGCTCAAGTCAGCAACCCGATGGTGAAAACCAATAGACTATAAAAGATGAGGGCTGTCCTAGGCAGCTCCCTCGTGCGCTATCGCCCTGTTCCCATACGCTTGCTGCTCAATGACCTGTCCGCTTTCTCGTCGGGAAGCGTGGCGGCCTTCTCATAGCTCACGCTGTAGATATCTCAGTTCGTAGGTCGTTGCCAACCCCACTCCTGTGCACGAAATGGCCCCCCGTTCAGCCCGACCGCTGCGCCTTATCCGGTACTGGGTGGTTTGAGTCCAACCCGTGACAACAACTTAGCCACTGGCAGCAGCCACTGGTAACAGGATCAAGAGCGAGGTATGTAGGGCGGTGCTACAGAGTTCTTGAACCTTATGACTACGGCTACACGAAGAACAAGTATTTGGTATCTGCGCTCTGAAGCAGTTACCTTCGGAAAAGAGTTGGGTGCGGCATGGAAACAAAGGACTGGTCGGCTTTATTTTGTTTGCAAGCAGCAGATTACGCAGAAAAGGATCAAGAAGGTTCGTACTTTTCTGGACGGTGACGGACCGAGTCGAATAGGAACTCACGTTAATAGAAAGTTGTTTGGTCAACTGGTTAACGTCGGACTCAGCAAAGTTCGATTTGATTGAATAAATCACACGTTGTTTGGCCTTAAAATGTTGGATTATACGACAACAGACAGATAGATGATGACAAATAAACGACCGACTTTATTACAGACATACAACAATACCAAGGGGTGGTCGCTCATATTCAACGAAACGTGCTCCAGGCCGCGATTAAGATTCCAACATGGATGCTGATTTATATGGGATAAAATGGCTCGCGATAATGTCGGGCGATCAGGTGTCCAAATCTATCGATCTGGGAAGCCCGATGCCATAGAGAGGCTGTTCCTAAACCGGCACCTGGTTCAATGATGTTACGATGAGATGGTCAGACTAAACTGGCCTGACGGAATTTATGCCTCTTCCGACCGTAAGCAGTCTTATCCGTACTCCTGATGATGCATGGTTACTCACCACTGCGATCCCCGGGAAGGCGCATTCCAGGGTATTAGAAGAATATCCTGATTCAGGTGAAAATATTGTTGATCCCTGGCAATGTTCCTGCGCCGGTTGCATTTCGATTCCTGTTTGTAATGTCCTTTTAACAGCGGGCCGGGGTCATTTCGCCTCGGCTCAGCGCAATCACGAATAGAATAACGGTTTGGTTGATGCGGATTTTGATACCCATAAACCATGATATGTTGAACAAGTCTGGAAAGAAATGCAGCACCTTTTGCCATTCTCACGGGGATTCAGTCGTCACTCATGGTGATTTCTATTGATAACCTTATTTTGACGGAGGGAAATTAATAGGTTGTATTGATGTTGGACGAGTCCCGTAGAAAACATCCAGAACTGCTGCCATCCTGGAACTGCCTCGGTGAGTTTTCTCTTCATTACAGAAACGGCTATTTTCAAATATGGTAAGTCGATAATCCTGATATGAAATAAAAATGCAGTTCATGTTATGCTCGATGAGTTTTTCTAATCAGAATTGGTTAATTGGTTGTAACCGCGGCTCGGGAAGTTCCTATTCTAGCTAGAAAGTATAGGAACTTCAGAGCGCGGTCCCGACCAAAGCGCTCTGACGCACTTTCAAAACCAAAACGCAAAGCGGACGTAACGAGCTACTAAAGGTGCGATACGCTTCCACAAACATTGCTCAAAGTATCTCTTTGCTATATATCTCTGTGCTATGCTATGACGCATCCACCTTCGCTCCTTGAACTTGCTGGTGAACGTATCTCGACTCATTTTTTATTGTTTATCTCCGTTTATTCGACAAATTGTAGTAAGAACTATTCATAGAACGATCGAAAACAATACGAAAATCGTAAACATTTCCTATAATAGTGATATAGAGACAAATAGAAGAAACCGTTCATAATTTTCTGACCAATGAAGAATCATCAACGCTATCACTTTCTGTTATCAAAGTATGCGCAATCCACATCGTATAGAATATAATCGGGGATGCCTTTATCTAATGCATGAGGCATTCGCTGAGATCAGTAAACGGAAGTGGATCAGGCTTTTGGAAGAGAAAATAGACACCAAAGTAGCCTTCTTTAACCTTATTACGATGGGCAGTTGCAAAGTTAAGAGACTGCATTATAGAGCACAAAAGGAGAAAAATAATCTAAGATGCTTTGTTGAAAAAAGGCCCCCTGGGATGCATTTTGGTGAACAAAGAAGTAAAGCCGATTCTTTAGAGCCAAATAGCGCGTTGCATTTTCTGTTCTGTAAAAATGCGAGCTCATTCTTTGTTGAAAATTAGCGCTCTCGCGTTGCATTTTGTTTTACAAAATACGAAGCAAGATTCTTCAGTTCAAAGCGCTTTCGTTGCATTTCTGTTCTGTAAATGCAGCTCAGATTCTTTGTTTGAAAAATTAGCGCTCGCGTTGCATTTTGTTCTACAAAGGTGAAGCACAGATGCTTCGTTACTGATCCGTCGAGGTTCAAGAAAAGAAAGCAAAGAAAAGGAAGGGGCCTCGTTCGAATCACGTATAGAAATGATGCATTACCTTGTCATCTTCAGTATCATACTGTTCGTATACATACTTACTGACATTCATAGGTATACATATACACATGTATATATCGTATGCAGCAGAAGGTTAAATAATCGGTGTCACCATAAGAAGCTTTGGTGAGGGAACATCGTTAGTACCATTGGGCGACCTTTATCCTCTGGCAACCGCAAGAGCCTTGAACGCACTCTAGCCGTGATCATTCTTGCCTCGCAGACAATCAACGTGAGGACAATTCTGCTAGCCTCTGCAAAGCTTTCAAGAAAAATGCGGGATCATCTCGCAAGAGATCACCTATTTCTCCCTTGCAACCGATTCGACAACTGCGTACGGCCTGTTCGGCAGATCAAACCACCGCTGGAAAGTGCCTCATCCAAAGGCGCAAATCCCTGTACAATGACTTTTACTCCACGCACGGCCCCCTCGGGTTTTAAACGTGACCGGAGCAATCCCGCAGTCTCAGTGGTGTGATGGTCGTCTATGTGTAAGTCACCAATGCACTCACGGCGTGACACGGCTGGGGAACATGCTCGGAGCATGTATCAGGTATGGTCCAGAAACCCTATACCTGTGTGGACGTTAATCACTTGCGATTGTGGCCTGTTCTGCTACTGCTTCTGCTCTATTTTCTGGGGAAGATCAGTGCTCTATCGCTAGGGGACCGTGAAAGAGAACTGCAAAGGTCGACGATCTTGGTTCATTTGACAACCACGGTTACGCGCGTTTTGCGCTCTGTCATCTTTGCCTTCGTTATCTGGTTAAGGTGCTCATTTTAGTATATTCTTCGAAGAAATCACATTACTTTATACGTATAATTCAGCTTATTATAATTCAGTAGCTAGGATAAGAGTCATATGCTAGGTGGAAAAAGGCGAACCCATTAAGCGGCATAAAATATAGAGTGTACTAGAGGAGGCCAAGAGCTAATAGAAGAAATTGCGCGGGAAGGACTGTGTTTGACTGCAGTGCACTAGTGGTTCGTAACATCTCTGTAATGCTCAGCCGTTCAGGGTAATATATTTTTAACCGCGACGTTCTCGCCATAACTTTTAAACAGTGATACTAATATTGAACTTAGAAAGAAAAGGGTATAAAGTTAATGCTTAATCTTGTCTTGGCTTAAAGTAATATGTACTTATTTACGTCATCACAAATCTAGCAGAAAAACGCTAGTAGTATTTATGTATGTCGCAAATCATTATCCTCATCAAGATTGCTTTATCTCGAGTTAGGATCTCAAGATCCGGAGTTACGCAGACTCTCGTCCTCCTCTTGTCAAACCGCATGACAAACATCTCATGGCCCGCTTGGTCGCTCGGGCCAAGCCGCACCGTTGCCTCTCTACGGGCATGGTCGTAATGATATTGACGAGTCGCCTCTGCTCTTGCCTCCTCGTAAGCGCGGCAGCTGCTAAAGGGATAACTTGTCTTCGTCTATGGCTCCAGACGACCCAGGCGTCAAAATTCTCGCTGTAGCCGTCGAACCCGTTGTTACGCAGGAGTAACGCTCGTAGGGCGATTGCATGAGTCCGGTAAGGGATCAGCTCTTCTCATTTTGCCGTGCTGAAGCAAGCAGTGGTTGGTGCACCATCCACCATTCGCGTCGAGCATGCTTTCACATGTATAGGTGTAAAGGAGTTATCGTTCGTCC
>450301a3-9452-41f6-9333-eca10a7132d3_Basecall_2D_2d bg_rmckiernpro_alis_GG_flowcell5_run2_2016_04_06_1252_1_ch101_read620_strand_twodirections pass\bg_rmckiernpro_alis_GG_flowcell5_run2_2016_04_06_1252_1_ch101_read620_strand.fast5
AGAACTTTCTTAGCCTGACTATTGCTCATCCAGCATTTTCAAACTGCAAATTAAGAAAAGCCACGCGTGTGCACCTTTTTCGCCGGTTCCCGTCTGCATTATGCAATAGACAGCACGAGTCTTTGAAGTAACTTATAAACTGTATCACAATTTAAACCTAAATAGATTCATAAACTATTCGTAATAAAGCTGTTTAAAACTATGATGAAAAATAAGGGCAGAAAGACTAATAATTCTTAGTTAAAGCACTCTGAGAGTGTCGATCCTTAGAGCTTGCTACCAGCCTAACTTTCTCCGGTGCTCCTTCTCTTGGTCACGGATCAACCCGACGAAGAATCTTACGACTCGGGCTCTTAGAAGTGGGATCACACGTGGTGATATCTCGCTGTTCAACCACTTGGGGACTGATTGGTGGTCCTCAACATACTTCACGAGAGCCTGGAGACAGATTCCTTTTGGCGTCGGCCGCTGGCGACAATTCAACAATGGGTCGCTCTTCTCTGAACGATCATCCGAATAGCGATGACAGCAAGTCCGACATCGGGGTGGCGAGGATATGGAGTTCAGTTTCGGCGAGGGCGGAGACTTGCAGACCCTTGACCTTATTACTCGCCTTAAGTGCGATCGACAATAAACACGTGCTCGATGCCCTTCGGGCTTCTACGGATGACAGCCTCATCTCCGCGTACGCATCCATCCGTCCACAAATGTCTCTTAGGTCCTTTCGTTGTCAACTAACACGAGGACGACGCTTGGGCTTCGGACTACCACAGTTTCGCCGGTGAGTCGTACGGTCGATTTCCATTTCAGGCGTCACAATTCGTGCCTCGACTCCAGGGAGCAAATGGATGAAGGCCTCGAGATATCACTGTCATCGTTAGGGACTTACGACCGTGCATTGTCTCTGTCAGACCGGTATATGCGGATACAAAGTGTTCGATAGCCATTGAGGAATCGGGAGCTGTCTCCAATGGAGGGTGCCGCCTAGTGAATCAGGCGACGTCACGGAACTCAGGTCATACTTGGAGCACACGTCTTGTGCCTAATGTAGGACATGAGATGATATGTTTGAGAATAAGAACACCCACTGTACTGTACTGTTTGGATGGCGTTCAGTAGGATTCACTGAATTGGGGAACGATTGTTTGGTCGCCTCGGTATGCCGAGCATATGGCCAATCACAAGAGCATAGATATGGCTCTGCGGAAGGAGTCCAATAACCTCAGTACTCGCAGGCTTTGTGCCCCCACCATCCCGGTAGTTCTGCTCAACGCCGGTGGTACTGAAGGGTTGGCGATCACGTTGCGTGAGATCATGACTCCTTTCGGCATGCAGACGTTCCACTTGAGTAGCACACAAATGCTGTTCGCCGGGCACCTTCACCGAGCTCCATCGCAATGCTGACCATGGCGGGAGAGACTTCCCAGCCTCGGCTTCGGAAACGTAATGTATCCTGCTGGAGGCTGACTCTGCCAAGAAGCTGCTCAGGTACATGAGATAAGTAGATTCTGTTCTTCGGTAGACTAAGCTTGGCTGCAGCTTCCGATGAGATGGAGAGGAGAGGAAACACAAGTCACAAAGCTTGGCCTTGAATCAAGCAGCTGATGCGTCAGCTCGGCGGCGGAGTAGCGCTTCGTTGGCGGGGAGTGAGAAAGCCCAGTCTGTGAACGGCCCAGAATAGGGGTAAGGAATCGATAGTGTTGGCCCCACCGAGACCCCCTGAGTTCTTGGATTCTGACCGGCGTGCGATGCGCCCAACCAAATTCCTTTGATAGACTACGAGCCAGCGAGTCGCGACGCGATCGCTACCTCTTTCGAATTATATGACTTCCGCGGTAATACCACAGGTGTATGGGTCCCGGGAGCTCGTCGCACTCGTCCATATCTCATTGGAGCATAACCGCTCTTGAATATTGTCGGGAATTGGGTCCAATTGACCGGACTCCTTTGGAGGTAAAAACCAGCGTGATCCGTTTTATTGTATTGATTGTTGTTTTGCTACTCTTTTGAACAAGGTTTAGGAAAGATAGTAAGAAAGAATAAATGCAGCGAAAAATCTCTTTCAAAGCTCATCCTCGATATATTATATGATATAACGACCGCACAAACACGTATGTATCTAGCTCGAATAACAACAGCCCGGCGCGAGTGAATAACATCTTTAAATTAAACGGTCTTTAGTTGTTTGTTCTGGTCTGGTCTGCATTTCGCGCCCGAAAAAGCTTTAGACGAAGCTCCCAGAACGTCCTGCCATACAAATCCGAAACTCAAGTCAAACCGTCCACAAATTGGACGGAACAAAGCAAGTTTGTCCGTCCGAGCATTCGCATCCCTCCCGCGTGAAACTATTGGCACGCCCTAAGGGCTCCTACGATGGGAGTTGGTCATTAGCGTTCATTATCGCCCAATGTGACGCACAATCACGGCTATGGCTCGGTGTCAAAAATACGTTTTGCGTGATAACAGCGTGTGCTCTCTCGCGTTGCTTCTTGACCGCAGTTGTATAAATAATCTTCTTGTTCTCTTGTTATAGGACCACTGTTTTGTGACTTCCACCTTCCTTCCGACTGTTCTTCCCCTTTACCTAAAGAATTAAGCAAAACACTCCACGTTGTAGCTGGTTGACAACGTTTGACGTTCGTTTGACGTA
>582801aa-50b2-4775-ae07-8d55c7dcb8a8_Basecall_2D_2d bg_rmckiernpro_alis_GG_flowcell5_run2_2016_04_06_1252_1_ch101_read673_strand_twodirections pass\bg_rmckiernpro_alis_GG_flowcell5_run2_2016_04_06_1252_1_ch101_read673_strand.fast5
TGATTTCTGGTGCTGATGTATTGCTTAAGCCGTCTACGCCAGGGTAATATTTTAACCGCCGACGTTCTCGCCATAACTTTTAGGCCGTGATAACTAATATTGAAACTTAGAAGAAAGCTTGGGTTAAAGTAGTGGTTACATGGCTGATCTTTAGTCCATCACAAATCTAAAATCATTATCCTCATCAAGATTGCTTTATCTCGAGTTAGGATCCTCAAAGCTTGGAGTTGAGCGCAGACTCGTCCTCCGTCAACCGCATGACAAACATCTCATCAGGGTTGGTCGGCCGGCCAAGCCGCAGCGTTGCCTCTCTACGGGCATGGTCGTAGATGATATTGAACAGAGTCGCGCCTCTGCTCTTTAAAGCGTGCCGCGGCAGGATCTAAAGGGATAATTGTCTTCGTCGGCCCAGAGCTGGGCAACCGCCTGTTTGGTGCCGTCGAAACCAGGGCGTTCGTCGGAGGAACTCCATACGCTGGTGGTGAATTCCATGAGTCCGGTAAGGATCAGCTCTTTCTCATTTTGCCGTGCTGAAGCAGCAGTGGTTGGTGTGCACCATCCCTACCATTCCGACGGTCCCACACCTGCTTTTCGATGCTGGTGGGGGAGAATTCCAAACCAATGCCTCGTGCCCATTGCCCACCGATAAAAGCGCTGGCGGCCATTCCGCCTTGCTCAGGGATCACCGGTCATAGGCCCATGGGAAGGAGAAGTGCTTTCGAGCGCTATGCGGAGGGCAATATGCGAAGGAACTCCATTGGTCGAAGACCCTGAAGGTGAAGGCGTTGTAATTGACGGCGACCCCCGCACTGTTAAGATCGATTCCCGATGATTCCAGCTCGGTTATGAATTATTTGGTGAGGAAGTCCGGCTGACGATGGTTTAACCGGATCAGGTTCTCTTTGGTGGCAGAAAAGGAAATCCATTTGGCTCTGGAGGCTCCATTTGGAAGTTGACAATAGGCAGTGGTGCAGCCATCACGGGCTGCCTTGGCACCCGTATGCAAATTCCGTGCGGGTATTAAGCATGACAATCTCGGAGACATCGCGTTCAGCGCTTTGCAATACGCGAATCTCCTCGTAGTATTTCTCATCTTTCCGGGCCCTCACGACACCCAGTTAGAATGAGCTACTGTTTAATATTCGTCCGTCTTTAAATTCCTTTCATACAATGAAGACGGCAACATTTGCGCTGTATCCTTCGGCCTTAGTTTGGCGGCGCCTGTCGGAATTCAGGGAATGCCTTATCTAGAAATCCAGGCGAGCGCTTACTCGTGTACCTGTCGGATACTGTTTGTATGTGCACGGGTGTTCTTATGTTTCTTCACTATGAAAAAATGAAATAAGATGCTAGCCCTCTTCGATCCCAATTACCCCAATGCCCGGTTAAACGTAGAACGTGCTATCCACAAGGGGAGCGTCGCGATAGTTTAATGTTACTCAACCTCGTCCGCTGCCCCACTGTTTACATGGTAAGCCAGTGCTTGTGCCGATCACCACCCCAGTTCCG
>5f3de2e0-5aaa-43b9-9a40-eb9b115f025c_Basecall_2D_2d bg_rmckiernpro_alis_GG_flowcell5_run2_2016_04_06_1252_1_ch101_read698_strand_twodirections pass\bg_rmckiernpro_alis_GG_flowcell5_run2_2016_04_06_1252_1_ch101_read698_strand.fast5
AACTTTTCTTTGGTGCTGATATTGCTGGCGCATCGACGGAAGTGGGACCACTTCGTGATCTCACTGACGAATCCGGGTCACAGATCAACTCGATGACTGCCCCTCCGACTCACAACTCGAGCAAGACAGCCGAACGACGATGAGGGTGACACCACTGCATATGGATATCACAACAGTCCAATAGTTAAGATTGCAGATCGATAGGCCGCACCCGATTATCAAAAAGGATCTTCATCTACCTAAGTCGTCCTTAAATCAAAATGAAGTTTAAATCAATCTAAATATATGAGTAAAGCTTGGTCTGACAGTCCAATGCTTAATCAGTGAGGCACCTATCTCAGCGATCTGTCACTTCGTTCATCTCCATAGTTCACCTGACTCCCAGCTCTGTAGATAACTACGATGGGAGGGCTTACCACATCTGGCCCCAGTGCTGCAATGGTACCGCGGATCGACCGCTCACCGGCTCCAGATTTATCACTAATAAACCGGCCCAGCCGGAAGGGCCGAGCGCAGAAGTGGTCCTGCAATTTATATCCGCTCCATTTGCTTAATTGTTGCCGGGAAAGGGGTGAGTACCGTTGTGCCAGTTAATAGTTTGGGACCGTTGTGCCATTGCTACAGGCATCGTGGTGTCACGCTCGTCGTTTATGGTAGTCGGTTCATATCCGGTTTCACGGATGAACCCAGTGTCAGGATCCCCCAGTGTTTTGCAAAAAGCGGTTAGCTCCCTTCGTCGCCGAGTCGTTGTCAGAAGTAAGTTGGCCGCAGTGTTATCACTCATGGTTATGCAGCACTGCATAATTCTCTTACTGTCATGCCATCGTAAGATGCTTTCTGTGACTGGTGATGATCAAGTCATTCTGGCGAATAGTGTATGCGGCGACCGAGTTGAGCGTGCCCGGCGTCAATACGGGATAATACCGCGCCGACATAGCAGAACTTTAAAAGTGGCCTCATCATTCCAAACGTTCTTCGGCGAAAACTCTCAAGGATCTTACCGCTGTTGAGATCTTACAGTTCTAGATGTAACCCACTCGTGCACCCAACTGATCTTCAGCATCTTTTATTCACCAGCGTTCTCTGAGCAAAACAGGAACGCAGAATCATGGCAAAGGAGAAGGAAGGGCGACACGGAAATGTTGAATACTCAGCTCTCTTCCTGTTTTTCAATATTATTGAAGCATTTATCAGGGTTATCGTCTCATGAGCGGATACATATTTGAATGGTTTAGAAAAATAAACAATAGGGGTTCCTAAGACGCTGTCGCAAATGCCACCTGTCATGACCAAAATCCCTTAACGTGAGTTTCGTTCCACTGGCTTGTCTACCACTCCCGTAGAAGATCAAAGGATCTTCTTGAGATCATCCTTTTCGTGGGCCAATCTGCTGCTTCAACAAAACCACGCTACCAGCGGTGGTTTATTTGCGCGATGTGACCAAGAGCTACCAACTCTTTCGAAGGTAACTGGCTTCAGCAGGGCATACCACATACTGTTCTTTGCTGTAGCCGTAGTTAGGCCACCACTTCAAGAACTCTGTAGCACCGCCTACATACCTCGCTCTGCTAATCCTGTTACCAGTGGCTGCTGCCAGTGGCGAGTAAGTCGTGTCTTACGCCATTGACTCAAGACGATAGTTACGGATAAGCACTCCGGTCGGGCTGAACGGGGGTTCGTGCACACAGCCCAGCTGCGAGCGGACGACCTACACCGAACTGAGATACCTACAGCGTGAGCTATGAAAGCGCCACGCTTCCGAAGGAGAAGGCGGACAGGTATCCGGTAAGCGGCAGGGTCGGAACAGGAGAGCACGAGGGAGCTTCCAGGGAAACGCCTGGTATCTTTATAGTCTACTGTCGGGTTTCACCCTCTGACTTGGCTTCCGATTTTGATGCTCGTCAGGGGGCGGAGCCTATGGGAACAACGCCAGCAACGCGGCCCTTTACGGTTCCTGGCCTTTGCTGGCCTTTTGCTCACATGTTCTTCCTGCGTCCCTGATTCTGTGATAGACTCGGTCGCGGCCGCCCCTGAAACTTCACCATCTAGAATAAATGCAGCCAAGTGAGTGAATATAGATGACGCACCACGGTCAGACACGGCCATCGTATCTCACAGGAGCAAGCGCAGGCGGAGCCGGATACATAGTACTGTACCGCTGACTCCTTTGCCCAAATAAGATAATCGACCACCCCGTCTCAGATACCGTTCTTTTAT
>a7941bc9-7bb9-453d-91b5-bf330162ad95_Basecall_2D_2d bg_rmckiernpro_alis_GG_flowcell5_run2_2016_04_06_1252_1_ch101_read735_strand_twodirections pass\bg_rmckiernpro_alis_GG_flowcell5_run2_2016_04_06_1252_1_ch101_read735_strand.fast5
TTCTTTCTGTTGGTGCTGATATTGCTCATCTGAGACGGGCTCACGTCTTATTTGGGCAGGAGTCAGAGCGGATTACCGTACTATATATGTGTGAGTGCTCCTATCGCTTGCGCTCCTGTGAGATACGATGTGGCCGGACGTGTTGGCGTGCGTCATCTATTCACTCACTTGGCTGCGATTTATTCCGCTGCGATTGGCGCGGCCGCCGGTTATCCACAGAATCAGGGATAACGCAGGAAAGAATGTGAGCAAAAGCGAGCAAAAGCGGAACCGTAAAAGGCCGCGTTGCTGGCGTTTTTCGCCGGGAGCTCCGCTGACGAGCATCACAAATCGACGCTCAAGTCAGGTAGAGGTGGCGAAACCGAAGGACTATAAAGATACCAGGCGTTCTCCCCTGGAAGCTCCCTCGTGCGCTCTCCGTTCGACCCTGCCGCTTACCGGATACCTGTCCGCCTTCTCCCTTCGGGAAGCTGCGCTTTCAGGCTCACGCTGTAGGTATCTCAGGTCCCTTAGGTCGTTCGCTCCAAGCTGAGCGTGTGTGCACGAACCCCCGTTCAGCCCGACCGCTGCGCCTTATCCGGTAACTATCGTTAGGTCCAACCGTGACACGACTGTCATCGCCACTGGCAGCAGCCACTGGTAACCGAGTCAATAGCAAGGCCGAGGTATGTAGGCGGTGCTACAGAGTTCTTGAAGGTGGTGCTAACTACGGCTACACCCAAGAACAGTATTTGGTATCTGCGCTCTGCTGAAGCCAGTTACCTTCGGAAAAGAGTTATGGGTGCGTACCGGCAAACAAACCACCGCTGGTCTGGCGGTAGCTTTTGTTTTGCAATGGCACCAATTACGCGCAGAAAGGATCTCAAGAAAAATCGTGTACTTATTTCTACGGGGTCTGACGCTCAGTGGAACGAAAACTCAATTACAGGGATTTGGTCATGACAGGTGGCACTTTTCGGGGAAATGGTGCGCGCATCCAATGTTGTGCTTTTTATAAATACATTCCACTGATCGCTCATATGAGACAATAACCCTGATAAAATGCTTCAATAATATTGAAGAAGAGTATGAGTATTCTAACATTTCCGTGTGTCGCCCTTATTCCCTTTTGCGGCATTTGCCCTTCCTGTTGCTCACCCAGAAACGCTGGTGAAAGTAAAGATGCTGAAATACAGTTGGGTGCACGAGTGTAGGTTACATCGAACTGGATCTCAACAGCGGGTAAGATCGTCCAGAGTTTTTCACCCGAAGAACGTTTCCATGATGGAGCACTTTAAAGTTCTGCTATGTGGCGCGGTATTATCCCGTATTGACGCCGGGCAGAGCAACCGGTTGCTCAAGATAGGTTCTCGAATGACTTGGTTACATCACTCACACCAGTCACAGAAAAGCATCTTACGGATGGCATGACAGTAAGAGATTATGCAGTGCTGCCATAACCATATCGATACTAACACTGCGGCCAACTTACTTCGACAACTACGCGAATGAAGGAGGGAAGGCCCTCGCACAAATCGGTGATGATTGCTTTTACGGGAATGAGCTGAATGAAGCCATACCAAACGACGGAAATTACGATGCCTGTAGCAATGGCAACAACGTTGCGCAAAGGTGAACAACTGGCGAAATACCTTACTCTAGCTTCCAGCAACAATTAGATAGAACGGATGGAGGCGGATAAAGTTGCAGGACCATTTGCGCGCGGCTTCCGGCTGGCTGGCTTTATTGCTGATAAATCTCCGAGCGGTGAGCGTGGGTCCGCGGTATCATTGCAGCACGGGCCATATGGTAAGGCCTCCCGTATCGTAGTCCTACACGACGGGGAGTCAGGCAACTACTGAACGAAGATAGACAGTACGCTGAGATAGGTGCTCCCACTGATTAAGCATTGACTGTCAGACCAAGTTTACTCATATATACTTTAGATTGATTTAAAACTTCATTTAATTTAAAGGATCGGGTGAAGATGCTTTTGGATAATCGCGGCCAGCTGTACTGCAGTGCACTAGTTGGACTGTTGTGATATGCCATATATGCAGTGGTGTTCGCCGGGGGCGCTGGTTCCGGTCTTATGCTGTTGTGAGTCGCCAGGCAGTCATCGGTATGATCTGTACATGATTCGTCAGTGTGGAGCACCACTGACGAGTTTCGTCACGTACATTTCCGTCTGTTTTCTTACCACCTTAGC
>8069f648-3027-41cb-82cd-46252ef4a5f5_Basecall_2D_2d bg_rmckiernpro_alis_GG_flowcell5_run2_2016_04_06_1252_1_ch101_read750_strand_twodirections pass\bg_rmckiernpro_alis_GG_flowcell5_run2_2016_04_06_1252_1_ch101_read750_strand.fast5
TATCTTCTGCTGGGTTGCTCCAGCATCACAATGGCAACAAATGCACTATGATATCCGAAACCGAACTACGAGCACGATCAGGCGTTCCCCTGGAAGCCTCCCTCCGTGCACTCCTGTTCCGACCCTGCCGGTAACGGATACCTGTCGCCTTTCTCCCTTCGGGAAGCGTGGCGGGTTTTCTCATAGCTCACGGCTGCTATCTCAGTCATGTGTAGTAGGTCGTTCGCATCGCAGCTGGGCTGTGCACGAACCCCCGTTCAGCCCGACCGCTGCGCCTTATCCGGTAACTATCGGTCTTGAGTCCAACCCGGTAAAGGACTTATTGCCACTGGCAGCATCCACTGGTAACAGGATTAGCAGAGCGAGGTGTTCGAGGGTGCTACAGTTCTTGAAGTGGTGGCCTAACTACGGCTACACTAGAAGAACAGTATTTATGGTATCCGCTCTGCTGAAGCGTCATTTTGGAAAAGAGTTGGCTCTGTGATTGGCAAACCAAACCACCGCTGGTAGCGTGGTTTGTTTGCAGGCAGCAGATTACGCGCAGAAAAGAATGACTCAAGAAATTCGTGGTTTTCACCGGTATGACGCTCAGTGGAACGAAAACTCACGTCAAGGATTTTGGTCATGACTTCACTTCAACTCAGCAAAAGTTCGATTTATTCAACAAAGCCACGTTGTCTCAAATCTCTGATGTTACATTGCACAATAAAACTATCATCATGAACAATAAACTGTCTGCTTACGACAACAGTAATACAAGGGGTGTTATGAGCCATATTCAACGGGAACTTGCTCCAGGCCGCGATTAAATTCCAACATGGATGCTGATTTATGGGGTATAAATACTCCCGCGATAATGTCGGGCAATCAGGTGCACGGGCTCGATTGTATGGGGAAGCCGAATCAGCGCCAGAGTTGTTTCTGAAACATGGCAAAGCTCGTTGCCAATGATGTTACAGATGTGGATACTGTCAATAGGACTGGGCTGACGGAATTTATGCCTGGTTCTAGACCATCAAGCATTTTGGCCGTACTCCTGATGCATGGTTTACACCACTGCGATCCCCGGGAAAACAGCATTCCATAGATTAGAAGAATATCCTGATTCAGGTGAAGGTAGTTTGATGCGCTGGCGAATGTTCCTTAGCCGGTTGCATTCGATTCCTGTTTGTAATTGTCCTTTTAACAGCGAGTACTCGATTTCGCCTCGCTCAGGCGCAAGTACGAATGAAGAACGGTTTGGTTGATGCGAGTCGTTTAACCGCGCATGGCTCGGCCTGTTCCCTGCATTAGGCATGCGGCGACAAGCTTTGCCATTCTGAGATTCAGTCGTTACATGATTTCTACTTAACCGTATTTTGACGAGGGGAAATTAATAGGTTGTATTGATGTTGGACGAGTCGGAATCGCAGACCGATACCAGGATCTTGCCATCCTGGAACTGCCTCGGTGAGTTTTCTCCTTCATTAACGCTTTTCAAACAATGGTATTAATCCGCGTGATATGAATACATGCAGTTCATTTGATGCTGGTTTAGTTTTTCTAAAGTCAAGCGTTACGTCTCTGTCAGTTGTAACACGCGGCCGCTGGGAAATTCCTATTCTAGAAAGTATAGGAACTTCGAAGCGCTTTTGAAAACCAAAAGCGCTCTGATGAAGCACTTTCAAAATACAAAGCATAGCGACTGTAACGAGCTAAAATATTGCGAATACCGCTTCCACAAACATTAAAAGTATCTCTTTGCTATATCTCTTTATATCCCTATATAACCTTACCCATCCACCTTCGCTCCTTGAACTGCATCTAAACTCGACCTAGATTTTATGTTTATCTCTAGTATTACTCGTCAAAAGATTGTAGTAAGAAATAGTTCATAGAGTGAATCGAAAAACAATACGAAAATGGTAAACATTTCCTATACGTAGTACCCAGCACAAATAGAAGAAACCGTTCATAATTTTCTGACCAATGAAGAATCATCAACGCTATCATTTTCTGTTCACAAATTATCCGCATCCACATCGGTATAGAAACTATAATCGGGATGCCTTTATCTTGAAAAATGCACCCGCAGCTTCGCTAGTAATCAGTAACGCGGGAAGTGGAGTCAGGCTTTTTATGGAAGAGAAAAGCACACCAAATGAGCTTCTTCTAACCTTAACGGACCTACAGTGCAAAAAGTTATCAAGAGACTGCATTATAGAGCGCACAAAGGCAATAGTACGAGATGCTTTGTTAGAAAGGCCTGGGATGCATTTGTAGAACAAAAGAAGTACGCGTTGTGTTGTAAAATAGCTCTCGCGTTGCATTTCTGTTCTGTAAAATGCAGCCGTTCTTTGTTTGAAAATCTAACTCGCGTTGCATTTTGTTTACAAAATGAAGCAGTTTGATTCGTTGGTAAAATAGCGCTTTCGCGTTGCATTTCTGTTCTGTAAAATGCAGCCGTCACTCTTTGTTGAAGATCCTCGCTACCTCGCGTTGCATTTTAGTTCTACAAAATGAAGCACATACTGCTTCGTTACTCTGATCCGTCGAGTTCAAGAGAAAAGAAAAGCAAAAGAAAAGGAAAGCGCCTCGTTCAGAATGACACGTATAGAATGATGCATTACCTTGTCATCTTCATGTATCATACTGTTCGTATACATACTTGACATTCATAGGTATACATATCACATGTATATATCGGTATGCAGCAGCTTTAAATAATCGTGTCACTACATAAGAACACCTTTGGTGGAGGGAACATCGTTGGTACCATTGGGCGAGGTGGCGCTTCTCTGATGCAACCGCAAGAGCCTTGAACGGATCTCACTACATGGTGATGATTCTTGCCTCGCAGACAATCAACGTAGGGTAATTCTGCTAGCTCTGCAAGGCTTTCGAAATGCGTGTAATATCGCAAGAGATCACCTACTTTCTCCCTGTCTCAACCATTCGACAACTGCGATCGGGCTGTTCGAATCAACCACCCGCTCTGGAAAGTGCCTCATCCAAGGGCACATGCGTAATCCAATCGTTGCTCACGCACGGCGCTCCGCTCTTTTAAAGCTTGACCGAGAGCAATCCCGCAGTCCTCAGTGTATGGTCGTCTATGTGTAAGTCACCAATGCACTCAACGATCACCGACCAGCCGGAATCGTACCCACCGTATCATATGGTCCAGAAACCCTAACCTGTGGACGTTAATCACTTGCGAGATTGTGGCCGGTTCTGCTACTGCTTCTGCCTCTTTTTCTGGAAGATCTCGAGTGCTCTATCGCCTAGGGACCACCCTTTAAAGAGATCGCAATCTGAATTGGTTTCATTTGTAATACGCTTTACCAGCGTTTGCTCTGTCATCTTCGCCTTCGTTTATCTTGCCTGCTCATTTTAGTATATTCTTCGAAGAAATCACATTACTTTATATAATGTATAATTCATTATGTAATGCCAATCGCTAAGAAAAGAGTCATATGCTAGGTGGAAAAGATGAAACTCATTACCGAGGCATAACAGATGTACTACGGGAGGCCAAGAGTAATGAAAAGAAATTGTGGAAGGACTGTGTTTACTTGCATGCACTAGTGGTTCGTAACATCTCTGTTAACTGCTCAGGCCGTTCGACATCTTTTAACCGACGGTCTCTAGGACTTTTAAACAGTGATAACTAATATTGAAACTTAGAAAGAAAAGGGTAAAGTTAATGCTTAATCTTGTCTTGCTTAAAAGTAATATGTACTTATTTACGTCACCAAAATCTAGCAGAACACGGTAGTATTTATGTATGGTATTCAAAATCGATATTATCCTCATCAAGATTGCTTTATCTCAGTGGATCCTCAAAGCGGTTGGAATTGGGGTTCTCCTCCGTCGACGCTCCGAAATAAACATCGGATGAGGGTTGGTTCGGCCATCAGGCCGCACCGTTGCCTCTTCACGGGCATGGTCGTAGATGATATTGAACAGGTCGCGCCTCTGCTCTTGCTCCTCGTAAGGCGGCAATGCTAAAGGGATAATTGTCTTCGTCGGAGCTGGGCAAATGCCTCTGTTTGGTCCGTCCAACCGTCTAGAGGAGTGAATCGCATGGTGAATTCCATGAGTCCGGTAAGCGAATTGCTATTTCTCATTTTGCCGTGCTGAAGCAAGCAATTTGATGTGCACCATGAGCCCATTCGCGTCACAGCTGCTTTCGATGCTGTAGGGAGAATGCCGTTCGTGTTTATGT
>4cfb2dcc-9406-41ab-a413-559998ceb26c_Basecall_2D_2d bg_rmckiernpro_alis_GG_flowcell5_run2_2016_04_06_1252_1_ch101_read759_strand_twodirections pass\bg_rmckiernpro_alis_GG_flowcell5_run2_2016_04_06_1252_1_ch101_read759_strand.fast5
GAAATGTTGGTGCTGGTTATTGCTCAGGCTTCAGGGTAATATATTTGAACGCCGACGTTCCCCCTAACTTTAAACAGTGATAACTAATATTGAAACTTAGAAAGAAAGGGTAAAGTTAATGCTTAATCTTGTCCGGGCTTAAAGGACTCGATGATGACGTGTTGCCGTACAAATCTAAAATCATTATCTAAACCCCTGTTATCTCGAGTTGGATCAAAGCTTGGAGTTGAGCGCAGACCTCGTCCTCCCTCGTCAAACGCATGACAAAGCTCTCATCAGGGTTGGTCGGCCGGCCAAGCCGCACGCGTTGCCTCTACGGGCATGGTCGGTAATGATGTAGAACAGAGTCGCGCCTCTGCTGCTCTTGCCCTCCTCGGCATGCGGTAAGCTAAAGGGGATAATTGTCTTCGTCGGCCCAGAGCTGGGCAAATGCCTGTTTATCCGTCGAACCGTCCAGGAGGAACGGGGACTCATGGTGGCGATTCCAGCTTGCTTAGAATAAGGATTGATGTCTCTCGGTTTTGCCGTGCTGAAGCAAGCAGTGGTTGGTGTGCACCATCCTACCATTCGCGTCGAGCATTGCTTTCGATATGCTGGTGGGGGAATTCCAAACCAAATGCCTCGTGTACTAGCCACCATGAAGCGTTGGGGCCATTGCTCCGCACGATCGGTCATAGGCCATGCGAGAAGAGAAGTGCTTTTCGAGCGCTATGCGGAGGCAATATGCGAAGGAACTCCGGTGGGTCGAAGACCCTGAAGGTGAAGGGGTGTTGTAATGACGGCAGCCGCACTGTTAATCCAACCTTCCCGATGATTCCAGCCTGGGTTTATGAATTTGATGGTGGGAAGTCACCCTGAACTACCGTAGTTTGACTCAAGCTGCGTCTGTCGGCAGAAAAGAAATCCCAGTTTTGGCCCTGGAGGGCTCCATTACGGAAGTTGACAATAGGCAGTGTGCAGCCAGCACGGGCTGCCTGCTCACCGTATGCAAATTCCGTGCAGCTATTAAGCATGACAATCTGGGGGATAAGCGTTCAGCGCGTCGCAATACGCGAATCTCCTCGTAGGTTTATCCATCTCGTCCTCGATCACGCGCCCAGAGTTGCGTGAGCTGTTAAGCTTCGGTTCGTCTTCTTCGTTTCTAGCGACATGGCATTAGACGGCGGTGAGTCAAGCTTCTGGCTATCACGGTTGGCAGCAGCCATGTTCGTAGCCGATTCAAAGGGAGTGCCTTGACAGAGGATGTGAAGCATAGAGCTGTTCTTCCGTTTGCAGCACCTCTATGTAATTAATACGAGTAGCAAACGTGTTTTTCCGGCGAGTAATTTCTTGACCAATTCTTTGAGCACTTTAAGTCTGAAGAACGTATCTCTGTAGTTCTTCGTGCTTTAATAACGAGGACTTCCGAAATTTTCAGTGCCGACTCAATGCTAACACAATGAGATCGATCGATCGTATTTGAGACCTTACAACAACGCCGTTTAAATTGTTCTTTTAATCTACGTGCTAGATTTTCAGCACGTGATTTTGCATCTTTTAGGTTTGCTTAAAATTTTGACCTGGACCTTTCTCTGTTTAATCTAATAAAAGTTCGACAAAAAGTGTGGTCTGAAATTTATTCTGGCGTACGCAATCGGAGTCTTTTCTATTTCTTCGACCCGCAGAAAGGTATTTTACTACATAAATTGTATATATTCCTTCCAGGATCAGCAACATAAGATATTGGCTTGATATTATATTGCATCTTATTGCATTGTGTGTTGTGTGGTTACGACAAATAAATAAAGGAAGTTTCTTCTTTTCCTTCCTTCCTCGATAAAGTTCGGGGGACAGCCATGGTGTCGCGGATCAGGATTATTTAATAAGGGGTGGACCTTGGGTCATCGTGGGTCAAGGTTCAAATATTACAGCCGAGTTGGATATACAGTTCGTTGGTTCTTACCT
>5de4bde3-ced5-4fb0-aaf7-4c3222616b9a_Basecall_2D_2d bg_rmckiernpro_alis_GG_flowcell5_run2_2016_04_06_1252_1_ch101_read868_strand_twodirections pass\bg_rmckiernpro_alis_GG_flowcell5_run2_2016_04_06_1252_1_ch101_read868_strand.fast5
AAACTTTGCGTATTACTGGGCTTGCTTCATGAGACGGTATTGCGACGAATTGCCACGTTGTCGCAGTGTCTGTACTGTGGGTTAATGTCGTATCGCGTCCCGTTCGTGTCAGCGCGCATGATTCAGATGGTCCTGGAGATCGTTGCTGTACCGGCTGTTGGCTCTACCATCCGCTGCGAATTCAGGGGCCGCAACTAGGGTTTAACAGAATCAGGGATAACGAAGGAAAGAACATGTGACAAAAGCGGAGCAAAAGGCCAGAAGCGTAAAAAGCCGCGTTGCTGGCGTTTTTCAGGGCTCCGCCCCCTAAATCACATCAAAATCGACATGGCTCAAGTCAGAGCTCCAACCCGACAGGAAGCTAAATACCATGGAGTTTCCCCCTGGAAGCTCCCTCGTCCGTCTCTGTTCAGCGTAACCTTTGCCGATTAAGATACCTGTCGCCTTTCCCTTCGGGAAGCGTGGCGCTTTCTCATAGCTCACGTGCCTATCTCAGTTCGGTGTAGGTCGTCCGCTCCAAGCTGGCTGTGTGCACGAACCCCCGTTCAGCCCGAACACGCGCTGCGCCTTATCCGGTAACTATCGTCTTGAGTCCAACCCGGTACACGACTTATCGCACTGGCAGCAGCCACTGGTAACAAGGATTAGCAGAGCGAGGTATGTAGGCGGTGCTACAGAGTTCTTGAAGTGGTGCTAGCTCACAGCCCACTAGAAGACAAACAGTATTTGGTATCTGCGCTCTGCTGAAGCGGTTATCTTCGAAAGGGCTTCTGTAGCTCTTGATCCGGCAAACAAACCACCGCTGGTCGGCGTAGTTTGTTCGCAAGCAGGATTACGCAGAAAAGAGGATCTCAAGAAATCGTCTTAACCTTCACACTCGATGACGCTCAGTGAACGAAAACTCACGTTAAGGATTTGGTCATGACAGGTGGCACGTCGGGGAAATGTAGGAGAACCCCTATTTGTTTATTTTCAAATACATTCAATATGTATCCGCTCAGGCTCAACCACATCTAAATGCTTCAATATTGAAAAGGAAATAGATTGAGTAAATTTCCGTCGCCCTTATTCCCTTTGCGGCATTTTGCCTTCCTGTTTTGGCCCAGAACGCTGGTGAAAGTAAAAGATGCTGAATACAGTTGGGTGCACGAACCTTACCATCGAACTGGATCTCAACAGGGTAGATCAAGTATGCGTCCGCAAGAACGTTTTCCAATGATGAGCACTTTTAAAGTTCTGCTATGTAGGCGGTATTATCCCGGTATTACCGCTAACCAGAGCAACTCGGTCGCCGCATACACTTTACCCCCAATGACTTGGTTGAGTACTCACCAGTCACAGAAAGCATCTGACCTCATGGCATGACATCAAGAGAATTATGCATGCTATGCCATACAGGCGGGTGATAACACTGCGGGACTTACTTCTGACAACGAACTCGGAGGACCGAAGGAGCTAACCGCCTTTGCACAACATGGAGGATCATGTAATCGCCTGACCTGCCGTCGCAACGGGTATGAATGAAGCCATACAACGACGAGTCTAATCACGATGCCTGTAGCATGGCAACAACGTTGCGCAACTATTAACTGGCATGACTTACTGGCCTTCCCGGCAACAATTAAGGACTGGATGAGGGACCATGCAGGACAGCTTCTGCGCTCGGCTTTGCGAGGCTGGCTGGTTTTAGTAGCCCTAATCTGGGAGCTCATGCGTCGGCCCATTGCATCCACGCCGTTACGTTCGTTCTTTTAAGCCCCTGCTTAGTTATCTACACGACGGGGAGGTTACAGGCAACCTGGATGAACGAAATAGACGCACTGCTGAGATAGGTGCCTCACTTAAGCATTGGTAACTGTCAGACCAAGTTTACTCATATACTTTAGATTGATTAAACTTCATTTAATTAAAGGGTACAGGGGTGAAGATTCGTGTCTAATCGCGGCCGCTGTACTGCAGTGCACGAGTTAACTGCCTTACTCTGTCATATGCTTGCTTCTCTCACAGCTTAGGTGATCTGCTGTCCCCAGTCTCGTGAGGTCGATGCAGTCATCGAGCGTGTATCTGCACAGTTCCACCCCTGATACAGTCGATGGGCATTCGTCTGGCCATGATCGTCTGTTATGGTTTAACGTAC
>493bac99-3374-4976-aaa8-15c72e927e58_Basecall_2D_2d bg_rmckiernpro_alis_GG_flowcell5_run2_2016_04_06_1252_1_ch101_read889_strand_twodirections pass\bg_rmckiernpro_alis_GG_flowcell5_run2_2016_04_06_1252_1_ch101_read889_strand.fast5
GAACTTTGTATCTCTGGGTTGCCTACCCCTGAAGCTACGGAAAATCATCTGCTCGTCAATCTGTGAGCCACTGACGAAATCCATGTACAGGATCAACCAATGACTGCCTGGCGACCACAACTAAGCAGAAGCGCTCGAACCAGCGCCGGCGAAAACACCACTGCATCGCATATCAAACAGTCCAACCCCTGCACTGCAGTACAGCGGCCGCGATTATCAAAGGATCTTCACCTAGATGCTTTTAGTAAATTAAAATGAAGTTTAATCAATCTCTAAAATAGTCTGAGTAGACTTGGTCTGAAGTTACCAATGCCTGTAATCAGTAGCGAGCTATCTCAGCGAGTCGTGCTTCGTTCATCCATAGTTGCCCCACTCCGTCGTGTAGATAATAGCCGATACGGGAGGGCTTGAATCTGGCCCCGATGCTGCAATGATACCCATCGGATTCACCGGCTCCAATTATCAGCAATAAATCGCAGCCGGCCCGGAAGGGCACCCGCAGAAGTGGTCTATGCAACTTTATCCGCTACGCGATCCAGTCTATTAATTGTTGCCGGGAAGTAAGTAGTTCACAGTTGACAATAGTTTTGCAACGTTGCCATTGCTACAGGCATGGGTCTGTGGATTCCGTTTGGTATGGCTTCATTCGACTCGTCCACGGCCACGTCAAGGCGAGTTACATGATTGCCGAGTTTATGCAAAAGCGGTTAGCTCCTAGTTTCGGTCCTGGGATGCCGGTCAGAAGTAAGTTGGCCGCAGTGTTATCACTCATGGTTATGGCAGGATCGCATAATTCTCTTACTGTCATGCCATCCGTAGATGCGGTTGTTTCTGGTGGTGAGTACTCAACCACAGTTAAGTTCTGAATAGTGTATGCGGCGACCGAGTTGCTCTTGCCCGGCGTCAATACGGGATAATACCCATAAGCAGAACTTTAAAGGTGCTCATCATTTGGAAAACGTCGTTCTTCGGGGCGAAAAAACTCTCAATCTGAACTGGTCCAGGGTCACCCAGTTCGATGACCCACTCGTGCTACGAGACTGATCTTCAGCATCTTTTACGTCACCAGCGTTCTCTGAGCAAAAACAGGAAGGCAAAATGCCGGGCAAAGGGAATAAGGGCGACACGGAAATGTTGAATACTCAGACCTTCCTTTTCACATATTATTGAAGCATTATCAGGGTTATTTACCTGAGCGGATACATATTTGAATGTATTTAGAAAAATAAACAAATAGGGTTCTCCGCAATTTCCCCGAAAGTGCCACCTGTCATGACCAAATCCTTAACGTGAGTTTTCGTTCCACTGAGCGTCAGACCTAGATCGAAAAGATCAAAGGGTTCTTGAGAGGTCGATTTCTGCGCGTAATCTGCTGCTTGCAAACAAAAAGCACGCTACCAGCGGGCTTTTATTTCCATCCAATACCAAACTCTTTTCCGAAGGTAACTGGCTTCAGCAGAGCGAATACCACCAACACTGTTCTTCGGCTGTAGCCGTAGTTAGGCCACCACTTCAAACTCTGTAGCACCGCCTACATACCTCGCTCTGTAATCCTTATAAGAGTTATCTATGCTGCCAGTGGCGAGTAAGTCGTGTCTTACCGGGTTGGACTCAAGACGATAGTTACCGGATAAGGCGCAGCGGTTGGGTGAACGGAGTTCGTGCACACAGCCAGGGTTGGAGCGAAACGACCTAAAGCGAACTGAGATACCTACAGCGTAGGCCTATGAAAGCGCAGCTTCCCGAAGGGGAGAAAAGGCGGACAGGTATCCGGTAAGCGGCAAGGGTCGGAACAGGAGAGGGCCAAGAGGGAGCTTCGAGGGGGAAACGCGCCTGGTATTTATAGTCCTGTCTCGGACTTCGCCGCTATGGATCAGCGGTCGATTTGTTACTTAGTCCATTTAGAGGGATAGGTGGCAAAGCCCGGCGGACGCGGCTTTTACCGGTTCTGGCCTTTGCTATGTAGTTTCTGGATAGTTCTTTCTCTGTGTTTAGCATCTGTCGTCAGACTTATCGGTTCCGATCCACCGTAAAGTTCGAACCTCATGGATAGTCACCAACCACGGGCTATCGATGACCATCACAGACACACGGTCAGACACGGCCACATGGGTTATCTCACAGGAGCAGGCCCCGTAGAGAGCACATCTACACATAGTACATGGTACTTAGTACTCCTTTGCCCCAAATACAGACGTGAGCCCGTCTCATAATACCTTCTGTTTTATATC
>a9a80e3b-5b72-4e6d-9ae1-8f4548654701_Basecall_2D_2d bg_rmckiernpro_alis_GG_flowcell5_run2_2016_04_06_1252_1_ch101_read904_strand_twodirections pass\bg_rmckiernpro_alis_GG_flowcell5_run2_2016_04_06_1252_1_ch101_read904_strand.fast5
TTTATTTCTGTAGTATATTGCTAATTCGGATCTAGGACTGAACTGGCCGATAATTGCAGACTAGAACGCCCCATTATCTTAGCCTAAAAACCTTCTCTCTTTGAATTTTCGAGTAATACGCTTAACTGCTCATGCTATATTGAAGTACACGGATTAGAAGCGCCGAGCGGTGAAGCGGCTCCGACGGATGATAAGCCCTGCGTCTGGGGCGCCGTCATCACGGTTGCGTTCCTGGAACGCAGATTGCCTCGCGCCGCACTGTAATCGAACAATACACGATTCTACAATACTAGCTTTTGCTGGTTTGAAAGAGGAAAAATGCAATATACTGGCCCACAAACGTTCAAATCTAACGAATCAAATTAACAACCCATAGGATGCTATAATGCGATGGTCGTGCCCTTATTTCTGGGGTAATGCACCGAAGCGATGAGTTTTGATTAGGCTTAACAGATATAAAATGGAAAAGCTGCATAACCACTTTAACTAATACTTTGGACCATTTCAGTTTGTATTATTCTTATTCCCAAATGTCATAAAATATCAACAAATTGTTAATATATACCTCTGATTTACGTCACCGAGAGAAAATAGCTACGTACTGGCTTCCACCCCCAAGGCCAATGTGCCCAAGATCGACGACGTGTCGCCCCTGTTCGGCACAACTGAGGAGAAGATGAAGATGCCCGCGCGATTGACGGGTGCTCCCAAATACGCGGCTTCTTCTACGCGGTCAATACGCGCTGTGGATTGAAGCGACTCGAACAAGGCAGGGAACTTCTACTTTTCTATCACAGACGAAGAGATCGGACCTCGCGATTTCGCGCCTACAACAAGGAGCACCGAGGCACCGTACCGTGCCGGATACTATAAGTTTAGGTTCCGGAGAAAAAGGCCGTGGATCCTTCTGCTACCCTGAAATTCAAGCCCGACCCTCGACCATCCAATCGAAAGACCCGCTACGAGGTCAACGTGTGCTCGGACGAGAAGAAGCATCCGGGCTTCCTCCGCGAGTTCGCCGTTTTTACCGTTCACTGCTGAGCCCTTCTGGTGCTATGCTGCGAGGGTAGCGCTCTGGCCTGGCGGCAGGAGGACTTCTTTAGCCGCCACTTCCGCAGGGACGCGCTCTCCCGGTTGTTCTGATTCGTTACCCGATTACTGAACCCTACCACCTGCCGCCATTAAGACGGCGGAGGACGGCACCAAATTGAGTTTCGAATGAACTCAGGACGTGTCGCTCATTACCGTCCTGTGTACCAGTCAGACGTGGCGAACCTGCAGGTGAGTGCCCCAGGGTCTACCTCGATATCGAGGCGACGACAACGCCTACCTGGTCAATTGCGGCAGCTACAATGGCACACATCACCAACAACTACTACCCGCTCCCATCCACCGGGTCAAGTGGGTGAACGAGGAGGCCAATCCCTCCGTTCTTCGTCAATCTGGGATTTAATGATACCGTCCAGCCGTGGGATCCTAGCAAGGAAGACGGCAAGACCGATGAGCGGCCAATCTCGTACGGCGGATGGTGCAGAACGCTAATTTAGTTAGTAGTTAATGACAACAAGAACGGCCAGACCGTAGCGATCCTAACGCGGATTGGGATTGAAATTGAAATGGAGTAGTCAATTTTCTTTCTCTTTCCCCCATATCCTTTACGCTAAATAATAGTTTATTTTATTTTGAATTTTATGTTATACGTATATAGACTATTATTTATCTTTTTAATGATTATATTAAGATTTTATTAAAATTACGCTCCTCTTTTGATGCCTTTATGCGACTTTTTCCCATTCGACTTTCTATGTGCTGCCAAACCAGATGTCAACACAGCTACAACGTGAGTAAGGAAGAAGAGTGAGGAACTATCGCATACCTGCATTTAGAATGCCGATTTGGGCGCGAATCCTTTATTTTGGCTTCACTAGCATACTATTATCAGGGCCAGAAAAGGAAGTGTTTCCTCTTCTTGAATGATGTTATCACTACCTCATATAAGCACGGGCCTCTTATCGAGAAAGAAATTACGGTCGCTCGTGATTTGTTTGCAAAAGAACAAACTGAAAAACCAGACGCTCGACTTCCTGTCATCCTATTGATTGCAGCTTCCATTTCGTCACACAACAAGTCCAGCGACGGCTCACAGGTTTGTAACAAGCAATCGAAGGTTCTGGAATAGCGGGAAGGGGTTTAGTACCACATGCTGATGCCCACTGTGATCTCCAGAGCAAAAGTTCGTTCAATCGTACTGTTGCTCTTTCGATATAGAATGTCCGAATCTCGTGACAACAGCCTGTTCACACACTTTCTTCTAACCACAGCGATATGTCGTCCGGCCATCTCGTGAAACTTACATTTAATATATAAACTTGCATAAATTGGTCAATGCAAGAAATACATATATTTGGTCTTTCGATTCGTAGTTTTTCAAGTTCTTAGTATGCTTTCTTTTCTCTTTACAGATCATCAAGGAAACAATTATCTACTTTTACAACAAATATAAGCCCAGATCATGGTTTTACCTACTCAAAGGAGTCCGGTTGTCAATTGGAACTCAATTCCAGGACAATATTCCAATCACCCAGTCGCTGCTGGATCGAGATATGACGAGTGCGACACGCCAGCTCCGGGTGAACTACAGGGCTGTGGTATCCGGGAAGGTAGCGTCGAAGGGCGACAGCCGTAGGGGTTCGACTCGCCCTGACCCTCCGTACTGAGGGATTTGGGATGAAAGATCGAGTGGGATAGAGCGCTTGACCGTGTTGACGTAGACAACGGGACATCCGTCTACTTACCCCCTTCAAATATGGGCCGTTTAGACTCTCCAGTTTAATACCCACTCTGGGGCATCATACTCCACAGATAAACGCGGCTAGCTGCTGCTTCCAGCCAAACGCTTGACTGTTCTAGCCAACCTGGAAGCTGCAGCCAGGTTCTGAGAGGCTCCACAGTGTAATGCTCTAGATTGTAGCCTGGATTCTTATGCGATCAAGCTCGAAGGCGCATGGCCAAATGCTCGTTTAAGAACAGACAGTGGAAATCTCCGCCAGCAAATCATCAGCGATGCGATGAGGCGCGGGTGAAGGTGCCCGGCGAACAGCATTTGTGTGCTACTCGGGCGATTTGACCCGCATGTGCCGAAAGGAGTCATGACCTCACACCGCAACGTGATTACCCCCGGATACCCTTCCAGATCAAGGCGTTTGAGCAGAACTACGGGATGGTGGGGGCACAAAGCCTGCGAGTGACCTGAGGTTGCTCTTGGACTCCTTCTGGGAGCCATATCTATGCGCTCTTGTGGTCATTGGCCTGCTCCTCCCAGCCCCAGGCAGGCTCAATCGTTCTCAGTGCGTGAATCTAGCTACGGCCCATCCAACAGTACCTAAGTGATCCCTGTTCTATCATCCCGGTAAACAGTTGCCATGCTCACGAGCGGATGTGCTCCATCTCTGGGCGTCCGTGAATTAACTTGTTCTACGCAGGCGCCAAAGCTCTATCGAAGGCCTTAGAATTTCAATAAGTATACCAAACGTTTGTTAAGAACCCTTGACAGAGACATGCACGTCGTAAGCCGACCCACCCGCACGATATATCGCTAGGTTCAATGACCGGCGCTGCTCCCTGGAGTCGAGGCACGAATTGTGACGCTGAAAACAGGAAGTACAACGTGAACTCACCGGGCGAATTGGTGGTTTAGACGAGCCCAAGCGTCATTCTGGGCTATTTATGAACGAAAAGCACCGCAAGAGGACATTTGTGTGAACGATGCCGCGTACGGGAGATGAGGCTGTCAACCGTAGAAGCTCGCAGGGATCGAGCATGTTATTGTCGATCGGATCAAGGAGTTGATCAAGGTCAAGGGTCTGCAAGTCGCGCCTGCCGAACTCGAGCCCATATCCGCCCACCCGATGTCTCGGACTGTGCTTGTCATCGCTATTCCGAGCAATCGTGCAGGAGAATATCGCAGGCTTGTTGTGAAGTCGAGGCCCGCAATTACTGACGAATCTTTTCCCCAGGCTCTCGTGAAGTATGTTGAGGACCAAGGCTCGTCACAAGTGGTTGAAGGGAGGTATCAGATTTGGATCATTCCCAAGAGCCCGAGTGGTACGATTCTGTCGTCGGTTGATCGCTGTGACCAAGAGAAGGAGCAACGAGAAGGCTCGTAGCAGCTCTACAGGATCCCGACCGAGTGCTTTTAACTACAGAAATTATTTAGTCTTTCTGCTTATTTTCATCATAGTTTAGAACATTTATATTAACGAATAGTTTATGAATCCTATTTAGGTTTAAATTGATACAGTTTTGTCCAAGTTACTTTTGTAAGACCGGGCCTGTCTATTGCATAATGCACTGAAGGGAAAAAGGTGCACACGCGTGAGGTTTTCTTGAATTGCAGTTTGAAGATCGCTCTCAAGTGCACTGGCTTAAGATGACAACGCCCATTATCTTAGCCTAAAACCTTCTCTTTGGAACTTTCAGTAATACGGTGGGTGCTCATTGCTATATTGAAGTACGGGCATGCGCCATGAAGGGTAAGCCATCAACCTCTCTGAGCGCGTCCCTTCGGCGGTCACATGTCAATGAAACTCAGATGTGCCTCGCCGGACGTGGAACAATAAAGATTCTACAAATACGCCTATTTTATGGTCTGAAGAGGAAAAATTGGCAGTAACCTGGCCCCACAAACCTTCAATTAACGAATCAATTAACAACCATAGGATGATAATGCGATTAGTTTCGCTCTTATTTCTGGGGTAATGCAAATCAGCGAAGCGATGATTTAGATCTATTAACAGATATATAATGGAAAAGCTGCATAACCACTTTAACTAATACTATTCAACACTTTCATTTGTTTGTATCTTACTTCTTATTCAAATGTCTATAAAAGTATCAACAAAAATTGTTAAGTACCTCTATACTTTAACGTCAAGCGACTAGGATACTATGCTTCACATCCTGTCAAGGCACTCCCTTTGAAATCGGCTACGAACATGGCTCTGCTGCCAAAGCCGTGATAGCCAGAAGCATGTACGTGCCGTCGATCGCATCCAGGGGAAACGAAGAAGACGGACGAAGAGGGCTTAAACAGGATAGCTCTCGCAACTGGGGCGCGTGACCTTCGAGGAACATGGCCCAAAGCACGAGGAGATTCGCGGTATTGCAAAGGGCGCTGAACGCGATGTCTCCGAGATTGTCATGTAGTGGCAATACCCGCACGGAAATTGCAACTCGGCTCAAGGCAGCCCGGTGATGGCTGCACCACTGCCTATATTGTCAACTTCCAAATGGAGCTGCGAGGGCCAACTGGGATTTCTTTTCTGCCACCAAATAGAACCTGCCGGTTGACTGGGTCCGTCAGGCCCGGACTTCCCATCGTTAAATAATGAGGCTGGAAATGATGGAAGGTTGGATTTAACAGTGCGGGGGTCGCCGTCAATTACACGGCTTCACCTTCAGGGTCTTCGACCCACCGGAGTTCCTTCGCAACTTGCTCGCATAGCTCGAAAGCTAACTTCTCCTCGTGCCCATGAGCTGACTGGATCGTGGGCGGCGCAAGGCGTAGAAGCGCCAGCGGTTTAGTATCCCATGGGGCACTCGAAGGAGGTTTTGGTCAGTGCGATTGCCGTTCTGTGCTTTTC
>d9128788-c4c6-4f67-9559-8bdb97c04a97_Basecall_2D_2d bg_rmckiernpro_alis_GG_flowcell5_run2_2016_04_06_1252_1_ch103_read125_strand_twodirections pass\bg_rmckiernpro_alis_GG_flowcell5_run2_2016_04_06_1252_1_ch103_read125_strand.fast5
GTTCTCGTGCTGGTGCTGATTTGCTAGCATAGGATGGACCTGCTCGTCAGTGGTGCGCCACTGGCACGTGAATCAGGGACAAGTTACGTCACCGATGACTGCCTGGCGACTCACACGGCACAGCAAGACAGCCGAACCGACGCCGGCGAACACCACTGCATATGGCATATCACAACAGTCCAACTAGTGCACTGCAATGAGTAAGGGGTCCACTAGTGGTCAAAGAGGGTCGGTTTGATCTAAATTAAAATGAAGTTTTAATCAATCTAAAGTATATGGATAAAGTGGTCTGACAGTTACAATGCTTAATCAGTGAGGCACCTATCTGCACCATGTAAATTTGGGTTTCGTTCATCCATAGTTGCCTGACGCCGTCGTGTAGACCACGATACGAGGGCTTACCATCTGGCCCGTTGGCTGCATGATACGCGGGACCCACGCTCACCGGCTCCAGATTGTCATCAGCAATAAACCAGCCAGCCGAAGGTGAAGGCGCCGCAGAAGTGTCCTGCAACTTTATCCGCCTCCATCCAGTCTAACCCGTTGCCGGGAAGCTAGAGTAAGTAGTTCGCCAGTTAATAGTTTGCGCAACGTTGTTGCCAACGTCGCTACAGGCATCGTGGTGTCACGCTCGTCGTTTGGTATGATCATTCAGCTCCGGTTCCAGACGATCAAGGCAGTTAAGGGTACTGCCCCCATGTTGTGCAAAAGCGGTTAGCTCCTTCGTGCGCAGTCGTTGTCAGAGACTCAAGTCGCGCAGTGTTATCACTCATGGTTATGGCAGCACTGCATAATTCTTACTGTCATGCCATCCGTAAGATGCGGTTTCTGTGACTGGTGAGTACTAACCAAGTCATTCTGAGAATAGTGTAGTTGCGGTGACCGGCCATAGTTATGGTCCTCGCCAGGCGTCAATACAACGATAATACCGCGCCACAGCAGAACTTTAAATCTGCTCATCATGCGGACCCTTCTTCGGGGCGAAAAACTCTCAGGATCTTACCGCTGTTGGCGGGCAGTCAGGGGCTGATGTAACCCAATGCACCCAACTGTAACCTTCAGCATCTTTTACTTTCACAGCGTTTCTGGTAGCAAAACAGGAAGGCAAAATGCCGCAAAGGGAATAAGGGCGACACGCAAATGTTGAATACTCATACTTCCTTTCAATATTATTGAAGCATTTATCAGGGGTTATTGTCTCATCACCTAATACATATTTGAATGTATTGAAAATAAACAAATAGGGGTTCGCGTTCCCGAAGTGCCACCTGTCGCTGACCAAATCGCTTAACGTCGAGTTTTCGTTTCGGATCAGCGTCAGACCCCGTAGAACGATCTTCAAATGCGGTACCCTTTCTGCGCGTAATCTGCTGCTTGCAAACAGGACCACGCCAGCCAGCATTGGTTTGTGTTCACCCATTAAGGACGGCCCAACTCTTTCCGAAGGTAACTGGCTTCAGCAGGGCAGATGACTAACCTGTTCTTCTAGAGTGTAGCCGTAGTTAGGCACCACTTCAAGAACTCTGTAGCACCGCCTACATACCTCGCTCTGATCCTGTTACCATGGCTCCTGCCAGTGGCGATAATTAGTGTCTTACCGGGTTGGACCATAGCATTACGAGGTAGAGCGAAGCGGTCGGGGTGGAGTTCGTGCACACAGCCCAGCTTGGAGCGCGAACGACCCGACGAACTGAGATGGACTAGGCCGGTGAGCTATATGAGAAAGCGCCACCGCTTTTCCCGAAGGGAGAAAGGCGGACAGGTATCCGGTAAGCAGGGTCGGAACAGGAGGGGGGCAGGAGGACATTCCAGAGGGGAAACGCCTGGCCATCTTCTATAGTCCTGTCGGGTTTCGCCACCTCTGATGCTTCTTGAACTTTTGTGATGCTCGTCAGGGGGCGGAGCCTATGAAAAACGCCAGCAACGCGGCCTTTTACGGTTCCTGGCCTTTTGCTGGCTTTGGGGTGTTCTGTTCACATCCGTCTGCTGATTCTGTGATAACCGTGCGGCCGCCCCTGAATTCGCATGGAGAATAAATCGCAGCCACGTGAGTGAATAGATGACGCACCACGGTCAGACACGGCCATCGTATCTCACAGGAGCAGCGCGATAGGAAGCACTCACACATAGGAACCCTTGATTGCTGACTCCTTTGCCCAAATATACAGACGTGTGATATCAGGGCGTCTCAGATGCCGGGACTGAGTATAATTGCAGACGAACGTCGAGTGTTTGCTTGGATTCTTTAGTACAAAAAGGGGAAGTACAGTTGGAAGGGCCAAAGTGGAAGTCACAAAACAGTGGTCCTATAAAAGAACAAGAAAAGATTATTTATATACAACTGCGGTCAAGAAGCAACGCGAGAGAGCACAAATTTATCACGCAAACTATGTTTGACACCGAGCCATAGCCGTAGATTGTGCGTCCATTGGGCGATAATGAACGCTAATGACCAACTCCCATCCGGGCAGGCTTAGGCGTCTAAATAGTTCACGCTTAATGAAGTGCTCGGAACGCCAACTGTGGTCGTTTGGCACCATGAAGTGGTACTAGACCGAGAGTTCGCATTGTATGGCAGGACGTTCTGGGCAGCTTCGTCTAAAGCTTTCGGGCGCGAAATGCAGACCAGACCAGAACAAAACAACTGACAAGAGAAGGCGTTTAATTTAATATGTTGTTCACTCGCGCCTGGGCTGTTGTTATCTTCGAGCTAATACATACGTGTTTGTGCGTATGTAGTCTATATCATATAAGTATATTAGAAACCGGCTTGAAAGAGATTTTTCGCTTAATTTATATTCTTTCTCTATCTTTTCCTACATCTTGTTCAAAGAGTAGCAAAACAACAATCGACCAATAAATAAGATCAGCTGCTTCCACCCCAAGGCCAATTTGTAACAGATCGACTGTCGCCCCTGTTCGCGGACAATATGAGGAGAAGATATGAAGGTTGCCCGCGATTGACGCTGCCTCGCGCGACAAGAACCTTCTTCTACGCGGTCAACCACGGTGTGATGTGAAGCGACTCTCGAACAAGACCAGGGGAGTTCCACTTTCCATCACAGACGAAGAGAAGTGAGCTGGGGCAAATTCGCGCCCTACAACAAGGAGCACCAGGACCAAGTGCCGTGCCGGATACGTTATAGGGTTCCGGAGAGACAAGGCCGTGGAATCCTTCTGCTACCTGAACCCCAACTTCAAGACCCGACCACCCTAGCCATCCAATCGAAGACTCCCACTCACGAGGTCAACGTGGCCGACGAGAGAAGCATCCGGGCTTCCGCGGTTAGCCGAGCAATAACATGACGCGCTGTTCGGGCTCTCGTCTGCCTGCTGCGGCTATGCTGGGCGCTGGGCAAGGAGGGAGGACTTCTTTAGCCGCCACTTCAAGAAGGAGCACGCGCTCTCCTCGGTTGTTCTAATTCGTTACCCGTACCTGAAAGCCCCACCTGCCGCTTAAGACGGCGGAGGACGGCACCAAATTAGTTTCGAACGCATGAGGACGTGTCGCTCATTACCGTCCTGTACCAGTCAGACGTGGCGAAACCTGAAGTAGAGTGCCCGAGAGTCGCCGATATCGAGCGACGACAACGCTACCTGGTCAATTGCGGCAGCTAAGCACACATCACCAAACTACTCAGAGCTCCCATCCACCGGGTCAAGTGGGTGAACGAGGAGCGCCAATCCCTCTCGTTCTTCGTCAATCTGGGATCCTATCGATACCGTCCAGCCGTGGATCTAGCAGGAAGAACGGCATAACGCTACGTCAGCGGCCAATCTCGTACGGGGCGACTATCTGCAGAACGGATTCGTTAGTCTAATCAACAAGAACGGATACACGGCTTGAATTTAACTCGAGTAACGTGAATTGAATTGAAATCGGACCACCACCAATTTTCTTTTCTCTTTCTCCCATCCTTTACGCTAAAGTAATAGTTTATTTATTTTGAATATTTATTATATACGTATATATAGACTATTACTATCTTTTAATGATTATTAAGATTTTATTAAAATTCGCTCCTTTACTGATGCCGCTTTTATTCCGAGATTTCGGTCAGATGTCCTATGTTGCTTGACAGAGTAGGGTTTATGTTTGC
>7b15651d-b4a3-4293-b11a-32311d2d59a8_Basecall_2D_2d bg_rmckiernpro_alis_GG_flowcell5_run2_2016_04_06_1252_1_ch103_read128_strand_twodirections pass\bg_rmckiernpro_alis_GG_flowcell5_run2_2016_04_06_1252_1_ch103_read128_strand.fast5
GTTTCTTCTGTGACTTGCTCTGCATAACGTGGAAAATTCGTCGCAAATACCGTCTCACTGAGGACTCGCTCGATGCAGACGAACTGATCGTACCGGAGTAATGAGCCGAGGTCGCTCCTATGTACGAAAATCGTTTACCCTTCGACACCATGGCTCTGTTGAATTTTATCTGAGAGGAAGGAAGGAAAAGAAGAATTTCCTTTATTTTATTTGTCTTAACCACAACACACAATGCAATAAGATGCAATATAATATCAAAGCCAATATCCTGTTGCTGATCCTGAGAAGGAATATACAATTATGTAGTAAATACCTTTCTTCCCAGTGCAAGAAAGATAGAAAATGCGCAACGCCAGAATAAATTCACAACCACTTTGGCTGTTAACTGTAGCTCATTAAACAGCGAGAAGCGCGTAAATTTTAAGCAAAGCTAAAGATGCAAAATCACGTCCTGAAAATCTAACAGCGTCAGATGCGTTAGCTAGACTTGTTTGTAATATATTTCAAATACGAGCTAACCCTACGATTTCATGCCTTAATTAGGGTGTGCTGCACTGAACCCTTCCTGAATTTGGGTTATTTTAAATGAGACAGAAGAACTACAGAGATACGTTCTTCAACTTTAAGCTTATCTCCACAAAGAATTGGTCAAGAAATCATCTAGAAAAGCGTTTGCTCACTCGTACTTAATCACATAGAGTGCTGAACGGGAAGAGAACCGTTCCACCCCAATACAATGTCGAGATCGACGTGGACAAATTCGCAAACGGAAGAAAGTGAAGTTGCCCGCGCGATTGACGCTGCCTCGCGCGAAGCGGCTTCTTCACGCGTTAGACCACGGTGTGGATGTGAAGCGACTCGAACAAGACCAGGAGTTCCACTTTCTATCACAGACGAAGAAGTACGACCTGGCGATTCGCGCCTACAACAAGGAGCAGAGACCAGGTCACCGTGCCGGATACTACCTGTCCATGCGGAGAAAAAGCCGTGGAATCCTTGCTACCTGAACCCAACTTCAAGCCGAAGGCCCTCTCATCCAATCGAAGCTCCCACTCACGAGGTCAACGTGTGGCCGGACGGAGAAGAAGCATCGCTGCGTCGGAGGTTCACGAGGCAAATACTAACAAGTTCGGGAGCCCCTTCTGCCTTGCTGCGAGGCGCTGTGCTGAGGTGCAGGAGGAGGACTTCTGACGGCCACCATTCAAGAAGGAGCAAACGCTCTCCTCGGTTGTTCTGATTCGTTACCGATCCTGAACCCCTACCCACCTGCCGCATGAAAGGGCGCGACGCACCAAATCGAGTTTCGAATGGCGTACCGAGGACGTGTCGCTCATTACCGTCCTTAGCAGTCAGACGTGGCGAATTTGCGTAACTAGGAGCTGCCCCAGGGTCTACTGGATGGCAGGCGGACTACAACGGCTGGTCAATGCGGCAAGCTACATGGCACACATCACCAACAACTACTACCCGCTCGAAACGGGGTCAGTGGGTGAACGAGGGATGGATGCTCCGTTCTTCGTCAATCTGGATTAATGATACCGTCCGGCCGTGGCGTAAGCGGGAAATACGGCACAACCGATCAATATCAGATCTCGTACGGCGACTATGCAGAACGATTAGTTAGTTAATCAACAAGAACGGCCAGACGCTGAGATCCCTAACTCGAGATTGAATTGAATGAAATCAGTAAATCAATTTTCTGTTTCTCTTTCTAGATGAATGCTAAATAATAGTTTATTTTATTTTGAATATTTTATTTATATACGTATATATACTATTATTATCTTTTAATGGTTATTAAGATTTTATTAAAAATTCGCTCCTTTAATGCCCTTTATGCAGTTTTTCCATTCGATACTCGTCGGTGCTGTAGAGACCGTTGGGTTTTC
>57301bc1-112f-437d-8e5c-9883a38144b2_Basecall_2D_2d bg_rmckiernpro_alis_GG_flowcell5_run2_2016_04_06_1252_1_ch104_read343_strand_twodirections pass\bg_rmckiernpro_alis_GG_flowcell5_run2_2016_04_06_1252_1_ch104_read343_strand.fast5
TTATTTCTTGGCTCTCTGGTCCAATTCTCCCAAGAGCATCCGAAAGCAGGTGCTCGGCGAATGGCCAGGTGCACACCAACCACTGCTGCTTCAGCACGGCAAAATGAGAAGAGGCTCGATCCCTTACCGGCCTGACGCCGAACGCCACCAGGGCGTATGGAGTTCCTCCGGGACGGGTTCGACGGCACCAAACAGGATTTGCCCAGCTCTATCGCACGAAGACAATTATCCCTTTAGCATTGCCGCGCTTACGGGGAGGGCAGAGCAGAGGGCGACTCTGTTCAATATCATCCATGAGTCCGGGCGGCAACATGCGGCTTGGCCAGGCCGAAGCCGGCCAGATCGATTGATGCGGTTTGACGAGGAGGACGAGAGGTCGCTCAACTCCAAGCTTGCCGATCTAAGACTGGGATAAAGGCATGTGATGAGGACTACGTGATTTTTGAAAATATACATAAATACTACGGTTTTCTGCTAGATTTTGTGATGACGTAAAATAAGTACAATATTACTTTTAAGCCAAGACACACCGTTAAGCATTGACTTTACCGTCTTTCTCCGGTTTCAATATTAGTTATCACTGTTTAAAGTCCGCGAGAACGTCGGCGGTTAAATATATTACCCTGAACGGCGGTCCCGGAAGATGTTACGAACCACTAGTGCACTGCAGTACAAACACAGTCCTTCTCAGCAATTTCTTTCTATTACTCTTGTGGCTCCTCCTGTAATAGACTTTTATGCCTCGTAATGATTTCATTTTCGCCGGCTATGACTCTTTCTTAGCGATTGGCATTATCACATAATGAATTATACATTATATAAAGTAATGATTCTTCGAAGAATATACTAAATGAGCAGGCAGATAAAGCAAAGCAAAGATGACGAGCAGAAAGCCCTAGTAAAGCGTATTACAAATGAAACCAAGATTCAGATTGTGAATCTCTTTAAATGGTCCCTAGCGATAGAGCCACTCGAACCTTCGAGAAAGCTAAGGCGAAGCAGTAGTCGAACAGTCTACAATCCCAATTAACTTCCCAAGGCTCCCGCCTGTTGGACCATATGATACATGCTGGCCAAGCCTAAGCTTCAGTAGCACTGGTCGTTCCGTTCACTTACCCACATAGACGACCATCACACCGCTGAGGACTGCGGGATTGCTCTGAGTCAAGCTTTTAAAGAGGCCCTAGAGCGTGCGTGGAGTAAAAGGTTTGATCAGGATTGCCTTTGATGAGGCACTTTCCAGAGCGGTGGTTGATCTTCGAACAGGCTTACGCATGTCGAACTTGTATTGCAAAGGGAGAAACCTGATCTCTCTTGCGAGATGATCCGCATTCTTGAAGCTATGTCCAGGCTAGCAGAATTGCCCTACGTTAACTTGTCTGCGAGGCAGAATAATGATAAGTAGTGAGAGTGCGTTCAAGGCTCTTGCGGTTGCCATAAGAGAAGCCATAGCCCAATGGTACCAACGATGTTCCCTCCACCAAAGGTGTTCTTATGTAGCGAATTATTTATGGATTATCCAGACGATATACATGTATATGTATACCTATGAATGTCAGTAAGTATGTGACCCAACAGTATGACCTGAAGATGACAAGGTAATGCATCAATTCTATACGTGTCATTGACGTCGCCTGGAGGTTTCCTTTTCTTTGCTTTTCTTTTTCTCTTGAACCCTTGGCATAGAGTAACGAAGCATCTGTGCTTCATTTGTAAGAACAAAATGCAACGCGAGAGCGGATTTTCAACAAAGAATTAGCTGCATTTTACAGAACAGAAATGCAACGCGAAAGCGCTATTTTACCAACGAAGAATCTGTGCTTCATTTTTAAACAAAAATGCATCCAGAGCGCGCTAATTTTCAAACAAAGAATCCTGCATTTTACAGAACAGAAATGCAACGCGAGAGCGCTATTTTACCAACAAAGAATCATATTCTTTTGTTCTACAAAATGCATCCCGAGGCCGCTTTTCTAACAAAGCATCTTAATTACCTATTTTCTCCTTTGTGCGCTCTATAATGAAGTCTCTTGATAACTTTTGCACTGTAGGTCCGTTAATAGGTTGACGAAGCGGCTATTTGGTGTCTATTTTCTCTTCCAAAAAGCCTGATCAATTCCCGCGTTACTGATTACTAGCGAAGCTGCGGGTGCATTCACAAGGCGATACCGAAATTATGTCCTGGGGTCGATTGCGCATACTTTGTGAACAGAAAGTGATAGCGTTGATGATTCTTCATTGGTCAGAAATTATGAACGGTTCTTCTATTTGTCTCTATATACCGTATAGGAAATGTTTTTAATATTTCGTATTATTTCGATTCACTCTATGAATAGTTCTTACTACAATTTTGTCGAAGAGTAATACCCCATAAACATAAAATGTAGAGGTCCGAGTTTAGGTGCAAGTTCAAGAGCGAAAGGGTGGATGGGTTATAGGATATAGCACAGAGATATAGCAAAGAGATACTTTTACGGATGTTTGTGGCGAAGCGGTATTCGCAATATTCTAGTAGCTCGGTTACAGTCGCCGGTGCGTTTTGCTTGTCGAAAGTGTGAGTCATGGGCGCTTTTGGTTTTCAAAGAGCTGACACTTCGGCTCTTTCTAGAATAGGAACTTCCCGGCCCGGGCCGCGTGTTACGGCCAATTAACCAATTCTGATTAGAAAAACTTCAGCAGCAAACATGAAACTGCAAATTTATTCGCTATCAGGATTATCAATACACATATTTTGAAAAGGGTTTCTGTAATGAAGGCGAAAGCCTACCGAGGCAGTTCCATAGGCCCGGCAGATCACTGATGAGTCTGCGATTCCGACTCGTCGATAATACAACCTATTGATTTCCCCTCGTCAAACAGCAAATTATCAAGTGAGAAATCGCCATGAGTGACGACTGAATCCGGTGAGAATGGCAAAGCTATGCATTCTTTCCAGACTTGTTCAACGCGGCCAGCCATTACGCTCGTCATCAAAATCACGCATCATGACCAAACCGTTATTCATTCGTGATTGCGCCTGAGCGAGGCGACCGAACGAGTTACGACAATTACAAAGTCGAATGAATCCAACCGGCGAGGAACACTGCCAGCGCATCAACAATATTTCACCTGAATCAGGATATTCTTCTAATATCGCTGAATGCTGTTTTCCCGGGATCGCAGTGGTGAGTAACCATCCATCATCAGGAGTACGGATAAAATGCTTACTGTCAGAAGAGGCATAAATTCGGGGTTCACCAGTCCGTGATACGCCATCTCATCTGTAACATCACTTGGCAACGGCCTTGCGCTGTTCAGAAACAACCCTGGCGCATCGGGCTTCCCATACAATCGATAGATTGCACCTGATTGCCCGACATTATCGCGAGCCCATTTATACCCAGTACGCTGCACCATCCATGTTGGAATTTAATCGCGGCCTGGAGCAAGACGTTTCCCAGTTCGAGTACGGCTCATAACACCGGTGTATTACTGTTCTTAAGCAGACAGTTTTATTGTTCATGATGATATATTTTATCTTGTGCAATGTAACATCAGATTTGGCCAAAGGACTTAGCTTGTTGAATAAATCGAACTTTGCTGAGTTGAAATGATCATGACCAAATCGCTTGACGTGAGTTTCGTTCGACTGAGCGTCAGACCCGTCAGAACAGCACGATTCGTGAGATCCTTTTCTGCGCGTAATTGCTGCTTGCAACAAAAATACGCTACCAGCGGTGGTTCTTTCCCGGATTACACATACCCCAACTCTTTTCGAAGGTATAAATGGCTTCAGCAGAGCGCAGATACCAAAATACTGTTCTTCTAGTGTAGCCGTAGTTGCGCCACCACTTCAAGGACTCTGTAGCACGCCTACCAACCTCGCTCTGCTAATCCTGTTAAGTGGCTGCTGCCAGTGGCGATAAGTCGTGTCTACGGGTTGGACTCAAGACGATGTTACCCCACTTAAGGCGCATTTCGTTCTGACGTGTTCCGCACAAGCCCAGCTTGGAGCGAACGACCTACAAGGGACTGAGATGAGCACATGTGTGAGCTATGAAAGCGCCACGCTTCCGAAGGGAGAAAGGCGGACAGGTATCCGTGAGCGGCCATGTGAACAGGAGCAGGAGGGTTCCGGAAACGCTATCTTTATAGTCCTGTCGGGTTTTCAGGACCGTAACTTACGTCGATTTTGTGATGCTCGTCAGGGGGCGGGACTGGAAAAACGCCAGCAACGCGGCTGTCTCCGGTTCCTGGCCTTTTGCTGGCCTTTGCTCACATGTTCTTTCCTGCGGTCTCCCTGATTCTGTAATAACCGTGCGTACGCCCCTGAATTGATTCTGTTGCG
>e0e1f8ee-31dd-45f6-aeec-3c98b41f7b82_Basecall_2D_2d bg_rmckiernpro_alis_GG_flowcell5_run2_2016_04_06_1252_1_ch104_read62_strand_twodirections pass\bg_rmckiernpro_alis_GG_flowcell5_run2_2016_04_06_1252_1_ch104_read62_strand.fast5
GTACTTCTGCTGATATTGCTTCAGTGAAGCTTGATGCGAAACAGTGCCACGTTGTGCAGTGTTCTGATCGTGATTAATGTCTGTACTGCCCGTCGTGGTTCGTGAGCTGCGCATGATTCAGATGGTCTGCATCGTGCTTGTACCGGCTGTTTGGCTCTACCATCTAGATGAATTCAGCGCAACAGCGGTTATCCACAGAATCAGGGATAACGCCGAAGAAAGAACATGAGCAAAGCGAGCAAAGGGATGACCGTAAAGGCCGCGTTGCTGGCGTTTTTCGCCATAGGCTCAGCCCCTGACAGCATCACAATCGACGCTCAAGATGTTAGCGACTGACCCACGTAAAGATACTAGTGGCTCGTTCTCCTATGGGGATCTGGACCGTTCCTCTGACCGTTCTCCTGAGCGCTGTACCGGATACCTGTCCGCCTTTCTCGTCGGGAAGCGTGGGTCGGTTTTCTCGACCCTGTAGTACCCACGTTCGGTGTAGGTCGTTCGGCTCCAAGCTGGGTTGCCGAACCCCCGTTCAGCCCGGCCCAAAGGGTCGCGCCCTGACTGGATCATCGTCTTGAGTCCAAACCCGGTAAGACACGATCTGACCTCGCCACTGGCAGCAGCCGGTAAATATTAGGCATTAGCAGAGCGAGGTAGGTCCCGGTGCTACAGGTTCTTGAAGTGGGCCTAACTACGGCTACACTAGAAGAACAGTATTTGGTATCTTAGGTGCGCTGAAACCAGTGCTTCGAAAAGAAAGTTGTGATGTAGCTTGATTGCGGCAAACAAATACGCTAGTACCGGTGGTTTTCTGTTTGCAAGCAGCAGATTACGAGCAGAAGGATGCAGAAGATCTGATTCTTTTTACGGGGTCTGAACGCTGCTTGGAACGAACTCACGTTAAGGGATTTGGTCATGACACTAGTAGCACTTTCGGGGAAATGTGCGGAAACCCCTATTGTTTATTTTCCAAATACATTCAAATATGTACCCGCTCATGAGACAATAACCCTGATAAATGCTTCAATAATATTAAAGGAAGAGTATGAGTATTCTACACTTCGTGTAGCCCTTATTCCCTTTTGCGGCATTTTGCCTTCCGTTGCTCACCCATACGTAGCGAAAGTAAAGTCTGAAGATCGGTTGGGTGCACGAGTGGGCTACTTGACTGGACCCTCAAACAGGTGATACAACCCTTAGGGTCGAATTTCGCCCCGAAGAGATAAAGTTCCAATGATGAGCATTTTAAAGTTCTGCTTGGCGCGGTATTAACTCGTATTGACGCCGGGCAGGATCCGGTCGCCGCATACACTATCTTCTCAGAATGACTTGGTTGAGTACTCACCAGTCACAGAAAGCATCTTACGGATGGCATCAAATTTAAGAGAATTGCAGTGCTGCCATAACCATGAGTGATAACACTGCATCAACTTGGGTTCTGACAACGATCGGAGGACCGAAGGAGCTAACCGCTTTTGCACAACATGGGAGTCGGTAACCGCTGACTGCTTACGTTGGGAACCGGAGCTGAATGAAGCCATACCAAACGACGAGCGTGAAGAGATCGCCTGTAGCAATGGCAACAACGTTGCGCAAAACTATTAACTGGCGAACTACTTACTCTAGCTTCCACCGGCAACATTAAACGACTGGATGGAGGCGGATAAAGTTGCATAATAATTCTGCGCTCGCTCTTCCGTATCGTGGCTCTGTTTATTGCTGATAAATCTCGAGCCGGTGAGCGTGTGGGTCCCGCGGTATCATGCAGCACTGGGGCCAGTATCTAAGCGCCTGGCTTGTATTGGTTACCACGACGGGGAGTCAGGCAACTATGGATGAACGAAGGTAAACAGATCGCTGAGATAGGGTGCCTACTCACTGATTAAGCATTGGTAACTGTCAACAAGTTACTCATATATACTTTAATTGATTTAAAACTTCATTTTAATTAAAGATTAAAAACCGAAAACGGTGATTTTGGATAAACCGATGCTGTACTGCGATCTGGATTAACTGCCTGACACTGTCGGGTGTCTGCTTCTCTCACGGCTTAGGTGGTACGGGTCCTTGGAGTTTACGTGCGGTCATCATGCAGTTGTCATTTATCGCTAGTTGATTGAGGAGCTTTGTTTGGCATGGGCTCGTGGGCGTCTCGTCTCTCATTGGCTGAACTCCTAATAATGCAGACGACGAAGAGGATGTCCAATATTTTAAGGAATAAGGATATTCACGCGACTAGATTCCCTCGTAATTCGATCAGAACCGTAAATTGGCGCTTTCCTTGGGAAACTTCAAGGATGCCTTGTCCCGGTTTCTGTAAGCAAACGCGCGCCGATACTCCGGTTCGTCATGTCGAAATCACCAGTACGGGACAATTAGAACACGCTCCTGTAACAATCTCCTTGCAAAATGTGGGGTTACATTCTAACCATGTCACACTGCTGACGAATTGCCAAGTAAATCGACCACGTCTGCGGACGAATAGATTTCTTTACTCTTTACATTGAACAGTCGTTGCGCCTAGCTTCTGTTTTCATTCATACTTCATATTATAAATAACAAAGAAGAATTTCATATTCACGCCCAAGAAATCAGGCTGTTCCAAATGCAATTGACATTCACATTAGCCATCACAAAACTCTTTCTTGCTGGAGCTTCTTTAAAGAGCTCAGTACACCAACACGTTACCGTACTCGTTATTTTACGACAACTATGATAAATTCTGAAGAAAATAAATTTCATACTTCTTGCTTTTATTTAAACCATTGAATGCTTCTTTGAACAAACTACCTGTTTCACCAAGGAACTAGAAAGAAATCAATGAGAAAACAAAACAAAGATCTATGGCTTCCACCCAAAGCGGATTTAGCCAATCGACGTCGCGCTGTTCGGCGACAATATGAGGAGAAGATGAAGGTTCACGCGCGAATTGACGCTGCCTCGCGCGACAAGGGGTTCTTCTACGGGGATTCAAACGCGTGGCTTGAAGCGACTCGAACAAGACTAGGAGTTCCACTTTCTATCACAGACGAAGAGAAACCTGAATTCGCGCCTACAACAAGGAGCACCAGGACCAGGTTACCGTGCCGGATACTACCTGTCCATGCGCAGAAAAAGCCGTGTCCGAATCCTTCTGCTACCTGAACTGAATTTGCCAAGCCGAACAGCGCTCATCCAATCGAAGACGAATAAAGCCTACTCACGAGGTCAACGTGTACGGACGAGAAGAAGCATCCGGGCTTCCGAGTTCGGAGGCAATACTACTGGGATGTGTTCGGCCCTTCTGGTCGCCTTGCTGCGAGGCGCTGCTCTGGCGCTGGGCAGGAGGAGGAATTCTTTAGCCGCCACTTCAAGAAGGAAGACCGCTCTCCCGGTTGTTCTGATTCGTACCCGTACCTGAACGGGGCACCTGCCAGGTGCCGACAGCGGAGGACGGCACCAAATTGAGTTGCGAATGGCATGAGGACGTCGCTCATTACGTGGGTCATTGGTCAGACGTGGCGGTACGTGGCAGGTGGAGATCCCCCAGGGTTACCTCGATATCGAGGCGGACAACGGGTAATGCTGCGGCAGCTACATGGCACATCACCAACAACTACTACCCCGCTGGGATCGACGGGATCGGTAACGAGGAGCGCCAATCCCCTCCGTTCTTCGTCAATCTGGGATTTGATGGTAACGGTCCAGCCGGGCCACTGCTAGCAAGGAAGACGCGAGGTGGCAATCAAAACCGGCCAATCAACTAGCGTATAAAGCGACTATCTGCAGAACGGATTGTAGTCCGTACCTAATCAACAAGAACGGCCAGACATCGATGCTAACTCGAGATTGATTGAATTGAAGATCAGGTAAGTCAATTTTCTTTCTCTTTCCATCCTTTGACACGCTAAATATAATAGTTTATTTATTTTTGAATATTTTATTTATATACGTATATATAGACTATTATTTATTTCTTAATGATTATTAAGATTTTATTAAAAAATTGCTCCTCTTTTAATGCCTTTATGCAGTTTTTTCCATTCGATATTTCTATGTGCTGCCAAATACGTTTAGCGTTATA
>eaf0b9e9-fe9c-4774-9b7f-5fa995b06435_Basecall_2D_2d bg_rmckiernpro_alis_GG_flowcell5_run2_2016_04_06_1252_1_ch105_read32_strand_twodirections pass\bg_rmckiernpro_alis_GG_flowcell5_run2_2016_04_06_1252_1_ch105_read32_strand.fast5
GACTTTTCTTTGGTGCTGGTGCTCATCTGAGACGGCTCCACGTCTTATTTGGGCAAAGGAGAGCGGATCAAGCGTACTATGTGAGTGCTCCTATCGCTTGCTCCTGTGAGATACGATGTGGCCGTGTCTGACCGTGGTGCGTCATCTATTCACTCACTTGGCTGCGATATTTATTCTAGATGCGAATGCCCGGCCGCACGGTTATCCACAGAATCAGGGATAACGCAGGAAAGAACATGTGAGCAACGAGCAAAAGCGGAATCAAAAGGCCGCGTTGCTGGCGTTTTTCATAGGCTCCGCTCCCACGAGCATCACAAATCACGGCTCAAGTCAGAGGTGAAACCCGACAGGACTATAAAGATACGCGGTTCCCCTGGAAGCTCCCTCGTGCGCTCTCCTGTTCCGACCCTGCCGCTTACCGGATACCTGTCCGCCTTTCCCTTCGGGAATGTGGGGCGCTTTCTCATAGCTCACGTGGGGCCATCTCATTCGGTGTAGTCGTTCGATCCCAAGCTGGGCTGTGGCACGAACCCCGTTCAGCCCGACCGCTGCGCCTTATCCGGTAACTATCGTCTTGAGTCCAACCCGGTAAGACACGACTTATCGCCACTGGCAGCAGCCACTGGTAACAGGATTACCAGCGAGGTATGTAGGCGGTGCTACAGAGTTCTTGAAGTGGTGGCCTAACTACGGTCACTAGAAGAACAGTATTTGGTATCTGCGCTCTGCTGAAGCCAGTCCTTCGAGAAGAGTTGGGTATTGATCCGGCAAACCAATGGCTATCCGGTGGTTTTGTTTGCAAGCAAGCAGTCACGCGCAGAAAAGGATCTCAAGAAGATCCTTTAGACCTTATTTCTACGGGGTCTGACGCTCAGTCGAAGCGAAAACTCACGTTAAGGCATTTGGTCATGAATACTAGCACTTTCGGGGAAATGTGCTACGCATGCGAGTCTGTTACCTGTGTAACAGGCATGCCAAAATATGACCCGGAGCAGACAAGGCAGCGGATAAAACCGGACTAATGAGTCAGCAAATGGCGAGACGCAGTATGAGTATTCAACATTTCGTCGCTTATTCCATTTTGCGGCATTTTAATTCCTGTTTGCCCAGAAACGCTGGTGAAAGTAAAAGATGCTGAAGATCAGTTGGGTGCACGAGTGGGTTACATCGAAGAACTGGATCTCAAACAGCATTAAGATCGGTGGAGTTTTCACCGCGAAGAACGTTTTCCAATGATGAGCACTTTTAAAGTTTGCTATGTGGCGCGGTATTATCCCGTATTGACGCCGGGCAGAGCAACCATGTCGCCGCATACACTATTCTGAATGACTTGGTTGAGTACTCACCAGTCACAGAAAGCATCTTACGGATGGCATGACAGTAAGAGAATTGGCTATGCAGTGCTGCCATAACCATGAGTGATAACACTGCGGCCAACTTACTTCTGACAACGATCGGAGGACCGAAGGAGCTAACCGCTTTGCACAACATGGGGGAACAGCACGCTATAGTGGGATCGTTGGGAACCGGAGCTGAATGAAGCCATACCAAACGACGAGCGTGACACCACGATGCCTGTAGCAATGGCAACACGTTGCGCAAAACTATTAACTGGCGAACTACTTACTCTAGCTTTCCCGGCAACAATTAATAGACCGGATGGAGGCGGATAAAGTTGCAAAGCCTATTCTGCAGCTCGGCCCTTCCGGCTGGCTGGTTTATTGCTGATAAACCTGGAGCCGGTGGGCCCCTTATGCTAGAAATCATTGCAGCACTGGGGCCAGATGATCTAGGCCTCCCGCGTAATCGTGGTACTAAAGGACCGGGGAGTCAGGCAACTATGGATGAACGAAGGTAAAGGATCGCTGAGATAGGTTGCCTCACTGATTAAGCATTGGTAACTGTCAGACCAAGTTTACTCATATACTTTAATTGATTTAAAACTTCATTTTAAGTTGGGCACGATCTAGGTGAAGACAATCCTTTTGAACAATCGCGGCCTGTACTGCAGTGCACTAGTTGGACTGTTGGATATGCCATATATGCAGTGGTGTTCGCGGCGCTGGTTCCGGCCTGTCTTGCTTAGTTGTGAGTCGCCAGGCAGTCATCGGTATGGATCGTACATGATTCGTTAGCGTGAGCACCACTGACACCGGGATATTCGATTTATTGATAAGTCCAGGCTTC
>2a0e0aee-3272-4deb-a1d7-b89bbf9be123_Basecall_2D_2d bg_rmckiernpro_alis_GG_flowcell5_run2_2016_04_06_1252_1_ch108_read104_strand_twodirections pass\bg_rmckiernpro_alis_GG_flowcell5_run2_2016_04_06_1252_1_ch108_read104_strand.fast5
GTTTCTGTTGGTGCTGATGCTCATCTGAGACGGGCTCACGTCTTATTTGGGCAAAGGAGTCAGGGCTTACACCGTACTATGTGAGTGCTCCTATCGCGCTTGCTCCTGTGAGATACGATGTGGCCGTGTCTGACCGTGGTGCGTCATGATTCACTCACTTGGCTGCGTATTTATTCTAGATGCGAGAATTCAGGGGCGAGCCACGGTCCGCGAATCAGGGGGATAACGCAGGAAAGAACATGTGAGCATAAGGCCCAGCAAAAGCCAGGAACCGTAAAAGCGCGTTAGATGGCGTTTTCTCCATAGGCTCCACCCCCTGACGAGCATCACAAATCGACTATGGCCAAGTCAGAGGTGGCGAACCCGACAGGACTATAACAGACCCGAGGCGTTTCCCCCTGAAGCTCCCTCGTGCGCTCTCCTGTTCGACCCTGCCGCTTACCGGATACCTGTCCGCCTTTCTCCCTTCGGGAAGCGTGGGCAGCTTTCTCATAGCTCACGCTGTAGGTATCTCAGTTCGGTGTAGTCACTTGGAGCTCCAAGCTGGGCTGTGTGCTACGAACCCCGTTCAGCACCGACCGCCCCTGCCTTATCCGGTAACTATCGTCTTGAGTCCAACCCGTAGAAGACTTATCGCCCACTGGCAGCAGCCACTGGTAACAGGATTAGCAGCGAGGTATGTAGGCGGTGCTACAGAGTTCTTGAAGTGGTGGGACTACGGCTACACTAGAAGAACAGTATTTGGTATCTGCGCTCTGCTGAAGCCAGTGCCACCTTCGGAAAAGAGTTATGGGTGTGCGGCATGTAAACAAACCACGCTGAGTCGTTGTCGTTTGCAAGCAGCAGATTTACGCGCAGAAAAGGATCTCAAGAAGATCCTTTGATTATTTCTACGGGGTCTGGCTCAGTGGAACGAAAGCCACGTTAAGGATTTTGGTCATGACAGGTGGCATTTCGGGGAAATGTGCGCGGAAACCCCTATTTGTTTATTTTCTAAATACATTCAAATATGTATCCGCTCATGAGACAATAAACCCTGATAAATGCTTCAATAATATTGAAAAGGAAGAGTATGAGTATTCAACATTTCCGTGTCGCTTGGTATTCCTTTTGCGGCATTTCGCTTCCTGTTTTGCTCACCAGAATCGCTGGTGAAAGTAAAGATGCTGAAAGATCAGTTGGGTGCACGAGTGGGTTACATCGAACTGGATCTCAACAGCGGTAGAGTCATACCTTCGCGTTGACAGAACGTTTCCAATGATGAGCACTTTTAAAGTTCTGCTATGTGGCGCGGTATTATCCCGTATTGACGCCGGGCAGAGAGCAACTCGGTCGCCGCATACACTATTCTAGAAATGACTTGGTTGAGTACACTCAGTCACAGAAAGCATCTTACGGATGGCATGACAGTAAGAGAATTATGCAAGTGCTGCCATAACCATACCTGAGTGATAACACTGCGGCCAACTTAATTCTGACAACGATCGAGGACCGAAGGAGCTAACCGCTTTTGCACAACATGGGGGATCATGTAACCGCCTTAACGTTGGGAACGCTGAGCTGAAATGGCAGCCATACCAAACGACGAGCGAAATTACGATGCCTGTAGCAATGGCAACAACGTTGCGCAACACTTAACTGGCGAACGGATATAGCATTACTCTAGCTTCCCGGCAACAATTAATAGACCGGATGGAGGCGGATAAGTTGCAGGACCATTCTGCGCTCGGCCCTTCCGGCTGGCTGGTTTATTGCTGATAAATCTGGAGCCGGGCAGCGTGGGTTGATCCCGCGGTATCATTGCAGCACTGGGGCCAGATGGGTAAGCGCGTATCGTAGTTATCACACGACGGGGAGTCAGGCAAACTAGCTGAACGAAAATAGACAGAAATCGCTGAGATAGGTGCCTCACAACCGATTAAGCATTGGTAACTGTCGACCAAGTTTACTCATATACTTTAGATTGATTAAAACTTCATTTTTAATTTAGTAAAGGATCTAGGTGAAAGATCCTTTTACCAATCGCGGCCGCTGTACTGCAGTGCACCGTTGGACCGTTTGTGATCGGCCATATGCAGTGTGTTCGCACCCTGGTTCCGGCTGTCTTGCTGTTGAGTCGCCAGGCAGTCATCGGTATGTACCGCTGATTCGTCAGGTGTGAGCACCACTGACGAGGGCAGATTTCCGTTGCCTGAGCCGTTTCTGTTGTTG
>7adc3369-fd7e-488e-a2ff-ab1fa129bbec_Basecall_2D_2d bg_rmckiernpro_alis_GG_flowcell5_run2_2016_04_06_1252_1_ch108_read22_strand_twodirections pass\bg_rmckiernpro_alis_GG_flowcell5_run2_2016_04_06_1252_1_ch108_read22_strand.fast5
GTTTCTGTTGGTTACTGGTCCTAGCATGGAACGGAAATCTGCTCGTCAGTGGTGCTCACATGGCAATTGAATCACAGACGTAATAGCGATGACTGCCGGGCGACTCACAACTAAGCAAGACCGCTGGAAACCAGCGCTTGGGGACACCACTGCATATATGGCATATCACAACAGTCCAACTAGTGTGGGCACTGCAGTACAAGCCGCAGGTCAAAAAGGATCTTCGCCCGGGCTTTTAAATTAAAATGAAGTTTTAAATCAATCTAAATATATGAGTAAATGTGGTCTGACAGTTACCAATGCTTAATCAGTGAGGCACCTATCTCAGCGATCTGTCTACTTCGTTCATCCATAGTTGCTGACTCCCCGTCGTGGACTACGATACGGAGGGCTTACCATCTGGCCCCATGCTGCAATGATACCGCGGGACCTAACGGCCCGGCTCCAAGTCTATCAGCAATAAACCAGCCAGCCGGAAGCGCAGCGCAGAAGTGTGCTGCATTTATCCGCCTCCATCCAGTGCTTAATGTTGCCGCCGGGAGGTAGAGTAAATAGTTCGCCAGTCAATAGTTGCGCAACGTTGTTGCCATTGCGGCTACAGGCATCGTGGTGTCACGCTCGGTCGTTTGTAAAACGTCATTCAAAAACGCGTTTACAACAATCAAGGCGAGTTACATGATTGGGGCATGTTGTGCAAAGCGGTTACTCCTTCGGTCGCGAATCGTTGTCAGAAGTAAGTTGGCCGCAGTGTTATCACTCATGGTTATATCACGCATAAGCATAATTCTCTTACTGTCATGCCATCCGTAATGATGCTTTCTGTGACTGAGTACTCAACCAAGTCATTCGTAGAATACGTATGCGGCAACCCATGCTCTTGCCAGCGTATTCCTGACGCAGACATCTAAGAGCAGATTTAAGTGCTCATCATTGGAAAACGTTCTTCGCGAAAACTCAAGGATCTGTGATCGGATGTTTGAGATGCGTGCCGATGTAACCCACTCGTGCACTACGGAACGTATTCAGCATCTTTTACTTTCACAGAGCGTTCTCTGAAAAGCACGGGAAAGCAGATGCGCAAAAGGGAATAAAGGCGAAAGCGAAAATGTTGAATACTCATACTCTTCCTTTTCAACTTATATTGAAGCGAGTTCCGCCGTCTCAGTTGGCCTGAGATACATGGTTTTGAATGTATTTAGAAAATAAACAATAGGGGCTTCGCGCGCAGTTCCCGCAAAATTCATAGGGTTCTAACCAAATCCCTTGACGGGCTTTTCGTTCCACTGAGCGTCAGACCCCGTAGAAAGATCAAAGGAACCTTCTTGGATCTTTTTCTGCGCGTAATGTATGCTGCTTCAACAAAAAGACCGCTATCTAGGCCTGAGTTCGTTGGGATCAGAGCTACCAACTCTATTTTCCGAAGGTAACTGGCTTCAGCAGGATGGGCAGATACCAACAATTCTGTGCTATGTAGCCGTAGTTGAGCACCCGCCTTCAAGAAGACTCTGTAGCACCGCCTACATACCTCGCTCTGCTAAATCCTGTTACCCATGCTCGTAATGAGTGGCAACATTCGTCTTAACGGGTCTACTGCAAGACGATAGTTACCGGATAAGGCGCAGCGGTCGGGCTGAACGGAGTTCGTGCACACAGCCCAGCTGCAGCGAAAACGACCTACACCGACTGAGATATAGCAGCGTGAGCTGAGAAACCGCCGCTTCCCGAAGGAGAAGGCGGAAGATGATGGTCCTATTCTGAGTGGCATAGGTCCGGACAGGAGAGCGCACGAGGGAGCTTCCGAGGGAACGCCTGGTATGGTCTATTCTGTCGGGTTTTCGCCACCTCTGACTTGAGCGTCGATTTGATGCTCGTCAGGGGGCCCGGGACGGAAAAACGCCAGCAACGCGGCCTTTTACGGTTCCTGGCCTTTTGCCTGGCCTTTTCCACATGTTCTTTCCTGCGTTATCGCCTGATTCTGTGGATAACCCCGTCGAGTGGCCACTAGGTAATTCGCATCTAGAATAAATGAGACTACAAGTGAGTGAGAACATATGACACGAGCACAGATTTAGATAAAGGGCCACATGGCTGTGGTAAGGAGCAGGGCGATAGGAGCCAGCCATAAGTACGGTAATTAGATCCTTTGCCCAACCACATAACGTGAGCCCGGTGGTCGATCGTTCGTACG
>96ada83d-6d2a-4281-8873-9cace31e7416_Basecall_2D_2d bg_rmckiernpro_alis_GG_flowcell5_run2_2016_04_06_1252_1_ch109_read128_strand_twodirections pass\bg_rmckiernpro_alis_GG_flowcell5_run2_2016_04_06_1252_1_ch109_read128_strand.fast5
GCTTCTTTGCTGATATTGCTCCATGAAGGGTCATCACGGCTCATCATGCGCCAAAATCAAATGTGTGCAATACACGCTGGATGACGGGCACCTGATGACCGCACTGATTCGAGACAGCAGTAATCCACCTAAGCCTGTGAGAGAAGCATGAATAAACAGGTCAGGCATGTACATAACTAGTGCACTGCAGTAAGCGGCCGCGATTATCAAAGGATTCTACCTAGGTTACATCGTCGATTAAAAATGAAAAGTTTTTAATCAATCTAAGTATATATGGATAAACTTGGTCTGACAGTTACCAATGCTTAGATCAGTGAGGCACCTATCTCAGGGCGAATCTGTCTATATTTCGTTCATATCGCTAAGTTGCTGACTCCCGTCGTGTAGATAACTACGATACGGGGATGGCTTACACCATCTGGTCCCAGTGCTGCGACTTAAGCGCGACGGACCTAGCTCACCGGCTCCAGATTTATCAGCAATAAACCAGCCAGCCGGGGACGAGCGCAGAATCTGTTGGCATTTATCGCTCGCATCCAGTCTATTAAATTGTTGCCGGGAAGCTAGAGTAAGTAGTTCGCCAGTTAATATAGTTTGCGCATCGTTGTGCCATTGCTACAGGCATCGGTGGTCACGCTCGTCGTTGGTATGGCTTCATTCAGCTCCGGTTCCTCAGACGATCAGAACAAGGCGAGTTACGGGATCCACCCCATGTTGTGCAAAGGCTTTAGCTCCTTCGTGCTGGCATTCGTTGTCAGAAGTAAGTTGGCCGCAGTGTTATCACTCATGGTTATGGCAGCACTGCATAATTCTCTTACTGTCATGCCATCCGTTAGGTAAGTTAAGCTTTCTGTGACTGGTGAGTACTCAACCAAGTCATTCTGAATAGTGCGACTCGACCGAGTTGCTCTTGCCCGGCGTCAATACGGGATAATACGCGCCACATAGCAGAACTTTAAAAGTGCTCATCATTGGAAAACGTTCTTCGGGGCGAAAACCTCCCACGATCTAATCGGTCCAGATCCAGTTCGATGTAACCCACTCGTGCAGCACGATCTTCAGCATCTTTTTACTTTCACCAGCGTTCTCTGGGGCTAACAGGAAGGCAAAATGCCGCAAAAGGGAATAAGGGCGACGGAAGATGTTGAATACTCATGATTCTCCTTCAATATTATTGAAGCATTTATCAGGGTTACCGTGTATCATGAGCGGATACATATTTGAATGTATTTAGAAAAATAAACAAAATAGGGTTCTAGGGGACTTCACCCGAAAGTGCCACCTGTCATGACCAAATCCCTTAACGTGAGTTTTTCGTTCCACTGAGCGTCAGGACCCCGTAGAAGATTAAAGGATCTTCTTGAGATCGTCTTCTGCGTAATCTGCTTGCAAACAAAAACCAATGGGATACAGGTCGTTATTGTTTCATTAGACTACAGCTACCAACTCTTTTCCGACCGACTGGCTTCAGCAGAGCGCAGATACCAAATACTGTTCTTCTATAGTGTAGCCGTAGTTAGGCCACCATTCAAGAACTCTGTAGCACCGCCTACATACCTCGCTCTGCTATCCTGTTACCAGTGGCTGCTGCCAGTATTTAGAAGTCGTGTCTTACCGGGTTGGACTCAAGACGATAGTTACCGGATCAGGCGCAGAGCGGTTGGGCTGACGGGGCGTTGCACACAGCCCAGCTTGGAGCGAACGACCTAAGCATGAAACTGAGATACCTACCAGCGTGAGCTATGAGAAAGCCAAAAATTCCGCGACCGAGAAAGGCGGACAGGTATCCGGTAAGCGGCACCCACTTAGAACAGGAGAGCGCACGAGGGAGCTTCCAGGGGAAACGCCTGGTATCTTTATAGTCCTGTCGGGTTTCGCTACTTACCGAGCGTCGATTTGTGATGCTCGTCAGGGCGAGGAGCCTGGAAAAACGCCAGCAACGGCCTTTGCCGGTTCCTGAGTTTTTGCTGGCCTTTTAGCCCACATGTTCTCGTCGGGCTCATGTTATCTAATTCGTACATAACCGTGCAGGCCGCCCTGAAATCGCCGGCCTAGCGTAGAGCCAATAAAGGTACAATGCTGAAGCGTACCGACCATCTGAATCATGCGCGCCGACAAACCGAACTCACGACGCGATCACAGACATTAACCCACAGTGACAGACACTGCGACAACGTGGCAAATTCGTCGCATGGGATTGACCGCTCATTTGGTTCC
>6f4f9cc6-e956-4b94-b595-a4a82ce3cba4_Basecall_2D_2d bg_rmckiernpro_alis_GG_flowcell5_run2_2016_04_06_1252_1_ch109_read196_strand_twodirections pass\bg_rmckiernpro_alis_GG_flowcell5_run2_2016_04_06_1252_1_ch109_read196_strand.fast5
GAAATGTCTGTGGACTTGCTAGCAGCGACGGAAACTGCTCGGCTTGGTGGGACGTAACGAATGCTTACAAGTGATCGATGACTGCCTGGCGACCCACAACTAAGCAAGACAGCCGGAAACCAGCCGGCGAACACCACTGCAGAGTATATGGGCAGCCATCACAACAGTCCAACGATCCACTGCAGTACGCGCGGCCGGAGATTAGACAAAAACGATCTTCACCTAAATCCTTTTAAATTAAAATGAAGTTTTAAATCAATCTAAATTATATGAACGACTTGGTCTGACAGTTACCAATGCTTAATCAGTGAGGCATTATCTCAGCGATCTGTCTATATTTCGTTCATCCATAGTTGCCTGACTCCCCCGTCGTGCCTCAACGGAGGGCTTACCATCTGGCCCCAGTGCTGCAGATGATACCGGGACCCACGCTCACCGGCTCCAGATTTATCAGCAATAAACCATGGAGCCGAAAGGCCGAGCGCAGAAGTGGTCCTTGCAATTTTATCGCCTCCATCCAGTGCTTAATTGTTGCCGGAAGCTACGAGTATCAATAGTTCAGTTAATAGTTTTGCGCAACGTTGTTGCCATTGCTACAGGCATCGTGGTCACGCTCGTCGTTCGGTATGGCTTCATTCAGCTCCGGTTCCATTAAAAGGCGAGTTACATGACCCCATGTTGTGAAAGCGGTTGCTCCTTCGGTCTCTGAATCGGTGTTGTCCGAAGTAAGTTGGCAGGTGTTATCAGCCATGGTTATGGCATAAGTGCATAATTCTTACGTCATTAAACGCTTAGTGCGGTTTCTGTGACTGAGTACTCAACCAAGTCATTCTAGAATAGTGTATTAGAACGAGCGAGTTGCTCTTGCCCGGCGTCAATACGGGATAATACCGCGCCACATAGCAGATTTAAATTAGTCCTACCATTGGAAAACGTTCTTCGGGGCGAAAACTCTCAAGGATCTTACCGCTGTTGAGATCTTACAGTTCGATGTAACCCACTCGTGCCGATACGATAATCTTCAGCATCTTTTTATTCTCACCAGCGTTCTGGGCAAAAACAGGAAGGCAAAATTGCCGCAAAAGGGAAGGATAAAGGCGACACGGAACATGTTGAATACTCATACTCTTCCTTTTCAATATTATTGAAGCATTTATCAGGGTTATTGTCCATGAGCGGATACATATTTGAATGTATTTTAGAAAAATAAACAAATAGGGGTTCTAATTTCCCCGACGGGTCCATTTGATAATAAATCCCTTAACGTCGAGTTTTCGTTCCACTGAGCGTCGATACGAGTCGAAAGATTAAAGGATGTCTGCGGCGGTACTACCCTTTCTGCGTAAGTGCTGCTTGCAAACAAAACGACGGATACCTGGGGCCATTGTTTATTTCCCGGATCAAGAGCTCCAACTCTTTTCCGAAGGTATGACATGTCAGCAAGCAGATACCAAATACTGTTCTTCTAGTGTAGCGTAGTTGCTAGCCCCACCACTTCAAGAACTCTGTAGCACGCCTATACCACCTCGCTCTGCTAATTCTGTTACAGTGGCTGCTGCCAGTGGCGATAAGTCGTGTCTTACCGGTCGTGGACTCAAGACGATAGTCACCGGATAAAGGCGCAGCGGTCGGGCTGAACGGGGGTTCGTGCACACAGCCCCGGCTTGGAGCGAACGACCTACACGAACTGGATACACCTAAGCGTAGCTATGAGAAGCGCCACGCTTCCCGAAGGGAGAAGGCGGACAGGTATCCGGTAAGCGGCAGGGTCGGAACAGGAGAGCGCACGAGGGAGCTTCCAGGGGGAAACGCTAGTATGGTTAGTCCTTCCGCTTTCTACATACTCTGACTTGAGCGTCGATTTTGTGATGGGCTCGTCGGAGGGGCATCATGAAAACGCCAGCAACGCGGCCTTTTACCCATTCCTGGCTTTTTGCTGCTTTTGCTCGCGTTCTTCCTGCTGTTATCCCTGATTCTGTGGATAACCGTGCGGCCGCCCCTGAAATTCGCATCTAGAATAAATCGCCGAGCCAAGTGAGTGAATAGATGACGCACCACGGTTAGACACGGCCACATCGTATCTCACAAGAGCAGGGCGATAGGAGCACTCACATAAATCTAATCCCGCTGACTCCTTTGCCCAAATAAGACGTGAGCCCGTCTGAGATTTATTTTT
>dc4c9795-1122-458c-9fab-8efd6efcf383_Basecall_2D_2d bg_rmckiernpro_alis_GG_flowcell5_run2_2016_04_06_1252_1_ch109_read241_strand_twodirections pass\bg_rmckiernpro_alis_GG_flowcell5_run2_2016_04_06_1252_1_ch109_read241_strand.fast5
CGTCAGCTAATGCGCGATAAGAGGACAGGCAGAGCTGTAGACCGTGAATGGTAGGATGGTGCACACCAACCATGCTGCTTCGACGGCAAAATGAGAAAATAAGTTCAACCCTTACCGGACTCATGGAATCACCACTAGGCTGTGCGATTCCTCCTCGACGGGTTCGACGCTCAAACAGGCATTGCCCAGCTCTGGCCGACGAAGACATTGCTCGTTAGCATCTGCGCTTGAAGGAGGGCAAGAGCAGGGGTACTGTTCAATATCATCTACGACCATGCCCGTAGAGGCAACGGTGCGGCTTGGCCGGCCGACCAACCCTGATGAGATGTTTGTCATGCGGTTTGACGAGGAGGACGGAGGTCTGCTGGACTCCATTCGGATCTAACTCGAGATAAAGCAATCTTGATGAGGATAATGATTTTAGATTTTGTGATGACTGTAAATAAGACCATATTACTTTTAAGCCAAGACAAGTCCAAACAGCATTAACTTTACCCTTTCTTTCTAAGTTCAATGCTAGCTTACTGTTTAAAAAGTTATGAGAACGTCGGCGGTTAAATATTACCCTGAACGGCTGAGCAGTTACAGAGATGTTACGAACCTAGTGCACTGCAGTACAAAACACAGTCCTTTCCCGCAATTTCTTTTCTATTACTCTTGGCTCTCCTCTAGATCACTCTATGTTTTATGCCTCGGTAATGATTTTCATTTTTCACCTAGCGGATGACTCTTTTCTTAGCGATTGGCATTATCACATAATGAATTATACATTATATAAAGTAATGTGATTTCGAAGAATATACTAAAATGAGCAGGCAGATAAACGAAGGCAAGTGACGAGCAGAAAGCTAGTAAAGCGTATTACAAATGAAACCAAGATTCAGATTGCGATCGCTTTTAAAGGGTGGTCCCCTAGCGATAGAGCACTCAATTTAACCCCCAGAAAGAAGCGAAGCAGTAACAGAACAGGCCACACAGATTGCAAGTGATTAACGTCGGAACACATTTTAGCCTGAGGTCCTGGACCAAGCATTTCAGTAGTTAATCGTTGAGTGCATTGGTGACTTACACATAGACGACCATCACACCACTGAGGACTGCGGGATTGCTCTCAGGATTTAGCTTTTAAGAGGCCTCGTCATGCGGCCAAAAGGTTTGGATCAGGATTTGCTAGCCTTTGGATGAGGCACTTTCCAGAGCGGTGGTTGATCTTTCGAACAGGCCGTACGCAGTTGTCGAACTTGGTTTGCAAGGGGCAGAAAGTAGGTGATTCTCTCTTGCGAGATGATCGCATACTTTCTTGAAGCTTTGCAGAGGCTAGCAGAATTACCCTCCACGTTGATTGTTCTTGAGGCAAGAGAATGATTACTACCGTAGTGAGATCCGTTGTTCAAGGCTCTTGCGGTCCCTCATAAGAGAAGCCAGCCCAATGGTGACGCTCGATGTTCCCTCCACCAAAGTGTTCTTATGTAGTGACACCGATTATTTAAAGCTGCTGCATACCGATATACATGTGTATATGTATACCTATGAATGTCAGTAAGTATGTATACGAACAGTATGATACTGAAGATGACAAGGTAATGCATCATTCTATACGTGTCATTCTGAACGAGGCGCTTTCCTTTCTTTTGCTTTCTTTTCTCTTGAACGCACGTAAATTAAATAATAACGAAGCATCTGTGCTTCATTTTGTAGAACAAAATGCAACGCGAGCTAATTTTCAAACAAAGAATCTGAGCTGCGCATTTTACAGAACAGAAATGCAACCGAAAGCGCTATTTACCAACGAAGAATCTGTGCTGCTTTGTAAACAAATGCACGCGAGCGCTAATTTTCAAACGATCTGAGCTGCATTTTGTCACAGAACAGAAATGCAACGCGAGCGCTATTTTACCAACAAAGAATCTATTTTAGATGCGGGCGCTATTTTCTAACAAAGCAATATGGTCGATTACTTTTCTCTTTGTGCTAGTATAATGCAGTCTCTTGATAACTTTTGCACTGTAGGTCCGTTAAGGTTAGAAGAAGGCTACTTTGGTGTCTATTTCTCTTCCCAAAGCTGACTCCACTTCCCGCGTTTACTGATTACTAGCGAAGCTGCGGGTGCAATTTTCAAGATAAAGGCATCCCCGATTATATTCTATACCGATGTGGATTGCGCATACTTTGTGAACAGAAAGTGATAGCGTGATGATTCTTCATTGGTCAGAAAATTAACGGCTTCTTCTATTTTGTCTCTATACTACGTATAGGAACTGTCACATTTTCGTATTGTTTTCGATTCACTCTATGAATAGTTCTTACTACAATTTTGTCCCGAATAATACTAGAGATAAACATAAATGTAGAGTCGACGAGTTTAAGCAAGTTCAAGAGAAGGTGGATGGGTTATATAGGGATATAGCACAGATATATAGCAAAGAGATACTTTGAGCAATGTTTGACCGAGCGGTATTCGCATATTTTAGTAGCTCGTTACAGTCGCCGGTGCGTTTTGGTTTTTTGTCGAATGTCAGAGCGCTTTTGGTTTTCAAAGCGCTCTGGAAGTTTCCTATACTTTCTAGCTAGAATAGGAACTTCCCGGCCGCGGCCGGTTACAAACCAATTAACCAGATTCTATTGAAAAACTCATCAGCATCAAATGAAACTGCAATTTATTCATATCAGGATTATCAATACCATATTTGAAAAGCCGGTTTCTTAATGAAGGAGAACTCACCGAGGCAGTTCCGATAAGGATACCAAGTCCTGGTATCGGTCTGCGATTCCGACTCGTCCAACATCAATACAACCATGACCTTCCCCTCGTTAAATAAGGTTATCAAGTGAGAAATCACCATGAGTACGACTGAATCGCGGTGAATGGCAAAGCTTATGCATTTCTTCCAGACTTGTTCAACAGGCCAGCCATTACGCTCGTCATAAATCACCGCATCAACCAAACGTTATTCATTCGTGATTGCGCCTGAGCGAGGCGAACCCCATTACGCTGTTAAGATTAAAGATCAACAGGAATCGAATGCAACCGGCAGGAACACTGCCAGCGCATCAACAATATTTTCACCTGAATCAGGATATTCTTCTAATACCTGAATGCTGTTTTCCCGGGATCGCAGTATCCGTAACCATGCATCATCAGGAACGATAAATGCTTACTGTCGGAAGAGGCATAAATTCCGTCAGCCAGTTTAGTCTGACCATCTCATCTGTAACATCATTGGCAACGCTACCTTTGCCATGTTTCAGAAACAACTCTGGCGCATCGGGCTTCCCATACAATCGATAGATTGTGCACCTGATTGCCCGACATTATCGCGAGCCCATTTATACCCATATAAATCAGCATCCATGTTGGAATTTAATCGCGGCTCCGGCAAGATACGTTCCCGTTGAATATGTTCGTTTATAAATGTTTTGTAAGCAGACAGTTTATTGTTCATGATGATATATTTATCTTGTGCAATGTAAGGCCCATTTTGAGACACAACGTGGCTTTGAATAAATCGAACTTTGCTGAGTTGAAAAGGATCAGTCATGACCAAACCCTTAACGTGAGTTTCGTTCCACTGAGCGTCAAAACCCGTGAAGATAAAGATCAAAGGATCTTCTTGGAAACCTTTTCTGCGGGCATCTGCTGCTTGCAAACAAAAAACTAATGGCCCAGCGGTGGTTCTTTCAGGCCGGATCAAGAGCTACCAACTCTTTCCGAAGGTAACTGGCTTCAGCGAGCGCAGATACCAAATGCTTCTTCTAGTGTAGCCGTGTAGGCCTACCACTTCAAGAACTCTGTAGCACCGCCTACATACCTCGATGCTAATCCTGTTACCAGTGGCTGCTGCCAGTGGCGATAAGTCGTGTCTTACCGGGTTGGACTCAAGACGATAGTTACCGGATAAGGCGCAGCGGTCGGGCTCATGGGGTTCGTGCACACAGCCCAGCTTGGAGCAAACGACCTACACCGACTGAGATACTACAGCGTTACCTACTGAAGGCCACGGGGTTCCATGAAAGGAGATAAAGGAACAGGTATCCGGTAAGCGGCAGGGTCGGAACAGGAGAGCACGAGGGAGCTTCCAGGGGAAACGCCTGGTCTGGTCTAGTCCTGTCGGGTTTCGCCACCTCTGATTGAGCGTCGATTTTGATGCTCGTCAGGGGGCGAGGCCCTGAAAAACGCCAGCAACGCGGCTATTTACGGTTCCTGGCCTTTTGCTGGCCTTTTAGCTCACATGTTCTTTCCTGCGTTATCCTCATTCTGTGTAATACGCTGTCGAACGCTAGGCAGAGTCGGTTCTGTTTATA
>d927312f-335d-46ef-a3fe-eed638266444_Basecall_2D_2d bg_rmckiernpro_alis_GG_flowcell5_run2_2016_04_06_1252_1_ch109_read2887_strand_twodirections pass\bg_rmckiernpro_alis_GG_flowcell5_run2_2016_04_06_1252_1_ch109_read2887_strand.fast5
GAAACTGGTCCGCTGATGCACACACTGAGCATGAAAATGGCCTACCCATTATCTTAGCCTAAAACCTTCTCTTTGAATTTCGCTAGTAACCGCTTAACTGCTCATTGCTATATTGAAGTACGGATTAGAAGCCGCCGAGCGGGCGACAGCCCTCCGACGGATGACTCCTCCGTGCGTCCTCGTCATCACCGGTCGCGTTCCTGAAACCGCAGATGCCTCGCGCCGCACTGCTTGAACAATAAAGATTCTACAGATAGCTAGTTTATGGTTATGAAGGAAAATTGGCAGTAACCTGGCCCCACAGAATAGTTCAAATTAACGAAACCAAATTAACAACCATAGAGTGATAATGCGATTAGTTTTTCGCTTATTTCTGGGACTGCAATCAGCGAAGCGATGGTTTTAACTATTAACAGATAAATGGAAAGCTGCATAACCACTTAACTAATACTTTCAACATTTTCAGTTTATTACTTCTTATTCAAATGTTACCAAAAGTATCAACAAATTGTTAATATACTCTATACTTTACGTCCACGAGAAAACTATAATCTATGCTTCCATCCTCTGTCAATAGGATTTCCTAAATCGGCTACGAACATGGTGCTTCAAGCCGTGATAGCCGAAGCATTGACTTCGCGTCGATCTCATCCGAGGAAAACGAAGAAGACGGACGAAGATGGCAACAGGTACTCTCGCAACTGGGGCGCGTGGGGGCAGATGGCCCAAATACTACGAGGAGATTCGCGGTATTGCAAAGGGCGCTGAACGCGATGTCTCCGAGATTATTGCTTAATGATACCCGCACGGAATTTGCATACACGGGCTCAAGGCAGCCCGTGATGGCTGCACCACTGCCTATTGTCAAACTTCCAACGCTCCGCGAGGGCCCGCCTGGGATTTCTTTCTGCCCACCAAAGAGAACCTGTACCGGTTAACGATCCGTCAGGCCGGACTTCCCACCATCAAAATTCATAAACCCATGGATCACTAGAAAGTTGGATTTAACAGTGCGGGGGTCGCCGTCAATTACAACGCCCTTCACCTTCAGGGTCTTCGACCCACCGGAGTTCCGCATATTGCCCTCCGCAGCGCTGAAAGCACTTCTCCTTCCCAAGCTATGGCGATCGTCTCGAGCAAGCGGAATGGCCGCCAGCGGGATGTTATCATGGTGGAACCCACGAGCATTTGGTTTGGAATTCTCTACCAGCATCCGAAAGCAAGGTGCTCAAGCGAATGGTAGGATGGTGCACACCAACCACTGCCATGCTTCAGCAAGGCAAAATGAGAAAAGAGCTCGATCCTTACGGACTCATGGAATCACCACCGGTGGAGGGGTTCCTCCTCGACGGGTTCGACGGCACCAAACAGGGCAGTGTGCCCAGCTCTGGGACGAAAGACAATTATCCCTTTAGCATCTGCCGCTAGTCACGTATAGCAAGAGCAGAGGCGACTCTGTTCATATCATGGACCATGCCAGGGGGCTCGGTGCGGCTTGGCCGGCCGACCAACCCTGATGAGATGTTTTGTCATGCGGTTTGACGAGGAGGACAGAGGTCTGCGCTCAATGCGGATTGTTGAGGATCCACTGGGATAAAGCAATCTTATCGAGGTAATGATTTTAGATTTGTAACCGTAAATAAGTACATATTACTTTTAAGCCATAAGACAAGATTAAGCATTAACTTTACGGTTTTCTTTTTAATATCACATGTTCGGGCTGCTCCTTTCGGTGCTCCCTAATCGGGGAGTGTGCGCAGAATGCGGGGGGAGGAGATATGCCCTGCCG
>fbbd5658-ce1b-4348-b847-3e71e17ed7a5_Basecall_2D_2d bg_rmckiernpro_alis_GG_flowcell5_run2_2016_04_06_1252_1_ch109_read410_strand_twodirections pass\bg_rmckiernpro_alis_GG_flowcell5_run2_2016_04_06_1252_1_ch109_read410_strand.fast5
GTAAGACTAGACGTGGATGTTTGCTTGAGCGTTAGTAAAATGAAGAAGATCAGTTTAGAAGGGCCAAAGTGGAATCACAAAAACAGGTCGTGGGTATAGAACAAGAAAGATTATTTATACAACTGCGGTCACAAGAAGCAACGCGGAGCACAACACGCTGTTACGCAAACTATTTTGACACGCGAGCCATAGCCGGTGCACTGTGCGTCACATTGGGCGATAATGAACGCTAAATGACCAACTCCCATCCGTAGGAGCCGATTAGGGCGTCTCAATAGTTCACGCGCTTAATGCGAATCTGGAACGGACAACTGTGGTCGTTTGGCACCGGGGAAGGTACTAGACCGAGAGTTCGCGGTTTGTATGGCAGGACGTTCTGCGGAGCTTCGCGTCGCACGCTTTTCGGGCGGGCGACTGCAGACCAGACCAAACAACTGACAAGAAGGCGTTTTAATTTAATATGTTGTTCACCCCTCATCGCTGTTGTTATTCGACCATACATACGTGTTTGTCCGTAGTTATATCATATATAAGTATTAGGATGGGGACGCGGTGAAAGAGATTTTTTCGCTTAATTTATTCTTCTCTATCTTTTCCTACATCTTGTTCAAAGAGTAGCAAAAACAAAGATCAATACAATAAAATAAGATCGTAGCTGGTTTTACCTCCAAAGGAGTCCGGTCAATTGGACCCAATTCCCGACAATATTCCAAATCAGCGAGTTTATGCTCAATGAGATATGACGCCGTGCCACGCCAGCTCCGCGAACGAGCTACGTGGTATTACGGGAAGTCCATTCGGCGGTCGAAGAGGGCTCAATCGCTTTTAACTCGCTGGGCTCGTAGTCTATCAAAGGAATTGGTTGGGCGCCGAAATGAAGGGTCATAGAATGGGATAGACATTGGCCGTGTTTGCTGTAGCCTCAACACTATCGATTCCTTACCCCCTATTCTGGCCGTTCACGAAACTGGGCGTCTGGGACTCCCGCCAACGCATCATACTGGCCGCCGAGCTGACGCATCAGCTGCTTGATTCCAAGGCCAAGGCCCTTGACTTGTTCCTCCTCTCCATCTCACTGGAAGCTGCAGCCAAAGCTGGTCACCGAAGAACAGAATGACCTTACTCGATGTACCTGGACAGAGCTTCTTAGGAGTCAGCCTCCAGCAGGATACAAGTCCGTTTTGCGAACTGACCCGGCTGGGGAAGTCTCTCCAGCGAGTCGATGAGAATCCATCCGGGTGAGGTTAGCGGCGAGCCCTCATGTGCTACTCAATGAACGTCCGATTGCCGAAAGGAGTCAATCTCACGCCGCAGCTGTATCACCCAACCTCGGTCGATGAACAGAATTCTAATCTACGGCTGTGGGGGCACAAAGCCTGCGATCGATTATGCCTCGGATCCTTCCGCAAGCCATATCTATGCTCTTGGTCATTGGATGCTGGGGCATACCGAGGCGACCAAACAATCGTTCTCCCCAAATTCGAATCGAAATCCCACCTGAACGCCATCCAACAGTACAAGATCAGTGCGCTGTTCCTGGTATCGCGATCATCATTCACATGCTGGGCACTCAAGACGTGTGCTCCAAGTATGACCTGAGTTCCCTTGACTTCTCTGTTCACGGGGAGCATTTCTTTCGTTTTCAAATGTTCATGACTAAACTCTACCGAACATTTTGATCCGCCAAGGATACGGTCTACGACATGCACGGTCGTAAGCTCGACTCAAGCACGATATCTGGGCTAGGTTCATCCGGTCATCGCCTGAGTCGAGGCACGAATTGTGACGCCCTGAAAGCAGGAAATCACAACAACGTGAACAGCCGGGCGATTGGTGGTCCGAAGCCCAAGCGTCGTCCTGGGCTATTTAAATAACGAAAAAGCCACCGCAGGACATTTGTGGACGGATGGATTGCGATCGGGAGATGAGGCTGTCTATCCGTAGAAGCCGAAGGGCATCGAGCACGTGTTTATTGTCATTGGATCAAGAGGAGTTGATCAAGGTCAAGGGTCTGCAAGTCGCGCCTGCCGAACTCGAAGCCCATATCCTCGCCACCGATGTCTCGACTGTGCTGTCATCGCGCTATTCCGGGTGCCGATTCAGGAGAAGTAGCGACCCATTGTCCGAAAATGCCCGGCAGGGTCAGGACCGATCTGTCTCCGAGGCTCTCGTGAAGTATGTTGGGACCACAAGGCTCGTCACAAGTGGTTGAAGGAGGTGAATCGTGACACAAACGTCAGAAGAACGGAAGTGGTAAGATCCCTTCGTCGGTTTTACCGGTACGACCAGAAGGAGGCACGGAGAAAGGCTGGTAGCAAGCTCGGATTACCCTAACTCGAGAGTGCTTTTAACTAAGAATTATTAGTCTTTTCTGCTTATTTTTCATCATAGTTTAGAACACTGTCATATTAACGAATAGTTTATGAATCTATTTAGGTTTAAATTGATACAAGTTTTATAAAGTTACTTTTTCAAAGACTCGTGCTGTCTATTGCATAATGCACTGGAAGGGGAAAAAGCACGCGTGGCTTTCTTGAATTTGCCGAATTCAGCGGATCAGCTGGATACCTTT
>4edf5462-4acd-4a42-a1ce-4d2dd21383b8_Basecall_2D_2d bg_rmckiernpro_alis_GG_flowcell5_run2_2016_04_06_1252_1_ch109_read4164_strand_twodirections pass\bg_rmckiernpro_alis_GG_flowcell5_run2_2016_04_06_1252_1_ch109_read4164_strand.fast5
CTGTTTCTTCTGCTGATGCTCTGCTGCCAGTGGCGATACCCGTGTCTTACCGGGTTGGACTCAAGACGATAGTTACCGACGTAAGGCGCAGCGGTCGGGCTGAACGGGGGTTCGTGCACACAGCCGAGCTGCATGAACGACCTACACCGAACTGAGATACCTACCGGGCTGCTATGAAAACGCCACCGCTTCCCGAAGGGAGAAGGGACGCCTATCCGGTAAGCGGCAGGGTCGAACAGGAGCGCACGAGGAGCTTCCAGGGGAAACGCCTGGTATCTTTATAGTCCTGTCGGGTTTCGCCACTACTGACTTACGTCGATTTTGATGCTCGTCAGGGGGCGGAGCCTATGGAAAAACGCCAGCAACGCGGCTTTGTCGGTTCCTGGCCTTTGCTGGCCTTTGCTCACATGTTTCTTTCCTGCGTTATCCCCTGATTCTGTACAACCGTGCGGCCGCCCCTGAAACTTCGCATGGTAGAATAAATCGCATATCACAGTGAGTGAATAGATACGAGGCATTACGTAGAACCACATCGTATCTCACAGGAGCACCGCGATAGGAGCACTCACACATAGTAATCGATCATGACTCCTTTGCCCAAATAAGACGTGAGCCCGTCTCAGATGACGTTCTTTTGGTTTCG
>23cae2e3-636d-4daf-8d02-a3ed45bc6a36_Basecall_2D_2d bg_rmckiernpro_alis_GG_flowcell5_run2_2016_04_06_1252_1_ch109_read4922_strand_twodirections pass\bg_rmckiernpro_alis_GG_flowcell5_run2_2016_04_06_1252_1_ch109_read4922_strand.fast5
ATGTTCTTTGCTGGTATTGCTCTGAACTGGCCGATAATTGCAGACGAACGGTGATCCAACATCAGATGACCCAAGGTCTATGCGGGTTAAAGGACGTTTGATCCTTCGACACATGGCTCTGTTGAACTTTATCTGAGAGGAAAAAGGAAGGAAAAAGAAGAAACTTCCTTTATTTATTTGTTAACCACAACACACAAGTCCCAATAAGATGCAATATAATATCAAAGCCAATATCTTATGTTGCTCTGTGCTGAAGGAATATATACAATTTATGTAGTAAATACCTTTTCTTCTGCCGATTGCAAGAAATAGAAAGACTCCGATTGCGCATCGCCAGAATAAATTTCACAACCACACTTTTGGCTCTGAACTTTTTATTGACCTGATTAAATATCAGAGAAGGTAAGGTCAAATTTTTAAGCAAAACTAAAAGATGCAAATCACCGTGCTGAAATTAACATAAGGGTTAAGATTGTAGAGTTTATAGGACTGTTTGTAATATTTCAAATACGAGCTAACCCTACTGATTCGATTAGGTCTAACCTTTAGGGTTGAGCTGCACTGAAAATTTCGGAAATTTTGGGTTATTTTAAAATGAGACAGAAGAACTACAGAGATACGTTCTTCAGACTTTAAAGCTCTTATCTCCACAAAGAATTGGTCAAGAATCATCCCTAGACACTCGTTGCCTCCCTCCTGTAATCCGCCTCTAATCCGGAACGAGGGTCACTCTCCTCGTCGCCCGACCAATGTCCCCCACGTGACGTGTCTAGCCCCTGTTCGGCGACAAGTCGGAGGAGAAGATGAAGGTTGCCCGCGCGATTGACGGTGCCTGGGAAGAAGCCGGGGAACCAAGGGAGCGAAGGGAACTCTCGAACAAGACCAGGGAGTTCCACTTTCTATCACAGACGCGAAGAGAAGTGGGACCTCGGCGATTCGCGCCTACAACAAAGGAGCACCATGACCAAGCGTTCGGATACTACCTGTCCATTCTCGAAAGGCCGTGGAATCCTTGCTACCTGAAACTCCAACCATGACCACCCTCTCATCCAATGAAGACTCCACTCACGAGGTTAACGTGTGGCCGGACGAGAAGAAGCATCCGGGCTTCCGCGAGTCCCCCGGCAATACTAACCCCAAGTGTTCGGGCTCTCGTCTGCCTTGCTGCGAGGCTATGCTCTGGCGCTGGGCAGGGATGATTCTTTAGCCGCCACTTCACAAGAGAAGGAAGACGCGCTCTCCCTCGGTTGTTCTGATTCGGTCTACCTGTCTACCTGAACCCTACCCACCTGCCGCCAGCATCCGGAGGACGGCACTCAATTGAGTTTCATAACCGGCATGAGGACGTGTCGCTCATTACCGTCCTGTGAGTCAGACGTGGCGAACCTGCAGGTGGAGATGCCCCAGGGTTACCTCGATATGAGGGACGAACAACGCCTACCTGGTCAATTGCGGCAGCTACATGGCACACATCACCAACAACTCACCCGCTCCCATCCACCGGGTCAAGTGGGTGAACGAGGAGCGCCATGCCTCCCGTTCTTCGTCAATCTGGGATTAATGATACCGTCCAGCCGTGGGATCCTACAGGAAGACCCAAGACCCGGATCAGCGGCCAATCTCGTACGGCGACTATCTGCAGAACGATTAGTTAGGAAAATCAAAATACGAACGGCCAAGCTGGATCCACTGGTACGTGAATTGAATTGTGAAATCACATCAAGTCGATTTTCTTTTCTTTCTCCCATCCTTTACGCTAAAATAGAGTAGTTTATTTTATTTTTGAATATTTTTATTTATATACGTATATACCCAACGAGGCTGGGCGGGCAGGAGCGAGGCAGATTATGAGGCAAACTGCTCCTCTTTTAATGCCTTTATGCATGTTTTTTCCATTCGATATTTTCTATGTGCTGCCAAACCGTTTTGGTTTATAT
>94bf11ff-8306-47d3-9ef4-2cfe795fbf9c_Basecall_2D_2d bg_rmckiernpro_alis_GG_flowcell5_run2_2016_04_06_1252_1_ch109_read521_strand_twodirections pass\bg_rmckiernpro_alis_GG_flowcell5_run2_2016_04_06_1252_1_ch109_read521_strand.fast5
GTTTTCTGTTGGTGCTGGGTTGCTAATTCGCATCTAGATGGTAGAGCCAAACAGCCGGTCAAGCAAAACGATCTCCAGGACCATCTGAATGCTGCGCGGATGACACGAACTCACGACGGCAGTACCAAGCTTAACCCACAGTACAGACACTGCGACAACGTGGCAATTCGTCGCAATACCGTCTCACTGAACTGGCCGATAATTGCAGACGAACGTGACAGGGCATGATAGAATTGGATTATGTAAATGAAGATACCATTAGAAGCAACCAGCACGGTCGCCGTGGCTGATGAAGTCTCCTCTTGCATCCCGAAAGAGGGGCAGTGGCCTGTTTTCCACGCTAAATGAGGGGCATGGCCAGGATAAGACGTCATTGTTGCATCGTATCCAAGCCGAAGCCATCCCCTCATCCCCACGGGAAGCCGGAAACAAAGTAAAGAAAACGACCGAAAGGAACCAGAAAGAAAAGAGGGTGATCGAGCGCGGACGTGAAAGATATGCATCCAGCTTCTATATCACCTTTAACTTTACCGTTTGGGCATCGGGAACGTATGTAACATTAATCTCCTCTTAGGAACGGTGAGTGCAACGAATGCAAACTCGGCACCGACCATGTGGGGACAAATTCGTAATAAATTCGGGGTGAGGGGATTTAAGACAAGCATCTATGTTAAGTCGGGACAGCGATTTAACGGTTTTGAGTAACACATCAAAACACCGTTTCTGAGGTCAAGCCTGGCGTGTTTAACAAGTTCTTGATATCATATAAATGTAATAAGAAAAGTTTGGTAATATTCAATTCGAAGTGTTCAGTCTTTTATTCTCTTGTTTTATAGAAGAAAAACATCGAAACATCTTTAACATACACAAACACATGACTATCACAGAATACAGATCTGATGGCTTCCACCCCAAGGCCAATGTCCCCAAGAACCTGACGTGTGCCTCTGTCACCCTGTCGGCGACAATATGAGGAAGATGAAGGTTGCCCGCGCGATTGACGCCTGCCTCGCGAAAGCGGCTTCTTCTACGCGGAATTTACGGTGTACGTGAAGCGACTCGAACAAGACTAGGGAGTTTCCACTTTTCTATCACAGACGAAGAGAAGTGTAATGCGATTCGCGCCTACAACAAGGAGCTACCAGGACCAATCCGTTGCCGGATACTACCTGTCCATTCCGGAGAAAAATAGGCTTGCGAATCTTCTGCCCTGAACCCCAACTTCAAGCCGACCATCCTCACTCTTAGATCGAAGACTCCCACTCACGAGGTCAACGTGTGCCGGACGGAGAAGCATCCATGCCCCTTCCGCGAGTTCACCGAGCAATACTACTGGGATGTGTTCGGGCTCCCTATTTGCCTTGCTGCGGCTATGCTCTGGCGCTGGCAGGAGGAGGACTTCTGTCTGGCCCGCTTCACGCGGGAAGGACCGCGCTCTCCTCGGTTGTTCTGATTCGTTACTCGTACCTGAACCCTACCCACTTGCCGCACCTTAAGACGGCGGAGGACGCACCAAATTGAGTTTCGAATGGCATGAGGACGTGTCGCTCATTACCGTCCTGTACCAGTCAGACGTGGCGAACCTGCATGGATGCCCCAGGGTTACCTCATGAGGCGGGACCGCCTACTGGTCAATGCGGCAGCTACATGGCACACATGGATAGACCCCGCTCCCAGCGAATGGTCAAGTGGGTGAACGAGGAGCGCCAAATCCCTCCCGTTCTTCGTCAATCTGGGATTTAATGATACCGTCCAGCCGTGGGAACCTAGCAGGAAGAAGCAGGAGCAGATCAGCGGCCAATCTCGTACGGCGACTATCTGCAGAACGGATTAGTTAGTCTAATCAACAAGAACGGCCAGACATCGATCTAACTCGAGATTGAATTGAATTGAAAGTGAATAAATCAATTTTCTTTTCTCTTTCCCCATCCTTTACGCTAAATAATAGTTTTATTTTATTTTGAAATATTTTTATTTATACGTATATATAGACTATTATTTATCTTTTAATGATTATTAAGATTTTATGGTTAAAAAATTCGCTCCTCTTTTAAATGCCTTTATGCAGTTTTTCCGATTCGATATTTCTATGTGCTGCCAATGAGACGACGCGTCATCACGGCTCATCATGCGCCAAACAAATGTGCAATACACGCTCATGACTGCATGATCGCACTGACTGGGGACAGCAGGTTACGGCCAAGCCTATTAAGAAGCAGACACCCGGATCAGGCAGTTAACTAGTGCACTGCAGTACAGCGGCCGCGATTAAAGGGTCTTCACTAGGTCGGTTCCTGTCGATGAAGTTTTAAATCAATCTAAGTATATGAGTAAACTTGGTCTGACAGTTACCAATGCTTAATCAGTGAGGCACCTATCTCAGTGGACGTGCTTTTCGTTCATCCATGTGCCTGACTCCCCGTCGTGATAACTACGATACGGGAGGGCTGTATCACCATCTGGCCCCAGTGCTGCAATGATACCGCGCTCCACGCTCACCGGCTCCATTTATCAGCAATAAATCGCAGCCGGAAGGGCCGAGCGCAGAAGTGGTCCTGCAACTTTATCCGCCTCCATCCAGTGCTTAATTGTTGCTGGGAAGCCCAAACGCTGAGTTCAGTTAACTAGTTGCGCAACGTTGTTGCCATTCGCTACAGGCATCGTACTGGTGCTAAACGTCGTTTGGTAGTGCTTCAGCTCCGGTTCCCAACGATCAAGACCGAGTTACACTTAACCCCATGTTGTGCAAAAAGCGGTTAGCTCCTTCGTCTGAATCACTGTCAGGATAAGTTGGCCGCAGTGTTATCACTCATGGTTGGCGCAGCACTGCATAATTCTCTTACTGTCATGCCAATCCGTAATGCTTTCTTATCCTGTACTAACCAAGTCATTCGTAGAAATAGTGTATGCGGCGACCGAGTTGCTCTTGCCCGGCGTCAATACGGGACTCGCCACCGACGAACTTTAATTAACAACCTTGGAAAGCACGTTCTTTAAACGGAACAAAACGCCAAGGATCTTACCGCTGTTGAGATCCGTTCGATGTAACCACTCGTGCACCCAACTGATCTTCATCATCTTTTACTTTCACCAGCGTTTCTGGGGCAAAACAGGAAGCAAAATGCCGCAAAAGGGAATAAGGGCGACACGGAAGTGTTGAATACTCATACTTCCTTTCAATATTATTGGCACCATTATCAGGGTTATTGTCTCATGGATACATATTTGAATGTATTTAGAAAATAAACAAATAGGGTTCTAGGGGCATTTCCGAAAAGTGCCACCTGTCATGACCAAATCCGTAATTGAGTTTTCGTTCCACTGGATCAGACCCCGTAGAAGATCAAAGGATCTTCTTGAATCTATGATTTCTGCGCGTAATCTGCAACAAATCAATGTGCGATAGGGGCCTGAGAGCCAGCATTACGTCTTTTAAGGTCAGAGCCAACTCTTTCCGAAGGTAACTGGCTTGCTGCAGAGCGGATACCAAATACTGTTCTTCTAGTGTAGCCGTGCTTTAGGCCACCCGCCAAGAACTCTGTAGCACCGCCTACATGAGCGCTCTGCTAATCCTGTTACCAGTGGCTGCTGCCAGTGGCAACCGGTGTCTTACCGGGTTGGACTCGACAGACGTGTACCGGATAAGGCGCAGCTAGCGTTGAACGGGGGTTCGTGCACACAGCCCAGCTTGGAGCGAACGACCTACACCGAACTGAGATAGCAGCGTGAGCTATGAGAAGGCCCACGCTTCCCGAAGGCGAAAGGCGGACAGGTATCCGGTAAGCGGCAGGGTCCGGCGCACGGAGGGAGCTTCCAGGGGAAACGCACTGGTATCTTTATAGTCCTGTCGGGTTTCGCCACCTCTGATCAGCGTCGATTTTGTGATGCTCGTCAGGGGGCGCCTGGCAGGACGCCAGCAAACGCGGCCTTTTACGGTTCCTGGCCTTTGCTGGCTTTTGCTCACATGTTCTTTCCTGCGTTATCCTCGACTTCTGATCCTGACCATGTCCAGAGT
>b43e8dbe-478e-4495-b34c-e53d540b1701_Basecall_2D_2d bg_rmckiernpro_alis_GG_flowcell5_run2_2016_04_06_1252_1_ch109_read525_strand_twodirections pass\bg_rmckiernpro_alis_GG_flowcell5_run2_2016_04_06_1252_1_ch109_read525_strand.fast5
GACGTGACTTGCTGGTGCACACACTGGCTTAAGATGAAAACGTGGAGTGTTTGCTTGGATTCTTTAGTAAAAGGGAAGAACAGTTGGAAGGGCCAAAGTGGAAGTCAAAACAGTGGTCCTATAAAAGAACAAGAAAAGATCTATTATACAACTGCGGTCAAGAAGCAACGCGAGAGAGCACAACACGGTTATCACGCAACTATGTTTTGACACCGAGCCATAGCCGTACGTGCGTCACAATTGGGCAACACTTAAACCGCTAAATGGCCAACTCCCATCCGTAGGAGCCATGTGGGCGTGCCAAATAGTTCACGCTTAATCGAAGTGCTCGAACGGACAACTGTGGTCCTTGTTTGGGCACCGGGAAGTATGACGATAGCGAGTTCGCATCTTTGTATGCATGACGTTCGGAGCTTCGCGTCTAAAGCCGTCGGGCGCGAAATGCAGACCAACCAGAACAAAACAATACCGCAAGGCGTTTAATTAATATGTTGTTCACCTGGGTTTGATTAGGCGACCCCTCCTGTTGTGCTTAGTCTATCATATATAAGTATATTAGGATGAGGCGGTGAAACAGATTTTTTCGCTTAATTTATTTCTCTATCTTTTCCTACATCTTGTTTAAAGAGTAGCAAAACAACAATCAAATACAATAAAATAAGATCTATGCTTCACATCCTCTGTCAAGGCACTCCCCTTGAAATCGGCTACGAACATGGCTCTGCAGCCACGCCGTGAGCTCAGAGCATTGACTTCGCCATTGTCGGATCTCATCCGAGGAATTGAAGAAGACGCTACGAAGAGCTTAAACAGGTACTCGCAACTGGGGCGCGTGATCGAGGAAAGATAGCCAAATACTACGAGGAGATTCGCGGTATTGCAAAGCGGCTGAACGCGTGTCTCGGAGATTGTCATGCTTAATACCCGCACGAATTTGCGAAACGGGCTCAAGGCAGCCCGTGAACGCTGCACCACTGCTAAGTGTCAACTTCAGGTACAAATTCCTGAAAACATGGGATTTCTTTTCTGCCACCAAAGAGAACCTAATCCGGTTAACGATCACGGTCAGGCCGGACTTCCCACCATCAAATTCAGACCGATAGGCTGAGAAGATCATGAGAAGGTTGGATTTAACAGCTGCGGGGGTCGCCGTCAATTACAACGCCTTCACCTTCAGCCGTATTCGACCCTACAGCGAGTTCCGCGGATATTGCCCTCCGCAGCGCTCGAAAGCACTTCTCCTTCCCAGGCCTATGGGACTGTACGTGGAGCAATAGGCGGAATGAGCGCCAGCTTTTATCATGGTGGCAATGGGCACGAGGCATTTGGTTCGGGAATTCTCCCCCACAAGCACCCTGAATCAGAGAACGATCTCGACGCGAATGGTAGGATGGTGCACACCAACCACTGCTTGCTTCAGCACGGCAACGAGAAAGGCTGTGCACTTACTCAAACTCATGGAATGCCACCAGCGTATGGAGTTCCTCCGACGGGTTCGACGGCACCAAACAGGCATTGCCCAGCCTGGGCCGCACGAGCAGACAATTATCCCTTTAGCATCTGCCGCCGGCGCTGAAGGAGGCAAGAGCAGGCGCTCGTCATATCAATATCTACGACCATGCCCGTAGAGGGAACGAGCGTGAAGTGGCCAGGCCGGGGACCAATCGATGTTTGTCACTGTAAGTTTGACGAGAGGACGAGAGTCCAGCTCAACTCCAAGACTATTGGATTGTAAATGGAGATAAAGCAAGTGTGATGAGGTAATCAATTTTGAATATACATAAATACTACCGTTTTGCTAGATTTGTGATGACGTAAATAAGTACATATTACTTTTAAGCCAAGACAAGATTAAGCATTAACTTACCCTTTCTTTCTAAGTTTCAATGAGTTATCACTGTTTAAAGTTTATGGCGAGAACGTCGGCGTTAAAGACTATTACCCTGAACGGCTGGAATTTGTTCA
>abac5574-b66e-4df1-8a07-d36d14330783_Basecall_2D_2d bg_rmckiernpro_alis_GG_flowcell5_run2_2016_04_06_1252_1_ch109_read601_strand_twodirections pass\bg_rmckiernpro_alis_GG_flowcell5_run2_2016_04_06_1252_1_ch109_read601_strand.fast5
TGACTTTTCTGTAGTATGATGCTAATTCGCATCTAGATGGAGCCACAACAGCCGGTACAAGCATGATCGCCCGACCATCTGAATCAATGCGCGGATGACACGAACTGCCGACGGCAGCCCAAGACATTAACCACAGTACAGACACATGCGACAAACGTGGCAATTTCCGCAATACCGTCTCACTGAACTGGCCGATAATTGCAGACGAACGTAAGGGCATGATAGAATTGGATCTGTAAATATAGAAGATACCGTAGAAGCAACCGCAATTGTCGCCGTGGCTGATGAAGTCTCCTCTTCGAACCCTACGGAAGGCTAGGCAGTGGCTTTCGACCGCTGGCGCATGGCCAGCACCAAGACGTCATTGTTGCATATGGATCGCAAGCCGAAACGGCGCTCGCCTCATCCCCACGGGAATAAGGCAGCGACAAAGAAAACGACCGAAGGAACAGAAAGAAAAGAGGTGGGCGCGCCGGGATCGACAGATGCATCCAGCTTCTATCGCCCTTTAACTTTACCGTTTGGGCATCGGGAACGTATGTAACATTGACCTCCTTGGGAACGGTAGGAGTGCAACGAATGCGATATAGCACCGACCATGTGGGAATTCGTAATAAATTCGGGTGAGGGGGATTCGACAGCAACCTTGTTAGTCAGCTCAACAGCGATTTAACGGTTGAGTAACACATCAAAACACCGTTCGAGGTCAAGCGCTCCGTTAAAGATTTCTTGATATCATATAAATGTAATAAGAAAACGTGGTAATATTCTAATTCGAAGTGTGTTCATTATGTCATTCTGATGTTTTAAAGAAAAACATCAAGAAACATCTTTAACATACACAAACACATACTATCAGAATCAAGATCATGGCTTCCACCCCAAGGCCAATGTCCGACGTGACGGGTGTCTTCTCGTTTCAACCAACACTGATGAAAGAGGACATGAAGTGTTGCCCGCGCGATTGGCTGCGCCTCGCGCGACACCGCGGCTTCTTCTACGCGGTCAAACCACGGTGTGGATGTGAAAGCGACTCTCGAACAAGACCAGGAGTTCCACTTTCTATCACAGACGAAGAAGTACGGCAATTCGCTAAGCGCGAAGATGGATATCAAAGTTACCGTGCCGCTACCTGTCCATTCCGGAAAAGGCCGTGGAATCCTTCTGCTACCTGAACCCCAATTCAAGCCGACCGCCTCATCCAATCGAAAGCTCCCACTCACGAGGTCAACGTGTGGCCGGACGAGAAGAAGCATCCGGGCTTCGCGAGTTCGCAGCAATACTACTGGATGTGTTCGCTGCTCTCGTCTGCCTTGCTGCGAGGCTATGCTCTGGCGCTGGGCAGGAGGAGGACTTCTTTAGCCGCCACTTCACAGAAGGAAGACGCGCTCTCCCTCGGTTGTTCTGATTCGTTACCGTACTGAACCCTACGGCTGCCGAGTCGACGGCGCAGGGCACGACGTAGAGTTTCGAATGATGAGGACGTGTCGCTCATTACCGTCCTGTACCAGTCAGACTGCGAACCTGCAGGTGGAGATGTGCCCCGAGTATACCTTCGATATCGAGGCGGACGACAACGCCTACCTGGTCAATTCGACTTTACATGGCACAATACCAACAACTACTACCATGGCTCGAATGGGGTCAGTGGGTGAACGAGGAGCCAATCGCCTCCGTTCTTCGTCAAGTGGGATTTAATGATACCGTCCGGCCGATCCTAGTGAGCAAGGAAGACGGCAATAACCGGTGAGCGGCCAATCTCGTACGGCGACTATCTGCAGAACGGATTAGTTAGTCGGATCAACAAGAACGGCCAGACACATGAGCGATCTAACCGGATTGAATTGAATTGGCGAAATCGATAAATCAATTTTCGTTTCTCTTTCTCCATCCTTTACGCTAAATAATAGTTTGATTTTATTTTTGAATATTTTATTTATACGTATATATACGACTATTATCTTTTAATGATCTTAAGATGTTGGTCTAAAATTCGCTCCTCTTTAATGCTTTATGCAGTTTTTCCCATTCGATATTTCTATGTGCTGCCAATGAGACGACGGGGTCAGCCGGCTCATCATGCGCCAACAAATGTGCAATACGCTCACTGACTGCATGATGACGCACTGACTGGGGAAGCAGATCACTAAGCCTGGTTACGGAAGCCCCGACAGCAATCAAGGCAGTTAAACCCTGCACTGCAGTACAGCGGCCGCGATTACCACACGATTCGCCAGGTTACGTGTTGCACGTGAAAATGAAGGTTTTAATCAGATCTAAAGTATATGAGTAATTGGTCTGACAGTTACCAATGCTTAATCAGTGAGGCACCTATCTCTCATTATCTGTCTATTTCGTTCATCCATAGTTGCTGACTCCGTCGTGTAGATAACTACGATACGGGATGTGACGATACTCACCCAGTCGGTGCAATGATACCGCGGGGCCAAAGGACTAATCTATGCAGATTTATCAGCAATAAACCAGCCAGCCAGAAGGGCACCGCAGAAGTGGTCCTGCAACTTTATCCGCCTCCATCCAGTCATTAATTGTTGCATAGGAAGCCCATTACGTTTCACAGTTACGTTTGCAACGTTGTTGCCATCTGCTCATACAGGATCTTGTCACGCTCGTCGTTCGGTATCATTCATTCGCTCCGGTTCCCAACGATCAGGCGAGTTACATGATCCCCCGTATTTGCAAAAGCGGTTAGCTCCTTCGGTCCAGTGCTTACGTCGCCTAGAAGATAAGTTGGCCGCAGTGTTATCATCATGGTTATGGCAGCACTGCAGCATTCTCTTACGTCATGCCATCCGTAAGAGCCTTTCTGTGACTGGTGAGTACTCAACCAAGTCATTCTGAATAGGGTTATGCGGCGACCGAGTTGCTCTTACCGGCGTCAATACGGGATAATACCGCGCCACACCCAGAACTTTAAAGGGTGCTCATCATTGGAAAACGTTCTTCGGGGCGAAAACCCTTATTCACGGATTGCGGGCACCGTGCGTATTCCTAGGTGCCGATAACGATCTTCAGCAACTTTTGATTTGCCCAGCGTTCTCTGAGCAAAAACAGGAAAGCAAATGCCGCAAAGGGAAGTAAGGGCTACGGAAATGTTGAATACTCATGACTCTTCCTTTTCAATATTATTGAAGCAGTCCAGGGTTATTGTCTCATGGATACATATTTGAATGTACTTTAGAAAATAAACAAATAGGGGTTCTAATTTCCGAAGATGCCTACGTGCAACCGACGGTACATTAACGTGAGTTTTCGTTCCACTGAGCGTCAGTACACGAGTCGAAGATCAAAAGGATCTGTCTTGAACCTTTTTCTGCGCGTAATCTGCTGCTTGCAAACACGACCCCACCAGCGGCTTGGTCCTTTCCATTAAGAGCTACCAACTCTTTTCCGAAGGTAACTGGGGTTTCAGCAGAGGCAGAACCATCGTTCTTCTAGTGGGCTCGTAGTTAGGCCACCACTTCAAGAACTCTGTAGCACCCCTACATACCTCGCTCTGCTAATCCTGTTACCAGTGGCTGCTGCCGGGCGATCAGTGTCGTGTCTTAAGCCGTGGACTAAGACGATAGTTACCGGATAAGGCGCAGCGGTCGCTGAACGGTGGGGGTTCGTGCACACAGCCCAGCTTGGAGCGAACGACCTACACCGAAACTGAGATAGCGAGCGTGAGCTGAGAAAGCGCCACGCTTCCCGAAGGGAGAAGGCGACAGGTATCCGGTAAGCGGCAGGGTCGGAACAGGGAGCGCACGAGGGATGTCTCCAGGGGGAAACGCTATCTTAGTTTACCTTTTATGTCCTGGTTTTTCACCTCGACCCTTAACTTTGTAGGCCGTTGGGGTCGTTTGTATTATCGTCGGAGCGGAACATGCCCAGCAACGCCTGAGTCGACTTTACTCCTTTCGTAGCTTTGCTGCTTCTATCAATGTTCTTCTGCGTTAGCCTGTCTGTGTCTACTCTGGCGTTGGATACGGCCTCCGTACCGTTTTATTTTTC
>3c498926-cabe-47d0-9ba2-fe7179bc89b4_Basecall_2D_2d bg_rmckiernpro_alis_GG_flowcell5_run2_2016_04_06_1252_1_ch109_read74_strand_twodirections pass\bg_rmckiernpro_alis_GG_flowcell5_run2_2016_04_06_1252_1_ch109_read74_strand.fast5
CGGTTCTGTTGGTGCTGATATTGCTAATTCGCATCTCAGATGGTAGAGCCCACAAACAGCCGGTAATAAGCAACGATCTCCGACCATCTGAATCATGCGCGGATGACACGAACTCACGACGGGATACTACAAGACATTAACCCACAAGTACAGACATGCGACAACGTGGCAATTCGTCGCAATACGTTCTCACTGAACTGGCCGATAATTGCAGACGAACGTGAGTAAGGAAAGGTAGGAACTATCGCATACCTGCATTTAAAGATGCCGATTGGGCGCGAATCCTTTATTTTGGCTTCACTAGCATACCATTATCAGAGACGCCGAGGAAGTGTTCCCTCCTTCTTGAATGATTGTTACCCTCATAAAGCACGTGGCCCTCTTATCAGCGAAAGAAATTACCCGTCGCTCGTGATTTGTGCAAAAGAATGAACTGAAAAACTGACCCAGACACGCTCGACTTCCTACTTCTTACCCTTGATGCAGCTTCCAATTTCGTCAGAAGTCCTAGCGACGGCTCACATGTTGATAAGCAATCGAAGGTTCTGAATGGCGGGAAAGCTTTAGATACCGGTAAACTGCCCACTGTGATCTCCAGAGCAAATTCGTTCGATCGTACTGTTACTCTCTCTCTTCAAAGTGAATTGTCCGATCGTGACAACAAAGCTGTTCTCACAATTCTTCTAACCAAGGGGTGGTTTAGTTAGTAGAACCTCGTGAATTGCCATTTACATATATAGACTTGCATAAATTGGTCAATGCAAGAAATACATATTTGGTCTTTCGATTCGTAGTTTTTCAAGTTCTTAATGCTTTCTTTTCTCTTTTAACAGATCGATAAGGAAGTAATTATCTACTTTTACAACAATATAAAACAAGAACCTCCATCGTCACCTCTAGAGCCAATGTCCCAAGATGAGCGTGTCGCCCCTGTTCGGCGACAATATGGAGGAGAAAACATGAAGGTTGCCGCGCGATTGACGCCTCGTAGGGACACCCCATTCTTCTACGCGGTCAATACGCGCTTACGTGAAGCGACTCGAACAAGACCGAGGGAGTTCCACTTTTCTATCACAGACGAAGAGAAGTGGGACCTCGCGATCGCGCGCCTACAACAAGGAGCACCAGGACCAGAACCGTGCCGGATACTACCTGTCCATTCCGAGAAAAGGCCGTGAATCCTTCTGCTACCTGAACCCAATTTCAAGCCGTAAAGCTCATTAAGATCGAAGACTCCCACTCGCGAAGGTCAACGTGTGGCCGGACGAGAAGAAGCATCCGGGCTTCCCGGTGTTCACGGAGGCATACTAACTCTGATGTGTTCGGGCTCTAGTGCCTTGCTGCGAGGCTATGCTCTGGCATGGGCAGGAGGAGGACTTCTCTTTAGCCACTTCAGAAGGAAGACGCGCTCTCCTCGGTTGTCTGATTCGTTACCCGTACCTGAACCCCTACCACCGCCATTCATAGGCAGACGGAGGACGGCACCAATCGTCCCAATGACGCATGAGGACGTGTCGCTCATTACCGTCCTGTACCAGTCAGACGTGGCGAAACCTGCAGGTGGAGGACCCCAGGGTCCGCCGATGAGGCGGACGACAACGCCTACCTGGTCAATTGCGGCAGCATGGCACACATCAGACAACTATACGCGCTCCATCCACCGGGTCAAGTGGGTGAACGAGGAGCGCCAATCCCCTCGCGTTCTTCGGTTCGGATGGGATGCTAATGGTAGCGTCCCCTCCGTTCCTCATTGTAAAGACGCACCAAGGGAAAGGCTAGCGTGATGCCTCGATCGCTGCTTGGGGACCTGACTGCGATGGGGTCCGTAGTTATGATCTATACAAGTAACGCCATAGTACATTGCTCTCGAGCACTCTTGTATCGATGCCGATTGGCATGCCATGATGCCATTTTCTTTCTCTTTCCATCTATATTCGCTAAGACCCCAATAGTTCTTTTATTTTTGAATTTTTATTACCTTAACGACTACTTATTTATTTCCTGATTATTAAGATTTTATTAAAAAATTCGCTCCTCTTTTAATGCCTTTATGCAGTTTTTTCCCATTCGATATTTTCTATATGTGCTTGTACAATGAGACGACGGGGTCATCACGGCTCATCATGCGCCAAACAAATGTGTGCAATACACGCTCGGATAATGCATGATGACCGCACTGACTGGGGACAGCAAATCCACCTAAGCCTGTGAGAGAAGCAGACACCCGACAGATCAGGGCAGTTAACTAGTGCACTGCAGTACAGCGGCCGCGATTATATCAAAGGATCTGTTACGGAGTGTACGTCTAAATTAAAATGAAGTTTTAAATCAATCTAAAAGTATATGAACCGTGGTCTGACAGTTACCAATGCTTAATCAGTGAGGCACCTATCTCAGGGGCACCGTATTTGACTTTCGTTCATCCATAGTTGCTGACTCCGGTCCTCTGTAGATAACTACGATACGGGAGGGCTTACCATCTGGCCCCAGTCGCTGCAATGATACCGCGGACCTAACGATGCTCCAGATTTATCAGCAATAAACCAGCCAGCCAGAAGGCTCGCACCTAGAAGTGGTCCTGCAACTTTATTAGCGCCTCCATCCAGTCGATCTGTTGCCGGGAAGCTAGAGTAAGTAGTTCGCCAGTTTAATAGTTTGCGCAACGTTGTTGCCATTGGCTACAGGCATCGTGGGTGTCACGCCGGTCGTTTGGTATGGCTGCAGCTCCGGTTCCACAACGATCAATAGAGGTCAGATGCCCGCGTTGTTGCAAAAAGCGGTTAGCTCCTTCGTTCTGGATCGTTGTCGAAGTAAGTTGGCCGCAGTGTTATCACTCATGGTCGGAACGCACTGCATAATCCTTGAACCAGCCAGGCGCAGCCGTCGTGGACTGAGAGCTCACGGCAGTGCATGCTGAGAAATAGTGGAGGCAGGCGAATGAGCTGTAGCCGAGGATCGATAAGCAAGCGAGCACCCCGCAGAAAGAAAGTCCAAACCGGCGGCGCTGACAGGAAAAACGTTCTTCTAGCCGAAATAGCCGTAGTTATTGTACGCTGTTGAGATCCAGTTCGATATGTACGATTCGGACGAGATAACTGATCTTCAGCATCTTTGATTTTACCAGCGTTTCTGGGTGAGCAAAACAGGAAGGCAAATCACCCAAAAGGGAATAAGGGCGACGAAATGTTGAATACTACCAACTCTTTCCTTTCAATATTATTTGAAGCATTTATCAGGGTTATTGTCTCATGAGCGGATACATATTTGAATGTATTTAGAACATAAACAAACTAGAGCCTTTAGCGCACAATTCCCAAAAGTGCCACCTGTCATGACTAAATCCCTTAACGTGAGTTTTCGTTCTAACTGAGCGTCCATACGATCACAAGAACATACGTAAAGGATCTTTGCGAGGTCATAACCTTTTCGTACGGTAGTACTGCTGCTTGCAAACAAAAACCACCGCTACCAGCGGTGGTTTGCTTTCCATCCACGACGGCCAACTCTTTTTCCGAAGGTAACTGGCTTGAGCAGAGCGCAGATACCAAATACTGTTCTTCTAGTGTAGCTAGTGGTCGGACCATTCAAGAACTCTGTAGCACGCCTACATACCTCGCTCCGCTATTCGTTACCAGGCTTGCTGCCAGGTGTAGAATAAGTCGTGTCTTATACCGGGTTGGACTCAAGACGATAGTTACCGGATGAGCAGCGGTCGGGCTGAACGAGCGTCATGTCCTACAACAAGCTTGGAGCGAACGACCTACGACGGAACTGAGATACCGACAGTCGACCTATGAGAAAGCCATCGCTTCCCCGAAGGGAGAAAGGCGGACAGGTATCCGGTAAGCGGCAGGGTCGGAACAGGAGCGCACGAGGGGAGCTTCCCGGAAACGCCTGGTATCTTTATAGTCGTCGGGTTTCGCCACCTCTGACTTGGCTTCGATTTTGTGATGATCCACGAGGAGCCCTATGGAAAAACGCCAGCAACGAGCCTTTGTCGATTTCGTAGTTCCTGGCCTTTGCGCTCACATGTTCTTTCCTGCGTTATCGGCCCTGATTTCTCGTGAGACTCGTGCGGCCGCCCCTGAATTACGTTGGTTTATGTT
>46aa3462-f6d3-40fe-b179-bf128e6a0053_Basecall_2D_2d bg_rmckiernpro_alis_GG_flowcell5_run2_2016_04_06_1252_1_ch109_read7_strand_twodirections pass\bg_rmckiernpro_alis_GG_flowcell5_run2_2016_04_06_1252_1_ch109_read7_strand.fast5
ACCGTTCTGTTCATCCGTTAACTCATGTGGGCCGTTCACGGTTATGGGAATGATATGATACGGCATGAAGAAGCTTGCAACCGTTTGTAAATTCAGTACGGCCAACTGACGCGTTGCTGGCGTTTTTCCATAGGCTCCGCTCCGAGCATCAAAATCGACGCTCAAGTCAGAGGTGGCGAAACCGACAGGTAAAGTAACAGAGCCCATGTTCCCCCTGAAGCTCCCTCGTTGCGCTCTCCTGTTCCGACTCTGCCGGTTACCGGATACCTGTCCGCCTTTCTCCCTTCGGGAATGCGGCGCTTCTCATAGTGCTGATCCGCCTAGTTTCAGCTGTAGTCGTTCGATCTCCAGCTGGGCTGTGTGGTTACGAACCCCCGTTCAGCCCGACCGCTGCGCCTTATTAGCGGTAACTATCGTCTTGAGTCCAACCCGGTAAGACACGACTTATCGCTACTGGCAGCAGCCTGGTAAAGGATTAGCAGAGCTCGAGGTGCGCGAGTTAAGAGTTCTTGAAGTGGTGGCCCAACTACGGCTACTAGAAGAACAGTATTTGGTATCTGCGCTTAGCTGAAGCCAGTTACTTTCGGAAAAGAGTTGGTAGCTCTTAAACCGACGGCAAACCACCGCTGGTGAAGTCGTTGTGTTTGCAAGCAGCAGATTACGCGCAGAAAAGGATCTCAAGAAATCCCTTTGATCTGTTGAAGGGTCTGACGCTCAGTCGAACGAAAACGGTTAAGGATTTTGGTCATGACAGGTGGCACTTTTCGGGGAAATGTGCGCGGAACCCTATTTGTTTATTTTCTAAATACATTCAAACCTGAACGCACATATAGTAGGGTAATGCTTCAATAATATTGAAAAGGAAAGTATGAGTATTCAACATTTTCCGTCTAGCGTGGTTCCCCTTTTGCGGCATTTTGCCTTCCTGTTTTGCTCACCAGAAGCTGAACTGCGTAAAACATGCTGGAAGATCAGTTGGGTGCACGAGTGGGTTACCGGAACCCGACTCAACAGCGGTAAGATCCTTGAGAGTTTTTCGACAGAACGTTTTCCAATGATGAGCACTTTTAAAGTTCTGCTATGTGGGGGCTTATTATCCGTATTGACGCCGGGCAAGCAACTCGGTCGCCGCATACACTATTCTGAATGACTTGGTTGAGTACTCACCAGTCACAGAAAGCATCTTACGGATGGCATGACAGTAAGAGAATTATGCAGTGCTGCCATAACCATGAGTGATAACACTGCGGCCAACTTACTTCTGACAACGATCGGAAGCCAGGAGCTAACGCTTTGAGGGTAGGCGGATCAGTGATAAAATCGTTCTGAATGAGCTCGAATTATCAAATGAACAGCCAGCGTGACGGCGTACGTACCAACTATCTCCAGCCTCGTTGAAACTATTAACTGGCGAACTACTTACTCTAGCTTCCCGGCAACAATTAATAGACTGGATGGAGGCGGATAAAGTTGCAGAACCACTTCTGCGCTCGGCTTCCGGCTGGCTTTATTGCTGATAATCTGGAGCCGGTGAGCGTGGTCCACCTGGGGTTAATTTGCATAATGGGGCCAGATGGTAAGCCCTCCCGTATCGTTATCTACACGACGGGAGTCAGGCAACTATGGATGAACGAAGGTACAGCATCCGCTGAGATAGGTGCCTCACTGATTAAGCATTGGACTGTCAGACCAAGTTTACTCATATATACTTTAGATTGATTTAAAACTTCATTTTAATTTAAAGGATCTAGGTGAAGATCATTTTGATACGCGGCCGCTGTACTGCGATTAAGCTTATGACAGTCTTATTTGGGCAAAGGAGTCAGCGGATCACCGTACTATGTGAGTGCTCCTATCGCGCTGCTCCTGTGAGATACGATGGCCGTGTCTGACCGTGTCATCTATTCACTCACTTGGATCTCGATTTATCGTCCGCATCCAGCATTTTCAACTGCATTCAAGAAAAGCCGCGTGTGCACCTTTTCCCCCTTCCAGTGCATTATGCAATAGACAGCACGAGTCTTTGAAAGTAACTTATAAACTGTATCAATTTTAAACCTAAATAGATTCATAAACTATTCGTTAATATAAAGTGTTCTAAACTATGATGAAATAAGCAGAAAGACTAATAATTCTTAGTTAAAAGCACTCTCGAGTTAGGATCCTTAGAGCTTGCTACCAGCCTTTCTCCGTTACTCCTCGTCACCGTACGATCAACCGACGAAGAATCTAGGACCGGGCTCTTGGGAAGCATCCACAAATCTGATACCTCCCTTCAACCACTGTAGCAGCCTTGTGGTCCTCAACATACTTCACGAGAGCCTGGAAAGATTCGTTCCGGTAATGCGCTGGCGGACTTCACAACAATGGCCTTGGGTACTCTTCTAACCGATCATCCGGAATAGCGATGACAGCACCGTGAGACATTTCGTGGCGGTCAATATGGCTTCGAGTCGCAGGCACTATCCGACTCCTTATGCCTTAAATCCGATCGACAATAAACACGTGCTCGATGCCCTTCGGGCTGCCGAACACGACCGAGTGGAAGCTCCGCGACCCTTCCGAGGTACAAAGTCGCTGGCGTACCTTTCGTTGTTCAAATAGCCCAGGACGACGCTTGGGCTTCGGACCACCAATTTTGCCCGGTGAGTCGTACGTTAATTTCCTTGTTTGCTAGGCGTCACAATTCGTGCCTCGACTCCAGGAGCACGGATGAAATCTAGCCCAGATATCGTGCGGGTGGGTCTAGAGCTTACGACCGTGCATGTCTCGTCAGACTGCTATCCTTATAGGATCAAAATGTTCGGGTAGAGTTTGAGGAAATCGGCATGTTAGCTCCATACCCAGGGTGCCCGGGCTCCCGTGAACAGAGAAGTCACGGAACTCAGGTCATACTGCACCACACGTCTTGAGTGCCCAGCATGAATGATCGGAGGTACCAGGAACAGCGTATGCAGTTCAATGGCGTTCAGGTAGGATTTCAATTCGAATTTGGGAGAACGATTGTTTGGTCGCCTCGGTATGCCCCAGCATGGCCAATGACCACAAGAGCATAGATAGCTCTGCGGAAGGAGTCCAAATAGCAGTGGCCTACGCAGGCTTTGTGCCCCCACCATCCCGGTAGTTTCTGCTCAATCAGGTCGTACTGAAGGGTGATTGGCGATCACGGTCCGTGAGATCATGACTCCTTCGGCAATCCAGACGTTCCACTTGAGTAGCACACAAATGCTGTTCGCCGGGCACCTTCACCGCGCTCCATCGCAATTCATCCACTGGCGGGGACTTCCAGCCTGAAGTCAGTTCGGAAACGGACTTGTATCCTGCTGGAGGCTTAAGGCCAAGAAGCTGCTCAGGTACATCGAGTAATAGATTCTGTTCTTCGGTAGACCAGCTTTGGCTGCAGCTTCCAGTGAAACCCAGGAGAGGAACACAAGTCACAAGGGCCTTGGCCTTGGAAATCAAGCAGCTGATGCGAGCCGGCGGCGGAGTATTAATGCGTTGGCGGGAGTGAGAACACGCGTTAGCGGCCCAACAGGTAAGGAATCGATAGTGTTGAGGGCAAACACGGCCAATGTCTATCCCATTCTGGATTCATTTGCCAACCAAATTCCTTTGACGACTACGAGCCAGCGGTTTGAACGCGATTGGCCTCTTTCGACGAGTATGACTTCCCGGTAATACCACAGGTGTATGGGTCCCGGCTCCGTGGGCGCACTCGTCCATATCTCATTGAGCATAAACCGCTGACTTGAATATTGTCGGGAATTGGGTTGACGGACTGCGGACTCCTTTGGAGGTAAACCATAGTTGATCTATTTTATTGTATTGATTGTTGTTTTGCTACTTCTATGAACAAGTGGGAAAGATAGAGAAGAATACGATCCAGCGAAAATCTCTTCACCGCCTCATCCAACATACTTATATGATAATACATACGCACAAACACGTATGTATCCACCTCGAATAACAACCGGAGGCGCGAGTGAACAACATATTAAATTAAACGCCTTCTTGTCATGTTTGTTCTGGTCTGGTCTGCATTTCGCGCCCGAAAAGCTTTAGACGCGAAGCTCCCAGAACGTCCTGCCATACAAATGCGACTCTCGGTCTAGTACCACTTTCCCGGTGCCAAACGACCACAGTTGTCCGTTCCGAGCACTTCGCATGAAGCGTGAAACTATTGGCACGCGCGGATCTAGCCGGATGGGAGTTGGTCATTTAGCGTTCATTATCGCCCAATGACGCACAATCACGGCTATGGCTCGTGTTAAACATAGTTTGCGTGATAACAGCGTGTTTGTCCTGGCGCGTTGCTTCTTGTGACCGCAGTTGTTCATAAATAATCTTTTCTTGTTCTTTTATATAGGACCACTGTTTTGTGACTTCCGCTTTGGCTTCCGACTGTTCTTCCCCTTTACTAAAGAATCCAAGCAAACACTCCACACGTTGTAGCTGTTAGGATGGTTTGGTGAGACCTTAACTGCGTTCACTGTGCTTCTCACAGGGCTTACCTGACGGTGCTGTCCAGTCAGTGCGGTCATCATGCAGTCATCCGAGCGTGTATTGCACACATTTGTTTGGCGCATGATCAGCGCGATTAACCCCGTTCTACATTGGAAGTCAGTCCCGTTATGT
>ae6ef009-ee7e-4ff3-8f0f-c45e1d3d3fce_Basecall_2D_2d bg_rmckiernpro_alis_GG_flowcell5_run2_2016_04_06_1252_1_ch110_read105_strand_twodirections pass\bg_rmckiernpro_alis_GG_flowcell5_run2_2016_04_06_1252_1_ch110_read105_strand.fast5
GTTTTCTGTTTCTGCTCATATTGCTCCAAACCAGATGTCACAGCTACAACGCTGTACCCACCATGGAGACATCAAATTGAAAATCTATGGAAGGACTGACGTAGCAACAAGAATATAGCACGAGCCGCGGATTTATTTCGTTACTTTTGATATCACTCACAACTATTGCGAAGCGCTTCAGTGAAAAATCATAAAGAAAGTTGTAAATATTATTGGTAGTATTCGTTTGGTAAAGTAGAGGGGTAATGTTTCCCTATTTATTTTGTTCATACATTCTTAAATTGCTTTGCCTCTCCTTTTTGGAAAGCTATACTTCGAGCACTGTTGAGCGAAGGCTCATTAGATATATTTTCTGTCATTTTCCTTAACTGAAAGTAAGGAGAGGTCCAAAAGCGCTCGGACAACTGTTGACCGTGATCCGAAGGACTGGCTATACAGTGTTCACAAAAATAGCCAACTATGAAACATAATGTGTAGCTGTTACCTATGTTCAGTTAGTTTGGCCCCAAGATATAAAGCAGGTCGGAAATATTATGGGCATTATTATGCCACCCGGCTGGACTAGAAACAGTTGAATAGTTTCCCTCAAAAGATCTATGGTTTTACCTCCAAAGGAGTCCGGTCAATTGGACCCAATTCCCGACAATATTCCAATCAGCGGGTTTATGCTCAATGAGATGAGTGCGACGATACACATCGAGCCGTATTACCGGGAAGTCATACGGTCGAAAGAGGGTAGCCAATCGCGTCTATACGCTGGCTCGTAGTCTATCAAAGGAATTGGTTGGGCGCGATGAAGAGGGTCAGAATGGGATAAGACATTGGCCGTGTTTGCACAACTATCGATTCCTTACCCCTATTCGCGCGTTCCGCAGACTGGGCGGTGTTCCACTCCGCCAACGCATCATACTCCGCCGCCGAGCTGACGCATCAGCTGCCAGTGGATTCCAAGGCCAAGGCCCTTGATTGTTCCTCTCCTCCATCTCACTGGAAGCTGCAGCCAAAGCCGTTTACGAAGAACAGAATCTACCGTAGCGATGTACCTGGCAGCTTCTTACAGTCAAGCTAGCCCAGCAGGATACAAGTCCGTTTCCGAACTGTACGAGGCCTGGGAAAGTCTCTCCAGCGCCAGTGGATGAATTGCGATGGAGCGCGGGTGAAGGTGCCCGGCGAACAGCCACATTTGTGCTACTCAATGAAACGTCTGGATTGCCGAAAGGAGTCAGCAATCTGCACACCGCAACGTGGCAATCGCCAATACCCTGTCGGTTCAAGGCGTTTGAGCAGAACTACCGGGATGGTGGGGCACAAAGCCTGCGAGTACTGAGGTTGGTTGCTCTTGGACTCCTTCCGCAAATAGCATATCTATGCTCGTGGTCATTGGCCATGCTGGGGCATACCGAGGCGACAAACAATCGTTCTCCCCAAATTCGAATTGAAAATCCTACCTGAACGCCATCCAACAGTACAAATCGATGCGCTGTTCCTGGTACCTCCAGATCATCATTCTACATGCTGGGCACTCAAGACGTGTGCTCCAAGTAGTGTTCAATTGGATCGTTCTAGGCACCATACTGAGGCCTGCCGATTTCCTCAAACTCTACGAACATTTTGACCGATCACAAGGATACGGTCTGACAGAGATACACTGCACGTCGCTCGACCCACCAGCACGATATCGGCTAGGTTCATCCGGCGCTTGCTCCCTGGAGTCGAGGCACGAATTGTGACGCCTGAAAACAAGGAAATCACAACGTACGACTCACCGGGCGAATTGGTGGTCCGAGCCCAAGCGTCGTCCTGGGCTATTTGAACAACGAAAAAGCCACCGCAGAACATTTGTGGACGGATGGATGCGTACGGGAGATGAGGCTGTGTCATCCGTAGAAGCTGAAGGGCACTGGCACGTGTTTATTGTCGATCGGATCAAGGAGTTGATAAGGTCAAGGGTCTGCAAGTCGCTGCCGAACTCGAAGCCCATATCCTCGCCCACCCCGATGTCTCGACTGGTGCTGTCATCGCTATTCCGGATGATCGTGCACGAGAAGTACCAAGGCCATTGTTGGCGAACTGCCCGCGCCGCAGATCGGACGAATTCTCCGAGGCTCTCGTGAAATATGTTGAGGACCACAAGGCTCGTCACAGTGGTTGAAGGGAGGTATCAGATTTGTGGATGCCATTCCCAAGAGCCCGAAGTAGAATTCTTCGTCGGTTGATCCGTGACCAAGAGAAGGAGGCACGAGAAAGGCTGGTAGCAAGCTCTAGACCCGTGATCCTAACTCGAGAGTGCTTTAACTAAGAATTAGTTCTTATTTTCATCATAGTTTAGAACACTTTATATTAACGAAATAGTTTATGAATCTATCGGTTTAAAATTGATACACAGTTTTATAAGTTACTTTTCAAAGACTCGTGCTGTCTATTGCCACAGGCACTGGAAAGGGAAAAAGGTGCACTAGGTGCACGGTTTCTTGGAGTTGCAGTTGAAACAAATCGCTGAGGATGAACATTCTGGTTTATGTG
>1e263d7f-49e5-4f6e-9428-2ccf3d66c12a_Basecall_2D_2d bg_rmckiernpro_alis_GG_flowcell5_run2_2016_04_06_1252_1_ch110_read119_strand_twodirections pass\bg_rmckiernpro_alis_GG_flowcell5_run2_2016_04_06_1252_1_ch110_read119_strand.fast5
GACGTGACTTGCTCGATGCGAGCATTTTTCAGAACTGCAAATGCAAGAAAACGCCCGCGTCTTGCACCCTTTTTCCCCTTCAGCCCGTTGGATCCGAACGACGCACGAGTCTTTGAAAAAGTAACTTATAAAACTGTATCAATTTTAAACCTAAAATGATCTTCATAAACTATTCGTTAATAGACGTATGTTTAAACTATGATGAAAAGGTACAGCAGAAAGACTAATGATTCTTAGTTAAAAGCACTCGAGTTAGGATCCTTGGCTAGCTTGCTACCAGCCTTTCTCCGTGCCTCCTTCTCTTCTGTACCGGATCAACGAAGACGAAGAATCTTACCACTCGGGCTCTTGGGGAATGGCATCCACAAATCATCTATGACACGTCATACCGGTGACGAGTAGCCTTGTGGTCCTCAACATAATATGCACCGAGAGCCGGGAGACGATTCGTCCAATTAGCTGCGCTGGCGGACTTCACAACAATGGCCTTGGGTATTCTCCTGCACATTACTGCAGGCCCCCACCTGACGAGCACAGTCGAGACATCGGGGTAGGGATATGGGCTTCGAGTTCAGCAGGCGCAGCTTCGCAGACCCTTGACCTTGATCAACTCCTGCGATCAGCAGGGACAATAAACGTGCTGGGATGCCCTTCGGTTGCATCATGACAGCCTCATCTCCGATGCATCCATCCGTCCACAAATGTCTCTGCGGTGGCTTTTTCGTCATGTAAATAGCCAGGACGACGCTTGGGCTTCCTAACATACCAATTCCATTGAGTCGTACGTTGTGATTTCCTTGTTTTCAGGCGTCACAATCGTGCCTCGACTCCAGGGAGCAAAGGCGCGCATGAACCTAGGCCAGATATCGTGCGCTCATCCATTACGACCGTGCATGTCTCTGTCAACCGTACTTATAGGATCAAAATGTTCTATTATAGTTCAGGAAATCGGCATGTCTCCATACCCAGGGTGCCCTCATCTCCCGTGAACAGAGAAATCACGGAACTCAGGTCATACTTGGAGCACGTCTTGAGTGCCAGAGCATGTGAATGATGATTGGAGGTACCAGGAACAGCGCACTGATCTTGTACTGTTGGATGAGGGCTCAGGATTTCGATTCGAATTTTGGGGAGAAAACGATTGTTTTGGTCGCCTCGGTGATGCCCCAGCAGCTCCAATGACTAAGAGCATAGATATGGCTCTGCGGAAGGAGTCCAAGAGCAACCTCAGGTCACCGCAGGCTTTGTGCCCCCACCATCCCGGTAGTTCTGCTCAAACAGCCTTGATCTGAAGGGTATTGGCGATCACGTTGCGGTGAGATCAACTCCTTTCGCGGGCAAGGGACGTTCCACTGAGTAGCACAACGGGCTGTTCGCCGGGCACCTTCACCCGCTGCATCGCAATTCATTAGACTCCGGGAGAGATTTCCAGCCTGGGTCAGTTCGAAACGACTGTATCCTGCTATGGAGGCTTGGACTCCGCCAAGAAACTTAGTAGGCCGTCACCGAGTAAGTAGATTCTGTTCTTCGGTAGACCAGGGCTTTGGCTGCAGCTTCCAGTGAGATGGAGAGGAGAGGAACAAGTCACAAGGCCTTAGGTCGGAATCAAGCAGCTGATGCGTCCACTCGGCGGCGGAGCTGAGCCTGCGTTGGCGGGAGTGAGAACACCCGCCCAGTCGTGAACGGCCCAGAATAGGGGTAAGGAATCGATAGTGTTGAGGCGATAACACGGCCAATGTCTTATCCCATTCTATGACGTGCCTTCGGCGCCCAACCAAATTCCTTTGATAGACTACGAGCCAGCAGTCGACGCGATTGGCCTATCCTCTTTCGACGAGTAGCATCTTCCGGTAATATCACCACAGGTGTAGGTTGCTCCGGGAGCTGGCGTGTCGCACTCGTCCATATCTCGGGGTTTGAGCATGATAAACTCGTCCGATTGTCCTGGAATGTCGGGACGGGTCCAATTGACCGGACTCCTTTTGGGCTCAAAAAGGTACCCACCCTTATTTTTGTTTGTGTTCTTCGCTAATTGGTTCTTTCTATTTCCTTCAGTGAAACAGCTATTTGTTCAAAGAAATCATTCAATGGTTTAAATAAAAGCAGAAGTATGAAAATTTTAGCTTTTTCTTCAGAATGTTGGCCATAGTTGTCGTAAGACAATAACGAGGTCGGGTAACGTTTGGTGAGCCGGTATTTTAAAGAAGCTTAGAGCAAGAAAGAGTTTTAGTGTGATGGCTAATGAATCCAATTGCATTTGGAAGGCACTCACTTCTGTGGGGCGTGAATATGAATGTCCTTCTTTGTTATTTTATAATATGAAGTACCTGAATGAAAACGAAGAGCCGGGACAACGACTGTTCAATGAATAAAGAAAATCTATTCGTTTAATAAAATTAGTCCCATTTTAGCTTTGAAGTTCGTTCAGCAGTGTGACATGGTTAGAATGACCCCACATTTGGCACACAGAGATTGTTACATCAGGAGCGTTCGCGTCCCGTACTGGTATAATGCGCCATAAGTGAAGAAAGCCATATCGGGCGCTGGTTTGTGAGCCAACCAACGCACGGGATTCGAATATTCCCCAAGGAAAGCGCCAAGGTTTACGGTTTAATCGTGGAATGCAGGGGGAATCTAGTCTTGAAGTATCCTTATTCCTTAAAAAATATTGGACATCCTCGTCGCGGTCTGTAGCTGTGTTGACATCATGGATAGTTGGACGTTATCCTATTGT
>4c879493-c2d3-4729-adbc-2851decc7546_Basecall_2D_2d bg_rmckiernpro_alis_GG_flowcell5_run2_2016_04_06_1252_1_ch110_read15_strand_twodirections pass\bg_rmckiernpro_alis_GG_flowcell5_run2_2016_04_06_1252_1_ch110_read15_strand.fast5
GAAACCTGATATTGCTCATCCAGCATTTTCAAAACTGCAATTCGAAAAGCCACGCGTGTGCACCTTTTCCCCTTCCAGTGCATTATGCAATAGACAGCACGAGTCTTTGAAAAAGTAACTTATAAACTGTATCAATTTTAAACCTAAATAGATTCATAAACTATTCGTTAAATACGGCTGTTTAAACTATGGAACCGACCTAGCAGAAGACTACCAATTCTTAGTTAAAAGCATCCTCGAGGTTCGATCCTTAGAGCTGCTACCAGCCTTTCTCCATGCCTCCTTCTCTTGGTCACAATGATCAACGAGACGAAAGAATCTTACCACTGCTGCTCTTGGGAACCCGATCACAAATCTGATATCTATCCCTTCAACCACTTGTGACGGAGCCTTGTGGTCCTCAACATACTTCACGAGCCTGGGAAGACTCGTGCTTTCAGATCATGCGCTGGCGGACTTCACAACAATGGCCTTGGGTACTTCTCCTGCACGATCGAATAGCGGACACTGAAGCACAGTCCGAGACATCGGGGTGGGAGGAATATGGCTTCCGAGTTCGGCAGGCGCTATTGCAGACCCTTGACCTTGATCAACTCCATTGGTGCGTGGACAATAAACACGTGCTCGATGCCCTTCGGCTTCTACGGATGACAGCCTCATCGCGTACGCATCCATCCTTCGCAAATGTCCTTGTGCCTCTGTACCTTTCGTTGTTCAAAGGCCCAGACGACGCTTGGGCTTCAAGCCACCAATTCGCCCGGGCTTGTACGTTGTGATTTCCTTGTTTTCAGGCGTCACAATTCGTGCCTCGACTCCAGGGAGCAAAGCGCCGGATGAACCTTCCAGATATCGTGCGGGTGGGTCTAGAGCTTACGACCGTGCAGTCTCTGTCCGACTCGTATCCTTGTGTACGTAAAATGTTCGGGTAGAGATTGAGGAATCGGCAGCTGTCTCCAGAACGTTGTGTTCAGCTTCGTTTTGTGACAGTTGATTGACGTTCACGCTGAGTCATACTGATGCACACGTCTTACAATGCCCAGCATGTGAATGATGTGATCGGAGGTACCAGAGGAACAGCACTACGTGGGATCGTCTATAGATGGAGGCCTGGGATTCAATGCCCGAATTTGGGAGAACGATTGTTATGCCTCGGTATGCCCCAGCATCAATGACCACAAGAGCATAACCTGTGCGCGGAAGGAGTCCAAGAGCAACCTCAGTACTCGCAGGCTTTGCCCCCCACCATCCCGGTAGATGCTCAACGCTTTGAACCTGGACCGGCGGATGGCGATCACGTTGCGGTGTACAAGTAAGGTAGACTCCTTTCGGCAATCCAGACGTTTCCACTTGACGATAGCACAAATGCTGTTCGCCGGGCATTCACCCGCTCCATCGCAATTCATCCACTGGCCGGCAGATTTCCAGGCCTGGGTGCTTTCGGAAACGGACTTGTATCCTGCTGGAGGCTTGTACTCTGACAAGAGACGCTGCTCGCCAGGTACATCTAAGTAAGTAGATTCTGTTCTTCGGTAGACCAGCTTTGGCTGCAGCTTCCAGTGAGATGGAGAGGAGGAACACAAGTCACATAGGGTGCTTGGAATCAAGCAGCTGATGCGTCAGCTCGGCGTGGGAGTAGCATGCGTTGGCCGGAGTGAGAACACCGCCCAGCGTCCTTGAACGGCCCAGAATAGGGTAAGGAAATCGATAGTTGTTGAGGGCAAACTCCAATAGGGTTCGTACATTCTGACCCTTCATTCGGCGCCCAACCAAATTCCCTTTGATAGACTACGAGCCAGCGAGTCCACGCGATTGGCTACCTCTTTCGACGGAGTGACTTCCGGTAATACCACAGGTGGGTCCCGGGAGCTGGCGTGTCGCACTACCGTCCATATCTCATTGAGCATAAAGCTCGCTGATTAGAAGATTGTGGGAATGGGTCCAATTGACCGGACTCTTTGGGATAGATGCGGCTGCTGGCTGAATCAAGGATGGCGTAAGATTTATTTTTGAGAATCGTCAACTGTTACTTCTTTGATAGGGGAAATCTTTAGTTAAATTTGTTAAAATTAAGAACGAGGTCTTTAGACTATTGCCAAATATTGGTGCTTAAAGGTTGCCGTAAACTCTAACTCTATATATCTCTAAGCCCAATGTTTAGTTGGATGCGATGTGCATGATCATTCACATTTTTCATGATTTTGTTTTCTTCCTTACCTACTTTTCCGTCTGTGGTCTTGCCCTAAACGCTTCAATGAAGAAATATAAATAAAAGGACAGCATTCGTAGTCACTAACAATGTGACGTAGACCTGAGTAATTGCAACCCCAACTCAAAGCATTCAATTCAAATGAAAGAAGAGTTCGTGAATTTTAATCTGGCTTACAGATTTGGATCAGCTTCTAATATATCTTCCCTTTTATTTAAAGTGATTAAATATGTGGATGTCTGCATTAAGTGAAGGCAGACTAGTGAAAATAGTAGCAAAGGCTTCATATAATGAACTACCTAGTTGTATTCAATTGGAATGGTGAACGCGGCATTAAAGAATATTTGAGCTTTTGATTGTATTAACCTGAAGCTATCACGGTTTAGACCCATTAAAGAAAAATATCCGGTTGTATCGATAACAACACCGTTGTAGCTGGTTGACATGGTTCACGTTCTGTTAGTGC
>0c1fa207-a899-47b0-af7a-8e5ce12df6c3_Basecall_2D_2d bg_rmckiernpro_alis_GG_flowcell5_run2_2016_04_06_1252_1_ch110_read175_strand_twodirections pass\bg_rmckiernpro_alis_GG_flowcell5_run2_2016_04_06_1252_1_ch110_read175_strand.fast5
AGTTCTGATGCTCTCTTGATGATGCTAATTCAGGGGCGCCGCACGAGTTTATCCACAGAATCAGGGGAGATAACGCAGGAAAGAACATGTGAAGCTTACCAGCAAAGGCCAGCGAGGAACCGGCAAAGCCGCGTTGCTGGCTTTTCAGCGCTCCGCCCCCCGTAACGAGCATCAAATCGACGCGCTCAATCAGAGGGTGAAACCCGAAGGACTATAAAGTACCAGGCGTTTCCCCTGGAAGCTCCCTCGTGCGCTCCTGTTCTAAGTCCTGCCGCTTACGGATACCTGTCGCTTTTCTCCCTGTCGGGAAGCGTGGCCCGGTTAGCTCACGCTATGTAGGTATCTCAGTTCTTGTAGGTCGTTTCAATCCGGGCTCGTGCACGAACCCCCGTTCAGCCCGAACTCGCTGCGCCTTATCCGGTAAGACTATCGTCTTGAGTCCAACCCGGTAAGACACGACTTATCGCACTGGCAGCAGCCACTGGTAACAGCATTAGCAGAGCGAGGTATGTAGGCGGTGCTACAGAGTTCTTGAAGTGGTGGCCTAACTACGGCTACACTAGAAGAACAAGTATTTGGTATCTGCGCTCTGCTGAAGCCAGTTACCTTCGGAAAAGAGTTGTATGGGGTGATCCGGCAAAGCAAACGCTCGAGTGGGGTCCTTTGTTGCAAAGGCAGCAGATTACGCGCAGAAAAAGGATCTCAAGAGAACCCTGCTTTGATTAGCTCTTCTACGGGGGTCTGACACCGCTCAGTGGAACGAAACTCACGTTAAGGGATTTGGTCATGACAGGTATGGCACTTTCGGGGAATGTGCTAGGAAACCCCATATTTGTTTATTTTTCTAAATACATTCAAATATGTACGCTCAGTAGCAGACAATAACCCTGATAAATGCTTCAATAATTGAAAAAGGAAGTATGAGTATTCAACATTTCCGTGTCGCCCTTATTCCCTTTTGCCGGCATTTGCTTCCTGTTTTGCTCACCCAGAACGCTGGTGAAAGTAAAATTGAAGATCAGTTGCACGAGTGGGTCAGCACTGAAATGGATCTCAACAGCTTAGGATCACTGCGAGTTTCGCCGGAACGTTTTCCAATGGGACCCAACATTCGTCTGCTATGTGGCGCGGTATTATCCCGTATCACGCCGGGCAGAGCAACTCGGTCGCCACAGATACGGTCGCAGAATGACTTGGTTGAGTACTCACCAGTCACAGAAAGCATCTGCCACTGATGGCATGGACAGTAAGAGAATGCAGTGCTGCCATAACCATGAGTATAACACTGCGGCCAACTTACTTCTGACGCTACCGTAGGGGACCGAAGGAGCTAACCGCTTTTGCACAACATGGGGGATCATACTTAACTCGCCTTGATCGTTGGAACGGAGCTGAATGAAGCATACCAAACGACGAGCGTGACAATACGATGCCTGTAGCAATGGCAACAACGTCGCGCAACGTGAGCCAACTGGCGAACTACTTACTAGCTTCCCGGCAACATTAATAGGACTGGATGATAGGATAAAATGCAGATAGATTCTGCGCTCGGCCGGTCGCGGCTGGCTGGTTTATTGCTGATAAATCTGGAGCCGGTGAGCGATGCTTGCGGTATCGGTTTTGCAGCATGGGGCCAGATGGTAAGCCCTCCATGTATCGTAGTTTACACGACAAAGGGAGTCAGGCAACTATGGATGAACGAAATAGACAGATCGCTGAGATAGGTGCCTCACTGATCAGCATTGGTACTGTCAGACCAAGTTTACTCATATATTTAGATTGATTTAAAACTTTGATTTTAATTTAAAAGGATTTAGGTGAAGATCGTCCCAATCGCGGCCGCTGTACTGCAGCTGCACTAGTCCAACTGCCTTGTAATGTCGGGTGTCTGCTTCTCTCACAGGCTTAGTATGATCCCGTCCCCATAGATTGGCGGTCAGGGATTGCATTGTATTGCACATTGTTTGGCGCACCGATGAGCCGTACCAACCCCGTCATGCATTGGCAGCACATAGAAAATGAATGGAAACCGCATCAAAGGCAATTAAAAGCCGCGCAGGGGGTTTTAATAAATCTCATAGATTGCCTTAAGACAATAATAGTCTATGGCCTATCTATAGGACTACAACTTCGGACTAAGTACACGCTCTATAGTCTCTTCGACTCATCCCCCAACCGAAGAAGGGACGCGCTTGTCTCTGATCTCCTGATTTCATTCCATTTCAGTGGCGATCCCCGTGGGGCCTTCTCGTTCTTGTTCTTGACTAACTAATCCATTTCTGCAGATAGTCTTCGCCGATTGAGATTGGCCGCTGATCGTCTGCCGTCTTCCTCCTTGCCCTAGATCCAAGGGCTGGACGGTATCATTAAATCCCAGATTGACGAAGAACGGGAGGCACTTGGCGCTCCTCGTTCACCATTGACCCGGTGGATGGGAGCGGGGTAGTAGTTGTTATGGTTGTGCCGGTACCTGCTGGCATTTGACCAGGTAGGCGTTGTCGTCCGCCTCATCGAGGTAACCCTCGTACGCATCATGCAGGTTCGCCACCACGTCTGACTGGTACGAAAGCGGTAAATGAGCGACACGTCCTCATGCACGTTGAAGAACCCTAATTTGGTGCTTTTCTGAGCCGTAATGGCGGCAGGTGGGTAGGGATTGAGTAGACGGGATCGAATATAAACCAGAAAGGAGAGCGCGTCTTCCTTCTTGAAAAACCGGCTAAAGAATCCTCCTCGCTGCCCAGGCGCGCCAGAGCATAGCCTCGCAGCAAGGCAAGCCCGTAGAACACATCCCAGTAGTATTTGCTCGGCGAAAACCGCGGAAGCCCGGATGCTTCTTCTCGTCCAGCCACACGTTGACCTCGTAGCGATCTTCGGATTGGATGAGAGGGTGGTCGGGCTTGAAGTTGCCCGATGCGGCGAGGATTCGCGGCTAACGGTTTGGGAACAGGCCATCCGGCACCCAATGCTTTGGGTGCTCCTATGTTGTAGGCGCGAATCGCCGAGATGCTACTTCTCTCGGCGTCGTGATAGAAAGTGGAACTCCTGGTCTTGTTCGAGAGTCATGCTCGCATCCACACCGTGGTTGACCGCGTAGAAGAACGATGTGTCGCGCGAGGCAGCGTCAATCGCGCGGGCAACCTTCATCTTCTCCTCCGATATTGTCGCCGAACGGCTAGGCACACGTCCGTGACTTGGGGACATTGGCCTTGGGCGTTCAAAGCCATGTGACTTGTATTCATCTATCTCTGTTTTGTATGTGTTAACAGATGTTTCTTGATGTTTTTCTTCTATACAAACAAGAAGTAAAGACTGAACACTTCGAATCGAATATTACCAAACTTCTTATTACATTATATGATATCAAGACTTGTTAAACACGCCAGCGGCTGCATCTCGACGGTGTTTTGATGTGTTATAATGACCGTTAAATCGCTGTTTGAGCTCAACTAACAAGGTTGCTTGTCTTGAATCCCCCTCACCCGAATTATTACGAATTTGCCCACATGGTCGCTTATATCGCATTCGTTGCACTCACGTTCCCAAGAGAGGAGATCAATGGTCATACGTTCCGATGCGTCAAACGGTTAATTGAGCAAGGTGATAGAAGCTGAATGCAATATCTTTTGACGCTTCCGCGGCGCGCCCACCCTCTTTTTCTTCTGGTTCCTTTTCGTTATGTTTTCTTTTGTCGGCTGCCTTATTCCCGTGGGATGAGGCGAGCGCGTTCGGCTTGGATACGCCATATGCAACAATGACGTCTTGGTGCCTGGCCATGCCCACCGATTATGTCGAAAAACAGGCCACTGCCCCGCTTTCCGGCCCGGGCAAGGCATACTTCATCAGCCACGGCGACGTGCTGGTTGCTCGGTTGCCAATGGTATCTTCACCTTTTACATAATCCAATTCTATCATGCCCTTACGTTCGTCTGCAATTATCGGCCAGAGTCGGTGAGACGGTGATGCGAACGAATTGCACACGTTGTCTTGCATGTGTCTGTACTGTGGGTTAATGTCGTGATCTCCCGTCGTGAGTTTTCGTCATCCGCGCAGCTTGATTCAGCCTGGGTTTCTGGCATGCGCTAGCTTTTGTTTGTTGGTTTGTTTGGTTTCGACCACGTTTGTTTGTGTTTGTCGTCC
>704c2bff-5cb7-4f0e-9440-73e142bea831_Basecall_2D_2d bg_rmckiernpro_alis_GG_flowcell5_run2_2016_04_06_1252_1_ch110_read210_strand_twodirections pass\bg_rmckiernpro_alis_GG_flowcell5_run2_2016_04_06_1252_1_ch110_read210_strand.fast5
GGTCTTCTGCTGGTGCTGATGCACACACTGGCTTAAGTGACAACGGGTTGTTATCCGATACAACGCATATTTTCTTTAATCAGTGACGATACAGTCGGGTTCAGGTTATAATACAATCAAAACAGCTGATTCTCTTTAATGCCGCGTTCACAGATTCCAATGCAAGATACAACTAGGTAGTTCACCATTATATATGAAGCCTTTGCTACTATTTTTCACTATAGTCTGCCTTCACCTTAATGCAGACATCCACATATTTTAATCACTTTAAATAAAAGGAAGGTATTAGAAGCCTGATCCAATCTGTGGCTCGCCAGATTAAATTCACGAACTCTTCTTTCATTTGAATTGAATGCTTTGAGTTGGGGTAGATTATCGCAAGTACTCATCACATTTATATTGACTACGAACTTGCTGATGTCTATTTATGTCTATTTTCTTCAGTGAAGCGATTTTTTACAGACCAAGACGAAGAACATTGAGGAAGAAAACAAATCAAGTGAAAAAGTGTGAAGTAGATCATGCAACATCGCATGGCCATCAACTTAAAACGACGTGTACCTTAGAGATATAGAGTTAGAGAGTTTACGGCAACCTTTAAGCACCAATACCTTTTTGGCATAGTCTAAAGACTGGTTCTTAATTTTGGACAAACAGTCTAACCGACCAAGATTTCCCTATCAAAGAAGTAACGAGTTGACAGATTTTCTCAAAATAATCGATACTGCATTTCTAGCATACCCATCTTGGATGGTCGCTTCACATCCTGTCGGGATAACTCCCTTTGAAATCGGCTAACGAACATGGCTCTGCTGCCAAAGCCGTGGTAGCCGAAGCATCGTATGATTCGCCGTCGATCCATCCGAGGGAAACGAAGAAGACGCAGCGAAGAGCTAAACAGGTACTCTCGCACTGGGGCGCGTGATCCGAGGAAAGATGGCCCAAAGAGTACGAGGAGATTCGGATGGTGCAAGCGGGCCTGGACGCGATGTCTCCGAGATTGTCATCATGATACCCGCACGGAATTTGCATACGGGCTCAAGGCAGCCCGTGATCCGGGCACCACTGCCTATTGTCAACTTCCAAATGAGCCCTCCAGCCAAAACTGGGATTTCTTTTCTGCCACCAAAGAGAACCTGATCCGGTTACGATCCGTCAGCCGGACTTCCACCATCAAATTCATAACCGAGGCTGGAATCATCGACGAGTTGAGATTTAACAGTGCGGGGGTCGCGTCAATTACAACGCCTTCACACCTTCAGAGGTCTTCGACCCACCGGAGTTGCTTCGCATATTGCCCTCCGCATAGCGCTCGCAAACAGCACTTCTCCTTCCCAGGCCTAACTGGATCGTGGAGCAATGAGAATGGCCGCCAGGCCCGCTTTTATCATGGTGGGCAATGGGTGAAGGCGAGGCATTTGGTTTGGAATTCTCCCCCACAGCATCCGAAAGCAGGTGCTCGACGCGAATGGTAGGATGGTGCACACAACCACTGCTTGCTTCAGCACGGCAAAATGAGAAAGAGCGTCACAGCCTTACCGGACTCATGGAATCGCCACCCGGCGTATGGAGTTCCTCCTCGACGGGTTCGACGGCACCAAACAGGCATTGCCCGAGCTCTGGGCCGACGAAGGACAATTATCCCTTTAGCATCCGCTTCACCCCCACGAGAGGCAAGAGCAGAGCGACTCTGTTCAATATCATCTACGACCATGCCCGTAGGAGGCAACGCTGCGGCTTAAGGCCGACCAACCCTGATGAGATGTTTGTCATGCGGTTGACGAGGGACGAGAGGGTCTGCGCTCGACTCCAAGCTTTAGAATGTGCACTCGAGATAAAGCAATCTCTTGATGAGGATAGATTAGATTTTTGAATATACCACACCAACTCTACCGTTTTCTGCTAGATTTTGTGATGACGTAAATAAGTACATATTACTTTTTAAGCCAAGACACGATTAAGCATTAACTTTACCCTTTCCTTTCTCTAAGTTTCAATATTAGTTAATTGTTTAAAGTTATGGCGAGAACGTCTAGGCGGTTAAAATATATTACCCTGAACGGCTGACATGGGAGACCCGTTTT
>cd723af4-3ea0-4100-86d8-e58d0bab470c_Basecall_2D_2d bg_rmckiernpro_alis_GG_flowcell5_run2_2016_04_06_1252_1_ch110_read364_strand_twodirections pass\bg_rmckiernpro_alis_GG_flowcell5_run2_2016_04_06_1252_1_ch110_read364_strand.fast5
GGACTGAGCGACTGTGTCTAACCTGAGTCTTACGATACGCGTATCAAGGATGTCGTGGTACCTCCTTGATCCGGTCATCTATTCACTCACTTGGCTGCGATTTATTCTAATCCGAATTCAGGGGCGGCCGCACGGTCATCTAAGAATCCAGGGGATAACGCAGGAAAAGAACATGGCGCAAAAGCCAGCAAAGGCCCAGGAACCGTAAAATCAGCGCGTTGCTGGCGTTTTCCATAGGCTCCGCCCCCTGACGAGCATCACAATCGACAACATTACGAACGCGAATACCCAGCACTACCTCGAAACTGAGAAGAGCGATCGTTTACAAAGATACAGGAGTAGCGTTTCCCTCGAAATGTTCCCTCGGTGCTCTGTTCCATCCACTGCCGCTTACCGGATACCTGTCCGCCTTTCCTGTCGGGGGAAGCGTGGCGCTTTTCTCATAGCCGCTGTAGGTGATATCTCAGTCCTGTAGGTCGTTCGCTCCAAGCTGGGCTGTGTACGAACCCCGTTCAGCCCGACCGCTGCGCCTGACTAGCGTAACTATCGTCATGTGAAGTCCTAGTAAGAACCACCGGTATCGCCACTGGCAGCAGCCACTGTAACAGGATTAGCAGAGCGAGGTATGTAGGCGGTGCTGAAGTTTAGTGGCCTAACTACGGCTACACTAGAAGAACAGTATATTTGGTATCTGCGCTCTTATGAGCCAGTTACCTTCGGAAAAGAGTGGGTACTGTGATCCGGCAAACAACCACGCTGGTAGCACTTATTTTGTTTGCAAGCAGCAGATCAAGGCAGAAAAGAGTGGCCACGCAGAAGATCCTTTGATCTTTCTACGGGGGTCTGACGCTCAGTGGACGAAGCAAACGTTAAGGGATTTTGGTCATGACAGGTGGCATTTTCGGGGAATGTGCGCGCATCCACAATTGTTGGCTTTTCTAGACTCCATTCAAATGTATCCGCTCATGAGACAAGCGCTCAAATGCTTCAATAATATTGAAAAAGGAAGAGTATGAGTATTCAACATTTCTTTATAGTCTTCCGGTTCCGGCATTTTGCCTTCCTGTTTTGCTCACCCAGAAACGCCTGAAAGTAAAAGATGCTGAAGTGCAAATTCTATTAGGATCCATCGAACTGGATCTCAACAGCGGTAAGTTGATGCGGTTTCGCGAAGAACGTTCGATGGGCCTAATTTTAAAGTTCTGGTTATAGGTGTACCCGGTATTATCCCGTATTGACGCCGGGCAAGAGACTCGGTCGCCGCATACACTATTCTCAGAATGACTTGGTTGAGTACTCACCAGTCAGAAGGCTGATCGGATGGCATGACAGTAAGAGAATTATGCAGTCATGCCATAACCATGAGTGATAACACTGCGGGACTTACTTCTGACAACGATCGGAGGACCGAAGGAGGACCCGCTTTTGCACAACATGGGATCATGTAACTCGCTTGATCGTTGGGAACCGGAGCTGAATGAAGCCATACCAAACGACGAGCGTGACACCACGATGCCTGTAGCAATGGCAACAACGTTGGCAACTATTAACTGGCGAACACTTACTTAAGTCCTTCCCGGCCGTACAACAACTAACCAGGGCGGATAAAGTTGCAGCCGTGCGGCTTCCGGCTGAGCTTTATTGCTGATAAATCTGGGAGCCGGTGAGCGTGGGTCCCGCGGTATCATTGCAGCACTGGGGCCAGATGAGCCCTCCCGTATCGTAGGTCCTACACGACGGGGAGTCAGGCAACTATGATGAAAACGACGCAGAAGTCAATCGCGCTCGGTAGATAGGCGAGCGTGGTAACTGTCAGACCAAGTTTACTCATATACTTTAGATTGATTTAAAACTTCATTTTAATTAAAAGCAATTAGGTGAAGATCCTTTTGATAAATCGCGGCCGCTGTACTGCAGTGCACTAGTTTGACTGTTGTGATATGCCAGATGCAGTGGTGTTCGCCGGCGCTGGTTCCGGCTGTCTGCTTAGTTGAGTCGCATGAAGTCGGTATGATCTGTACATGATTCGTCAGTGAGCACCACTGAAGAGTTCACATTGCTTAGGCGGTCTGTTTAGTTTCTTATAGTGC
>0411c130-52ae-4be5-8506-984368091aa5_Basecall_2D_2d bg_rmckiernpro_alis_GG_flowcell5_run2_2016_04_06_1252_1_ch110_read37_strand_twodirections pass\bg_rmckiernpro_alis_GG_flowcell5_run2_2016_04_06_1252_1_ch110_read37_strand.fast5
AATTTGCTTCTTGATATATTGCTAATTCCAAACCAAATGCCTCGTGCCCATTGCCCACCAGTACCAAAGCGCTGGCGGCCATTTCTGCTTGCTTAAAGGATGCGTCATAGGCCTGGGGAAGGAGAAATGCTTTCGAGCGCTATGCGGAGGCAATATGCGAAGGAACCCCGCTTACTTGAAGACCCTGAAGTGAAGGCGTTGTAATTGACGGCTCCCGGATCTAATCCAACCTTCCCGATGATTCCCAGCCTCGGTTATGAAATTTGATGGTGGAAGTCCGGCCTGACGGATCGTTAACCGGATCAGGTTCTCTTTGGTGCAGAAAAGAAAATGCAGTTTGGCCTATGCGAGCCCTCCATTTGGAAGTTGACAATAGGCAGTGGTGCAGCCATCACGGGCTGCCGTAAGCCAGCGGTATGCGGCAAATTCCGTGCGATATTAAGCAGTAACAATTCTCGGGGAGACATCGCGTTCAGCGCCTTTGCATACCGCGAATCTCCTCGTAGTATTTGGGCCATCTTCCTCAATCACGCTCACCCCCAGGTCGAGTGACCTGTTCCCTCTTCTGTTCGTCTTCATATCAGTTGCCGTTTTGCACTACCCCACCAATCAGCTACCCGAACGTGAATCAATGCTGGGGTACGGCTTTGGCAGCAGAGCCGTTCGTAGCCGATTTCAAAGGGAGTGCCTTGACAGAGGATGTGAAGCATAGTACTTGTTTTATATTTGTTGACATGTGATAATTACTTCCTTGATCATTATCGTAAAGAGAAAAGAAAGCATCTAAGAACTTGACGAACTACGAATTGCGAAAGACCAAATAATGGTTTCTTGCATGACCAATTTATGCAAGTTTATATATGTAAATGTAAGTTTTCACGAGGTTCTACTAAACTAAACCACCCCTTATTTGACGAAAAGAGAGTGTGAGAACAGGCTGTTGTTGTCAACTAATTCGCACAATTCGTTTGAAAGAGAGAGTAACAGTACGATTGAAACGAGAACTTGCTCTGGGCAATCACAGTGGGCATCATAGCATGTGGTACTAAACCCTTTGCCGCCATTCCAGAATTTCGATTGCTTGTTACCAAACCTGTGAGCCCTTGAGGGCACTCTTGTTGTAGAAGGAATTGTGGAAAGTGCATCAATAGAGGGATGACAGGAAGTCGAGCGTGTCTGGGTTTTTCAGTTTTGTTCTTTTGCAAACAAATCACGAGCGACGCGTAATTTTCTTTAGATAAGAGGCGATTATTATGAGGGTAACCAATGCAGAAGGAGGAAACACTTCGTCGGCCCTGATAATAGTATGAGGGTGAAGCCAAATAAAGGATTCGCGCCCAAATCGGCATCTTTAATGCAGGTATGCAAGCTTTCCTGTTCTTCTTTATTAACGGTCGTATTAACTCAGTGCGGTGGATCAGTTCAATCTTGCACGCAAATTCAAGAAAAGCCACGTGTGGATTTTTCCCCTTTCCAGTGCATTATGCATAGACAGCACGAGTCTTCAAAAGTAACTTATAAATGTATTAGATTTAAACCTAAATGATTCATAAACTATTCGTTAATATAAATGTTCACATGATATGAAAAATAAGCAGAAAAGACTAATAATTCTCTTAGTTAAAAGCTCGAATTGAGTCTGATCCCTAGAGCTGCTACCAGCCTTTTCTCCGTGCCTCCTTCTCTTGGTCACGGATCAACCGACGAAGAATCTTACCACTCGGGCTCTGTGGAATGGCATCCACAAATCTGATATCCTTCAACCACTTGTAACATGCTTTGGGCCTCGACATGCCCGGAGCCTGGAGACAGATTCGTCTACATGCTGCGCTGGCGGACTTCAACAACTGGCCTTATACTTCTCCTGCACGATCATCTCGAATAGCGATGACAGCACAGTGCGACTAATCGGGGTGGGCAGGATATGGGCTTCGAGTTCTAGCAGGCGCGACTTGCAGACCCTTGACCTGTGATCAACTCCTTAATCCAATGGACAATAAACACGTGCTGGATCCCTGCTTCACGGATGACACCCTCATCTCCCGTACGCATCCATCCGTCACAAATCTTTCTGCGGTGCTTTCGTTGTTCAAATAGCCCAGGACGACGCTTGGGCTTCGGGACCACAGATTCGCCCGGGCTTGGTACGGTCGTGGATTTCCTTGTTTTTCAGCGTCACAATTCGTGCCCTCGACTTCGCCAGGGATAGAACCCGCCGGATGAACTAGGCCCAGATATCGTGCGGGTGCATTGAGCGACCGTGCATGTCTCTGTCAGAAGGCGTATCCTGCGGATCAAAATGTTCGAGGCTATTTGAGGAAATCGGCAGGTGTCGCCATACCCAGGGGTGCCGCTCCGTGAACAGAGAAATCACGGAACTGAGGTCATACTGCCATAAATTTGAGATCCCAGCATGTACGATGATTGGAGGTCACCAGAAACATGTGATTGGTTCTGATTATCCGTTCTACTAGTACCCAACTTCAATTCGAATTTGGGGGAACGATTGTTTATTCCACTCGGTATGCCCCAGCCGGCCAATGACCACATAGCATAGATATGGCTCTGCGGAAGGAGTCCGACCAGGGACCTCAGTACTCACCAAGGCTTTGTGCCGCACCCGGCGCGTAGTTCGTAAACGGTCTAAGTTGAATCTGAGGGTTGGGCGATCACGTTGCGGTGAGGATGATGACTCCTTTCGGGGATCCCATAGACGTTCCACTTGAGGCTCCGACCATCCCTGTTCGCCGGGCATGCTACCTTCGCGCTCCATGGCAAATTCATCCACTGGCGGGAGGACTTCCAGCCTAGGTATCCGTCGAAATCGACTTGTATCCTGCTGGAGGCTTAACTCGCGCAGACATGACTCAGGTACATCGAGTGAATAGATTCTGTTCTTCGGTAGACCAGCTTTGGCTGCAGCTTCCAGTGTAGATGGAGAGGAGGAAACAAGTCACAAGGGCCTGGCCTTGTGAATCAAGCATGATGCGTCAGCCGGCGGCGGAGTGGATGCGTTGGAGTGAGAACACGGAGCTTTGGTGAACGGCCCAGAATAGGGGTAAGGAATGATAGTGTTGAGGGCAAACAGCCAATGTCTTATCCCGTCATGGATTCATTCGGCGCCCAACCAAAATTTCCTTTACGACTACGAGCAGCGAGTCGACGCGATTGGCTACCTCTTTCAGACGAGTATGACTTCCCGGTAACCACAGGTGTATGGGTCCCGGGAGCTGCGTGTCGAGACCCTTCCATATCCATTGAGCATAATCGCTGATTGGAATATTGTCGGGAATTGTATAATTAAATGCCGACTCCTTTGGAGGTAAAACCATGCTTTTTGAGGGAATTCAACTGTTTATCGTGTTGATGCTCTGCATAATGCCCATAAATACTTTCTAGTACTGCTTTTATATCTTTGTAGGCCAAACTAACTGAAAGCTATAAAAGCCTCACATTATTTCAGCTTGGCTATTTGTGAACATGTACCAGCCAGTCCTTCAATCTACACGGTCGGCGTCCAGCCTTTGGACCTCTCCTTATTTTGGGTTAAGGAAAATGACAGAAAATATATCTAATGAGCCTTCGCCTGGTAAAGCCAGTGCTCCGAAGTAGCTTTCTAAAAGGAGAGGGCAAAGAATTAAGAATGGCTGACAAAATAAAGGGGAAAAATTACCCCCTCTACTTCCCAAACGAGAATACTACAATAATATTTAAGACTTTTCCTATGATTTTCACTGAAGCGCTTCGCAATAGTCGTAGTATAAAATAACGAAGTAAAATCCCCGGCTCGTCTATATTCTTGTGCTACGTCCATATATCTTTCCATAGATTTTCATTTGATATGTCTCCATGGTGGTACAGCGTTGTAGCTGTGTTAACACTGGTACTTTGGCAGCACATAGAAGATGAATGGGAAAAACTGCATAAAGGCATTAAAGAGGAGCGAATTTTTTAAGTAAAATCTTGATAATCATTAAAAGATAAATATAATAGTCTATATACGTATAATAAAATATTCAAAAATAAAGCAACTATTATTTAGCGTAAGGATGGTAGAGAAAGAGAAAGAAAAATCTGACTATCGATTTCAATTCAATCCAATCTCGAGTCCTGAGTCCTCGTCTGGCCGTTCTTGTTGATTAGACTAACTAATCCGGTCTGCAGATAGTCGCCGTACGAGATTATTCAGGGTCGGTCTTGCCGTCTCCCTTGCTAGGATTCACCCACGGCTGGACGGTATCATTAAATCCCAGATTGACGAAGAACGGAGGGATTAGCGCTCCTCGTTCACCGGTGACCCGGTGGATGGGCACCTGAGTAGTAGTCATTTGTTCTGTGATGTGCCATGTACTATGCCGCAATTTGACCAGGGCGCTTTGTCGTCCGCCTCATCGAGGGACCCTGGGGATCTCCACCTGCAGGTTTCGCCACGTCTGACTGGTAAGGGACGGTAATGAGCGACACGTCCTCATGCCATTCGAACTCAATTGGTGCCGTCGCGCGTTTATCCGTAAGCGGCAGGTGGGTAGGGGTTCAGGTACGAGGTAACGAATCAGAACAACCGAGGAGAGCGTCTTCCTTCTTGAAAGTGGCGGTAAAGAAGTCCTCCTCCTTGCCCAGCGGAGCATAGCCTCGCAAGCGGGAAAGCCCAGCCGAACACATCCCAGTAGTATTGCTCGGCGAGAACGCGGAAGCCCGGATGCTTCTTTGCTTCATACACGTTATGACCTCGTGAGTGCGTTCGATTGGATGAGAGGTGGTCGGGCTTGAAGTTGGGGTTCAGCAGAAGGATTCACGGCTTTTCTCCGGAATGGACAGGTAGTATCCGGACACGGGATCAACTTCTATGGTGCTCCTGTGTTGTAGGCGCGGAATCCCATTAGATTCTTCGTCTGTAACACGAAAGTGGAACTCCTGGTCTTGTTCGAGTCGGGTTCGAATGGCCACCGTGGCTTGACCGCGGTAGAAGAAGCCGTGGCGCCCCTCAGCAGGCGGTCAATCGCGCGGGCAATTTCATCTTCTCCTCCATATTGTCGCCCGAAGGGGCGGTCCACGTCGTACATGCTGCACATCTGGAGGCCTAAAGGTTACTTTATTGATATAGTGTTTAAGCAATGACGAAGATTAATTTCTTGGTATGTTAGGAAAGAATAAAGGAGAATAAGAATAATTAGAACAATGGGATGAGAAAAGAAAGATTATCAGCATGCCGACTTTATACTTGAACGGAGGGCAAAGGGATGCAAATTTCTCACAGTTCTCCTTGCTTACCCGTTGACGTAATGCAGGCTCCCGAAATAGAAGCTGGAAGACGAAGCTCGACATCGCGATGCATACAGGCGTAGCCGCAAAGATTATGTGGCGGAGGAGCCGGGGAAAGCTAGGAATTGGGAACAAACGCACCTCAGAGTTCTTAGGCCAACGAAGCTGACGCCAGGATCCCTATCCGCTCACACCCACGCTTCCCCGCATTTAGTTTTTATTTTTTGGTGTGCTGTTCTTCTTTCCCGCTTTTCTCGCTTGCGGAATTTTGTGGAGCGCCGCGCGCGGCATAGGATTCTCGCAAACGGAAATCAACGCCAATTTCAGCACTCAAAGCAAGTTTCTGGACCCATTCCGATTTCCCATTTCGTGATTCTTGCGCGTGCTCTATTCCGACACGGTCTATAAATAGCATGAAATTACGCGAAGACACGCAGCGTTAGTGAGGTGAGCGGTGGCAGCAAGCTCGATTCCCGCATCTGAATGAACTGTTCCGTTCACGAATGGGTATGCTTGTTCGTCTGCAATTGATGGCTCAGTTCAGTTAGGGTTGGAAGGTTACGAGTCGGCGTGC
>da48a9b7-b2e8-408c-a87d-803e26caa2fe_Basecall_2D_2d bg_rmckiernpro_alis_GG_flowcell5_run2_2016_04_06_1252_1_ch110_read473_strand_twodirections pass\bg_rmckiernpro_alis_GG_flowcell5_run2_2016_04_06_1252_1_ch110_read473_strand.fast5
CGGTTGGTTGTACTTGCTAGCATGGACGGAAGTGCGCTCGTCAGTGGTGCTCACTGAATCCAAATCCATTTACATACCCGATACTGACGTGACGCCTGGCGACTCACAACTACGAGCAGACAGGCCGGAACCAGCGCCGGCGAACAGGACTGCATATGGCATATCACAACAGTCTACAACTAGTGCAACTGCCGCGTACAGCGGCCGCGATTATCAAAAGCCGGGTTCACTACTAGATGCTTTTAAATTAAAATGAAGTTTTAAATCAATCTAAAGTATGAGTAAACTTGGTCTGACAGGTCACCAATGCTTAATCAGTGAGGCACCTATCTCAGCGATTCTGGCTTCGTTCATCCATAGTTGCCTGACTCCCCGTCGTGTAGATAACTACGATACGGGGAGGCGGTGCCCATCTGGCCCCAGTGCTGCGGATGATACCGCGGGACCCACGCTGAAGCTCCAGATTTATCGAGTAATACGAGCCGGAAGCGAGCGCAGAAGTGGTCCTGCAACTTTATCCGCCTCCATCCAGTCTATTAATGTTGCCGGGAAAGGCTAGTAGTAGTTCGCCAGTTAATAGTTTGCGCAACGTTGTTGCCATTACGCTACAGGCATCGTGGTTACCGCTCGTCGTTTGGTATGGCTTCATTCAGCTCCGGTTCCCAACGATCACAAGGCGAGTTAAGTACTGCCGCGTTGGCAAAAAACCCATTTATGGTCTCGTGCGCTTTAACCCGAGTAAGTTCAGAAGTACAAGTTGTAACCCGCAGTGTTATCACTCATGATAGTTGCAGCACTGCATAATTCTCTTGACGTCAAGTGCCATCCGGTGAAGATGCTTTTCTTATAAATGGAGTACTCAACCAAGTCATTCGTGGAGAATATAGTATCTGCGAAGCATACCCAGTGCTCTGCCCGGCGTCAATACGGCATAGACCCCACACCATAAGAACTTTAAAGTGCTCATGATGAAACGTTCTTCGGGGCGAAAACTCTCAAGGATCTTACGCTGTTGAGATCCCAGTTCGATGTAACCCACTCGTGCCAAACGCTGATCTTCAGCATCTTTTACTTTCTACCAGCGTTTCTGGGTGAGCAAAACAGGAAGGCAACTGCACCCAAAGGGAATAGAAGGGCGAAATGTTGAATACTCATACTCTTCCTTTTCAATATTATTGAAGCATTTATCAGGGTCTTGTCTCATGAGCGGATACATATTTTGAATGTATTTAGAAAAACAAACAAAATAGGGGTTCCGCGCACAGAATTCCCCGACATGCCACCTGTCATGACCAAAATCCTTAACGTGAATTTCTGACGTTCATACACCGTCAGGTGAATCACCCGACAAATCAGCGTGATCTTCGGTTCGTTTTATGCGCGGGCTTACTGTAGGTGCTTGCAAACAAAACCACCGCTACAGCATTACTTTTATTGTTTGCCGGGATCAAGAGCTACCAACTCTTTTCCGAAGGTAACTGGGCTTCAGCAGCAGATACAAATACTGTTCTTCCGTAGCCGTAGTTAGGCCACCATTTCAAGAACTCTGTAGCACCGCCTACATACCTCGCTCTGCTAATTCGTTACCAGTGGCTGCTGCCAGTAGGCGATAAGTCGTGTCTTACCGGGTTGGACTCGACAGACTATAGTTACCGGATAAGGCGCAGCGGTTCGGGCTGAACTGGGTGAGTTCGTGCACAGCCCAGCTTTCAGCGAGCCTAGCCCATGGAGCTGAAATTAGCCAGACCCAAGCACGCTTCCCGACGAGAAAGCAGCTAAAGGTATCCGGTAAGCGGCAGGGTCGGAACAGGAGAGCAGGGAGCTTCCGGGGGAAACGCCTGGTACTGCTGTCTAGTCCTGTCGGGTTTCGCCACCTCTGATTGAGCGTCGATTTTGTGATGCTCGTCAGGGGGCGCTCGGGCGACCGCCAGCAACGCGGCCTTTTACGCTTCCTGGCCTTTTGCTGGCCTTTGCTCACATGTTCTTTCCTGCGTTATCCCCTGGATTCTGATCAACCGTTCGGCGCCCCTGAATTCGCAGCGTAGAATAATCGCAGCCAAGTGAGTGAATAGATGACGCACCACGGTCAGACACGGCCACATCGTATCTCACAGGAGCACGCTACCCGAGCACTCACACATAGTACGGTGATCGCTGATCCCTTTGCCCAAATAAGACGTGAGCGCTTGGCCAGAAGATGGGTTTCGTTATGT
>6bd5966a-5e59-4ca2-80ef-9c00d7280beb_Basecall_2D_2d bg_rmckiernpro_alis_GG_flowcell5_run2_2016_04_06_1252_1_ch110_read531_strand_twodirections pass\bg_rmckiernpro_alis_GG_flowcell5_run2_2016_04_06_1252_1_ch110_read531_strand.fast5
TAAATCTGGTTGCCTGATATTGCTAATGCATCTAGACTGAACTGGCCGATAAGATCCAACGAAACGCACCCATAGAACCACACGGTTAGTCAGGACGGCATTCAGATTCGAGATCCGGGAATTAGCCTTGTCTCATTAGGCCAGGGCACCTAACGCTGCGGTGTGCGCTAGATACTTCATGCTATTTATAGACGCGTGTCCCCGGAATCAGCACGCAAGAAAAATAAAATGGAGAAACTAGAATGGGTCCAGAACTGCTTGAGTGCTGGCTATTGGCGTCTGATTTCCGTTTTGGGAATCCTTTGCCGCGCTCCCTCGCAACAATCCGCACAAGTCCCAGAAGCGGGAAAGAATAAAAACGCCACCGACCGACCGCCAATCCTCGAAGCGTGGGTGTAGGCCCTGGATCTACCCCCGTACAAGTATTTCCAGGAGTAAAACCGTTTTGTTTGGGAATTTCCCATTTCGCGGCCTACACCGCTATCTTTGCAACAACTATCTGCTAATAACTCAGCAATTTTCTACATATTGCTGTTGCAGTATTGCGATAATGGGAGTCTTACTTCCAACGACGGCAGAAAGAAATGTGAGAAGTTTTGCATCCTTTCCGTTCACCGTTTTTGTTGAAGTCTACTGCTGTAAGTTCTGTCCTCATCCTACATTGTTCTAATTATTCTTGATCCTTTATTCTTCATAGCACCATAAGAAATTAATTTCTGTCATTCGCTTAAACACTATATCAATAAATTACTATGGCTTCCACCCCAAGGCCAATGTCCCCCACGTACGACGTGTCGCCCCTGTTCGGCACATTGGAGGAGAAGATGAAGTGCCCGCGCGATTTGACGCTGCCTCGCGACACCGGCTTCTTCACGCGGTCTAACCACATGTGGATGTGAAGCGACTCGAACAAGACCAGGGGAGTTCCACTTTCTATCACAGACGAATAGAAATCTCGACTCGAATTCGAGGCCAACAATAGGAGCAGATAAAGATAAGCTAGTCTAGTTCAAGATACTACCTGTCCATTCCGAGAAAAGGCGTCTAGAATCCTTCTGCTACCTGAACCCCAACTTCAAGCACGACCCTCTCATCCAATCGAAAATAACCGCCACTCACGAGGTCAACGTGTGGCCGGACGAGAAGAAGCATCCGGGCTTCCGCGCGAGTTCGCCGAGCATACTACTGGGATGTGTTCGGGCTCGTCTGCCCTTGTGCTGCGAGGCTATGCTCTGGCGCTGGGCAGGAGGAGGACTTCTGTCCCGCCATTCAAGAAGGAAGACGCGCTCCTCGCTTTGTTCTCATTCGTTGAGATTGCAACGGGCTAAGCTGCCGCCATGCAGACGCGCAAAACGAAGCAAATTGAGTTTCGAATGGCAGCGACGTGTCGCTCATTACCGTCCTGTACCAGTCAGACGTGGCGAACCTGCAGGTGGAGTTGCCCGAGGGTTACCTCGATATCGAGGCGGACGACAAAGCCTACCTGGTCAATTGCGGCAGCTACATGGCACATCACCAACAACTACCCCGCTCCCATCACGGGGTCAATGGAACACGGCGAGGAGCGCCAATCCCTCCCGTTCTTCGTCAATCTGGGATTATGGCATTTAATAGTTCCGTGGTACGGGGCAAGGAAGACGGCGGACAGACGATCATACATCCCAGATCGTTCGTTTGTTTTGGAACGGATTAGTTAGTCTACAATCAACAAGAACGGCCAGACATGGAACCCTAACCGCGAGATTGAATTGAATTGAAATCCATTACGACTTTTTCTTTTCTTTCCATGCTTTACGCTAAAATAATAGTTTTGTTTGTATGTCTTTCGAATATTTTATTTATACGTATATATAGACTATTATTTATTTTAATGATTATTGAAGATTTTATTAAAATTCGCTCCTCTTTAATGCCTTTATGCAGTTTTTTCCCATTCGATATTTCTATGTGCTGCCAAAACCAGATGTCAACACAGCCTACAGACGCACCCATGAACCACGGTTAGTCCAAAAGGGGCATTCATATTCCCAGATGCGGAATAGCTTGGTCTGCCACCCCACCTCACTAACGCTGCGGTGTGCCGGATACTTCATGCTATTTATAGACGCGCGTCGGAATCAGCACGCGGAAATAAATGGGAAAATCGGAATGGTTAGAACTGCTTTGAGTGCTGGCTATTGGCGTCTGATTCCGTTTTGGGAATCCCTTCCCGCGCCCCTCTCGACCACGCGCCAAGTCCCAGAAAGCGGGAAAGAAATAAAACGCCACCAAAATAAAGCCAATTCTCCTCGCAGCGTGGGTGGTAGGCCCTGGATTATCCCGTCACAAGTATTTCTCAGGAGTAAAACCGTTTTGTTGGAATTTTCCCATTTCGCGGCCACCTACGGCCTAGCGTGCAACAACTATCTGCGATAACTCAGCAAATTTTGCATATTCGTGTTGCAGTATTGCGATAATGGGAGTCTTGATTTCCAACAGTCACGGCAGAAAGAAATGTGAGAAAATTTTGCATCCTTTGCCTCCGTTCAGATCACCCACGTCGGCATGCTCTTAATCTTTCTTTCATCCTACATTGTTCTAATTATTCTTATTCTCGTTATTCTTTCCTAACATACAAGAAATTAATCTTCTTTACATTCGCTTAAACACTATCATCACGTAACCTTTGTAGCGAGGAGTCTCGACGAGCTTCGATTGGACCCAATTCCCGACAATATTCTAATGCATAGGTGAGATTTATGCTCAATGAGAGATATGACGAGTGCAACTCAGCTCCCAAGCTCCATACACCTGTGATGATCCGGGAAGTCCATACTCGTCGAAAGAGGTAGCCAATCGCCTTCACTGCTGGCTCGTGAGTCTATCAAAGGAATTTGGTTATGGCGCCGAATGAAGGGTCAGAATGGATAAGACATTAGGTTGTGTTTTGCCCTCAACACTATCGATTCCTTACCCCCTATTCTACGTTCACAGACTGGGCGGTGTTCCACTCCCGCCAACGCATCGTCTATCGCGCCGCGCCGAGCTGACGCATCAGGATGCTTGATTCCAAGGCCAAGGCCCTTGTGAACTTGTGTTCCTCCTCCATCTCACTGGAAGCTGCAGCCAAAGCTGGTCTACCGAAGAACGAACTCACTATGCTCGCCGTACCTGAGCAGCTTCTTGGAGTCAGCCTCGCCAGCAGGATACAAGTCCGTTTCCGAACTGACCCATGGCTGGGAAGTCTCTCCGGAGTCTAGCGATTGCAATATCCATAGCCATATGGTGAAGGTGCCCGGCAGAACAGCATTTGTGCTATCCAATGAACGTCTGGATTGCCGAAAGGAGTCGATCTCACCGCATGGACGTGATCGCCACTAATACCTGTCGGGATTAGGCGTTTGAGCATAAACCTACCGGGATGGTGGGGGCACAAAGCCTGCGAGTACTGAGGTTGCTCTTGGACTCCTTCCGCAGAGAGCCATATCTATGCTCTCTTGTGGTCATCCATGCTGGGGCATACCGAGGCGACCAAAACGGGCGTTCCCCAAATTCGGAATCAAGAAATCCTACCTGAACGCCATCCAACGATCACAATAATCAGTGCGCGCTGTTCCTGGTACCTCCGCAATCATCATTCGCTGCTGGGCACTCAAGACTGTGCTCCAAGTATGACTCATGGCTTTTACCCTTAACTTCTCTATTGTCACGGGAGCGGCACCCCTGGGTATGGAGACAGCTGCCGATTTCCTCGACCCTCTCGAACATTTTGTATTGCGCCAAGGATACGGTCTGGCACGACATTGCACGGTCCGCATCTACTCAATAGTCGCACGATATCTGGCGCCTGTCAAGCATCCGGCGCTTTGCTCCTGGCTTGAGGCACGAATTGTGACGCCTGAAAACAAGGAAATCACAACGTCGCTAACCTACGGGATCGGGCGAATTGGTATGTTGTCGAAGCCCAGACGATTATGTCCTGGGCTATTTGAACGATGAAAATAGGCCAAGCAATAAATTTTGTGTGACGCGGATGGATGCGTACGGGAGATGGCTGTCATCCGTAGAAGCCTGGCAGAAGGGCATCGAGCACGTGTTTAGTCCATTGGATCAAGGAATTGATGATCAAGTCAAGGGGTCTGCAAGTCGGATTTGGGTCGAATATCGAATGCCACTCCTCTCCACCCCGATGTCTCGACTGTGCTGTTAATACGCTTTGCCGGGTTGATTCAGGAGAAGTACCTAAGGCCGTTGTGAAGTCCGCCAGCGCAGATCGATAACGAATCTGTCTCCAGGCTCTCGTGAAGTATGTTGAGGACCAAGGCTCGTCACAAGTGGTTTTGAAGGGAGTATCAGATTTGGCTGCCGCACCATTCCCAAGAGCCCGTATGTAAGATTCTTCGTCGGTTGATCCGTGACCAAGAGAAGGAGGCACGAGAAAGGCTGGTAGCAAGCTCTAAGGAACCCTAACTAGAGTGCTTTTAACTAAGAATTATTAGTTTTCTGCTTATTTTTGCTAACCATAGTTTAAACACTTTATTAACGAATAGTTTATGAATCTATTTAGGTTTAAAAATTGATACAGTTTATAAGTTACTGTTGAAGACTCGTGCTGTCGTTCGGACAATGCACATCGGAAGGGGAAAGGTGCACCGGTGCTTTCTTGAATTTGCAGTTGAAAATGCTGGTGGATGCACACTGGCTTAAGATGACAACGTGACCCAACATCAGATGGTGACCCAAGGTCCATCTTAAGGACGTTGATTGCTTCTAGACACCATGGCTCTGTTGAATTTTATCCCAGAGGAAAAAGAAGGAAAAGAAGAAACTTTCCTTTATTTATTTGTCTTAACCAACACAATGCAATAATGCGAAATAATATCTAAAGCCAATATCTTATGTTGCTGATCTTGAGAAGGAATATATACAATTTATGTAGTATCAACGTTCTTCTGCGAGTTGCAAGAAATAGAAAGACTCGCGATTGCGCATCGCCAGAATAAATTTCACAACCACACTGTCTTAGCTGAACTTTTATTACCTGATTATGAAAGAGAGAAGGTAGAGGTCAAATTTTTAAGCAAACTAAAAGATGCAAAATCACGTGCTGAAAGGTCGGACATAAGGGTTACATTAGAGTTTTATAGGACTTGTTTGTAATACTTCAAATACGTTAACCCTACTGATTTCAATCCGTGAGCAATTAGGGTTGAGCTGCACTGAAATTCGGAAATTTTCTATCTTATTTTAAATGAGACAGAAGAACTACAGAGATACGTTCTTCAGACTTTAAAGCTTATCTCCACAAAGAATTGGTCAAGAAATCATCCTAGAAAAACACGTTTGCTCACTCGATCTTAATCACATAGAGTGCTGGAACGGGAAGAAAGATTTATGCTTCACATCCTCTGTCAAGGCACTCCCTTTGAATGGGTTGAACGCGGCTCTGCTGCCAAAGCCGTGATAGCCAGAAGCAATATTGGTCACGTTGCTTACGGATATGAGGGAACTGAAGAAGACGGACGAAGAAGAGCTTAAACAGGTACTCGCAACTGGCGCGTATCCGGAAAAGATGGCCCAAATACTACGAGGGAGATTCGCGGTATTGCAAAGGCGCTGAACACCGCGATGTCCCCAGATTTACTGCTTAATACCCGCACGGAATTGCATACGGGCTCAAGGCAGCCCGTGATGGCTGCACCACTGCCTATTGTCGACTTCCAAATGGAGCCCCTCCAGGCCAAAACTGGGATTTCTTTCTGCCACCAAAGAGAACCTGTGACCGGTTAACTAATCCGTTAAGGCCGGACTTCCCACCATCAAATTCATAACCGAGGCTGGAATCATCGGGAAGAGTTGGATTTAGACAGTGCGGGGGTCGCCGTCAATTAAACGCCTTCACCTTCATGCTTCACTGACCCGGAGGATCCTTCGCATATTGCCCTCCGCAGCGCTCGAAAGCACTTCTCCTTTCCCATCCGCCTATGTAACGGATGTCGTGGAGCACAGCCAGAAATGGCCGGAGCGCTTTTATCGGTAGTGGGCAGATGGGCGGAAAGAAGTCGTTATTAGGATCGTCGTGGTTTTGGACGATATTGGGAC
>811b63b3-d08a-47f4-a2fe-5d1546cc6c6f_Basecall_2D_2d bg_rmckiernpro_alis_GG_flowcell5_run2_2016_04_06_1252_1_ch110_read57_strand_twodirections pass\bg_rmckiernpro_alis_GG_flowcell5_run2_2016_04_06_1252_1_ch110_read57_strand.fast5
CCAATCGGCTCTTGCCTCGACCTGCAGCCCCATGGTAGAGCCACAAACAGCCGGTACAGGCGACCGATCGCATATACGATGGGATCATGCGCGGATGAATACGCAGGTACGGCGATCACGACATTAACCCAATGTACAGACAACATGCGACAACGTGGCAATTCGTCGCAATACGTCTCACTGAACCCGCTCAATGCGACGAACGCCTATTATCCGCTAAAACCTTCTCTTTGGAACTTCAGTAATACCGCCTTAACTGCTCATGCTATATTGAAGTACGGATTAGAAGCCGCCGAGCGGGCGACAGCCCTCCGACGGATGACTCTCCTCCGTGCGGTCCTTTATCACCGGTTGCGTTCCTGAAACGCAGATGTGCGCCTCACTAATGCTCCGAACAATAAAAGATTCTACAATACACTTTTATCTTTGGTGAAGGCCAGGAAAATTGGCATGACCTGGGTGGCTCACAAACCTTTAGGACTTAACGAATCAAATTAACAACCATAGGATGATAATGCGATTAGTTTTTAGGGCGTTTTCTGGGTAATTAATCAGCGAAGCGATGATTTTGATCTATTAACAGATATAAATGGAAAGCTGCATAACCACTTTAACTAATACTTCAACATTTTCGTTCAGCCGTTCTTTGTTTCAAATGATAAAGAGGGACAAATTGTTAATACCTCTATACCTTAACGTCAGGAGAAAAACTATAAGATTAGCTGGCTTCCACCCCAAGGCCAATGTCCCAATACCGACGTGCCCCTGTTCGGCGACAGTATGAGGAGGAGCATGAAGGTTGCCCGCGCGATTGACGCCTCTTAGCGCGACACCGGCTTCTTCTGGCGGTCAACCACGGTGTGGATGTGAAGCGATCCGAACAAGACCAGGAGTTCCATTTTCTATCACAGACGAAGAAGTAGGCGATTCAAGCCTACAACAAGGAGCACCGACAAGCCGTACCGTGCCGGATACTACCTGTCCATTCTCGAGAAAAAGGCCGTGGAATCATTCTGCTACCTGAACCCAACTTCAGCCCGACCACCCTCTCATCCAATCGAAGATAAAACCCACTCACGAGGTCAACGGCGGGCGGACGAGAAATGGATGGCTTCCGAGTTCACCGAGGCATACATGGGATGTGTTCGGGCTCTCGTCTGCCTTGCTGCGAGGCTATGCTCTGGCGCTGGGCAGGAGGGACTTCTTTAGCCGCCACTTCACGAAGGAAGACGCGCCCCCTGGGGTTGTTTTAATTAGTTACCCGTACCTGAACCCTACCACCTGCCGCATTAAGACGGCGGAGGACGGCACCAAAATTGAGTTTCGAATGGCATGAGGACGTGTCGGCCATTACCGTCCCGTGAGATGTCTCCCATGGGCTAACCGGGCCCGGTACCATCGAGGCGGACGGACGCCTACCTGGTCAATTGCGGCAAGCTACATTGACACAGCACCAACAACTACTACCATGGCCCATCCTACTAATCCACTGACTGGGAGGCCAATCCCTCCCGTTCTTCGTCAATCTGAAATTAATGATACGTCCATGAGTTTAGATCCTAGCATAGGAAGACGCAATAACGATCAGGGCGGCCAATCTCGTACGGCGACTATCTGCATACGGATTAGTTAGTCTAATGACAGAACGGCCAGACCGTATACGATCTAACTCGAGATTGAATTGAATTGAATCATTACGATTTTTTCTTTCGTATCTTTCCCATCCTTTGGACTAAAATAATACGTTTATTTGTTTTTGATAGAGTTTGTATTTATAGTATACCATAACTATTATTTATCTTTTAAGCTTATTAAGATTTTATTAAAATTCGCTCCTTTTAATGCCTTTATGCAGTTTTTCCATTCGATATTTCTATGTGCTGCCAATCAACGACGGGGTCATCACGGCTCATCATGCCAAACAAATGTGCAGATACGCTCATGACTGCATGATGACCGCAAATGACTGGGGACAGCATCCCACCTAAGCTGTGGGGGAGCATCAGACACAGGACACCAAGTGCCAAGGCAGTTAACTAGTGCACTGCAGTACAAGCGGCCGCGATTATCAAAAAGGGTCTTCACCTACATGCTTTTAATTAAAATGAAGTTTTAAATCAAATCTAACAAGTATATGAACGACTTGGTCTGACAGTACCAATGCTTAATCATTGAGGCACCTATCTCAGCGATCTGTCATTTCGTTCATCCATAGTGCCTGACTCCCCGTCGGCGTGATAATACGATACGGGGAGGGCAGTGTACCATCTGGCCCCATGCTGCAATGATACGCGGGACCCACGCTCACCGGCTCCAGATTTATCAGCAATAAACCAGCCAGCCGGAAGGGCACCGCAGAAGTGGTCCTGCAACTTTATCCGCCTCCATCCAGTCTATTAATTGTTGCCGGGAAGGCCTATACGGGCTTCTAAGTTAATAGTTTGCGCAACGTTGTTGCTTCAGGCATCGATCTGGTGTCACGCTCGTCGTTTGGTATGGCTTCATTCAGCCCCTGTTCCGACACGTATCAAGTGGAGTTACATGATCCCGAGTTTGTTAGGGGCACCGGTTAGCTTTGCTTCTCGATCGTTGTCAGGATTAACAGCAGTGTTATCACTCATGGTTATGGCAGCACTGCATAATTCTCTTACTGTCATGCCATCCGTAATATTGCTTTCTGTGACTGTGAGTGTACCTCAACAGGTCATTCCTAGAATAGGTCATCTTGGCGACCGAGTCCTGGTTGGCCCGGCGGTCAATACACGGGATAATACCGCTCACACAGCAGACTTTAAAAGTGCTCATCAGTGGAAGTTTTCGTGAAAAGGCTCTGGACCCACGTGATTATTACCATGTTGAAGATCCAGTTCAAGGATCACTGGCCGTTTTTTACGTTTTCAATTCGTCATAGCACCGTTACTCTGAGCAAAACAGGAAGGGCAAAATGCCGCAAAAGGAGACCGGGGAATAGAAATGTTGAACCGATGTCCTTCCTCAATATTATTGAAGCATTTATCAGATGTATGTTATCATATCCGACTCAGCTCGATTTACATACTAGAATGTATTTAGAAACAAACAAGAAATAGGGGTTCCGCATACATTTCGCTAGAAAAGTGCCACCTGTCATGACCAAATCCCTTAACGTGAGTTTTCGTTCGACCGTTCAACCCGTAGAAGTAAAGGATCTTCTTGAGATCCTCTTTTCTGCGGGCGGTACTGCTGCTTGCAAACAAAACCACCGCCATACCAGGGGCTTGGTTCTTCCCGGTAAGAGCTACCAACTCTTTTCCGAAGTAACCGGTTTCAGCAGGGCAGATACCAAAATACTGTTCTTTGCGGTGTAGCCGTAGTTAGGCCACCACTTCAGAACTCTGTAGCACCGCCTACATACCTCGCTCTGCTAATCCTGTTACCAGTGGCGCTGCCAGTGGCGATAAGTCGTGTCTTACCGGGTTGGACTCAAGACAGATAGTTTACCGGATAAGGCGCAGCGGTCGGGCTGAACGGGGGTTCGTGCACACAGCCCAGGTCGGGAGCGAAAACGACCTACACCGAACTGAGATACCTACAGCGTGAGCCTATGAAAGCACGCTTCCCGAAGGGAGAAGGCGGACAGGTATCCGGTAAGCGGCAGGGTCGGAACAGGAGCGCACGAGGGAGCTTCCAGGGGAAACGCTGGTATCTTTATAGTCCTGTCGGGTTTTCGCCATGGGCAGCGTCCGCTTTGATGGGCTCGTCAGGGGGCGGAATAGATGAAAAACGCCAGGACCGAGCCTTCTGACTCCCATTTCAACCGCTCTTTTGCTGACATTTTACCCCTGTTCTTTC
>5e7b8a5c-975d-4e0f-9ef1-6516847042d9_Basecall_2D_2d bg_rmckiernpro_alis_GG_flowcell5_run2_2016_04_06_1252_1_ch110_read588_strand_twodirections pass\bg_rmckiernpro_alis_GG_flowcell5_run2_2016_04_06_1252_1_ch110_read588_strand.fast5
TTTTCTGTTGCTCATATTGCTAAAGTCGCCGAGCCGTAGAGCCACAAACAGAGCCGGTACAAGCAACAAATTAACTCCAGGACCATCGATCATGCGCGGATGACGAACTCACGACGGCGATCACAGACATTAACCACATCCACAGACACTGCGACAACGTGGCAATTCGTCGCCGCATAACCGTCTCACTGAACTGGCCGATAATTGCAGACGGAAGGACGGTGAGTAAGGAAAGAGTGAGGAACTATCGCATACCTGCATTTAAAAAGATGCCGATTTGGGCGCGAATCCTTTATTTTGGCTTCACCCTCATACTATTATCAGGCCAGAAAAGGAAGTGTTTCCCTCCTTCTTGAATTGATGGTCACCTCATAAAGCACGTGGCCTCTTATCCGAGAAGAAATTACGTCGCTCGTACTTTGTTGCAAAGAACACAAACTGAAAAACGAACCCGTTCATTGATCCATGTCCAATTTCGTCACAACACAAGGTCCCGACGCGCTTCACAGGTTTGTAACAGCAATCTGAAGGTTCTGGAATGGCGGGAAGGGTTTAGATACATGCTATGGCTGCCCACTGTGATCTCCAGGGCAAAGTTCGTTCATCCGTACTGTTACTCTCTCTCTTTCAAACAGAATTGTCCGAATGCGTGACAACAACAAGCCTGTTCTCACAGCCTCTTTCTTTAATAAGGGGGTGGTTTAGTTAGTAGAACCTCGTGAAACTTACATTACATATAAACTTGCATAAATTGGTCACCGGCAGAAATACATATTTGGTCTTTTCTAATTCGTAGTTTTTCAAGTTCTTAATGCTTTCTTTTCTCTTTTACACAGATCATCAAGGAATAATTATCTACTTTTACAACAAATATAAACAATCTATGGCTTCCACCCCCAAGGCCAATGTCCCAAGTACGACGGTGCCCCTAGTTCGGCAGCCACAATATGAGAAGATTGATGAGGTTGCCCGCGCGATTGACGCTGCCCCTCGACACATCGTTCTTCTACGCGGTCAACCACGGTGTACCTTACCGGCGACTCTCGAACAAGACCAGGGAGTTCCACTTTTCTATCACAGACGAAGAGAATTAGACTCCGTGATTCGCGCCTACAACAGCAGCACCAGATAGAAACCGTGCCGGATACTACCTGTCCATTCCGGAGAAAAGGCCGTGGAATCCTTCTGCTACCTGAACCCCAACTTCAAGCCCGACCGCGCCGGCTGCATGGCGCAGACTCCCACTCACGAGGTCAACGTGTGGCCGGACGGAGAAGAAGCATCCGGGCTTCCGCGAGTTCGCCGAGGCATACTACTGGATGTTCGGGCTCTCGTCTGCCTTGCTGCGAGGCTATGCTCTGGCGCTGGCAAGGAGGAGACTTCTTCCGCCGCTTCAGAAAGAAGACGCGCTCTCCTCGCCTGTTCTGATTCGTTACCCGTACCTCTTACGACCCTACCATTGCCGCTTAGACGGCGGAGGACCGGCATTACAGAACTAGTTTCGAATGGCATGAGGACGTGTCGCTCATTACCGTCCTGTACCAGTCGACGTGGCGAACCTGCAGGTGGAGATGCCCCGAGATCACCTCGATATCGAGCAAACGACAACGCCTACCTGGTCAATTGCGGCAGCTACATGGCACCGTCACCAACAACTACTACAAGCTCCCATCCAAAGGGTCAAGTGGGTGAACGAGAGCGCCAATCCTCCCGTTCTTCGTCAATCTGGGATTTGATGATACCGTCCAGCCGTGGATGCTAGCAAGGAAGACGGCAAGACCGTAATAAGCCAATCTCGTACGGCGACGTATCCGCAGAACGGATTAGTTAGTAGTCTAATCAACAGACGGCCACCAGACATGAGTTGATCTAACTCGAGATTGTGAATTGAATTGAAAACCGGCCACTAACCACTGATTTTTCTTTTCTCTTTCCTAGAGTCCTTTACGCTAAATAATAGTTTATTTTATTTTCGACTCTTTTATTTATATACGTATATATAGACTATTATTTATCTTTTAATGATTATTATTAAGATTTTACTTAAAAATTCGCTCTGTTAATGCTTTTAAGTTACTTTTTCTAGGATTTCGATAGTTTTCTATGTGCTTACGGGCGCTAGTCATCACGCTCATCATGCGCCAAACAAATGTGTGCAATACACGCTCGGATGACTGCATGATGACCGCACTGACTGGACTACATAGAAAATCCACCTAAGCCTGTGGTAAGAAGCAGACACCGAAATAATCACAGGGAAGTTAACTAGTGCACTGCAGTAAGCGCCGCGATTATCAAAAAGGGATCTTCTACCCAAGTCCTTTAAATTAAAAATGAAGTTTTAAATCAATCCAAAGTATATGAGTATAAACTTGGTCTGACAGTTACCAATGCTTAATCAGTGTGAGGCACCTATCTCTCAGCGGTACTGTCTATTTCCTTCATCTATAGTTGCCTGATACGCCGTCGTGTAGATAACTACGATACGGGAGGGCTTACCATCTAGCCCCGAGTGCAATGATACACGGGACCCACGCTCACGCTCCAGATTATCAGCAGTAAACCAGCCAGCCGAAGGGCCGAGCGCAGAAGTGGTCCTGCATTTATCCGCCTCCATCCAGTCGATGGCTTTGCCGGGAAAGCTAGAGTAAGTAGTTCGCCAGTTAATAGTTTGCGCAACGTTGTTGCCATGCTACAGGCATCGTGGTGTCACGCTCGTCGTTTATGGTATGGCTTCATTCATCAGCTCCGGTTCCCAACGATCAAGGCGAGTTACCTAGATCTTCCCATGTTGTGTGCAAAAAGCGGTTAGCTCCTTCGCCTTCTCGATCGTTGTCAGAAGTAAGTTGGGCGCTTTATGAGCCATGGTTATGGCAGCACTGCATAATTCTCTTACTGATGCCATCCGTAAGATGCTTTTCTGTGACTGAGTACTCAACCAAGTCATTCTAGAATAGTGTATGCGGCGAAAGCGAGTTGCTCTTGCCCGGCGTCAATACGGGATAATACGCGCCACATAGCGAATTTAAATCTATCATTGGAAAACGTCGTTCTTCGGGGCGAAGACCTCCACGATCTTACCGCTGTTGGATTTGAGAGTTTCAATGTAACCCACTCGTGCACCCACTGATCTTCAGCATCTGTCCACTTTCACCAGCGTTTCTGGGGCTAAAAATAGGAAGGCAAAGCCGGAAAAGGGAATAAGGGCGACACGGAAATGTTGATACTCATACTCTTCCTTTCATATTATTGAAGCATTATCAGGGTTATTGTCTCATGAGCGGATACATATTTGAATGTATTTAGAAAATAAACAAATAGGGGTTCTAGCACAATTCCGAAAGTGCCACCTGTCATGACCAAATCCCTTAACGTGAGTTTCGTTCCACTGAGCGTCAGACCCGTAGAAAGATCAAAAAGATCTTCTTGAGATCTATTTTTCTGCGTAATCTGCTGCTGCAAACAAAACCACGCTACCAGCTTATTTATTTTCGAGCATCCACAGCTACCAACTCTTTTGCGAAGTAACTGGCTTTCAGCAGAGCGCAGATACCAAATACTGTTCTTCGGCTTGTAGCCGTAGTTTAGGCCACCACTTCAAGAACTCTGTAGCACCGCCTACATACCTCGCTCTGCTATAATTCTCTGTTACCAGTGGATGCTGCCAGTGGGATACCACATTCGTGTCTTACAAGGGTTGGACTCAAGACGCCGGTAGAGCGCATAAGGCGCAGCGGTCGGGCTGAACGGGGGTTCGTGCACACAGAGCCCAGCTTGGAGCGAACGACCTACACCGAACTGAGATACCTACAGCGTGAGCTGAGAGAAAGCCACGCTTCCGAAAAGGAGAAGGCGGACAGGTATCCGGTAAGCGGCAGGGTCGAACAGGAGAGCGCGCACGAGGGAGCTTCAGGAAGCCCCTCATCTTTATAGTCCTGTCGGGTTTCAAGCTCGTATGATCATGTCGATTTTGATGCTCGTCAGGGGGGCGCACCTATGAAAAACGCCAGATAGAATAGGCGTTGTCATCGCTTCCTGGCCTTTAGTACCTATTTTGATAGGCCTTTCTTTCTGCGTTATCTTACCGGAGATCGTCGTGAGCCGTGAATAAGTCCAGTAT
>b439b968-371f-4ec8-9ce5-382cedff2921_Basecall_2D_2d bg_rmckiernpro_alis_GG_flowcell5_run2_2016_04_06_1252_1_ch110_read606_strand_twodirections pass\bg_rmckiernpro_alis_GG_flowcell5_run2_2016_04_06_1252_1_ch110_read606_strand.fast5
CTAATTTCTGCTGATATTGCTCTGAACTGGCCGATAATTGCAGACGAACGAAGAGGATGTCCAATATTTTAGGAATAAGTACTTCAAGACTAAGATTCCCCCTGCAATTCCATTGAACCGTAATCGTGGCGCCCTTCCTGGAAGTATTCAAGAAGTTCCGTTCATTTCTGTGGCTCACAAACCGCGCCCGATATGGCTTTCTTTCACTTATGAATGTACCAGTACGGGACAATTGAGAGACGCTCCTGTAACAATCTCTTTGCAAATGTGGGGTTACATTCTAACCATGTCACACTGCTGACGAATTCAGACCAAAAATAATGGACTACGTCGTGAGAACTAGAGTAATTTCTTTATTATTTTACATTGAACAGTCGTTGCGCTTTATGTTTCATTCATATTCATATTATAAATAACAAAGAAGAATTTAATGCCCAAGAAATCAGGCTGCTTTACTTCCAAATGCAATTGACATTCACTTAGCCATCACACAAAACTCTTTCTTGCTGGAGCTTCTTTTAAAGACCTCAGTACACCAAACACGTTACCCAACTCGTTATTTTGACTACGACAACTATGATAAATTCTGAAGAAATAAAATTTTCATACTTCTTGCTTTTATTTAAACCATTGAATGATTTCTTTTGAACAACGCCTGTTTCACCAAAGGAAATAGAAAGAAAAATGATTAGAAGAAGAAAACAAAGGCTGGCTTCCACCCCCAAGGCCGTGCCAAGTGGATGTCGCCCCTGTTCGCGACAATATGAGAAAACCGAAGGTTGCCCGCGCGATTGACGCTGCCTCGCGCGACACCGGCTTCTTCTACGCGGCGACCACGGTGGATGTGAAGCGACTCTCGAACAAGACCAGGAGTTCCACTTTTCTATCACAGACGAAGAAGTAGATCGGCAGTTCTCCGACAAGGCACACCATGAAGGTTACCGTGCCGGATACTACCCTGTCCATTCCGGAGAAAAGGCTTGAATCCTTTCTGCTACCTGAACCCAACTTCAAGCCCGACCACCCTCATCCAATGGCAGACTCCCACTCACGAGGTCAACGTGGCCGGACGAGAAGAAGCATCGAGCCTTTCTACGAGTTCGCCGAACGCAATACTACTGGGATGTGTTCGGGCTCTCGTCTGCCTTGCTGCGAGGCTATGCTGGGCGCTGGGCAAGGAGGGGACTTCTTTAGCCGGATTCACAGAAGGAAGCGCGCTCTCCTCGGTTGTTCTGATTCGTTACCCCTTACCTGCACGGCTTGCCGCTTTAAGACGGGCGCGACCGGCACGTGAGGTTTCGATCGCATGAGGACGTGTCGCTCATTACCGTCGTACCAGTCAGACGTGGCGAACCTGCAGGTGGAGATGCCCGAGATCCTCGATATCGAGGCGGACGACAACGCCTACCTGGTCAATTGCGGCAGCTACATGGCACACATCACCAACAACTACTACCGCTCCCATCCACCGGGTTACGGTGAACGAGGAGCGCTGTAAAGCCCCGTTCTTCGTCACTGACAGCATTTAAACCGTCCAGCCGTGTAGATCCTAGCAAGGAATACGCAAATAAGATGCTAGCAGGCCGTACCGTACGGCGACTATCTGCGAACGGATTAGTTAGTCTAATCAAGAACATCAGACATCCGATCTAACTCGAGATTGAATTGAATTGAAATCGATGATCCAATTTTTCTTTCTCTTTCCCATCCTTTACGCTAAAATAATAGTTTATTTTATTTTGAAATATTTTATTTATATAGGCGTATATATAGACCTATTATTTATCTTTGTAATATGATTATTAAGCTTTTATTAAAATTCGCTCCTTTTAATGCTTTATGCAGTTCCGTGCTAAGCTTCTATGTGCTGCCAAACGGTTCAGTGC
>61c76541-3cd8-4e70-b44f-9283e56ca564_Basecall_2D_2d bg_rmckiernpro_alis_GG_flowcell5_run2_2016_04_06_1252_1_ch110_read622_strand_twodirections pass\bg_rmckiernpro_alis_GG_flowcell5_run2_2016_04_06_1252_1_ch110_read622_strand.fast5
GGACTGTGCTGATATTGCTAATTCAGGGGTCCACGGGTTTATCCACAGAATCAGGGATAACAGCAGGAAAGAAAACAGTGTGAGCAAAGCGAGCAAAGGCCAGGAACCGTAAAGCGTTGCTGGCTTTTCACCCACTAGCCCCCCTGACGAGCATCACAAACCTACGCTCAAGTCGAGGTGGGCGAAGAATGGCGACTAAAAATAATGAGGCGTCCCTGGAAGCTCCCTTGCGCTCTCCCTGTTCTAGACCCTCAGCTTACCGGATACCTGTCCGCCTTTCTCCCTTCGGGAAGCGTGGCGCTTTTCTCATAGCCGCTTAGTACCTCAGTTCGTAGGTCGTCCGCTCCAAGCTGGGCTGTGTGCACGAACCCCCGTTCAGCCGAATGCTGCGCCTTATCCGTAATGATGATTGAGTCCAACCCGGTAAGACACGACTTAAGCGTAAGCAGCAGGGCCTGGTAACAGAGGATTTAGCAGAGCGAGGGTATGTAGGCGGTGCTACAGAGTTCTTGAAGTGTGGCCTAACTACGGCGTACACTAGAAGAACAGTTGGTACCTTGCGCTCTGCTGAAGCGCAGTTACTTTTTCGGAAAAGAGTTGGTAGCTTGATCCGGCAAACAACCACCGCTGAGGTCGTTGTTTTGCGGCCGCAGCAGATTACCCCACAGAACCGTCCTCAAGAAGATCACCCTTTATCTTTTCTACGGGGTCTGACGCTCAGTACGGAACGAACTACGTTAAGGGATTTGGTCATGACAGGTGGCACTTTCGGGGAAATGCGCGGAAACCCCTATTTGTTATTTTCTAAATACATTCAAATATGATCGCTATCATGAGACATAACCCTGATAAATGCTTCAATAATATTGAAAAGGAAGAGTATGAGTATTCAACATTTCTACGTCGCCCTATGCTTCCTTTTGCGGCATTTGCCTTCCTGTTTTGCTCAGAGACCGTAGCGAACAGTAAAAGATGCTGAAGATCAGTTGGGTGCACGAGTGGTTACATCGAACTGGATCTCAACAGCGTAAGGTCCTTGAGTTTTCGCCCCGGAACGTTTTGCAATGATGAGCACTTTTAAAGTTCTGCTATGTAGCGGGGTTATCCCGTATTGACGCCGTGGCAGAGCAACTCGGTCGCCGCATACACTATTCTGAATGACTTGGTTGAACTACTCACCAGTCAGAGAAAGCATCTTACGATGGCATGACAGTAAGAATTACTGCAGTGCCATGCTAACCATGGAGTGATAACACTGCGGCCAACTTACTTCTGACAACGATCGCGACCGAAGGAGCTAACCGCTTTTGCACAACATGGGGGGATCATGTAACTCGCTTGATTTATGGGAACTGGAGCTGAATGAAGCCGATAGAACGACGAGCGTGACACCACGATGCCTGTAGCAATGGCAACAACGTTGCGCAAACTATTAACTGTGAACTACTTACTCTCGCGCTTCCCGGCAACACGTGTAATAGACTGGATGGAGGCGGATAAAGTTGCACTACGATTCTGCGCTCGGCCCTTCCGGCTGCTGGTTTATTGCTGATAAAATCTGGAGCCGGTGGAGCGTGGGTCCGGAGTCATTGCAGCACTGGGGCCAGATGGTAAGCCCTCCCGTATCGTAGTTATCTACGACGGGGAGTCAGGCATACTATGGATGAACGAAATAGACTACGATGCTGAGATAATCGCCTGATCAGCCATTGTACTGACGTCAGACCAAGGTTTACTCATATGATTTAGATTGATTTAAAACTTCATTTTAATTTAAAAGGGTCGGATCGGTAAGCTTTTGATAATCGCGGCCGCTGTACTGCAGTGCACTAGTTAACTGCTTGATCGCTGTCCTATTGCTTCTCGCAGGCTTAGTGGGTCTGCCGTTCTTATCAGTTGTTCTTGTTGTTTCATGCAGTCAGCGAGGCCGTGTATTCGACACATGTTTGGCGCATGATGAGCCATTGATGACCCCGTCGTGCTTGGCAGCACATAGAAGATGAATGGGAAAAAGCTGCATAAAGGCATTAAAAGAGGAGCGAATTTTAATAAATCTTAATAATCAGGACCACCAATAATAGTCTATATATACGTATATAAATAAAATATTCAAATAAAATAAACTATCGTTGGCGTAAAGGGATGGGGAAGAGAAAGAAAAAATTGATCTACTATCGATTTCATTCAATTCAATCTCGAGTTGAGATCCTCATGTCTGGCCGTTCTTGTTGATTAAATAAGGATCAGTTGTTCTCTGCATAGTATGCCGTACGAGGATCATGCGCTGATCGGTCTTGCCGTTATTCTGTGCTAGCGGATCCCACGGCTGGACGGTATCATTAAATCCCAGATTGACGAAGAACGGGGAGGATTGGCGCTCCTCGTTCGCTTACCGACTGCTGTAGGAGCGGGGTAGTAGTTGTTATCTGATGTGTGCCGGTACCTTAGAAATATCCATACGGCGTTGTGCTTCCGCCTCATATCGAGGTAACCCTGGGGCATGCCACCTGCAAAGTTTATCGCCACGTTAACTGTAAGGACGGGCGATGAGCGACACGTCCTCAGATCCATTCGAACTCAATTGGTGCCGTCCTCCGTGCGGCACTGGCTCGGAACGTCAGTAGGGTGAATCCTAGAGCCTCCAGGGGAGAAGGCGTTGATTCTTGAATGGCGGCTACGGAAGTCCCTCCTTGCCCAGCGCCAGAGCATAGCCTCGCAGCAAGGAGCATACGAGGTTCACCAACCCCAGTAGTATTGCTCGGCGAACTCGCGGAAGCCGAGTGCTTCTTCTCGGTCCGGCCACGTTGACCTCGTGAGTGGGAGTCTTCGATCGGATGAGAGGGTGGTCGGGCTTGAAGTTGGGGGTTCAGTAGCTAACCAAGGATTCCCTGGATTTTTCTCCGGAATGGACAGGTAGTATCGAAGCACGTACTGGTCCTCTGCTCCTTGTTGTAGGCGCGAATCGGAGGTTACATTCTCTTCGTCTGTGATGAAAAGTGGAACTCCATGGTCTTGTTCTAAGTCGCTTCACATCCACACAACGTGGTTGTGACCGGCGAACAGAAGCCGGTGTCGCGCGAGGCAGCGTCAAGTGGCGCGGGCAACCTTCATCTTCTCCTCATATTGTCGCCGAACTGGCGCGACACGTCGATCTTGGGGACATTGGCCTTGGGGGTGGAAGCCATGATCTGATTTTATTGTATTGTAATTGTTGTTTTGCTACTCTTTGAACACAAAGGTGCTAAGAAAAGATAGAGAAAGAATAAATTAAGCGAACCCCGCTGATTTCGCGCACCCTTAATATATTATATATGATATAACTACAGACGCACAAACACGTATGTATCTAGCCGAATAACAACATGAGCGCGTAGAACAACATATTAGTGATTAAACGCCTCGCGTGTTGGTTTAGTTGTTTGTTCTTGGTCTGTATGCATTGTCTCGCGCCCGAAAAGCTTTAGACGCGAAGCTCCCAGAACGTCTATCCTAAATAAAACTGCGAACTCCGGTCTGAGTACCACTTTCCCATGTGCCAACGACCACAGTTGTCCGTTCCGAGCACTTCGCATTAAGCGCGTGAAACTATTGGCACGCGCGCAAGCTCCTACGATGGGAGTTGGTCATTTAGCGTTCATTATCGCCCAATGTGACGCACAATCACGGCTATGGCTCGGTGTCAAAACATAGTTTGCGTGATAACAGCGTGTTGTGCTCTCCGCGTTGCTTCTTGTGACCGCAGTTGTATAAATAATCTTTTCTTGTTCTTTTTATAGGACCACTGTTTTGTGACTTCCACTTTGGCCCTTCCAACTGTTCTTCCCCTTTGACGGAATCCAAGCAAACACTCCACACGTTCGTCTGCATTAGATGGCCAGTTCAGTGAGACGGATTATTGGGGACGAATGCCACGTTGTCGCAGTGTCTGTACTGTGGGTTAATGTCTGTACTGCCCGTCGTGAGTTCTGTCATCCGCGCATGATCTTCAGATGGTCATGGGAGATCGTCGCTTGTACAGCGGCTGTTTGTAGGTACATACTAGATATCTAAAGTTACCAGTCCATTTCTTTC
>746a3c73-9883-49cc-8f99-c300bbb8c4e6_Basecall_2D_2d bg_rmckiernpro_alis_GG_flowcell5_run2_2016_04_06_1252_1_ch110_read63_strand_twodirections pass\bg_rmckiernpro_alis_GG_flowcell5_run2_2016_04_06_1252_1_ch110_read63_strand.fast5
GTTTCTTTGGTGCTGATATTGCTCCAAACCAGATGTCAACACAGGGCACCCCATTATCTTAGCCTCTAAAACTATTCTCCTTTGAATTTCAGTAATACGCTTAACTGCTCATTGCGCTATATTGAAGTACGGATTAGAAGCCGCCGAGCGGGCGGAGAACACCCCTCTCGAAGGGCCGATTCTCCTCCGTGCTTTCCTCGTCATCACCGGTCGCGTTCCTGAAACGCAGATGTGCCTCGCGCCGCACTGCTGAAATAATAAAGATTCACAATACTAGCTTTATGGTTATGAAGAGGAAAATTGGCGAGTAACCTGGCCCCTATGTACAATTCCTTGTCGCGATCGACGTGGACCTGACTAAGACTACCTCAATGACTGCGATCGTTGTCGTAGCTGTGGGTTTTCTGGGTAACTTTAATCAAGCGACCCACGATTTTTGATGTCATTAACAGATATATAAAAATGGAAAAGCTGCATAACCACTTTAACACTAATACTTTCAACATTTTCAGTTTGTATCACTTCTTACTTCGACATGTCATAAAGTATCAACAAATTGTTAATATATACCTCTACTTTAACGTCATCGAAAAGACTATAAGTGAGCTATTGTTGCCTCAAGAAGTCCGGTCAATTGGACCCAATTCCCCGACAATATTCCAATCATCGAGTTTATGGCTGATGAGATATGGACGAGTGCGAACACACGCCAGCTCCCGGATCACCAAGCCTGTGGTATTACCGGAAAGTCATACCGTGGCCCCAAAGAGGTAGCCACAATCGCGTCGACTCGCACTGGCTCATTAGTCTATCAAAGGAGACTTTGGTTGGGCACCGAATGAAGGGTCTAGAATGGGATAAGACATTGGCCGTGTTTGCTCTGCCTCTACAACACTATCGATTCCTTACCCCTAGGTTTCTGGGCCGTTCACGGACTGGGCGGTGTTCTCACTCCCGCCAACGCAACGATAATGCCGCCGCCGAGCTAACGCATCAGCTGCTTGATTCCAAGGCCAAGCGTGTAGACTTGTGTTCCCTCTCCCATCTCACTGGAAGCTGCATACGACTATTTACTACAGAAGAACAGAAATCTATTACTCATATTATTTATACCAGCCACTTCTTGGCGAGTCAAGCTCAAGAGCAGGATACGGTCCGTTCGGAACTGACCCGGCTGGAAGTCTCTCCAGCGAGTCGATGAATGCGATGGGATGCGGGTGAAGGTGCCCGGCGAATAGCCGCGGTCCTTGTGCTACTCAAGTGGAACGTTCGATGCCGAAAGGAGTCATGGTGACGCACACGCAACGTGGTACTGGATACCCTTCATTGATAAGGATTTGAGCATACGCAAGCGAGATCTTGGGGCACAAGGCCTGCGAGTACTGAGGTTGCTCTTGAACTCCCTTCCGCAGAGCCATATCTATGCTCTTGGTCATGCCAACTTGGACGCGACCGCAGGAGACCAAACAATCGTGTTCTCCCCAAATTCCGAATTGAAATCCCACCTGAACGCCATCCAACAGAACCACAAGATCAGTGCGCTGTTCCTCCAAGTCATCATTCACATGCTGGGCACTCAAGACGTGTGCTCCAAGGTACGGTTCCGTGACTTCTCTGTTCACACGGGGATGCACCCCTCTGGTGGAGAGACAGCTGCCGATTTCCTCAAACTCTACCGCGAACATTTTGATTGCCAAGGATACGGTCTGACAGAGACATGCACGGTTTTAAGCTCGACCCACCCGCACGATATCTGGCTAGTCATCATGAGGCGCTTTGCTCCCTATGAGTCGAGGCACGAATTGTGACGCCTGAAAGCCAAGGAAATCACAACGTACGACTCACCGGGCGAATTGGTGGTCCGAAGCCCAAGCGTCGTCCTGAGGTTTGAACAACGAAAAGCCACCGCAGAGGACATCTTTGGACGGATGGATGCGTACGGGGAGATGAGGCTGTCATCCGTAGAAGCCGAAGGGAACGCAATTGTTTATTGTCCAAATTCGGATCAAGGAGTTGATCAAGGTCAAGGGGTCTGCAAGTCGCGCCTTGCCGAACTCGAAGCCCATATCCGCCCACCGATGTCTCGGACTGTGCTGTCATCGCTATTCCGGATGATCGTCGGACGAGAGAAGTACCCGACCCATTGTTGTGAAGTCCCAGGGGACGGATCGGACGAATCTGTCTCCCATCAGCTCTCGTGAAGTATGTTGGCGGACCACAAGGCTCGTCACATGGCTTACGGAGGTATGGCCGATTTGTGGATGCCAATTCCACGAGAGCCACCCATGGTGGCAGATTCTTCGTCATTTACCGTGACCAAGAGAGAAGGAGGCACGAAAACATGGTATAGACCCGGGACTAGGGGTGTTACGACCCCTAAACTGCTATTTTCTTAACTAAGAATTATTAGTCTTTTCTGCTTATTTTTCATCATAGTTTAGAACATGTCTATTAACGAATAGTTTATGAATCTATGTCCGGTTAAAAATCAATACAGTTTTTATAAGTTATCACTTTTCAAAGACCGGTTGCTGTCTATTGCATAGATGCACTGGAAGGGAAAAAAGGTGCACGCGTGGGTTTTTTCTTGAAATTTGCAGTTGAAAAATCCGGCTTTGACGTTTATGTTTCTTGATAGCC
>9e101067-35a5-4122-9fdd-04436d0b9d5a_Basecall_2D_2d bg_rmckiernpro_alis_GG_flowcell5_run2_2016_04_06_1252_1_ch110_read643_strand_twodirections pass\bg_rmckiernpro_alis_GG_flowcell5_run2_2016_04_06_1252_1_ch110_read643_strand.fast5
ACTTTCTTCTGCTCCGCTATTAGCCTGAGACGGGCTCACGTCTGCTTGGGCAGGGAGTCAGCGGATCACCTAGGTTACTATGTGGCTTGCTCCTATCGCCGGTGCTCCTGTGAGATCACGATGTGGCCCGTCTGACCGTGGTGCGTCATCTATTCACCTGCCATTGGCGTGCCACATTGGCCCATTGCGGAGCGAAGCCAGGGGGCTTTGGACGCACAGATCAGGGAGATAACGCAGGAAGAACATGTAGAGCAAAGCCAGGACACGAATAAATCAGCGTTGCTGGGGGTTTTTCGCCATAGGCTCCGCCCCCTGACCCAGCATGACAAAATCGACGAGCCAAGTCAGAGGGTGAAACCCGACAAGGACCATAAAGATACCAGGCGTTTCCCCTGGAAGCTCCCCTCGTGCGCTCTCCTGTTCGACCCTGCCGCTTACCGGATACCTGTCCGTTGCTTCGGAAGCGTGGCGCTTTTCTCATAGCTCACGCTGTAGGTGTAGCGCCAGTTCGGTGTAGGTCGTTCGTGCGGAACATCCGGCTGTGTGCACGAAACCCCCAGTTCAGCCCGACCGCTGCGCCTTATCCGGTAACTATCGTCTTACTTAGGACCCGGTAAGACACGACTTATCGCCACTGGCAGCAGCCACTGGTAACAGGGATTAGCCAGAGGCGAGGTATGTAGGGCGTCCTACAGAGTTCTTGAAGTGTGGCCTAACTACGGCTACCCACCGGAACAGTATTTGGTATCTGCGCTCTGCTGAAGCAGTTACCTTCGGAAAAGAGTTGGTAGCTCTTGATCCGGCGACAAACCAATGGCTAGGTGTACCTTATTTTGTTGCAAGCAGCAGAGATCACCGCGCAGAAAAAGGATCTCACAAGAAGGATCTTTGATCTCTTTTCTACGGGGTCTGACGCTCAGTTGGAACGAAAGCCGGTTAAGGGATTTGGTCATGACTAGGTGCACTTTCGGGGAAATGTGCGCGGAAACCCCTATTTGTTCGTGTTTTTTCTAAATACATTCAAAAATATGTATCCGCTCATGAGACAATAACCCTAATAAATGCTTCAAGGTACACCCTTGAAGGAAGAGTATGAGTATTCAACAGCTTTCCCGTGTCGCCCTTATTCCCTTTTGCGGCATTTGCCCTTCCTGTTTGCTCACCCAGAAACGCTGGTGAAAAGTAAAAGATGCTGAAGTACAGTTGGGTGCACGAGATGGGTTACATCGAACTGGATCTCAACAGCGGTAAGATCGGTGAGAGTTTCGCCCCGAAGAACGTTTTCACATGATGGAGCATTTTAAGTTCTGCTATGTGGCGCGGTATTATCCGTACCGCTGCAAGAGCAACTCGGTCGCCGCATACACTTCTCAGATACGACTTGGTTTGAGTACTCACCAGTCACAGAAAAGCATCTTACGGATGGCATGATAGAACCCGATGCATGCTGCCATAACCGGCTGGGTAACACTGCGGCCAACTTACTTCTGACAACGGATCGGAGGACCGAAGGCTACTGGATTTTTGCACAACATGGGATCACCTGTAACCGCCTGCTGCTTCTGGGAGTAAGCTGAAGCCATACCAAACGACGAGCGTGAAGTACGATGCCTGTAGCAATGGCAACGTTGCGCAAACTATTAACTGGCGAACTACTTACTCTAGCTTCCAGCAACAATTACATGACTGGATGGAGGCGGATAAAGTTGCAGGACCACTTCTGCGCTCGGCCCTTCCGGCTCGTATGGTTGTTTGCTGATAAATCTGGAGCCGGTGAGCGTGGGTCCCGCGGTATCAGTGCAGCACTGGGGCCCATGGTGGGCTACCCTCCGTATCGTGTTATCTACACGACGGGGAGTTAAGGCAACTATGGATGAACGAAGTAGACAGATCGCTGAGATAGGGTGCCTCACGTCGATTAAGCATTGGTACTGTCAGATAAGTTTACTCATATATACTTTAATTGATTAAATTCAGGTTTTAATTTAAAAGGATCTGAGTGAAGTTACTTTTGATAATTCGAATGCTGTACTGCAGTGCACCGTTGGACTGTTGTGATATGCCATATATGCAGTGGTGTTCACGGCGCTGGTTCCGGCTGTCTCTTGCTAATCGTGAGTCGCCAGGCAGTCATCAGTATGATGTATGTACACCTGGATCGTCAGGTCTTAGCACCACTGACGAGGATGGAGCATTTCGATATTTACATGCTACCGTTATGTTATG
>f94236d4-b2ac-4e05-bb7c-d9c4a734bf37_Basecall_2D_2d bg_rmckiernpro_alis_GG_flowcell5_run2_2016_04_06_1252_1_ch110_read78_strand_twodirections pass\bg_rmckiernpro_alis_GG_flowcell5_run2_2016_04_06_1252_1_ch110_read78_strand.fast5
GAAGTGTTTCTGTGCTGATATTGCCTGATGCACACACTGGCTTAATGACAACGCATTCGAGTTTATCATTATTAATACTGCCATTTCAAAAGAATACGTAAATAATTAATAGTAATTTCCTAATTTATTTAGTCACGGGCCTTTAATTCTGCTGTGATCCGCGTACATGCCCAAATAGGGCGGGTTACACAGAATATAACATCGTAGGTGTCTCTGAACAGTTATTCCTGGCATCTACTAAATATACGTAGAGCCCGGATTTTAAGCTGGCATCCAGAAAAAGGAATCCAGCACCAAATATTGTTTTCTTCAGACCATCAGTTCAGGTCCATTCTCTTAGCGCAACTCGCACAGTAACAGCGACAAACAGGCGACAAAACGGGCACAACCTCAATGGATGATGCAACCTGCCTGGAGTAAATGATGACACAAGGCAAATTGACTACGCAGGCGTATCTATCTCCATTTTCTTACACCTTCCTATTACCTTCTGCTCTCTCTGATTTGGAAAAAGCTGAAAAAGGTTGAAACCAGTTCCCTGAATTATTCCCCTACTTGACTAATAAGTATATAAAGACGTAGGTATTGATTGTAATTCTGTAAATCTATTTCTTAAACTTCTTGATTCTATTTTATAGTTAGTCTTTAGTTTTAAACACCAAGAAACTTAGTTTCGAATAAACACACATAGTACAAACAAAAGCTGCTTCACATCCTCTGTCAAGGCACTCCCCTTTGAAATCGGCTACGAACATCGTGCTGCCAAAGCCGTACTCAGAAGCATTGACTTCGCCGTCGATCTCATCCGAGGGAAAACGAAGAAGGCACGCAGGTCTATAAACAGGTACTGCGCAAACGCGCGCGTGATCGAGGAAAGGGTCTGAAATACTACGAGGAGAATTCGCGGTATTTGCAAAATAGGGTGAACGCGGTTAGCCCCAATTGTTACTGCTTAATCTCACAGCCACGGAATTTTGCATTCCTGACGCCATCGGCAGCCCGTGATCATGCTACCACTGCTATTTGACTTCCAAAGTGGATACTCCAGGGCCAAAACTGGGATTTCTTCTGCAGCACGAGTAGTCAATTAATCCGTCAGGCCGACTTCCCATCAAAATTCAATAACCGAGGCTGAATCATCGGGAAGGTTGGATTTACGATCCCGGGGTCGCCGTCAGATTACAACGCGTTAGCCACTTTTCAGGGTCTTCGACCCACCGGAGTTCCTTCGCATATTGCCTCTCCGCATAGCGCTCGAAAGCACTTCTCCTTCTCGGAGGCCTATGACCGACCGTGGAGCAAGGCCGAATGGCCGCCGGCCCCGGTTTGCTGGTGGGCAAACCGGAAGGCATTTGGTTTGGAATTCTCCCCCACCAGCATCCGAAAGCAGGTGCTCGACGCGAATGGTAGGATGGTGCACACCAAACCACTGCTGCTTCAGCACGGCAAAATGAGAAAGAGCTCGATCCGCTTACGACTCATGAATGCACCAGCGTATGGAGTTCCTCGACGGGTTCGACGGCACCAAACAGGCATTTGCCCGACTGGCCGACGAGACACAATTATCCTTTAGCATCTGCCGCGCTTACGAGCGAGCAAGGCAGGCGCGACTCTGTTCAATATCATCTACGACTAGTCCGCCATCCTAGAGGCATCGATGCCGGTGGCCGGCCGACCAACCCTGATGAGATGTTTGTCATGCGGTTTGACGAGGAGGGACGGAGGTCGCGCTCAGCATTTGGATCTAACTCGAGATAAAGCTAATCTGAGGATAATGGCTTTGAATATACGACCATCACCGTTTTTCTGCTAATTTTGTGATGACGTAAATAAGTACATATTACTTTTAAGCCAAGACAGATTAAGCATCTTAACTTTACCTTTTCTTTCTAAGCTTCAATATTAGTTATCACTGTTAAAGTTATGGCGTAACGTCGGCGGTTGAACGGCTATTATGACCAGCCCCATACC
>eac66431-ee00-4b2f-8da3-e276ad94bb43_Basecall_2D_2d bg_rmckiernpro_alis_GG_flowcell5_run2_2016_04_06_1252_1_ch114_read1114_strand_twodirections pass\bg_rmckiernpro_alis_GG_flowcell5_run2_2016_04_06_1252_1_ch114_read1114_strand.fast5
GAACTTTTCTGTAATGACTTGTCTATCCAGCATTTTCAACTGCAATTCAAGAAAAGCCACGCGTGTGCACCTTTTCCTTCCAGTGCATTATGCAGACAGCACGAGTATTCGAAAAGTAACTTATAACGCTATCAATTTTAACCTAAATAGATTCATAAACTATTCGTTAATATAAATGTGTTCTAAAACCTGATGAAAAAGCAGAAAGACTAATAATTCTTAGTTAAAAGCACTCTCCAGTCAAGGGGTCCAGCTGCTACCAGCGTCACGTGCCTCCTTCTCTTGAGATGGACCCGACGAAGAATCTTACCACTCGGGCTCTTAGGAATGCATCCACAAATCTGATACTCCCTTCAACCACTTGTGACGAGCCTTGGTCCTCAACATTTCACGGAGCCCTGGGAGACAGATTCGTCGATCCTGCGCTGGCGGATTCACAACAATCGCTGCTCTTCTCCTGCACGCCGATCGGAATAGCGATGACAGCACAGTCTGAAATCGGCTGGTAGAGGATATGGGCTTCGAGTTCGGCAGGCGCGACTTGCAGACCGGATCTGATCAACTCATTAGTCGATCGACAACACGTGCTCGATGCCCTTCGGCTTCCACGGATGACAGCCTCATCTCCCGTACGCATCCATCCGTCAAATGTCTCTGCGGTGGCTTTCGTTGTTCAAATAGCCAGAAGACGCTTGGCTTCGACCATAGAATTTCACCCCTTACCGTAACATGTTGTGATTTCCTTGTTTTCAGGCGTCACAATTCGTGCCTCGACTCCAGGCGCAGGCGCCGGATGAACCTAGCGATATCGTGCTGACGTGAAACCGTGCATGTCTCTGTTCAATAAACAATGGCTCTTGTGGGATCAAATGTTCGGGGGTTTGAGGAAATGGCAGCTGTCTCGCCATACGAGGGTGCCGCTCCCGTGAACAGAGAGATCACGAACTCAGGTCATATTGGAGCACACGTCTTGAGTCCCGAGCGGACATCCGATGATCGGAGGTACCAGGAACAGCATCTGATCGTACTGTTGGATGCGTTCAGGTAGGATTTCAATTCGAATTGGGACGAAGGCGTTTGGTCGCCTCGGTATGCCCCAGCATGGCCGGACCAAGCATAGATATGGCTGGTGGAAGGAGTCCAGCGAGCAATGACGCAGGCTTTGCCCCACCAATGGCTGTAGTTCTGCTCAAACGGTGTACTGAAGGGTATTGGCGATCACACGTTGCGGTGCGAGATCATGATTCCTGCAATCCAGACGTTCCACTTGAGTAGCACACAAATCCGTTCGCCGGCATTCGCCAGCTCCATCGCAATTCATCCACTGGCGGGAGGACTTCCCAGCCTGGGTCAGTTCGACGGAAACATGTATCCTGCTGGAGGCTTACTGTAAGAAGTGCTCAGGTACATCGAGTAAGTAATTCTGTTCCGGTAGACCAGCTTTGGCTGCAGCTTCCAGTGAGATGGAGAGGAGAGGAACACAAGTCAAGGCCTTGGCCTTGGAATACGCAGCTGATGCGTCCGCTCGGCGGCGGAGTAACGATGCGTTGGCGGGAGTGAAAGCCCAGTCTGTGAACGGCCCAGAATAGGGTAAGGAATGATAGTGTTGAGGGCAAACACGGCCAATGTCTTATCCCCCACCTTTCTGATTCATTTCGGCGCCCAACCAAATTCCTTTGACCAATAGCCCAGCGAGTCGAACGCGATTGGCTACTCTTTCACGAGTATGATTCCGGTAATACCCACAGGTGTATGGGTCCCGGGAGCTGGCGTGTCGCACTCGTCCATATCTCATTGAGCATAGACTCGGCTGTTGAATATTGTTATGGGAATTGGGTCCAATTGACCGGACTCCGCTTTAGAGGTAAAACCATAAGGTTTTTGAGGGAATATTCAACGGTTTTTATCATGTTGATGCTCTGCATAATAATGCCCATAAATATTTCCGACCTGCTTTATATCTTTGAGCCAAACTAAATGAACATAGCTAAAGCTACACATTATTTCAGCTTGGCTATTTTGAACACGTATAGCCAGTCCTGTCGGATCACGGTCAACAGTTGTCCGAGCGCTTTTGGACCCTCTCCCTTATTTTGGGTTAGGAAAAATGACAGAAAATATATCTAATGAGCCTTCGCTCAACAGGTGCTCCGAAGTATAGCCTGTTTAAAGAGAGGCAAAGCAATTTTAAGAATGTATGAACAAAATAAAGGGAAAATTACCCCCTCTACTGTCACCCAAACGAATACCTACCAATAATTACTAACTTTTCCTTATGATCTTTTCACTGAAGCGCTGCGCAATGTTGTGAGTGATATCAAAGTAACGAAATAAATCCGCGGCTCGTCTAGTATATTCTGTTGCTACGGTCCATATCTTTCCATGATTTTCAATTTTTGATGTCTCCATGGTGGTAAGAGCGTTGTAGCTGTGTTGACATCTGGTTTGACCATTTAGGTTTATTT
>965e3120-337c-40bb-924d-0808112e73f2_Basecall_2D_2d bg_rmckiernpro_alis_GG_flowcell5_run2_2016_04_06_1252_1_ch114_read1284_strand_twodirections pass\bg_rmckiernpro_alis_GG_flowcell5_run2_2016_04_06_1252_1_ch114_read1284_strand.fast5
GAAATTTCTGCTGATATTGCTATGACAGCAGAAAGCTAGTAAAGCGTACCAAATGAAACAGATTCAATGCGATCTCTTTAAAGGGTGGTCCTAGCGATAGAGCGATCTTCGAAAAGAGGCAGAAGCAACCAGAACAGGCCACAATCGCAAGTGATTACGTCCACAGGTATAGGGTTTCTGGACCATGATACATGCTCTGGCCGGCATTCCGGCTGGTCGCTAATCGTTGAGTGCATTGGTACTTACACATCGACGACCATCACACCGCTGAGGACTGCGGGATTAGCGGTCAGCTTTTAAAGAGGCCGCGCGGGCGTGGATAAAGGTTTGATCAGGATTTGCGCCTTCGGATGAGGCACTTTCCCGGGATGGTTACCTTCGAACAGGCCGATCGCAGTTGTCGAACTTGGTTTGCAAAGGAGAAATAGGTGATAATCTCTTGCGCAGGGTTACGCGCATTTCTTGAAAGCTTTGCAGAGGCTAGCAGAATACCCTCCACGTTGATTGTCTGCGAGCAAGAATGACCATCACCGTAGTGAGAGTGCGTTCAAGGCTCTTGCGGTTCATAAGAGAGAAGCCAGCCCAATGGTACCAACGATGTTCCCTCCACCAAAGGTGTTCTTATGTAGTGACACCGATTATATTTAAAGCTGCATACGATATACATGTGTATATGTATACCTATGAATGTCAGTAAGTATGTATACGAACAGTATGATACTGAAGATGACAAGGTAATCGCATCATTCTATACGTGGATCCTTACGAGGCGCGCTATTCTTTTCTTTGCTTTTCTTTTCTCTTGACTCGACGGATCAGAGTAACGAAGCATCTTGCTTCATTTTAGAACAAAATGCAACGCGGAGCGCGATTTTCAACAAGAATCTGGACGTAAGTTTGAAGAACGCACGCGTGAAGCGGGGCTATTTACCAACGAAGAATTGTGCTTCATTTTGTAAAACAAAATGCAACGGGGAGAGCGCTAATTTTCAAACAAAGAATCTGGGTGCATTTTACAGAACAGAATGCAACGCGAGAGCTATTTGTACCAACAAAGAAACCTTAACTTCTTTTGTTTCACAAATGCATCCCGAGCGCTATTTTCTAACAATGCATCTTAGATTACTTTCTCCTTTGGCCTCTAATGCAGTCTCTTGATAACTTTTGCACTGTAGGTCGTTAAGGTTGCGGAAGGCTATTTGGTGTCACTTTCTCTTCCATAAAGCCTGACTCCACTTCCACCGTTTACTGATGTCACTAGCGAAGCTGAGGTGCATCTTTTCAGATAAAGCATCCGCAGTGGCTTCGACTCATCCGTACGCGCTCATTTGTGAACAGAAAGTGATAGCGTTGATGATTCTTCATTGGTCAGAAAAATTAACGGCTTTCTTCTATTTGTCTCTATACTCGTATGAAATGTTTACATTTTCGTATTGTTTTCGATTCACTCTGAATAGTTCTTACTACAATTTTGTCTAAAGAGTAGTACTAGATAAACATAAATGAGAGGTCGCGGTCGATGCAAGTTCGCAGGTAGAAGGTGGATGGGTAGGTTATAGGGATATAGCACAGAGATATAGCAAAGAGATATTTTACCGAATGTTTGGGATATTCGCATATTTTAGTAGCTCGTTACAGTCCGGTAGCGTTGGTTTTGAAAGTGCGTCATCAGAGCGCTTTGGTTTTCAAACCGCTCTGAAGTTCCTATACTTTCTAGCTAGAAACCGCATGTCGAAGCCAGCCGTGCGGCGTTACAATTGATCCCCAAAACTCGTAGAAACAACCCATCCGTTGCATTCAAATAGGACGCACTGATCATATCGGATTATCACTGTACCATATATTTTGAAAAAGCGTTTCTTAATGAAGAGAAAACTCACCGAGGCAGTTCCATAGGATGGCAGTCAATCTGGTATCGTGCGTTCCGACTCGTCCAACATCAATACAACCTATTAATTTTCCCTCGTCAAATAAGGTTATCAAGTGAGAATCACCATGAATAGACGGAACCCGTGAGAATGGCAAAGCTTATGCATTTCTTCCAGACTTGTTCAACAGGCCAGCCATTACGCTCGTTGACATCAATCGCACCCAACCAAACCGTTATTCATTCGTGATGCGCCTGAGCGCGAAGCATGGCAATCCTGTTAAAGGACAATTACAAACAGGATCGAATGCAACCGGCGCAGGAACACTGCCCAGCGCATCAACATTTTCACAGTACGAGTATTCTTCTAATACCTGGGGAATGCTGTTCCCGGGGCGATCGCAGTGGCAAACCATGCATCATCAGGAGTACGATAAATGCTTATTGTCCGCACGCATAATTCGTCAGCCAGTTTAGTCTGACCATCTCATCTGTAACATCATTGGCAACGCTACTTTGCCATGTTTCAGAACAACTCTGGCGCATCGGCGCTTCGCATACAATCGATAGATTGTCGCACCTGATTGCCCGACATTATCTCTAGGATACCATTTATACCCATATAAATCATCACATCCATGTTGAATTAATCGCGGCCTGGAGCAGACGTTTCCCGTTGAATAGCCAACACCCCTTGTATTACTGTTTATGTAAGCAGACGTTGGTTGATATTTATCTTGCTGACGACCCATTTTACACCCCTCTGCATTCCT
>b65fe14d-8189-4397-ab67-c52125ca470e_Basecall_2D_2d bg_rmckiernpro_alis_GG_flowcell5_run2_2016_04_06_1252_1_ch114_read140_strand_twodirections pass\bg_rmckiernpro_alis_GG_flowcell5_run2_2016_04_06_1252_1_ch114_read140_strand.fast5
GGAAGCTCTTGCTTGCTCAGCCGTTCAGGGTAATATTTTAACGCCGACGTTCTCCATAACTTTTACGTACAGTGATATAACTAATATTGAAACTTAGAAAGAAAAGGGCGTCAACAGTTAAGCTTAATCTTGTCTTGGCTTAAATATGTACTTATTTACGTCATCACAAAATCAGCAGAAAAACGGTAGTATTTATGTATATTGCCAAAAATCATAGGTAGGTTTATCCTCATCAATTAAGTCTGACCGATCCCGTGGATGGGGTTATAGAGATTTATACGTCCTTAGAACGCTCATCTCATTAGGGTTATTGGAGCGCACCCAAGGCTTCATGCCTCTCTACGGGCATGGTCGTGTAGATGATATTGAACAGAGTCGCCTCTTAGTCCCGCCTCCTCGTAGGGCGGCAGATGCTAAAGAATAATTGTGGTCCTTTATGAGAGCTGGGCAAATGCCTGTTTGGTGCCGTCGAAACCCCGTCGAGGAGGAAACTCCATACGCTGGTGGCGATTCCATGAGTCCTAAGTTAGGGACGAGCTCTTTCCATTTGCCGTGCTGAAGCAAGCAGTGGTTGGTGTGCACCATCCCTACATTCGCGTCGAGCATGCCATTTCGGATGCTGGTGGGGCGAGAATTCCAAAACCGAATGCCTCGTGCCCATTGCCACCATGATAAAGCCTGGCGGCCATGCCTTAACGGAACCGGTCATAGGCCTGGGAAGGAGAAGTGCTTTCCATGAGGGAGCGAGGCAATATGCGAAGGAACTCCGGTGGGTCGAAACATCGAAGTGAAGGCGTTGTAATTGACGCGACCCCGCACTGTTAAATCCAACCTTCCCAATGATTCCAGCCTCGGTTATGAATTTGATGGTGGGAAATGCCATCAGTAACGGATCGTTAACCCAATCAGGTTCTCTTTGGTGGCAGAAAGAAACCCAGTTTTGGCTGAGGGCTCCATTTGGAAGTCTAACGAGTATCCCGAGCCGGCCCTGGCTGCCTTGGCGTATGCAAAATTCCGTGCGGGGTATTAAGCATGACAATCTCGGAGACATTGCGTTCAGCGCCCCTATGCAATACCCCGAATCTCCTAGTATTTGGTGGCCATCTTTCCTCGAGTCACGCGCCCCAGTTGCGTACCTGTTTAAGCTCTTCGTCGTCTTCTTTCGTTTTCCTAGCGGTGAAATCACCTCCGAAGTCCAATCATTCTGGCTATCACGGCTTTGGCAGCATAGCCATGTTCGTAACGAGTTCGGGGAGTGCCTTGACAGAGGATTGGCAGCGACGGTACTTTCTTCCGTTCCAGCACTCTATGTGATTAAGATCGAGTGAGCAAACGTTTTCGAGGATGATTCTTGACCAATTCTTGAGAGATAAGCTTAAGTCTGGACGAACGTATCTCTGCTAGTTCTTCTGTCCCATTTAAAACCAAATTTCCGAAATTTCAGTGCAGCTCAACCCTAAGATCGCTCAATGCACGAATCAGTAGGGTTAGCTCGTATTTGAAATATTACAACAAAGTCCTATAAACTCTAATCTTAACCCTTATGTTTAATTTTCAGCACGTGATTTTTGCATCTTTTAGTTTTGCTTAAATTTTGACCTCTACTTTCTCTCTCTGTTTAATCAGGTAAAGTTCAGCCAAAGTGTGGTTGAAATTTTATTCTGATGGCGAATGCAATCGGAGTCTTTTCTATTTCTTCAACTCGCAGAAGAAAAGGTATTTGGCCACTACATAAATTGTATATTCCTTCTCAATTGAGACTAGATATTGGCTTTACTTGGTCATGCATCTTATTGGCATTGTTGTTGGTTATAAGACAAAGAATAAACAAGGAAGTTTTCTTCTTTTCTTCCTTTTCCTCAGATAAACAAGTTCAACAGAGCCATGGTGTCGAAAGATTAGATTCAACGTTAGGCATAATACTATTGGGTCATGATGTTAGTCACGTTGTCATCTGCACCCAGTGAATACAGTTCTGTTGTC
>bfe46c6c-c4e2-45cc-b08f-43e4b2af2a4d_Basecall_2D_2d bg_rmckiernpro_alis_GG_flowcell5_run2_2016_04_06_1252_1_ch114_read2212_strand_twodirections pass\bg_rmckiernpro_alis_GG_flowcell5_run2_2016_04_06_1252_1_ch114_read2212_strand.fast5
GCGTAAGCGTGGTCGTGGGATGGTAATATAGGGTAAGCACCAGAAAACAATTTGGTATCTGCACGTGGAGCGAAACCCGGTCGGATTGAGGCGCGAGGCTATACCGACTCCCGTGAACTCGAGAGTGCTTTTAACTAAGGATTATTAGTCTTTCTGCTTATTTTCATCATGTCCGGACATTTATATTAACGAATAGTTTGAATCTATTTAGGTTTAAAAATTGATACAGTTTTATAAGTTACTTTTCGACACTCGTGCTGTCATTGCATAATGCACTGGAAGGGAAAAAAGGTGCACATGCTTTCTTGGGATTTGCAGTTTGAAAAAATGCTGGATGCACACTGGCTTAAGATGACAACGCAGTTGCGAGTTTTATCATTATCAATACTGCCATTTTCAAAGAATACGTAAATAATTAATAGTAGTGATTTTCCTGATTTATTTAGTCAAATTAGCCTTTAATTCTGCTGTAACCCGTACATGCCCAAATAGGGGGCGGGTTACACAGAATATAGACATCGTAGGTGTCTGGGTGAACAGTTATTCCTGGCATCCACTAAATAGTGAAAACGCCTTTTAAGCTGGCATCCGGAGGAGTCGCAGCACCCGCTGGTTTCTTCACGACCATCAGTTCATAGGTCCATTCTCTTAGCAACTAAGAGAACAGGGGCACAAACAGGCAAAACGGGCACAACTCAATGAGTGATGCAACTAGCCTTCTCATGGAGTAAATGATGACACAAGGCAATTGACCCACGCATGTATCTATCTCATTTCTTACACCTCTCTGTCGTACCTTCTGCTCTCTATTTGGGGGACGAACGAAAAAGGTTGAAACCCGTTCCCCTGAAATTATTCCCTACTTGACGATCAGTATATAAAGACGGTGTAATGATTGTAATTCTGTAAAGGTTTTCTTAAACTTCTTAAATTCTACTTTTATAGTTAGTCTTTTTAGTTTTAAATAAGAACTTAGTTTCGAATAAACACACATAAACAAACGATTATGCTTCACATCCTCTGTCAAGGCACTCCTTCGAAATCGGCCCGACCGGCTCTGCTGCCAAAGCCGTGATAGCCGAGCGCGATGACTTCAGTTCAATCTCATCCGGATGAAAACGAAGAAGACTAGGACGGTAACAGCTAAACAGGTGATAGCGCAACTGGGGCGCGTGATCGAGGAAGCCAAATACTACGAGGAACTTCGCGGTATGCAAAGGCGCTGAACGCGATGTCTCCGAGATTGTCATGCTTAATACCGCACGGAATTGCGTGCATACGGGCTCAAGGCAGCCCGATGTGTGGATGCACCACTGCCTATTGTCAACTTCCAAATGGAGCCCTCCAGGGCCAACTGGGATTTCTTCTGCCACCAAAGAGAACCTGCATGTAGGTTGTAACGATCCGTCAGGCCGGACTTCCACCATTAAATTCATAACCGAGGCTGGAATCATCGGGAAGTTGGATTAACAGTGCGGGGGTCACGTCAATTACAACGCCTTCATTCAGGGTCTTCGACCCACAGTTTCTACTTCCGCAATATTGCCTCCGCATAGCGCTCGAAAGCACTTTGCTTCCCAGGCCTGATAGAACGTGATCCAAAGGCGGAATGGCGCATGAGGGTTTGCTGGTGGCAATGAAGGCAGCATTTGGTTTGGAAGAGGGTTCT
>00bc378a-61fb-4328-bf06-efa1507ff933_Basecall_2D_2d bg_rmckiernpro_alis_GG_flowcell5_run2_2016_04_06_1252_1_ch114_read2249_strand_twodirections pass\bg_rmckiernpro_alis_GG_flowcell5_run2_2016_04_06_1252_1_ch114_read2249_strand.fast5
CGAAACTTGCCCCCGCCTGAGACGGAAACTGATTCGGTGGTGCTCACATGGACGAATCCATGTACAGGATTATACCGATGACTGCCTGGCGACTCACAAGCAGCAAGACCGGAACCAGCGCCGGCGAACACCACTGCATATGGCATATCACAACAGTTAAACTAGTGCTGCATCCACAGCCGCGATTATCAAAGAGTTGATTAGCCATGTAACCTTTTAATTAAATGAAGTTTTAAAATCAATCTAAAGTATATATGAGTAAACTTGGTCTGACAGTTACCAATGCTTAATCAGAGGCACCTATCTCAGCAGTACTGTCTATTTCGTTCATCCATAGTTGCCTGACTCCCCGTCGTGTAGATAACTACGATACGGGAGGGCTTACCATCTGGCCCCAGTGCTGCAATGATACCGCGGGACCCACGCTCACCGGCTCCAGATTTATCAGCAATAAACCAGCCAGAGCCGGAAGCCGGAGCGCAGAAATTATGCAACTTTATCGCTCATCCAGGATTAATTGTTGCCGGGAAGCTAGAGTAAGTAGTTCGCCAGTTAATAGTTGCGCAACGTTGTTGCCATGCTACAGGCATCGTGGTCGTCACGCTCGTCGTTTGGTATGGCTTCATTCAGCTCCGGTTCCCAACGATCAAGGCGAGTTACATGATCCCCCATGTTGTGCAAAAGCGGTTAGCTCCTTCGTTATCCGATCGGTTGTCAGAAATAAGTTGGCCGGCAGAGTGTTATCACTCATGGTTATGGCAGCACTGCATAATTCTCTTACTGTCATGCCATCCGTAAGATGCTTTCTGTGACTGGTGAGTACTCAACCAAGTCATTCGTAGAATAGTATGCGGCGACCGAGTTGCTCTTGCCCGGCGTCAACCGCGGGTAATACCGGCCACATAGCAGAACTTTAAAGTGCTCATCATTGGAATTTCTGTCGGGGCGAAGACTCTCAAGGATTAATCCGCTGTTGAGATCCAGTTCGATGACCCACTCGTGCACCCAACTGTACTTCAGCATGGTCTTTTACTTTCACCAGCGTTTTTCTCTGAGCAAAACAGGAAGGGCAAAATGCCGGCAAAGGGAATAGGCGACACGGAAATGTTGTAGCGAATACTCATACTCTTCCTTTTCAATATTATTACGCATTTATCAGGGTTATTAGGCCATCTCAGCTTCGAATGGTTTAGAAAAATAAACAAATAGGGGTTCTAGCACATTTCCCCAAAGTGCCTGTCATGACCAAATCCCTTAACGTGAGTTTTCGTCCACTGAGCGTCAGACCCCGTAGAAAAGTACGATCTGCGTACCCTTTTCTGCGTAATGCTTGCTGGCAAACAAAACCACCGCTACCAGCGGTTCGTTGCCGGTAAGAGCTACCAACTCTTTCCGAAGGTAACTGGCTTCAGCAGAGCGCAGATACCAAATACTGTTCTTCTAGTGGCCGTAGTTAGGCCACCACTCAATTCAAACTCTGTAGCACCGCCTACATACCTCGCTCATCCGATCGTTACCAGTGGCTGCTGCCAGTGGCAATAAGTCGTGTCTTACCGGGTTGGACTCAAGACGATAGTTACCGGAGCGAGCAGCGTCGGGCTGAACGGGGGTTCGTGCACACAGCCCAGGTTGGAGCGAACGACCTACACCGAACTGAGATACCTACAGCGTGAGCTATGAGAAAGCGCGACGCTTCCCCGAAGGGAGAAAGGCGGACAGGTATCCGTAAGCGGCAGGGTCGGAACAGGAGAGCGCACGAGGAGCTTCCAGGGGGAAACGCGCTGGTATTTAGTCCTGTCGGGTTCCACCTCTGACTTGAGCTTTAATTTTGTAGATCCGGTCAGGGGGCGGAGCCTATGGGAAAAACGCCCAGCAACGCGGCTTTTACGGTTCCTGGCCTTTGCTGGCCTTTTAGCCACATGTTCTTTCCTGCGTTATCCCCTGATTCTTAATAACCGTGCGGCCGCCCTGAATTCGCATCTAGAATAAATCGCAGCCAAGTGAGTGAATAGATGACGCACCACGGTCAGAAACACGGCCACATCGTATCTACAGGAGCAGGGCGATAGGAGAGCATAGCCACATAGTACGTACATGACCCTTTGCCCAGACCAAATAGGTTACCAGTCCAGAATATCGGATG
>2540a632-fe10-4094-8585-38644f405ca0_Basecall_2D_2d bg_rmckiernpro_alis_GG_flowcell5_run2_2016_04_06_1252_1_ch114_read28_strand_twodirections pass\bg_rmckiernpro_alis_GG_flowcell5_run2_2016_04_06_1252_1_ch114_read28_strand.fast5
TCGATTGCTGGTCGATGCGCACACACTGGCTTGTAAGATGACAACGGATCACACCATGGGAACATCAAATCGAAAATCTATGGAAAGATATGACGGTAGCAACAAGAATATAGCACGATAGCAATTTATTCGTTACTTTTGATATCACTCACAACTATTGCGAAGCGCTTCAGTGAAAATCATAAGGAAGTTGTAATATTATTGGTAGTATTCGTTTGGTAAAGTCCAGGGGTAATTTTCGTCTTTGTTTGTTCATACATTCTTAAATTGCTTTGCCTCTCCTTTGGAAAAGCTATACTTCGAGCACTGTTGAGCGAATAGAGCCGTGAATATTTTCTGTCATTTTCCTTAACCCAAATAAGGGAGGTCCAAAGCGCTCGGACAACTGTTGACCGTACCGAAGGACTGGCTATACCGTAGCACGGCCAAGCACCGACTGATCTTAGCCTTCTCTAGCGTTTCAGTGCTTTATCTAGCAGATAAAGCAGTCCGAAATATTTATGGGCATTATTATGCAGAGCATCAACAACCGCTAAAACAGTTGAATATTCCCTCAAAAGATCTATGCTTCACATCCTCTGTCAATACCGGTCGAAACCTGAGTACGTAAATGGTGGTCCTTGAGCCAAAGCCGTGTCACGCATACGCAACTTAACTTCAGTCGATCTCATCCGGAAAACGAAGAAGACGGACGAGAGCTTAACGACTAGATAGCCTCGCAACTGGCCCCCTAATTGAGGAAAGATGGCCCAAATAACAAGGAGATTGCGGTATTGCAAAAGGGCGCTGAACGCGATGTCTCCGCGATGTCATGCTTAATACCGCACGGAATTTGCATACGGGCTCAAGGCAGCCGTGATGGCTGCACCACTGCCTATTGTCATTCCAAATGGAGCCCTCCGAGGCCGACTGGGGATTTCTTTCTGCCACCAAAGAGAACCTGATCCGGTCAGCCACGGTACCGTCAGGCCGGACTTCCCACCGGCCAATTCATAACCGAGGCTGAATCATCATAGAAGTCTTGGATTTGACAGTGCGGGGGTCGCCGTCAATTAAGACGCCCTTCACCTTCAGGGTCTTCGACCCATTCTTCAATATTGCCCTCCGCACCCGCTCGAAAGCACTTCTCCTTCCCAGGCCTATGACTCGATCGTGGAGCAAGGCGGAATGGCTTTGTTCGTTTGGTTTGGGCAGCGCACGCAATTGGTTTGGAATTCTCCCCACCAGCATCCGGACGCAGTGCTCGACGCGATCTTATGAGATGGTGCACAACCACTGCTTGCTTCAGCACGGCAAAATGAGAAAAACATGCTCAAGCTTACCGGACCATGGAATGCCACCAGCGTATGGAGTTCCTCCGACGGGTTCGGCACCAAACAGGCATTTGCCAGCTGGGCCTAAGACGAAGACACGATCGTAGCATTCGCGATGCGCTTACGAGGAGGGCAGAGCAGAGGCGCTCCTGTTCAATATCATCACGACCATGCCCGGCGAGAGGCAACGGGCTAGTGGCTGATGGCCCGACCAACCCTGATGGATGTTTGATGCGGTTTAACGAGGAGGACGAGTTGGTCGCCGGGACTCCAAGCTTTACGATCTAACCCGATAAAGCAAATCTTAATGAGGATAATCAATTTTGAATATACATAATACTACCGTTTTCTGCTAAGATTTTGTGATGACGTACATAACCAAGTACATTATTTTAAGCCAAGACAGATTAAGCATTAACTTTACCCTTCTTTCTCTAAGTTTCAATATTAGTTATCATCGGGTTTTAAAGTTATGGCGAACGTCGGCGGTTAAAGGTCACTATTAGCTACGTTGGACCATCGAGGTAT
>1924042b-b58a-47de-a98a-50d6c1378578_Basecall_2D_2d bg_rmckiernpro_alis_GG_flowcell5_run2_2016_04_06_1252_1_ch114_read379_strand_twodirections pass\bg_rmckiernpro_alis_GG_flowcell5_run2_2016_04_06_1252_1_ch114_read379_strand.fast5
TCCTGCAGCCATGAAGGCTGAGTGAATGACGCACCACGATCGTACATCCCGCCACAGGAGCAAGCGCGATAGGAGCAGCCACATAGATGGTAAGTGCTGACTCTTCAGGGACTAAGACGTGAGCCACTAGTGCACTGCAGTACAGCGGCCGCGAATATTACAAAGGATCTTCACTAGGTCGGTCAACCCTTAACTAAATGAAGTTTTAAATCAATCTAAAGTATATATGAGTAAACTTGGTCTGACAGTTACCAATGCTTAATCGCGTGAGGCACCTATCTCGAGCGATCTGTCTATCTTCGTTCATCCATAGTTGCTCTCCCCGTCGTGTAGATAACTACGATACGGGAGGGCTTAATACTGGCCCCAGTGCTGCATGATACCGCGGGACCCACGCTCACCGGCTCCAAGATTTGAGATAAGACCAGCCAGCCGAAGGGCGCCGAGCGCAGAAGTGGTCCTGCAACTTTAGCCGCCTCCATCCAGTCTATCACGTGCCCGGGAAGCTAGAGTAAGTAGTTCGAGTTAATAGATTGCGCAACGGTTGCGTTCATCGCTACAGGCATCGTGGTGTCTACCGCTCGTCGTTTGGTATGGCTTCATTCATCCGGTCTGCTCCCAACGATCATACCCAGAGTTACATGATCTAGAGTTTGTTGTGCAAAAGCGGTTAGCTCCTTCGGTCCGACCCCAGATCAGACATTCCCAAGTTGGCCCGCAGGTTATCACTCATGGTTATGGCAGCACTGCATAAATTCTCTTACTGTGTCATGCCATCCGTAAGATGCTTTCTGTGACTGGTGAGTCAACCTGACCGACGTCATTCTGCGAATAGTGTATGCGGCGACCGAGTTGCTCTTGCCCGGCGTCACGGGATAATACGCGCCACATAGCGAGGACTTTAAATCTGCTCATCATTGAAAACGTTCTTGCGGCGACAACCTCTCAAGGATCTTACCGCTATGTCGATCCAGTTCGATGTAACCCACTCGTGCACCACAACTGATCTTCAGCATCTTTTACTTTCGCGACCATGTGTTCCTGGGGCAAAACAGGAAGCAAATGCCGCAAAAGGGATTAAGTGGAAACACGGAAAGGGATTTGAATACTCATACTTCCTTTTCAATATTATTGAAGCATGTCATGGCCAGGGTTATCTTGTCTCAGCCGGATACATATTTGAATGTATTTAGAAAAATAAACAACTAGAGGGTTCCGCACACTTTCCCGACATGCCATGTCATGATACAAATCCCTTAACGTGAGTTTTCGTTCCGCTCCGTCATACGAGTCCAAAGGTCAAGGAGAGATCTTTGCGGTACTTTTTCTGCGTAATCTGCACTGCTTGCAAACAAAGCCCACCTGGGGGCCAGTGGTTCTGTTTCCACATTAAGAGCTACCAGACTCTTTCCGAAGGTAACTGGCTTCAGCAGAGCGCAGATACCAAATACTGTTCTTCCTCGGGCCCCGTAGTTGAGGCCACTTCAAGAACTCTGTAGCACCGCCTACATACCTCGCTCTGCTAATCCTGTTACCAGTGGCGCTGCTGCCAGGTGTACCAAGTCGTGTGTCTTACCGGGTTGGACTCAAGACGATAGTTACCGGATAAGGCGCAGCGGTCGGGCCTGAACGCGTCGACGTGCACAGCCCAGCTTGGAGCGGAACGACCTACACCGAACTGAGATACCTAAGTAGCTATGAGAAAGCCACGCTTCCCGAACGAGAAGCGGACAGGTATCCGGCGATAGCAGGGTCCGGAACAGGAGAGCGCACGAGGGAGCTTCCAGGGAAACGCTCTTATCTTTATGGGTTTGCTGTCGGGTTTCTCACCTCTACCGTAATCGTCGATTTGTTGATCAGTCCACGAGGGGAGCCTATGAAAAACGCCAGCAACGCGGCCTTTTACGGTTCCTGGCCTTTGCTGGCCTTTTAGCTCACATGTTCTTCTAGTTGCGTCCCTGATTCTGTGGATAACCGTTCCGGCTAAAGCAGTTCGAACGCCATATCGGTACGGCTCATCATGCGCCAAACAAATGTGCAATACGCTCGGATGACTGCACTGATGACCGCACTGACTGAGACAGCAAAGTTCACCCACCTAAGCCTGTGAGAGAAGCGACACCCGACAGATCAAGGCAGTTACGTCTGGGATAAACGTTCTCAGTGTTT
>a70341be-76eb-4a67-82db-9af34f670bc8_Basecall_2D_2d bg_rmckiernpro_alis_GG_flowcell5_run2_2016_04_06_1252_1_ch114_read415_strand_twodirections pass\bg_rmckiernpro_alis_GG_flowcell5_run2_2016_04_06_1252_1_ch114_read415_strand.fast5
CATATTGCTCATCCAGCAGTTTCAAAATGCAAATTCAAGAAAGCCACGCGTGTGCACCTTTTCCATTCCAGTGCATTATGCAATAGACAGGCACGAGTCTTTGAAAAGTAACTTATAAACTTATCAATTTTAAACCTAAAGGGAATTCAGGACCTATTCGTTAATATAAGTGTTCCAAACTATGATGAAAATAAGCATAAAGATTAATAATTCTTAGTTAAAGCACTCTCGAGTTAGATCTTAGAGCTTGCTACCAGCCTTTCTCCGTGCCTCCTTCTCTTGGTCACCGTGATCGACCCGACGAAGAATCTTACCAACAACCGCTCTTAGGAATGGCATCCACAAATCTGACTCCCTTCAACCACTTGTGACGAGCCTTGTGGTCCTTAACATCAGCTTCACGAGAGCCTGGCGACAGATTCGTCCGATCCTGCGCTGGCGGACTTCACACAACAATGGCCTTGGGTGGTCACTGAATCACTATCGGAATAGCGATGACAGCACAGTCCGAGACATCGGTGGCGAGGATATGGGCTTCGAGTTCGGCAGGCGGGTTGAGACCCTTGACCTTGATCAACTCCGATCTGCGATCGACAATAAACACGTGCCCGGCTTGCCCTTCGGCGCTTCTACGGATGACAGCCTCATGCCTCACGGGCATCCATCCGTCACAAATGTCTGCGGTGGCTTTCGTTGTTCACTGGAGGACGACGCTTGGGCTTCGGACCACCAATTCGCCCGGTGAGTCGTACGTTGTTAATTCCTTGTTTTCAGGCGTCACAACTTCGTGCCTCGACTCCAGGAGCAAAGCGCCGGATGAACCCTCGATATCGTGCGGGTGGGTCGAGCTGATCGACCGTGCATGTCTCTGTCAGACCGTATCCTTGGCGGATCAAAATGTTCACTCGCGTGTTGAGGAAATCGGCAGCTGTCTCCATGGGGGTGCCGCTCCCGTGACGATAGAAGTCACGAACTCAGGTCATACTTGGAGCACACGTCTTGAGTGCCCAGCATCCACGATGATGGGTCAGGATATAGAAAGCGCACTGATTGTACTGTTGGATGGCGTTCAGGTAGGATTTCAATTCGAATTGGGGAACGCTACGTTGGTCGCCTCGGGTCCCAGCATGGCCAATGACCACAAGAGCATAGATATGGCTCTGTCGAAGGAGTCCAAGAGCAACTCAGTACTCGCAGGCTTTGTGCCCCCACCATCCCCGGTAGTTCTGCTCAACGCCAGGTCGTACTGAAGGGTACTTGGCGATTACGTTGCGGTGTGAGATCATGACTCCTTTCGGGATCCAGACGTTCAAGTCGGCACACAAATGCTGTTCGCCGGGCACCTTCACAGCATCGGGCATGCCATCCACTGGCGGGGATAGTTCGCAGCCGGGTCAGTTTCACGGAAACAACTTGTATCCTGCTGAGGCGTATATCAGGGATCGCTCAAGAAGCCGTCATCGAGTAAGTGAGATTCTGTTCTTCGGTAGACCCGCTTTGGCTGCAGCTTCCAGTGAGATGGAGAGGAGAGGAACAAGTCACAAGGGCCCGGGCCTTGGAATCAAGCAGCTGATGCGTTATCGGCGGCGGAGTATGAAGCGTTGGCGGGATGAGAACACGCGAGTCTGTGAACGGCCCAGAATAGGGGGCATCGATAGTGTTGAGGGCAAACACGGCCATGTCTTACCCCATTCTGACCCTTCACTCGGCGCCCAACCGAAATTCCTTTGATAGACTACCGAGCCAGCGAGTCGTAGTACGCGATTGGCTACCTCTTTCGACGAGTATGACTTCCCGGTAATACCAAGTGTATGGTGCTGGGAGCTGGCGTGTCGCACTTCCATATCTCATTGAGCATAAACCCCGATTGGAAATATTGTTGGGAATTGGGTCCAATTGACCGCGGACTCCTTTGGAGGTAAAAACCATAGATGGCTTATTTATACGTTGAGCGAATGACAGAAGATTGATTCTTGGTATGTTAGGAAAGAATAAAGAATAAGAATAATTAGAACAAATGTAGGATGAAAAGAAAAGATTATCAAGCATGCCGACTGTCTATATACTTGAACGGAGGCAAAGGATGCGCAAATTTCTCACATTTCTTTCTGCCGTTATGTTGGAAGTAAGACTCCGATGACGCAATACTGCAACACGAATATGCAAATTTGCTCAGTTATCGCAGATAGTTGTTGCGGGACGCGTTCGGCCGAACGGGGAAATTCCAAAATAAACGGTTCTATCCTGAGAAATACTTGTACGGATAATCCAGGGCCTACCACCCACGCTTCGAGGATTGGCTTTATTTTAGTGGCGTTTTATTTCTTCCCGCTTTCTGATCCGGAGTTTTGAGAGGGGCGCGGCAAAGGAATTCCCAAAACGGAAATCAGACGCCAATAGCCAGCACTCATAAAGCAGTTCGGACCTACTTCCGATTTTCCCCATTTGGTTCTTGCGTGCTGATCCGACACGCGCGTCGACAAATAGCATGAAGTATCGCACACCGCATAGCGTTAGTGAGGTGGGGTGGCAGCAAGCTAATTCCGCATCTGGAATCTGAACTGCCCCTTTTGGACTAACCGGTTGGTTCATGGGTGCGTTGTAGCTGTGTTGACATCTGGTCATTTCTGTCGAATTGTTTCAGTCTACC
>d26c2b4c-95a1-4899-8b8a-6832421761bc_Basecall_2D_2d bg_rmckiernpro_alis_GG_flowcell5_run2_2016_04_06_1252_1_ch114_read470_strand_twodirections pass\bg_rmckiernpro_alis_GG_flowcell5_run2_2016_04_06_1252_1_ch114_read470_strand.fast5
AGCTTTTCTGTTGGTGCTGAGTGCTAATTCTCCCCCTACAGCATCCGAAAGCGGTATCCGGACGGCGAATGAGGGATGGTGCACCAACCACTGCTTGCTTCAGCACGGCAAAATGAGAAAGAGCCAGTCGGATCGCCATCAGCATCTAGATGCGAGTTCCTCCTCGACGGGTTCGACGCCACCAAACAGGCATGCCCAGCTCTGGGCCGACGAAGAAATTAAACCTAGCGGGTTTAGCATCTGCCGCGCTTACGAAGGGCAAGAGCAGGCGGGGACTCTGTTATCAATATCATCTACGACCATGCCCGTAGAGGCGGCCACGGTGCGGCTTGGCCGTACGACCCTGATACGATGAGGTACTGTCATGCGTTGACGCCATAGGAGGACGAGAGTCCAGCCAAAACTCCGACGGTTGAGTCAATTAAAAGGGATAAAGCAATCTTACTGAGGATAATGATTTTTAGATTTGATGACGTAAATACCAATACATATTATTTTAAGCCAAGACAAGATTAAGCATGACTTTAACGTTGGGTTTCTAAGTTTCTTCAATACTTAGTTATCACCAATGTTTAAAGTGAGAGTGGTCGACCCGGTCCAAATATATTGGCTGAACGGCTGAGCAGTTACAGAGATGTTACGAGCACGATCCGACTGCAGTACAAACAGTCCTTTCCCGCAATTTCTTTTCTATTTACTCTTGGCCTCCTCTAGTACACTCTATTTATGCCTCGGTAATACTTTCATTTTTCCACCTAGCGGATGACTCTTTTCTTAGCGATTGAAGTCTACATAATGAATTATACATTATATAAAGTAATGTACTTCTTCGAAGAATATACTAAAATGAGCAGGCAGATAAACGAAGGCAAAGATGAAGAGCAGAAAGCCCTAGTAAAGCGGATCAATGAAACCAAGATTCAGATTGCGATCTCTTTAAAGGTGGTCCCCTATGAGGCCTAGCGTATTCAGAAGCAGAAGCAGTAGCAGAACAGGCCAATCGCAATTAACGTCGGAGTAGAGTTTGATAAGCTCCTGCTCAAGCATTTTCCGGCTGGTCGCTAATCGTTGAGTGCATTGGTACTTACACATAGACGACCATCACACCACTGGGAACGCGGCACTGTTCTCGAGATTCATTTTAAAAGGAGGGCCTAGGGGCCGTGCTGGCGTGAAGTAAATGTCGTGGAGTTTACCATTTGGATGAGACTATGAGGTGGTTCGAGCATTTCGGTTATCTTGGTTGATTCCATGAACAGCCGTACGCGTTGAACTTGGTTGCAAAGGGAGAAAGTAATCTCTTGCGAGATGATCGCCGCATTTCTTGAAAGCTTTGCAAGCAAGGGGTGTCTCAGCCGGTTGATCCGCGTTGCGGCAAGAGTGATGAGTATACCGTAGTGAGAGTGCGTTCAACAATTGCGGTTGCCATAAGAGAAGCCACCTCGCCCAATGGTACCAACAGGCTTGTTCCCTCCACCAAATGTTCTTATGTAGTGACACCGATTATTTAAGCTGCTGCATACGATATATACATGTGTATGTATGAGCTATGAATGTCAGTAAGTGTATGGAGTACGAACTGGGCTGAAATAGCACGATAATGCATCATTCTAACGGTGTCATTCTGAACGAGCGCGCTTCCTTTTCTTTTGCTTTTCTTTTCTCTTGAACTCGACGGATCATAGAGTAACGAAGCATCGTGCTTTATTTTGTAGAACAAATGCAACGCGAGCGCTAATTTTTCAACAAAGAATCTGAGCTGCGGTTCTTTTACAGAACAGAAATTGCAACGCGAAAGCGCTAGCATTTTGACATCGAAGAATCTGTTGGTTCATGTTGTAAACAAAATGCGACGCGAGAGCGCTAATTTCAAACAGAATCTGAGCCTGCATTTTACAGAACAGAAATGCAACGCGTTGTTTCCGTTCTTTTCGACAAGAATGATTCTTTTTGTTCTACAAATGCATCCGAGGGCCTTTTCTAACAAAGCATCTTAATTACTTTTTCCTTTGTGCGCTCTATAATGCAGTCTCTTGATAATTTTGCACTGTAGGTCCGTGCTATGTTGAAGAAGGCTACTTTGGTGTCACTTTCTCTTCCATAAAGCGTACTCCAGATTCCCGGTTTACTGACCTTTACTAGCGCGAAACCTCTGCGGGTGCATTTTTCACAATAAAGGCATCCCCGATTATATTTCTGATCGATGTCGATTGCGCATACTTTGAACAGAAAGTGATAGCCGGTTTATAATTCTTCATTGGTCAGAAAATTATGAACGGTTTCTTCTATTTGTCTCTATACTACGTATAGGAAATGTTAGCATTTTCGATCTTATTTCGATTCGGGTGAATAGTTCTTACTACAATTTTTTGTTAAAGAGTAATACTAGAGACGATAAATGTAGAGGTCGAGGGTTCGCATCCCAAGTTCGGAGCGAAGGTCGATGGGTAGGTTATAGGCATACTAGGCCGAGATATAGCAAAGAGATATTTTGTAGCAATGTTTGTGGAAGCGGTATATTCGGCATATTTAGTAGCTCGTTACAGTCCGGTGCGTTTTGGTTTTTTGAAAGTGGCGTCATCAGCGCTTTTGGTTTTCACAAAACAGCTCTGAATTTCCTATACCTTTCTAGCTAGAATAGGAACTTCCCGAATGCGCGTGTTGGACCCAATTAACCAATTCTGATTGAGACTCATCGAGCATCAAAATGAAACTGCAATTTATTCATATCAGGATTATCAATACCATATTTAACGCTCAGTTCTGGCATGAAGGAGAACTCACCGAGGCAGTTCCATAGAGCATGGCGCAGATCCTGGTATCGGTCTGCGATTCCGACTCGTCCAACATCAATACAACCTATTAATTCCCCTCGTCAAATAAGGTTATCAAAGTGAGAAATCACCATGAGTGACGACTGAAATCCGGTGAGAATGGCAGCTAGTTCATTTCTTCCAGACTTGTTCGGCCACGGCCAGCCATTACGGCTCGTCATCAAAATCACTCGCATCAACCAAACCGTTATTCATTCGTGATTGCTCAGCGAGGCGAAGCCGCGGGCTGTTAAAGACAATTACAAACAGGAATCGAATGCAACCGGCGCAGGAACACTGCCAGCGCATCAACAATATTTCACCTGAATCAGGATATTCTCGTCAATACTGGAATGCTGTTTTCCCGGGGATCGCATGTGGTGAGTAACCATGCATCATCAGGAGTACGATAAAATGCTTGATGGTCGGAAGAGGCATAATCCGTCAGCCAGTCCGTGACTGGCCATCTCATCTGTAACATCATTGGCAACGCTACCTTGCCATGTTTCAGAAACAACTCTGGCGCATCGGTCCTCCCGAGTACAATCGATAGATTGTGCATGATTGCCGACATTATCGCGAGCCCATTTATACCCATATAAATCAGCATCCGTGTTGGAATTTAATCGCGGCCATGCCTAAGACGTTTCCCGTTGAATATGGCTCATAACACCCTTGTATTACTGTTTATGTAAGCAGACAGTTTGTCATTAGTTCATGATGATATATTTTATTGTGCAATGTACATCAGAGATTTGAGACACAACGTGGCTTTGTTGAATAAATCGAACTTTTGCTGGCGTCGATCAGTTAGTAAATGATGCTCGTGAGTTTCCATTTAAAGGCTTCGCCTCCCATCCGCGGGCGCGTGCGTTCTGCGCATCTGCTGCTGCAAACAAAAACCACCGCTACCAGGGATTATTTCTTTCATGGGATCACAGGGACCAACTCTTTTCCGAAGGTAACTGGCTTCGGGGGCAATACCAAATACTGTTCTTCTAGTGTAGCCGTAGTTAGGCCACCATTCAAGAACTCTTAGCACCGCCTACACATACCTCGCTCTGCTAATCCTGTTACAGTGGCTGCTGCCATCCGTAAGTCGTGTCTTACCGGGTTGGACTCGACACGATAGTTACCGGATAAGGCGCAGCGTTGAGCTATCAGAACGGGGGGTTCGTGCACACAGCCAGGTTGGAGCGAACGACCTACACCGAACTGAGATACCTAAGCGTGAGCTATGAGAAGGCCACGCTTCCCGAAGGAGAAAGGCGGACAGGTATCCTATTGGTAAGCGGCAGATCTCCAGGCGAACACCCACCCGCAGGAGTACCTTCCAGGGGGAAGCAACTGATTTAGTCGTCGGGTTCACCCTCTGACTGCCCTTTAATTTTGATGCTCGTCAGGGGCGGCTATGAAAAACGCCAGCAACGCGGCCTTTTACGGTTCCTGGCCTTTGCTGGCCTTTTCTAGCACATGTTCTTTCCTGCGTTATCCCCTGATTCTGTGTGATAACCGTCCAGTAGCACGCTACCCGTTGGCGGTTCTGTCCG
>aa8c5167-01e7-462e-b1d7-1e1f0f32b7b7_Basecall_2D_2d bg_rmckiernpro_alis_GG_flowcell5_run2_2016_04_06_1252_1_ch114_read622_strand_twodirections pass\bg_rmckiernpro_alis_GG_flowcell5_run2_2016_04_06_1252_1_ch114_read622_strand.fast5
GAAATGTTGGTGCTGATATTGCTATAATAGTTTATTTTATTTTGAATATTTTATTTATATACGTTATATAGGACTATATTATTTATCTTCTAATGATGCCGTTGACCTTAAAATTCGCTCCTCTTTTAATGCCTTTATGCAGTTTTTCCCATTTCGATATTTCTATGTGCTGCCAATGAGACGACGGGGTCATCACGGCTCATCACCTGCCAAACAAATGTGCAATACACGGCTCGGACTGACTGCATGACCGCACTGACTGGGGACAGCATAATCTTACACCCCCACGATAATGCAAGAAGAGGCGACACAGATTAAGGCAGTTAACCCCTGCTGCAATCCCACGGCAAGTCTCACGTATTCACTAGGTCACCTTTTAATTAAAATGAAGTTTTAAATCAATCTAAAGTATATGAGTAAACTTGGTCTGACAGTTATACCAATGCTTAATCAGTGAGGCACCTATCTCAGCGATCGTCTGACTTTCGTTCATCCATAAGTTGCCTGACTCCCGTCGTGTAGATAACTACGATACGGGGCTTACCCATCGGCCCCAGTGCTGCAATGATACGCACCCACGACTAGCTGGGGCCAACCTCGATTTATCAGCAATAAACCAGCCAGCCGGAGACAGGGGCCGAGCGCAGAATGGTCCTGCAATTGCCGACTCCATCCAGTCTATTAATTGGTTGCCGGGAGACACTAGAGTAAGTAGTTCGCCAGTTAATAGTTTGCGCAACGTTGTATGCCATTGCTACAGGCATCGTGGTTACGCTCGTCGTTTGGTATGGCTTTCATTCAGCTCCGGTTCCCAACGATCAAGGCGAGTTACATGATCCCATGTTGTGCAAAGCGGTTAGGCTCCTTCGCTTTTCCCGGTGCGTTGTCAGAAGTAAGTTGAGCGCAGTGTAGGCCTGGTTATGGCAGCACTGCATGATTCTCTTACTGTCATGCCATCACCGTAGATGCTTTCTGTGACTGGTGAGTACTCAACCAAGTCATTCTGAGAATAGTGTATGCGGCGACCGAGTCCTGGTCTCACGGCGTCAATACGGGATACGCGCGCCAATAGCGAACTTTAAAGTGCTCATCATTGGAAAGCGTTCTTCGCGAAAACTCTCAAGGATCCGCACCGCTGTTGAGAGATCCAGTCCAATGACCCACTCGTGCACCCAACTGTATTCAGCATCTTTTACTTCACCAGCGTTTCTGGGTGAGCAAAACAGGAAAACGAACTGCCAGGAATAAAAGCAGCCCAGATGTCGTTCTTCGTTCAATATTATTGAAGCATTTATCAGGGTTATTGTCTCAGGCCGTACATTTGAATGTATTTAGAAATAAACAAATAGGGGTTCGCCCCACAGTTCCCCGAAAGTGCCACCTGTCATGACCAAATCCCTTGGACGTGAGTTTTCGTTCCACTGGATCAGTCGACCCCGTAGAACAGAACCACTAATGTATTCTTGTGAGATCCTTTTCTGCGCGTAATCGCTGCTTGCAAAACAAAATACGCTACTAGGTTTGGTTCAGCGGTACAGCTACCAAACTCTTTTCCGAAGGTAACCGGCTTCAGCAGAGCGCAGATACCAAATACTGGGTTCTCTAGTGTAGCCGTAGTTGCGCCACCACTTCAAGAACTCTGTAGCACCGCCTACATACCTCGCTCTGCTAATCCTGTTACCAGTGGCTGCTGCCAGTAGGAGTAAGTCGTGTCCCAATGGGTTGGACTCAAGACGATAGTTACCGGATAAGGCGCAGCTCGGGCTGAACGGGGGTTCTGCACACAGCCCAGCTTGGGAGCGAAAATACCACTACCGAACTGAGATACCTACAGCGTGAGCTATGAGAACGCCACGCTTCCGAAGGGAGAAAGGCGGACAGGTATCCGGTAAGCGGCAAGATGTGTACAGCCGGCACGAGGGAGCTTCCCGGGGGAAACGCCTGGTATCTTTGATAGTCCTGTCGGGTTTCGCCGCCCTGACTTACGTCGATTTGATGCTCGTCAGGGGGCGGAGCCTATGAAAAACGCCAGCAACGCGGCCTTTACGGGTTTTCTATGGCCTTTGCTGGCCTTTTGTAGCATGTTCTTTCCTGCGTTATCCCCCTGATTCTTCTGTGGAAGCTCTCGTCGATCAGAGCGGGGGTCCGTC
>d15aa868-f492-412f-95c6-8e15c2c68e04_Basecall_2D_2d bg_rmckiernpro_alis_GG_flowcell5_run2_2016_04_06_1252_1_ch114_read687_strand_twodirections pass\bg_rmckiernpro_alis_GG_flowcell5_run2_2016_04_06_1252_1_ch114_read687_strand.fast5
GGAATACCTCTCTGCTCATCCAGCATTTTCAAACTGCAATTCAAGAAAAGCCACGTGCACCTTTTTCCCTTCCAGTGCATTATGCAATAGACAGAGCACGAGTCTTTGAAAGTAACTTATAAAACTGTATCGACCTTTTAAACCTAAATAGATTCATAAACTATTCGTTAATATAAAGTGTTCCAAACTACTATGATGAAAAGCAGAAAGACTAATAATTCTTAGTTAAAGCACTCAGTGAGATCTATAAGCTTGCTACCAGCCTTTCTCCGTGCCTCCTTCTTCTTGCTTGCAGCATCAAAGGACGGAATCTGTGGGACGTAATGGTCCTGAATGGATCCTCAAATCTGATACTCCTATTTCCACTGATTGTGACGATGGTCTTCTCAACAGCTTCACGGAGCCTGGGGGAATAGATTCGTCCGCCAGTCCTGCGCTGGCAACTTCACAACAATGGCCTTGGGTACTTCTCTAAATCGATCATCCGAATAGCGATGACAGCACAGTCCGAGACCGCTAGTAGAGGAATATGGCTTCGAGTGCGGGCAGGCGGGATTGCAGACCCTTGACCTTGATCAACTCCTTAATTCGAATGCACAATAAACACGTGCGCTCGATCGCTTCGGGCTTCTACGGATGTAAAGCCTCATCTCCCGAATCGCATCCATCCGTCACAAATGTCTCTGCGGTGGCTTTTCGTTGTTCCATACGCGACGACATTAACTGGCTTCGGACCACCAATTCGCCCGGTGAGTCGTACGTTGTGATTTCCTTAGTTTTCAGGCGTCACAATTCGTGCCTCGACTCCCAGGGAGCAAGCGCCTGAACCCACCCATATCGTGCGCTGGGTCGAGCTTACGACCCTCGTGCATGTCTCTGTCAGACCGTATCCTTGGCGGATCACGACCGTTCGGGTAGAGTTTGAGGAAATCGAGCTGTCTCCATACCCAGGGGGTGCCGCTCCCGTGAACAGAAGTCACGGAACTCAGGTCGACCTTGGAGCACACGTCTTGGATGCCCAGCATCGAATGATGATTGCCCCAAGAGTAGAGAATAGGGGCCGCTGATCTGTACTGTTGGATGGCGTTCGATATAGGATTTCAATTCGAATTTGGAGAACGATTGTTTGATAGCCTCGGTATGCCCCAGCATCAATGACCACAAGAGCATAGATATGAGGTGCGGAAGTCCAGGGTACCATCTACCGCGATGCCGGTCTTGCCCCACCATCCCGGTAGTTCTGCTCAAACGCTAGTGTACTGAAGGGTATTGGCGATCACGTGCGGTGTCATCACTACTTATTCTTTCGGCAATCCAGACGTTCCACTTGAGTAGCACACAAATGCTGTCCGCCGGGCATTCACGCGCTCCATCAATTCATCCACTGGCGGGAGAGATTCCAGCCTGGGTCAGTTCGGAAACGACTTGTATCCTGCTGGAGGCTTAAACTAGCCAAGAAGCTGCTCAGTAAGCGGGCAGTAAGTAGATTCTGTTCTTCGGTAGACAGAGCTTTGGCTTGCAGCTTCCGGGTTACCATCCCAGGAGAGGAACACACAAGTCACAAGGGCCTTGGCCTTGAAATCAAGCAGCTGATGCGTCAGCTCGGCGGCGGAGTAGGTCGATGCGTTGGCGGGAGTGAGAAGGCCCAGTCTGGAACGGCCCAGAATAGGGTAAGGAATCGATAGTGTTGAGGGCAACACGGCCAATGTCTTATCCCATTCTGACCCTTCATTCGGCTCCAACCAAATTCCTTTACGACCCAGCCAGCGAGTCCACGCGATTGGCTACCTCTTTCGACGAGTATGACTTCCCGTAATACCACTAGATGTAGTTAGCGGGAGCTGGCGTGTCGCACTCGGTCCATATCTCATTGAGCTAAACTCCCTGATTTGGAATATTGTCGGGAATGCTTAATTACGGGACCCTTTGGAGGTAAGATAGAAGTGGGCTTCTTGATATAGTGTTAAGCGATCACGAAGATTAATTTCTTGGTATGTTAGGAAAAGAATAAAGGAGAATAAGAATAATTAGAACAATGTAGGATGGAAAGAAAGATTATCAGCATGCCGGATTTATATTGAACGGAGGCAAAGGATGCAAATTTCTCACATTTCTTTCATCCGTTTATGTTTACGAATAAGACTCCATTATCGCAATACTGCAACACGAATATGCAAATTTGCTGAGTTATCAGATATAGTGTTGCGCGCGCCGGACTAGTGTAGGGTGGCCGCGAAAATGGGAAATCTTCCAAAACAACCGCTTTTACTCTAGTAGAATAACTTGTACGGGATAATCCAGGGCCTACCACCCACGCTTCGAGGATTGGCTTTTAGGTTTTTTGGTGGTATCAGTTCTTTCTTTTAGCCGTTTTCTGGGACTTGTGCTAGTTTTGAGGGGCGCGCGGCAAAGGATTCAGCAAAACGGAAACCAGACGCCAATCAGCCCGCAGCAGACCGGCAGTTCTAACCATTCGATTTTCCCCATTTTGGTTCTTGCGCGTGCTGATTCCGACACGCGCGTCTATAAAGGTAGCATGAAGTATCCGCACACCGCAGCGTTGAGGTGAGGGTGGCAGCAAGGCCTAATTCCCGCATCTGGAATCTGAACTGCCCACTTTTGACTAACCGGTTGGTTCATGGGTGCGTTGTAGCTGTGTTGACATCTGGTTCGTTCAATACGTTGTATGTGTT
>b9721cd2-6555-46b1-a86f-d3bbe1411ae7_Basecall_2D_2d bg_rmckiernpro_alis_GG_flowcell5_run2_2016_04_06_1252_1_ch114_read806_strand_twodirections pass\bg_rmckiernpro_alis_GG_flowcell5_run2_2016_04_06_1252_1_ch114_read806_strand.fast5
AATTATTACGCTCCGAAAACCAGATGTGTCACAAAGGCTATACGCTGTACCACCAGCTGAGACATCAAAATGCAAACCCCTAACCGAAGATATGACGGTAGCAACAAGAAAACTACGCACTCTAAGATTATTCGTTACTTTTGATATCACTCACAACTATTGCGCAGCGCTTCAGTGAAAAATCATAAGGAAAAGTTGTAAATATTATTGTATGATATTCGCTGTTTGGTAAGTAGAGGGTAATTTTTCCCCTTTATTTTGTTCATACATTCTTAAAATTGCTTTGCCTCTCCTTTTGGGGACTAGCTACTTCGAGCACGTCCACTACCGAAGAGCCATTAGATATATTTTTCTGTCATTTTCCTTAACCCAAACATAAGAGGGTCCAAAAGCGCTGAACAACTGTTGACCGTGATCCGAAGGACTGGCTATACAGTGTTCACAAATAGCCAAACGAGGAATAATGTGTAGCTTTTAGCTATGTTCAGTTAGAGTTTGGCTAGCAGATATAAAAGCAGGTTGGAAATATTTATGGGCATGCTTATGCAGAGCATCAACACCTGATAAAAACAGTTGAATACTCCTCAAAGATCATGGTTTTGAGCCGGGGAATGCTGTCATTGGACCCAATTCCCGACAATATTCCAATCATGAGTTTATGCTCAATGAGAGATATGGACGAGTGCGACACGCCAGCTCCCGGGACCCATACACCTGTGGGTATTACCGGGAAGTCCATACTCGTCGAAAGAGGTAGCCAATCGCGTCGGCCCCCCTGGCTCGTAGTCTATCAAAGGAATTGAGTTTGGGCGGCGCTGAAATGAAGATCAGAATGGGATAAGACATTGGCCGTGTTCGCCCTCAACACTATCGATTCTATCCCCCTATTCTGGCCGTTAGGCCAAGACTGGGCGGTGTTCTCACTCCCGGACGCATCATACTGCGCCGCCGAGCTGACGCATCAGCTGCAGCTTCCAAGGCCAGCCCTTGTGACTTGTTCCCTCTGGAGTCTCACTGGAAGGTTGCAGCCAAAATATGGTCTACCGAAGAACAGAATCTATACTTACTCGATGTATCCTGAGCAGCTTCTTGGAGTCATAAGCCTCCAGCAGGATACAAGTCCGTTTCCGAACTGACCCGAGGCCGTAGGAATTCTCCGGAGTCATCGAATGCAGGTTACATGAGCGCGGGTGAAGTGCCCGGCGAACATAGCATTGTGCTACTCAAGTGAACGTCTGGATTGCCGAAAGAATCATGATCAATCTCACACCGCAACGTGATCGCCAATACCCCCTTCAGATCAAGGCGTTATGAGAACTTACCGGGATGGTGGGGGCACAAAGCCTGCAGTATGAGGTTGCTCTTGAGCTCCTTCGTAGCAGAGCCATCTATGCTCTTGGTCATTGGCCTGCTGGGGCATACCGAGGTAAGAGAACAACCCTGTTCTCCCCAAATTCGAATTGAAATCCTACCTGAACGCCATCCAACGAACCACAAGTGAGTGCGCTGTTCCTGGTACCTCCGAAATCAGGCTTCACATGCTGGGCACTCAAGACGTGTGCTCCAAGTATGATACTGAGTTCGCGTGACTTCTCTGTTCACGGGAGCGGCACCCCTGGGTATGGAGACAGCTGCCGATTTTCCTCTCAAACTCTACCGAACATTTATGCTAAGCAGTACCGGTCTGACAGAGACATGCACGTCCGTAATAGCGGCCAAGGACCAGCACCGATATCTGGCTGTTGATCCGGCGCTTGCTCCCTGGAGTCCCGGGGCACGATTGTGACGCCTGAATAAGGAATCACACGGTTACGACTCACCGTGAATTGGTGGTCCTAGAAGCCCAAGCGTCGTCCTGGGCTATTTGACAAACGAAGCCACCGCACATTTGGACGGATGGCCATGCGTACGGGAGATGAGGCTGTCATCCGTAGAAGCCCGGCAGGTGGAGCCGCATGTTTATGTGTCGGATGCGATCAAGGAGTTGGTTAAGGATCAAGGGTCTGCAGTCGCTAATCGAACTCGAAGCCCATATCCTCGCCCACCGAGATGTCTCGGGTGTGCTGTCATCGCTTCCAGGTGCGTGAAGGGAACCCAGCGTTACGAACCCGTTCCACGCGGGGCAAGATCGGCGATCGTTGTCTGAATAATAGTGCAACGTGTTGGCCACAAGGCTCGTCACAAGTGGTTGAAGGGAGGTACGATTTGGATGCCATTTAACAAGAGCCCGAGTGTAAGATTCTTCGTCGTCTTATTTACCGTGACCAAGAGAAGGAGGCACGGAGAAAGGCTGGTAGCAAGCTCAGCAAGGATCTAACTCGAGAGTGCTTTTAACTACGAAGAGACTTATATTAGTCTTTTCTGCTTATTTTCATCATAGGTTTGAACACTTTATATTAACGAATAGTTTTAACAGCGATCTATTTAAAATTTAATTGAACAGTTTTATAAGTTATTTTCAAAGACTCGTGCTGTCGACTGCATAATGCACTGGAAGGGAAAAGGTGCACGCGTGGCTTTCTTGAATGCAGTTGAAAAGGGGTCGGATACGTTCTTTGAGTGTTTCTC
>9e1dfc60-851e-48c3-a634-b70447544623_Basecall_2D_2d bg_rmckiernpro_alis_GG_flowcell5_run2_2016_04_06_1252_1_ch114_read818_strand_twodirections pass\bg_rmckiernpro_alis_GG_flowcell5_run2_2016_04_06_1252_1_ch114_read818_strand.fast5
TCTTTTCTGTTGGTGCTGATATTGCTAATTCGCATCTAAGATGGTAGAGCCACAAACAGCCGGTACAAGCAACGATCTCCAGGACCATCTGAATCATGCCCCTGACACGAACTCACGACGGCGATCACAGACATTAACCCACAGTACAGACACTGCGACAACGTGGAACTTCGTCGCAATACCGGTCTCACTGAACTGGCCGATAATTGCAGACGAACGGTGGCTGAGGAAGAGTGAGGAACTATCGCATACTTGGCATTTAAAGATGCCGATTTGGGCGCGAATCCTTTATTTTGGCTTCACCCTCATACATTATCAGGCCAGAAAGGAATGTTTCCCTCCTTCTTGAATTGATGTCATAAAAGCACGGTGGCCTCTTATCAGAAAGAAATTACCGTCGCTCGTACTGTTTGCTAAAAAGAACAAACTGAAAAACCCAGAACACGCTCGACTTCCTGTCATCCTATTGATTGCAGCTTCCAATTTCGTCACAACAAGGTCCTAGCGACGGCTCCAAGGTTTGTAACAGCAATCGAAGGTTCTGGATGGCGGGAAAGGGTTTAGTACATGCTATGATGCCTACTGTGATCTCCAGCAAGTTCGTTCAATCGTACTGTTACTCTCTCTCTTTCGACATCAGAATTGTCCGATCGTGTGACAACAACATGTTCTCCACACCTCTTTCTTCTAACCACCGGGTGTATTCGTTAGTAGAACCTCGTGGAACTTACATTTACATATATAAACTTGCATAAATTGGTCAATGCAAGAAATACATATTTGGTCTTTTCTAATTCGTAGTTTTTCAAGTTCTTAGATGCTTTCTTTTCTCTTTTACCACATGATCGTAAGGAAGTAATTATCTACTTTTACAACAAATAAACAAGCTTACTCCACCCCAAGGCCAATGTCCCAAGATCGACGGTGCCCCTGTTCGGCAACATCGGAGGAGAAGATGAAAAGGTTGCCCGCGCGATTGACGCTGCCTCGGAGAAGGGGTTCTTCACGCGGTCAACCACGGTGTGATGTGAAGCGACTCGAACAAGACCAGGGAGTTCCACTTTCTATCACAGACGAAGAGAAGTAGATCGCGATTCGCGCCTACAACAAGGAGCACCATGGATGTACCGTGCCGGATACTACCTGTCCATTCCGGCCAGAAAAAGGCCGTGGGGCGAATCCTTCTGCTACCTGAACCCCAACTTCAAGCCCGACCACTCTCATCCAATCGAAGACTCCCACTCACGAGGTCAACGTGGCCGGACGAGAAGAAGCATCCGGGCTTCCGAGTTCGCCGAGGCATACTACTGGGATGTTCGGGCTCTCGTCTGCCTTGCTGCGAGGCTATGCTCTGGCGCTGGCAAGGAGGAGGACTTCTTTAGCCGCCATTCGCAGGAAAAGCGCTCTCCTCGGTTGTTCTTTCTGATTCGTTACCCGTACCTGAACCCTACCATGCCGCTTAAGACGGCGGAGGACGCTACCAAATTGAGTTTCGAATGGCATGAGGACGGTGTCGCTCATTACCGTCCTGTACCAGTCAGACGTGAAGTGCAGGTGGAGATGCCCCGAGTGCTACATCCGGCGACGACAACGCCTGGTCAATTGCGGCAGCCATGGCACCGACCAACGCGCTCCCATCCACCGATACGTGAAGAGGCTTGCCACTCTCCGTTTCTTCGTCAATCTGGGATTTAATGATACCGTCCATGCCGTAAGCAAGGAAACGGCACAACCGTGCCAATCTCGTACGGCAGCTGCAGAACGGATTAGTCCGTGGATCAACAAGAACGGCTGACATCCGATTACTGGGGGACTCGATTAGAATTGAAATCACATTATCAATTTTCTTTCTTCTACTCGATCGTCAAATAATAGTTTATTTTATTTTGATTTTATTTATACGTATATATAGACTATTATTTATCTTTAATGATTAATTTTATTATCAAAAAATTCGCTCCTCTTTAATGCTATTTATGCAAGTTTTTCCCATTCAAGATATTTCTATGTGCTGCCAATGAGACGACGGCTGCATCACGGCTCATCATGCGCCAAACAAATGTGCAATACACGCTCGGATGACTGCATGATGACTGCACTGACTCACGGGATCCACCTAAGCCTGTGAGAGAAGCAGACAGCAGAAATAAATCAAGGCAGTTAATTAGTGCACTGCAGTACAGCGGCCGCGATTATCAAAGCTACTAGTGCTACCTATACCGGTACGTCCGTACAAAATGAAAATTTTAATCAGTGACTACAAGTAACCAGTAAACTTGGTTAACAGTTGAGATTAGGTCGTAAGATGCGAGGCACCTATCTCAGCAGTGGTCTATTTCGTTCGTCATCCATAGTTGCTGACTCCCCGTCGTGTAGACTACGATGAGGGCTTACACCATCTGGCCCCAGTGCCTGCAGATACTGTACGCAACCTCGGGATCAGATTTATCAGCAGTAAACCAGCCAGCCGGAAGGGCCGAGGCAGAAGGTTGGATTTATCCGACAGTTCTGTTTATGTTTCTC
>70fc75e6-7c49-4a05-b9a6-0eb2be9ef787_Basecall_2D_2d bg_rmckiernpro_alis_GG_flowcell5_run2_2016_04_06_1252_1_ch114_read855_strand_twodirections pass\bg_rmckiernpro_alis_GG_flowcell5_run2_2016_04_06_1252_1_ch114_read855_strand.fast5
TAGTCTGAGTATTGCTGATGCACACACTGGCTTAAGATGACAACGTAAGGGCATGATAGAATTGGATTATGTAAAACCGAGATGCTTGTGGCAACCAGTCTACCGTGGCTGACGTAGTCTCCTCTTGCCCGGGCCGCGCAGAAGTGGCCTGTTCAAATACGAGGGGCATCAGCACCAAGACGTCATTGTTGCATATGGATCCAACTCGGAGAACAGAGCTCTCGTTCATCCCCACGTAGAATAAGGCAGCCGACAAAGAAAAACGACCGAAGGAACCAGAAGGAAAAGAGGGTGGGCGCCGGAACGTAAAGATATGCATCCAGCTTCTATATCGGTCTTAACTTTACCGGTTTTGGGCATGGGAACGTATGTAACATGTAACTCCTCTTAGGAACGGTGAGTGCAACGAATGCGATATAGCACCGACCGTGGGCAAATTCGTAGGCTGTTAATAAAGAAGTCATAGAGCAACCTTGTTAGTCAGCTCAAACAGCGATTAACGGTTGGGCTACGACCCAACAAACACCGTTCGAGGTCAAGCCTGGCGTGTTTAACAAGTTCTTGATATCATATATAAATGTAATAAGAAGTTTGGTAATATTCAATTCAGGACATGTTCAGTCTTTTATTCTCTCTTGTTTTGTAGAAGAAAACATCAAGAAACATCTTTAACATACACAAACACATACTATCAGAATACAGATCTATGCTTCACATCCTCTGTCAAGGCACTCCCTTTGAAATCGGCTACGAACATGGCTCTGTGCTGCCAAAGCCGTGATAGCCAGAAGGCATCTGCTTCGCCGTCGATCTCATCCGAGGGAAAACGAAGAAGACGGACGAGGACTTAAACGACTCTCGCAACTGGGGCGCGTGATCCGAGGAAAGATGGCCCAAATACTACGAGGAGATTCGCGGTATTGCAAAGCGGGCAACGCAGGGTGTCTCCGAGATTTGTCATCCGTTAATATCGCACGGAATTTGCATACGGGCTCAAGGCAGCCGTGATGGCTGCACCACTGCCTGGTTCAACTTCCAAATGAGCCCTCCAGGGCCAAAACTGGCAGGTTTCTTTCTGCCACCAAAGAGAAACCTGGACGTGTCCGGTTAACGATCCGTCAGGCCGGACTTCCTCCACCATCAAATTCGCTAACCGGAGGCTCGAATCATCGGGAAGGTGCATTTAACAGTGCGGGGGTCGCCGTCAATTACAACGCCTTCACCTTCAGGGTCTTCGACCCACCGGAGTCCTCCTTCGCAGATGTGCGCTCGCAGCGCTCGAAAAGCACTCTCTATTCTATCGTTTATGAAGCCTGGGATCGTGGAGCAATAGGGAACCCCGCCCGGCGCCGGTTTATCAGTGGCAATGGGCACGAGGCATTGGTTTGGAATTCTCCGGGATATCATCTTAGAACAGCAGGTGCTCGACGAACGTAGAAATGTAGAGCATCGCTATCAATGCTTTGCCAGCACGGCAAAAACCGCGAAAGATAGCCGGTCCCTTACGATGACCGGAACTGGAATCGCCACCAGCGTATCGAAGAGTTCCTCCGACGCGGCGTATTCCTAGGACGGCACCAAACAGGCAACTTTGCCAGCTCTGACAAACGAAGACAGTGCTCGGTTTTAGCATCTGCCGCGCTTACGAGGAGGGCAGGAGCAGAGCGACTCTGTTCAATATCATCTACGACCATGCCCGGCGAAGGGAGGCTTAACGCGGCTCTTAGCCGGCCGACCAAAACCCTGATGAGATGTTTGTCATGCGGTTTGACGAGGGAGGACGAGAGGTCGGGCCTCAACTCCAAGCTTTGGAGGATCCTAACCGGATAAAGCAATTATCTTGATGAGGATAATGATTTTGAAATATACATAAATACTACCGTTTTTCTGCTAATTTTGTGATGGCTTAATAAGTACATATTACCTTTTAAAGCCAAGACAAGATTAAGCATTAACTTTACCCTTTCTTTCTAAGTTTCATATTAGTTATCACTGTTTAAAGTTATGGCGAGAACGTCGGTTAAATATATTACCTCGGACGCTCAACGACACAGGCCGTC
>c80a573d-3bed-4a05-aef8-7be7d0c735f7_Basecall_2D_2d bg_rmckiernpro_alis_GG_flowcell5_run2_2016_04_06_1252_1_ch114_read85_strand_twodirections pass\bg_rmckiernpro_alis_GG_flowcell5_run2_2016_04_06_1252_1_ch114_read85_strand.fast5
GAGGTCATCTTTAAGATCCTCCCACCAGCATCCGAAAGCAGGTGCTCGTGACGCGAATCTGTAGGGGATGGTGCACACCAACCACTGCTTGCTTCAGCACGGCAAAATGAGAAAGAGCTCGATCGCTTACCGGACTCATGAATTCACAAGGCGTATGGAGTTCCTCCTCGACGGGTTCGACGGCACCAAACAGGCATTGCCCAGCTCTGGCCGACGAAGACAATTATATCCCTTTAGCATCTGCCGCGCTTACCGCAGGAGGTAAGAGCAGAGGCGCGACTCTGTTCAATATCATCTACGGGGTCCTAGATCGGAAATGGCTTTAAGTGATTGAACCCTGACGTATGGGTCGTAAGTTCTATTGACCGTTTATACGAGCAGCTACCCCTGCTGTGGACTCCTGACCCGCTTTGAGGATCCTAACTCCGAGATAAAGCAATCTTGATGAGGATAATGATTTTTGAATATACATAAATACTACGGAGTTCTGCTAGATTTGTTGATGACGTAAATAAGTACATATTATTTTCAACAAGACAAGATTAAGCATTAACTTTACCCTTCTTTCGATTTCAATATTAGTTATCACTGTTTAAAGTTATGAGAACGTCGGCGGTTAAAAATATATTACCCTGAACGGCTGAGCAGTTACAGAGATGTTACGAACCACTAGTGCACTGCAGTACAAACACAGTCCTTTCTACCGCATTTTTCTTTTCTATTACTCTTGGCTCCTCTAGGATACTCTATTTGATGCCTCGGTAATGATTCATTTTTCCACCTAGCGGATGACCTCTTTTTCCCCGTGTAAGGCGTGACCCACATAATAAGAATTATACATCTTATATAAAGTAATGTACTTCTTCGAAGAATACCAAAAATGAGCGGCAAGATAAACGAAGGCAAGATGACGAGCAGAAAGCCCTTAAAGATCACAAATGAAACCAAGATTCAGATTGCGATCTCTTTAAACATGGTCCCTAGCGATAAGGAGCACTCAATTCCTAGAAAAGAGGCAGAAGCAGTAGCAGAACAGGCCACAATCGCAAGTGATTGACGTCCAAGAGTATAGGGTTTCTGGACCATATGATACATGCTCTGGCCAAGCATTCCGGCTCTGGTCGCTAATCGTTGAGTGCATTGGTGACTTACACATAGACGACCATCACACCACTGAGGACTGCGGGGATGCTCTCGGTCAAGCTTTTTAAAGAGGCCCTAGGGCCGTGCTTGAATAAAGGAGTTTGTAAATCAGGATTTAGCCCTTTGGGATGAGGCACTTTCTCAGCGGTGGTTTGATGTACTTTCGAACAGGCCGTACGCATTGTTAGGACTTGGTTTGCAAACGCGAAAGTAGGTACTCTTGCGGATGATCCGCATTTCTTGAAAGCTTTGCAGAGGCTAGCAGAATTACCCTCCACGTTGGACATTGTCTGCGGCTAGTGACGTGGATATACCGTAGTGAGAGTCGCGTTCAAGGCTCTTGCGGTTCAGACCAGAAGCCACCTCGCCCAATGTAGATAACGATGTTGTTCCTCCACCAAAGGTGTTCTTATGTAGTGACACCGGATTATTTAAGGCCTGCTGCATACACGATATATATACAGCGTGTATATATGTATACCTATGAATGTCAGTAGTTACGAACAGGCTGATATACTGAAGATGACAAGGTAATGCATCGACTTCTACTCGTCATTCTGAACGAGGCGCTTTGCTTTTCGTTGCTTTCTCTTGAACGGACGGGATCATAGAGTAACGAATAGCATCTGTGCTTTGCCACTTTGAGAACAAAATGCAACGCGAGAGCTACGTTTTTCAAACCGAATCTGAGCTGCAGTTTTACAGAACAGAAATGCAACGCGAAAGGCCATTTACCAACGAAGAATCTGTGCTTCATTTTTGTAAACAAATGCAACGCGAGAGCGCTAATTTTCAAACAAGAGACAATCTGAGCTGCATATTTTAAGAACAGAAATGCAACGCGAGAGCGAGGTTTTTACCAACACGCGTGATATTCTTTTGTTCTAAAATGCATCCCGAGACGCTATTTTCTAACAAAGCAATGCTGATTACTTTTCTCCTTTGTGTCCTATAATGCAGTCTCTTGATAATGTCGCACTGTAGGTCCGTTAAGGTTAGAAGAAGGCTACTTTGGTGTCTATCTTTCTCTTCCATAAAAGTGCTCCACTTCCCGCGTTACTGATTACTAGCGAAGCTGCGGGTGCATTTTCAAATAGGCATCCCCGATTATTTTATAACTCCAATGTGGATTGCCACTACTTTGAACAGAAAAGTGATAGCGTTGATGTAAATTCTTCATTGGTCAGAAAATTATGAACGGTTCTTCTATTTGTCTCTATACTACGGTAACGAACTGTTACATTCGTATTATTTCGATTCACTCTGAATAGTTCTTACTACAATTTTTAACAGGACCATACTAGAGATAAACATAAAAATGTAGAGGTCCGAGTTTAGATGCAAGTTCAAGGAGCGAAGGTTAGTACATCGTTATACCAGATAGCAAGAGATATATAGCAAGAGATACGTTAAAACAGATAAGATATATGTTTGGGCAACCGTATTTAGAAGGTGTTCACTGGACCATTTGTCAGTCCGCCAAGAGCTGTGTCCGTTTTGTCCGTTGAAGGTCCGACTGTAAGCACCTTTGGTTCGAACTATGGAATTCGTAGTACTTTCTAGCTAGAATAGGAATTCCCGGCAGCGGCCGCCGTGTACCAACCAATCAACCAATTCTGTTACGAAAAACTCATCGAGCATCAAATGAAACTCCAATTATTCATCAGGATTATCAATACCATATTTTGAAAAGCCGTTTCTGTAATGAAGGAGTAAAACTCACCGAGGCAGTTCCACCCATGGCAGTACCCTCTATCGGTCTGCGATTCTAGAACTCGTCCAACATGAATAAGCCTATTAATTTCCCCTCGTCAAATAAGGTTATCAAGTAGAGAAATCACCAGTGGGACCACGTGAAATCGGTAGGATACGCAAAGCTTATGCATTCTTTCCGACTGTTCAACCCAGCCAACGGGTCCTATTTAAAATCAAGCTCGCATCAACCAAACCGTTTTATTCATTCGTGATTGCGCCTGAGCGAGGCGAATACGGGATGCTAAAATGTTAACAATTACAAACGGGGAATCGAATGCAACCGGCGCCCGGAAACACTGCCAGCGCATCAACAATACTTTCACCTGAATCAGGATATTCTAGTACATGAAATGCTGTTTCCCGGGATCGCAGTGTGAGTAACCATGCATCATGAATGGATAAAATGCTTGATGGTCCGAAGAGGCATAAATGTCAGTCCAGTTTAGTCTGACCATCTCGATGGTGTAACATCATTGGCAACGCTACCTTTGCCCGTGTTCAGAAACATCGGCGCATCGGGCTTCCATACAATCGATAGATCCGAGCACCTGATTGCCCGACATTATCGCGAGCCCATTTATACCCATATAAATCAGCATCCATGTTGGAATTTAATCGCCCCATCCGGGAGCTAAGACGTTTCCCGTTGAATATGGCTCATAACACCCCCTTGTATTACTGTTTTTATATGTAAGCAGACGCTTTTATTGTTCATGATGATATATTTTATCTTGTGCAATGACATCAGAGATTTTGAGACACAACGTGGCTTTGTTGAATAAATGCAAATTTTGCTGAGTTGAAGGATCAGTCATGACCAAATCCGTAACGTGAGTTTTCGTTCCACTGAGCGTCATCCCGTAGCCGCAAACGACATAAGACGATCTTCTTACCGGATTTTTCTGCGGGCATGCTGCTTGCAAACAAAAACAATGAGGTCATTGTCTTTTGCCCATCAGCGATCAAGAGACTAAACTCTTTTCCGAAGGTAACTGGCTTTGCCAGAGCACTAGCAAGATACCAAAATACTGTTCTTCCGTGGGCTGTAGTTAGGCCACCACTTCAAGAACTCTGTAGCCACCGCCTACATACCTCGCTCTGCTAATCCTGTTACCATCCTTATGCCAGTGGCGATAGAGTCGTGTCTTACCGGGTTGGACTCAAGACGATAGTTACCGATAAGGCGCAGCGAGTTCGGGCTGAACGGAGTTCGTGCACACAGCCCAGCTTGGAGCGAACGACCTACACCGAACTGAGATACCTACCGGTGAGCTATGAGAAAGCCACGCTTCCGAAGGAGAAGGCGGACAGGTATCCGGTAAGCGGCAGGGTCGGAACAGGAGAGCGCACGAGGAGCTTCCAGGGGGAAACGCGCCTGGTATCTGTGGCTTTCTGTCGGGTTTCGCCACCTCTACTGACTTACACCTTTGGCTTTGATGCTCGTCAGGGGGCGGAGCCCTATGGAAAAACGCCAGCAACGCGGCCTTTTACGGTTCCTGGCTTTTAGTGGGGTGTTTTGTTCACAGGTTTCTTTCCTTGCGTGTTATCCCCTGGGTTCTGTAAGACCCGTCGAGCGTAGCACGACCGTATCATAGG
>730ff68e-0f53-41dc-81bb-0a25049557fd_Basecall_2D_2d bg_rmckiernpro_alis_GG_flowcell5_run2_2016_04_06_1252_1_ch116_read154_strand_twodirections pass\bg_rmckiernpro_alis_GG_flowcell5_run2_2016_04_06_1252_1_ch116_read154_strand.fast5
TTTTCTGTTGGTGCCTCATGGGTTGCTCATCCTCAGCATTTTTCAAAACTGCAATTCAAGAAAAGCCCACGCGTGCACCTTTTCCCCTTTCCAGTGCATTGTCGCAATAGACAGCACGAGTCTTTGAAAAAGTGACTTATAAACTGTATCCAATTTAAACCTAAATAGATTCATAAACTATCGTTAATAAAGTGTTCTAAACTATGATGAAAATAAGCAGAACTAATAATTCTTAGTTAAAAGCACTCGAGTCCTAATCCTGCCGGATTGCTACCAGCCTTTCTCCGTGCCTCCTTCTCTGGTCAATTAAGACAATGCTAACAGAAAAGAATCTTACCACTCGGCTCTTGGGAATGGCATCCACAAATCTGATACCTCCTTCAACCACACTTGGACGAGCCTTGTGGTCTGACAGATAGCTTCACGAGCGCTGGGAGACAGATTCGTTACATGTGGGCTGGCGAGACTTCACACAACCGGCCTTGGGTACTTCTCCCTGAATCAACCCGAAGCGATGACAGCACAGTCGAGACATCGGGGTGGGCGAGGATGGGCTCGAGTCGCGTGCGGCAGGCGCTAATGCAGACCCCACCTTGATAACTGCGTGGCATAATAGGTGCAATCGACAATAAACACGTGCTCGATCCCCTTCGGGCTTCACCGCTGACAGCCCTCATCTCCCCGTCAGCATCCATCCGTCCACATGTCTCTGCGGTGGCTTTTTCGCCGTTCGTTCTACTAACGACGTAGCCGCGCAGATAATTCACACGGTGAGTCGTACGTTGTGATTTCCTTGTTTTTCAGGCGTCACAATCGTGCCTCGACTCAGGGAGCAGGGCGCCGGATGAACCCTACCCATATCGTGCGGGTGGGTGTAGCGGTGTTAGGACCGTGCATGTCTCTGTCAGACCGTATCCTTGGCGGATCAAAATGTTCGGGTGAGATTTGAGGAAATGGCATAGCTGTCTCCATACCCAGGGGGTGCCGCTCCGTGAACAAGAGAAGTCACGGAACTCAGGTCATACTTGAGTCACGTCTTGAGTGCCCAGCATGTAACGATGATCGCGAGAGGTACCAGGAACAGCGCTTAATCTTGTACTGTTGGATGGCGTTCAGAGTAGGATTCAAGATTCGCATTTGGGAGAACAGCGTTTGTATGCCTCGGTATGCCCCAGCATGGCCAATGACCACAAGAGCATAGATATGAGTGCGGAAGGAGTCCAAGAGCAACCTCAGTACTCGCAGCGCTTTGTGCCGCACGATCCCGGTAGTTCTGCTCAAACGCCTTGGTGCTCACTGAAGCGGGTATTGGCGATCACGTTGCGGTGGTACCAGGTTCCTTTCGGCAATCCCGACGTTCCGCCAACTTAGGGCTGGAGCACACGGGCTGTTCTACACGGGCATTTCACCCGCGCTCCATCGCAATTCATCCACTGGTGAGGCGCGACTTCCCAGCCTGGGTCAGTTCGGAACGACTTGTATCCTGCTATGGAGGCCCTTAACCCCCTAGGGATCCAGGTACATCGCGAGCTCCAAGTAGAGGATTCTGTTCTTCGGTAGACCAGCTTTGGCTGCAGGTTCCAGTGAGATGGAGAGGAGAGGAACACAAGTCACAAAGGGCCCTTGGCCTTGGAATCAAGCATGGCCGATGCGTCAGCTCGGCGGCGGAGTATGATGCGTTAGCGGGAGTGAGAACACGCAGTTTATGTGAACGGCCAGAATAGCGATAAGGAATCGGCCGTTGAGGGCAAACACGGCCAATTATTATCCCATTCTGACCCTTCATTCGGCGCCCAACCAAATTCTTACTATACGATTTGACTAGCCGAGCCAGCGAGTCGACGCGATTGAGCTACCTCTTTCGACGAGTATGACTTCCTGGGCTAATACCACAGGTGTATGGGTCCCGGGAGCTCCGTGTCGCACTCGTCCATATCTCTCATTGAGCATAACTCAATGCAATATTGTCGGAATTGGGTCCAATTGACCGGACTCCTTTGGAGGTAAAACCAGCGGTGATTTGTTTGTTTATGTGTGTTTATTTCAGAAACTAAGTCTGTGGTGTTTAAAACCTAAAAAGACCTAACTATAAAGGTAGAATTTAAGAAGTTTAAGAAATAGATTTACAGAATTACAATCAATACCTACCGTCTTTATATGATACTTAGTCCCTAAGTGGGGAATAATTTCAGGGAACTGGTTTCAACCTTTTCATGTTTTCCAAAATCAGAGCAGAAGGATAGAAGGTGTAAGAAAATGAGGTACTATGATACATGCGTGGTCAATTGCCTTTAGTAGATTATTACTCCAGGCATGCATCACTCCATTGGAGGTTGTGCCCGCTTTTGCCTGTTTGTGCCCCTGTTCTCTGTAGTTGCTAAGAATGGACTATGAACTGACGTGATGGAGAAGAACAATTTTGGTGCTGGGATTCTTTTCTCATCCCATAGCTTGGCACGGGCTCCAGGTCATTTAGTGGATGCCGAAGAAACTGTTCACCCAGACACCTACGATGTTATATTCTGTGTAACCCGCCCCCTATTTGGGCATTGTACGCTTACCAGCAGAATTAAAGGCTAATTTTGACACTAATAAAGTTAGAAATACTACTTCAATTATTTACGTATTCTTTGAAACTGGCAGTATTAACGATACAACATCTGAAAATGCGTTGGCTGTGTTGACATGGTTTAACGTTCTGTTTATGTTTCTT
>6aff657b-593f-465b-92ff-8647e8611a07_Basecall_2D_2d bg_rmckiernpro_alis_GG_flowcell5_run2_2016_04_06_1252_1_ch116_read185_strand_twodirections pass\bg_rmckiernpro_alis_GG_flowcell5_run2_2016_04_06_1252_1_ch116_read185_strand.fast5
TCATGGTGCGCGCTTACTAAGCATCTAGATGGTAGAGCCACAAACAGGGCGACCAATCTAAAACATCCCGTGCTGCGCGGATGACACGAACTCACGACGGGATCACAGACATTAACCACAGTACATGCGACAACGTGGCAGTAATTCGTCGCAATACGCGGTCTCACTGAACTGGCCGATAATTGCAGACGAACGGTGAGTAAGGAAGAGTGAGGATTATCGCATACCTGCATTTAAAGATGCCGATTTGCGCGAATCCTTTATTTTGGCTTCGCTGAGCTTATCCGACTAGGGAAGTGTTTCCCTCCTTCTTGAATTGATGTTATCTCGCTAAAGCACGTGGCCCTCTTATCGAGAAAGAAATGCGTCTACCTGGGTTTCCAAAAGAATAAACTGAAAAACCCAGACAACGCCGACTTCCGTCAATTCGTATTGATTGCAGCTTCCAATTCGTCACAACAAGTTGCTGGACGTGCCGTAACAAGCAAATGAAGGTTCTACGCGGCGGGAAAGGGTTTAGTACTACATGCTGATGCCCACTGTGATCTCCAGAGCAAAGTTCGTTTCGTACGTGATGTTACTCTCTCTTTAAAACAGATTGTCCGAATCGTGTGACAACAACAGCCTGTTCACACTCTTTTCTTCTAACCAAGGGGTGGTTTAGTTTAGAACCTCGTGAAACTTACATTTACATATATATAACTTGCATAAATTGGTCAATGCAAGAAATACATATTGGTCTTTCTAATTCGTAGTTTTTCAAGTTCTTAGATGCTTTCTTTTCTCTTTTACAGATCATCAAGGAATAATTATCTACTTTTACAACAAATAAAACCGGATCGCTGGCTTCCACCCCCAAGGCCAATGTCCCCAAGATCGACGTCGCCCCTGTTCGGCGACAATATGAGGAGAAGATGAAACGATGCGTCGGGCGGTGAAGCGGCTTCTTCGCGAATTCGGCCACATGTGTGGATGTGAAGCGACTCTCGAACAAGACCAGGAGTTCTATTTTCTACATATGACGAAGAAGTGGGACCTCGCGATTCGCCTACAACAAGGAGCACCAGCCAAGTTACCGTGCCGACAGTAGCCTGTCATGCGCGAGAAAAGGCCGTGAATCCTTCTGCTACCTGAACCCATTCAAGCCCGACCACACCCTCTCATCCAATGAAGACTCCCACTCACGAGGTCAACGTGTGGCCGGACGAGAAGAAGCATCATCCATGAGTTCGCATTTGAGGCAATACTGGGATGTGTTCGGCTCTCGTCTGCCTTGCTGCGAGGCTATGCTCTGGCGCTGGGCAGGAGGAGGACTTCTTTAGCCGGGTTCAAGAAGGAAAGACGCGCTCTCCTCGGTTGTTCTGGACTTCGTTACCCGTACCTGAACCCCTACCACCTGCCGCTTACGACGGCGGAGGACGGCACCAATCGATTTCGAATGGCAGCGACGTGTCGGCTCATTACCGTCCTGTAACCGTAGGGTGGAACCTGCAGGTGGAGATCCCCAGGGTTACCTCATCGAGGCGGACGACAACGCCTACCTGGTCATGCGGCAGCTACATGGCACACATCGATAACAACTACTACCCCGCTCCCATCCACGGGTCAAGTGGGTGAACGAGGAGCCAATCCTCCGTTCTTCGTCAATCTGGGATTTAATGATACCGTCCAGCCGTGTGGATCTAGCAAGGAAGACGGCAAGACTGAGATCAGCGGCCAATCTCGTACGGCGACTATCTGCAGAACGGATTAGTTAGTCTAATCAACAAGAACGGCTAAACAAGCGTACGACCCCAAACTTGCGATTGAATTGGCAATGAACCCACTATAATCAATTTTCTTTTCTCTTTCTAATCTATTTACGCTAAAATAAATAAGTTTATTTTATTTTGAAATATTTTATTTATACCGTATATAGACTATTATTTATCTTTTAATGATTATTAAGATTTTATTAAAATTCGCTCCTTTTAATGCCTTTATGCATTTTCCCATTCGATATTTTCTATGTGCTGCCAAATGAGACGACGGGGTCATCGCCTCCCTCCTGGATGCGCCGACTCCTGTGTGCAAACGCTCATCTCCTCCTGCGAGCCTATCTCCATCCTCCTCAGCAAATCCCCCTCCTCCTTCTCCTCGGAGGCGCTCCCAGCGTTGCCCCTCCTTGCTCCTCCTGCATGCGATCTCCCTCCTGCGCGATGCCTAATTCTTCTCCCAGGTCGCGTTTCCTATCTTCCATGAATTCGGGCTCCCCTGGGCTCCCTCTCCTTGGTCTAATTCTCCAATGCTTAATCGTGCCTCCTATCTCCCAGTTCCTTCCTCCTTTCGTTCGCTCCCTCCCTTGCTCTCCATTCCTTCTCCTCTCCCATCCCTGAAATTACACATCTGGCGATTAAATCATCCTGACCCGCGCTCCACGGCATGAGATTTAATGAACCGGAGCCGGAAGGGCTTACGCAGAAGTGGTCCTGCAATTTATCCGCTCCATCCAGTCTATTAATTGTTGCCGGGAAAGCCGATAAGTAGTTTCACAGTTAATAGTTTGCGCAACGTGTTGCCATGCTACAGGCATCGTGGTGTCACGCTCGTCGTTTGGTATGGCTTCATTCAGCTCCGTCCGGGCTGCTAAAGCAATTACATGATCCCCCCATGTTGTGCAAAAGCGGTTAGCTCCTTCGGTCCTCCGATCGTTGTCAGAAGTAAGTTGGCCGCAGTGTTATCACTCATGGTTATGGCAACCATGCATAATTCTCTGCATCGTCATGCCATCCGTAAGATGCTTTCTGTGACTGAGTACTCAACCAAGTCATTCTGAGAATAGTGCGGCGACTCAGAAGTTGCTCTTGCACCGTCAAATACGGGATAATACCGCGCCACATAGCAGAACTTTAAATTGCTCATCATTGAAAACGTTCTTCGGCGAAAAAACTCAAGGATCTTACCGCTGTCCAGATCCAGTTCGATATTAACCCACTCGTGCACCCAACTGATCTTCAGCATCTTTTACTTTCACCAGCGTTCTGGGTGAGCAAAACAGGAAGGCAAAATGCCGCAAAAGGCAGGCGACACGGAAATGTTGAATACTCATACTCTTCCTTTCAATATTATTGAAGCATTTATCAGGGTTATTGTCTCAGGCCGGATACATATTTGAATGGTTTAGAAAATAAACAAATAGGGTTCTAGCGTTAGAAAAGTGCCTGTCATGACCAAATCCCTTAACGTGAGTTTTCGTTCCACTGAGCGTCAGACCCCGTAGAAATCAAAGGATCTTCTTGAGATCCTTTTCTGCGTCAATCTGCTGCTTGCAAACGACCCAGGCGGCTTATTTCTTTCATCCACAAGGTACCAACTCTTTTCCGAAGGTAACTGGCTTCAGCAGAGCAGATACCAAATACTGTTCTTCTAGTGGGCTCATGCTACATAGGATTCAAGAACTCTGTAGCACCGCCTACATACCTCGCTCTGCTAATCCTGTTACCAGTAGGTGCTGCCAGTAGGATACAGTCGTGTCTTACCGGGTTGGACTCAAGACCGATAATCCGGATAAGGCGCAGCGGTCGGGCTGAACGGGGGTTCGTGCACACAGCCCAGCTTGGAGAACGACCTACACCGAACGATACCTACAGCGTGAGCTATGAAAGCGCCACGCTTCCAGAAGGGAGAAGGCGGACAGGTATCCGGTAAGCGGCAGAGTCGGAACAGGAGGGCAGGAGGCTTCCGAGGGGAGACGCTATGGTATTCTATAGTCCTGTCGGACTTTCTACGGGACTATGATAGTTCACCGTCGATGTCCGTCAGGGGGCGGAGGCCTATGAAAAGCCGCGGCAACGCGGCTATTTTACGGTTCGGTACATTTTGCTGGCTTTTGCTCACATGTTCTGTTCTACCTGCGTCTTACCGGCTGTCACGTGATAGCGTGCAGGCTCAGAT
>d7818ff6-76f2-4be1-9e85-06254d973ed3_Basecall_2D_2d bg_rmckiernpro_alis_GG_flowcell5_run2_2016_04_06_1252_1_ch116_read210_strand_twodirections pass\bg_rmckiernpro_alis_GG_flowcell5_run2_2016_04_06_1252_1_ch116_read210_strand.fast5
AAAATGTTGGTGCTGATATTGCTAGCATGAGACGGAAATCTGCTCGTCATCGGTGCTCACTGACGAATCCAGTGCCACAGGATCATAACCGATGACTGCCTGGCGACTCACAACTAAGCAAGACAGCGGAACCAGCGCCGGCGAACACCACTGCATATGGCATACTTACAACAGTTAATAATCCGACTGCAATCAAGCCGCGATTATCACGATCCGCCGTTCATTTCTTTTTTACGTCCAAAGGAAGTTTTAAATCAATCTAAAGTATATGAGTAAACTTGGTCTGACAGTTACCAATGCTTAATCAGTGAGGCACCTATCGCGCCCGTGATTCTCTATTTCGTTCATCCATAGTTGCCTGACTCCCCGTCGTGTAGATAACTACGATGTACGGGAGGGCTTACCATCTGGCCCCAGTGCTGCAATGATACCGCCGACGCTCGCACCGGCTCCAGATTATCAGCAATAAACCGAGCCGACCGCAGGGCCGAGCGCAGAAGTGGTCCTGCAACTTATCCGCCTCCATCCAGTCGATAATTGTGCCGGGGGAAGCTAGGTATAAGTTGTTCGCCAGTTAATAGTTTGCGCAACGTTGTCTCAGTGCTACAGGCATCGTGGTGTCACGCTCGTCGTTTGGTATTGGCTTCATTCAGCTCCGGTTCTCGAAGTGAAGGCGTATTACATGATCGCCCCATGTTGTGCAAAAGCGGTTAGCTCCTTCGTGCTCAGATCGTTGTCAGAAGTACAAGTTGGCCGCAGTGTTACTCATGGTTATGGCAGCACTGCATAATTCTTACTGTCATGCCATCTCGTATAAGATGCTTTCTGTGACTGAGTACTCAACCAAGTCATTCGAGAATAGTGTATGCGGCAACCCATGCTCTTGCCCGGCGTCAATACGGCTACCAAGCGCCACAGCAGATTTAAAAGTGCTCATCATGCAACGTTCTTCGGGGCGAAAACTAAGGATCTTACGCTGTTGAGGTCCCAGTTCAGATGTAACCCACTCGTGCACCAAACCTGATCGTTGCCGAGCGATTTTACTTTCAGCGTTTCTGGTAGCAAAAACAGGAAGGCAAAATGCGCAAAAGGGAAGTAAGGGCGAAGACGAAATGTTGAATATCATCTTCCTTTTTTCAATATTATTGAAGCATTTATCAGGGTTATTGCCTGAGCGGATACATATTTGAATGTATTAGAAAAATAAACAAATAGGGGTTCTAAACGACGCGTGCCCCAGGTTGGCCTCGTCACTGGCCGGTGAGTCACTTGAGTTTTGAACATACGTCAAAACCGATCGCGGGCTAATGTCGTGAGTGCTCGTTGATCCGTGATGCTTGCAAACGACTCGCTAAGCGCGGTGGTTTGTTTGGAGCATTAAGAGCTACCAACTCTTTTCCGAAGGTAACTGGCTTCAGCAGAGCAAGATACCAAATACTGTTCTTCTAGTGTAGCCGTAGTTAGGCCACCACTTCAAGAATCTGTACGCCTACATACCTCGTATGCTAATCCTTGTTACCAGTAGCTGCTGCCAGTGGCGATAAGTCGTGTCTTACGGGTTACTGGGACGATAGTTACCGGATAAGCGCAGCGGTCGGGCTGAACGGGGGTTCTGTCGCACACAAGCCCATTGAGCGAACGACCTACACTGAAACTGAGATACCTACAGCGTGCTATGGAAAGCCAAAGCCGGTCGAAGGAGAAAGGCGGACAGGTATCCGGCCGGTGGCAGGGTCGGAACAGGGAGCACGAGGAGATTCCAGGGGGAAACGCCTGGTATCTTTATAGTCCTGTCGGGTTTCGCCACCTCTGATTGAGCGTCGATTTTATGCTCGTCAGGGGGCTGCTATGAAAAACGCCAGCAACGCGGCCTTTGCCGGTTCTGGCCTTTTGCTGGCCTTTGGACTAGTTCTTCCTGCGTTATCCCTCTGATTCTTAGGTACCAATTCCGGCCGCCCCTGAATTCGCATCTAGAATAATCGCAGCCCAAGTGAGTACGATGACGCACCATTCACCAACGGATGTATCTCACGGAGCAAGCAGGCGGAGCAGGAGCCGGACTCGGCCGAGCCTCGATCTCCTCAGGAGCAGGACCCGTACGAGCCGTGCGTTACGTTTCGTA
>054143ec-fb4d-4491-b757-86dedba9e2cd_Basecall_2D_2d bg_rmckiernpro_alis_GG_flowcell5_run2_2016_04_06_1252_1_ch116_read323_strand_twodirections pass\bg_rmckiernpro_alis_GG_flowcell5_run2_2016_04_06_1252_1_ch116_read323_strand.fast5
GTTTCTTTCTGTGACTGATTATTGCTCCAAACCAGATGTCAACACAGCACTGGCCAACGCAGTTCGAGTTTATCATTATCTAATACTGCCATTTCAAAGAATACGTAAATAATTAATAGTAGTACTTTTCCTAACGTCTTTAAATTAGTCGATTCTCGTGCGTAACCCGTAATGCCCAAAATAGGGGGCGGGTTACCCAAGAAATATAACATCCGTAGGTGTCTGGGTGAACAGTTTATTCCACTGGCAGGCACATACTAATGGAGCCCGCTTTAAGCTGGCATGCTCAGAAAAGAATCCGGGGCTCTTGTTCTGATCCAACCATCAGTTCATAGGTCCATTCTCTTAGCGCAACTACAGAGAACAGGGCACAAACAGGCAAAAACGGGCACAACCTCAATGGAGTGGATGCAACCTGCCTGGAGTAAATGATGACAGGCAATTGACCCACGCATGTATCTATCTCGGCTTTTCTTACACCTTCTATTACCTTCTGCTCTGATTCTCGAAAAGCTGAAAAGGTTGAAACCAGTTCCCTGAATTATTCCCTACTTGACGATAAGTATATAAAAGACGGTAGGTATTGATTGTGATTCTGTAAATCTATTTCTTAAACTTCTTAAATTCTACTTTATAGTCCGTCCTTAGTTTTAAATAAGAACTTAGTTTCGAATAAACACATAAACAAACACAAAGTAGCTGGTTTTATGTCCCCAAAAGGAGTCCGGTCAATTGGTGACCCAATTCCCGACAATATTCCAATCGACGAGTTTATGCTCAATGAGAGATATGACGAGTGCGACGGAGCTCCCGGGACCCATACACCTGTGGTATCTAAGGGTGAAGTCATACTGGTATTTAGAAGGTCGAGCCAATCGCGTCGACCTCGCTGGCTCCGTGTAGTCTATCAAAGGAATTTTGGTTGGGGCCCGAATGAAGGGTCAGAATGGATAAGACATTGGCTGTGTTTGCCCTCAACACTATCGATTCCTTACCCCCTATTCTGGCCGTTCAGCAGCTCTGAAGTTCTCACTCCGCCAACGCATCATACTCCGCCGAGCTGGACGCATCAGCTGCTTGATTCCAAGGCAAGGCGTGTGACTTGTTCCTCTCCTCCTCCATCTCACTGAAGCTGCATCAAAGCTGGTCTACGAAGAACAGAATCTACTTACTCGATGTTGGCCGCACCAGCTTCTGTGGAGTCAGCCTCCATAAGGATACAAGTTGCGTTTTCCGAACTGAAGAGGCTGGGAAGTCTCTCCCGCCAGTGGATGAATGCGATGAGCGCGGTAGCGACACTGCCCGGCGAACAGCATTTGTGGCTATAGCCGGGCGGAACGTCTGGATTGCCGAAAGGAGTCAATGACCGCACCGCAACGTGATCCTCAATACCCTTCAGATCAAGGGCGTTTGAGCATGAACTACCGGCGGATGGGCCTAGGTAAGATCCGAGTACTGAGGGTCTGCTCTTGTGGACTCCTTCCGCAGAGCCATATCTATGCTCTTGTGGTCACTTATCCGCGCCATGCTGGGGCATACCGAGGCGACCAAACAATCGTTCTCGCAAATTCGAATTGAATCCCACTGAACGCCATCCAACAGTACAAGATCAGGTGCGCTGTTCCTGGTATATCCGGATCATCATTCACATGCTGGCAGCAACAAGACGTGTGCTCCAAGTATGACCTGCGTTGTGACTTCTCTGTTCACGGGAGCGGCACCCCTGGTACCGGGTGACAGCTGCCGATTTCCAACAACTCTACCGGAACATTTGTGCCGCCAAGGATACGTTGACAGAGACATGCACGGTCTAACATCGCACATCTGACTCACGGTCATATGCGGCATTCGATGAGGGCCTGAATCCTCGAGGCACGAATTGTGACGCCTGAAAACAAGGAAATCACAACGTACGACTCACCGGGCGAATTGGTGGTCCGAAGCCCAAGCGTCGTCTCTGGGCTATTTGAACAACGAAAAAGCCACCGCAGACATTGTTGGACGGATGGATGCGTACGGGAGATGAGGCTGTCAGTGTGTAGAAGCCCGAAGGCAGCGAGCACGGTGTTTATTGTCACGTGGATCAAGGAGTTGACAGGTCAAGGGTCTGCAAGTCGCGCCTGCCGAACTCGAAGCCCATATCCTCGCCAGCCGTGTCTTACTCGTAAATGTGCTGTCATCGCTATTTAAGCATCGTGCGCAGGAGAAGTACCCAAGGCCATTGTTGTGAAGTCCGCCAGCGCGATCAATGACGAATTCTTATTCTCCCAGGCTCTCGTGAAGTATGTTGAGGACCACAAGGCTCGTCACAGGTTGATTCGAGGGCATGAACTGTTGTGGATGCCATTCCCAAGAGCCGAGTGTAAGATTCTTCGTCGTCGGGTTACCGTGACCACAGAAGGAGGCACGCGAAAAGGCTGGTACCAAGCCGCAGGATCGACTCGAGATCTGCTTTTAACTAAGAATTATTAGTCTTCTGCTTATTTTCATCATAGTTTAGAACATTTATTAACGAATAGTTTAGAATCTATTTGCTTTAAATTGATACAAGTTTATAAGTTACTGTTTCAAGACTCGTGCTGTCTATTGCATAATGCACTGGAAGGGAGAACTGCACGCGTGTAGTTCTTGAATTTGCAGTTTAACAAGCGCTTAGACCATGAGAA
>eead1256-90df-4f84-bef8-55635afc0d3c_Basecall_2D_2d bg_rmckiernpro_alis_GG_flowcell5_run2_2016_04_06_1252_1_ch116_read330_strand_twodirections pass\bg_rmckiernpro_alis_GG_flowcell5_run2_2016_04_06_1252_1_ch116_read330_strand.fast5
CTATACTCAATGAGACGACGAGGTCATCACGGCTCATCATGCTCAAACAAATGTGCAAATACACGCTCGATGACTGCATGATGACGCACTGACTGGGGAAGAGCAGATCCACCTAAGCCGTAGAGAAGCAGACACCCGGACCATTGTAAGGCAGTTAACTAGTGCACTGCAGTACAGCGGCCGCGATTATTAAAGGATCTTCACCCCTTATTTTTAACCTTAAATTAAATGAAGTTTTAATCAATCCGCTGACTGAGTAAACTTGGTCCGTGTACCGATGCTTAATCGATTGAGGCACCTATCTCATAGCAGTTTAGCTTTCGTTCATCCATGTTGCCTGACTCCCCGTCGTGTAGATAACTACGACTGAGGCGGCGTACCATCTGACCCACCCGTCTGCAATGATACCGCGGGACCCACGCTCACCGGCTCCAATTGAGCAGGCTGAGCCGACCGCGAGCGAGCGCAGAAGTGGTCCTGCAACTTTATCCGCCTCCATCCAGTTACCTAATTGTTGCCGGGGGAAGCTAGAGTAAATAGTCGCCAGTTAATAGGTTTGCGCAACGTTGTTGCCATTGCTACAGGCATCGTGGTGTCACGCTCGTCGTTTGGTATGGACTTCATTCAGCTCCGGTTCCCAACGATCTTACAAGGCGAGTTACATGATCCAGCGTGTTGTGCAAAAAGCGGTTGTCGGCCCCTTCGGTCCTGGCGCGATCGTTGTCAGAAGTAAGTTGCTCGCAGTGTTATCAGCCATGGTTATGGCAGCACTGCATAATTCTCTTACTGTCATGCCATCCGTAAGATCTTCTGTGACTGGTGAGTACTCAACCAAGTCATTCTGAGAATAGTGTATGCGGCAACCCATGCTCTTGCCCGGCGTCGATACGGGATAATACGCCACATAGCAGATTTAAAAGTGCTCATCATTGGAAAACGTTCTTCGGCGAGAAAACTCTCGGTGATCACGCTACTGTTGAAATCAGTTCTAATGTAACCCACTCGTGCACCCAATGATTGCTCATCTTTTTTACTTTCACCAGCGTTTCTCTGAGCAAAAACAGGAAAGGCAAAATGCCGCAAAGGAATAAGGCGACACGGAAATGTTGAATACTCATACTTCCTTTTAAATATTATTGAAGCATTATCAGGGTCTTGTCTCATGAGGGCCATACATATTTGAATGTTGCCGAAAATAAACAAATAGGGGTTCTAGGGGCACATTTCCCCGAAAAGTGCCACCTGTCATGACCAAATCCTTAACGTGAGTTTTCGTTCCACTGAGCGTCAGACCCCGTAGAAGAAATCAAAGGATCTTCTTACAGATCCTTTTATGCGCGTGGATCTGCTGCTTGCAAACAACACAAAAACCACCGCTACCAGGGCTATTAGTTCTTTCAGGATCAAGAGCTACCAACTCTTTTCCGAAGGTAACTGGCTTCAGCAGCGCAGATACCAAATACTACTGTTCTTCTAGTGTAGCCGTAGTTAGGCCACTTCAAGAACTGGTGAGGCTACATACCTCCGCTATTAATCCTGTTGAGTGGCTGCTGCCAGTGGCGATAAGTCGTGTCTTACCGGGTTATGACTCAAGACGATAGTTGATCAGGACCTAGCAGCGGTCGGGCTGAACGGGGTTCGTGCACAGCCAGCTTGGAGCGAACGACCTACACCCATGACTGAGATACGGAGCGTAGCTATGAGAAAGCGCCACGCTTCCGCAGGGGAGAAGGCGGACAGGTATCCGGTAAGCAGGGTCGGAACAGGAGCACGAGGGAGCTTCCAGGGCGAAACGCCTGGTATCTTTATAGTCCTGTCGGGTTTCACCTCGACTATGGTGAGCGTGTTCAATTTTGTAATGCTCGTCAGGGGGCCAGAGCTATGAAAAACGCCAGCAACGCGGCCTTTCGAGTTCCTGGCCTTTGCTGGCCTTTTCACATGTTCTTTTGGGTGCGTTATCCCCTGATTCTGTGGATAACCGTGCGGCCGCCCCTGAATTCGCATCCCTGGATGGTAGAGCCACATCAAACAGCCGGTAAGCAACGATCTCCAGGACCATCCGATCATGCCTAGATACCACAGAAGTAAGAAAGGCGATCACAGACATTAACCCCACAGTACAATCTAAAGGGTGTACCGGGGTTGGCAAATTCGGTCGGGATACAATTTGACATGAACGTTCGTTGACTGT
>b3380c89-8a41-485c-a43a-a04f08fcfcb2_Basecall_2D_2d bg_rmckiernpro_alis_GG_flowcell5_run2_2016_04_06_1252_1_ch116_read437_strand_twodirections pass\bg_rmckiernpro_alis_GG_flowcell5_run2_2016_04_06_1252_1_ch116_read437_strand.fast5
CGTTTTCTGTTCTGATATTGCTCATCTGAGACGGGCTTCTTAGGGTTTGGGCAAAGGGAGTCATTGAGTCACGTGGTATGTGTGAGTCTCCTATCGCGCTTGTCCTCCTGTGAGATACGATGTGGCCGTGTCTGACCGTGGTGCGTCATCTATTCACTCACTTGGCTGCGATTTATTCTAGATGCGAATTCAGGGGCGGCCGCACGGTTATCCACAGAATCAGGGGGATAACGCAGGAAAGAACATGTGAGCAAAAGGCCAGCAAAATCAGGAACCGTAAAAGGCCGCGTTGCTGGCGTTTTCGAGCGTAGGCCACCCCCTGACGAGCATCACAAATCGACGAGGCCAAGTCAGAGGGTGGCGAAACCCGACAGGACTATAAGACCACCAGGCGTTTCCCCCTGGAAGCTCCCTCGTGCGCTCTCCTGTTCGACCCTGCCGCTAGTCTAATACCTGTCCGCTTTTCTCCCTTCGGGAAGCGTGGCCCGTCTCATAGCCTAGTGAGCTCTGACCAGTTCGGTGTAGGTCGTTCGCTCCAAGCTGGGCTGTGTGCACGAACCCCCGTTCAGCCCGACCGCTGCGCCTTATCCGGTAGACCCTTGGTTTGAGTCCAACCCGGTAAGACGCGCTTATCACGGGGCAGCAGCCAATACCCTAAAGGATTAGCAGGTAGAGGTGTAAGGCGGTGCTACAGAGTTCTTGAAGTGGTGGCCTAACTACGGCTACACTAGAAGACAGTATTTGGTATCTGGGCCTGGCTGCGAAGCCAGTTACCTTCGGAAAAGAGTTGGTAGCTCTTATACGGCAACACAACCACCGCTCTCCCGTAGCTTTTATGTTTGCAAGCATAGCAGATTACGCGCAGAAAAGGATCTCAAGAAGATCGTCCTTATTCTTCTACGGGGTCTGACGCTCAGTGGAACGAAAACTCACGTTAAGGGATTTGGTCATGACAGGTGGCACTTTCGGAAATGTGCCGGAAACCCCTATTTGTTTATTTTCTACAAAATACATTCAAATATGTATCCGCTCATGAGACAATAACCCTGATAATGCTTCAAGGCTCATCCGAAAAAGGAAATACCATGATAGATTCAAACATTTCCAGTCCGCCTTGATTCGGCTTTTTCGGCATTCGCCTTCCTGTTTTGCTCACCAGAAACGCTGGTGAAGTAAAGATGCTGAAGATCAGTTGGTAGCACGAGTGGGTTACCGGCAATCGATCTCAACAGCATTAATCTTGAGGTCTTTTCGCCCCAACGATTCCAATGATGAGCATCTTTTAAAGTTCTGCCTTAGCGCGGTATTATCCGTATTAGCACGCCATCCGCAGCAACTCGGTTCGCCGCATACTATTCTCAGAATGACTTGGTTGAGTACTCACCAGTCACAGAAAGCATCTTACGGATGGCATGAACTATAAGAGAATTATGCAGTGCTGCCCATAACCATGAGTGATAATGCGGCCAACTTACTTCTGACAACCCTAGATCGCGACCGAAGGAGACTAACGCTTTGCACAACATGGGGGATCATGACTGGGGTCTAGATCGTTGGGAACCGGAGCTGAATGAAGCCATACCAAACGACGGAGCGTGACACCAAGATGCCTGCGCAACCCAACAACGTTGCGCAAAACTATTAAACGCGAACTACTTACTCTAGCGGTCTCCAGCAACAATTAATAGACTGGATGGAGGCGGATAAAAGTTGCAGGACCACTTCTGCGCTCGGCTTCCGGCTGGCTGGTTGATGCTGATAAATCTGAGTAAGTCAGCGTCCAGTATCATTGCAGCACTGGGGCCAGATGGTAAGCCCTCCCGTATCGTAGTTAGCGACGGACGGAATCAGGCAACTATGGATGAACGAACGACAGGATGCTGAGATAGGTGCCTCACTGAGATTAAGCATTGGTAACTGTCAGACTCAGTTACTCATATTTAGATTGATTTAAAATCTATTTGGATTGTCCGTAAAGGATCTAGGTGAAAGTACCGTCGATAAATCGCGGGCCGCTGTACTGCGTGCACGCAGTTGGACTGTTGTGATATGCCATATGCAGTGTGTCCGGGTTCCTGAGCTTCTGCTTGCTGCTTAGTTGAGTCGCCAGGCAGTCATCATGTATGTACTGTACATGATTCGTCCGGTGTGAGCACTACATGACGAGTGCAGAGATTTCGTCTCCATTGATATCGTCTGTCATGAC
>be5d16f8-fd99-4480-a22a-5ba397db44e3_Basecall_2D_2d bg_rmckiernpro_alis_GG_flowcell5_run2_2016_04_06_1252_1_ch116_read439_strand_twodirections pass\bg_rmckiernpro_alis_GG_flowcell5_run2_2016_04_06_1252_1_ch116_read439_strand.fast5
CTTTCTTTGGTGCTGATATTGCTTCGATCTGAGACGCTGTATTGCGACGAATGCCACGTTGTCGCAAGTGTCTTACGTGGGTTAATGTCGTCTGTGAAGTGCCCGTCGTGAGTTCGTCATCCGCGCATGATTCAGATGGTCTTGGGCAATCGGTTTGCTTGTACCGGCTGTTTGGCGTAGCATCCCCACTTGAATTCAGGATCCACGCGCGGTTATCCACAGAATCAGGGGGATAACGCAGGAAAGAACAAGTTGAGCAAAAGCGGAGTAAAGCGAGAGTGAACCCAAAGGCGCGTTGCTGGCGTTTTTCGAGGCTCCGCCCCCTGACGAGCATCACAAAATCGACGCTCAAGTCGAGGTGCGGCGAATAGCGACAGGACTATAAAGATACCAGGCGTTTCCCCCTGGAAGCTCCCTCGTGCGCTCTCCTGTTCGTAACCTGCCGCTTACCGGATACCTGTCCGCCTTTCTCCCTTCGGAAGCGTGGCGCTTTTCTCAGCTCACGCTGTAGGTATCTCAGTTCGTGTAGGTCGTTCGCTCACGGCTGGTACCGTGGCACGAATCCCCCCGTTCAGCCCGACCGGGCTTATCCGGTAACTATCGTCTTGAGTCCAAACCCGGTAAGACACGACTTATCGCCACTGGCAATCCACTGGTAACAGGATACTTAGCAGAGCGAGGGTGGCCCTGAAGTTGCCCGAATTCTTGAGTGCTAACTACGGCTACACTAGAAGAACAGTATTTGGTATCTGCGCTCTGCTGAAGCCACCAGTTACCTTCGAAAGAGTTGGGTATTCGTATTGCCGGCAAACAAACCACCGCTGACTAGTTATTTTGTTTGCAAGCAGCAGATTACGCGAGCAGAAAAGGATCTCAAGAAGATCATTTGATCTTTCTACGGGGGTCTACGCTCAGTGGAACGAAAACTCACTACGTTAAGGATTTGGTCATGGACAGGTGGCACTACCTTCGGGAAATGTGCGGAAACCCCGCGGTCGTCCAAATACATTCAAATATGTATCCGCTCATGGCGACATACTGCATGATAAATGCTTCAATAATATTGAAGGAAGAGTATGAGTATTCAACATTTCCGTCGCCCTTATTCCCTTTTGCGGCATTTTGCCTTCCTGTTTTTGCTCACCCAGAAACGCTGGTGAAGTAAAGATGCTGAGTCAGTTGGGTGCGCCGATATCTATTACTAAACTGATGCTCAAATGCCTGAGTGCCAATCCTTGAGTTTCGCCCCGAATGTTCCAATGATGAGCACTTTTAAAGTTCTGCTATGTGGCGCGGTATTATATCCCGTATTGACGCCGGGCAGGATCGGTCGCCGCACATACACTATTCTCAGAATGACTTGGTTGAGTACTCACCAGTCACAGAAAAGCATCTTAACAGCTTGGCATGACAGTAAGAGAATTATGCAGTGCTGCCATAACCATGAGTGATAGCTGCATCCAAGTAATATTATTCTGACAACGATCGCAGGCGCATATCGCTTTTTGCACAACATGGGGGTCAAGCTGTAAACTCGCCTGGTGATCGTTGGGAACCGGAGCTGAATGAAGCCGTACCAAACGACGAGCGTGACACCACGATGCCTGTAGCAATGGCAACAACGTTGCGCAACACCTATTAACTGGCGAACTACTTACTCTAGCGCTTCCCGGCAACAATTAATAGACTGGATGGAGGCGGATAAAGTTGCAGGACCATTCTTAGGTAACCTTCCGGCCTGGCTGGTTATTGCTGATAAATCTGGAGCCGGGCCGAGAGCGTGGGTCCCGCGGTATCATTGCAGCACTGGGGCCAGATGGTAAGCCGCGGCGTATCGTAGTGTATTATCTACACGGGGAATCGGCGAGGGACTATGGATGAACGAAGAAATAGACAATCGCTGAGATGTCCGCCTCACTGATTAAGCATTGGTAACTGTCAGACCAAAGTTTTATACTCATATACTTTAATTGATTTAAAACTTCATTTGATTGTCTAAAAGTTAGTAAAGGCGTATACCGGCGAGTTACGGTTTGTGGATCCGGCTTGACTATGCAGTGCACTAGTTAAATTCGTATATGGTTTGTCGGGTGTCTGCTTCTACAGGCTGCTATCTGGGTCGTCCCCAGTCGATATTAAGTCCGGGCAGTCAGGCGAGCCGTATTGCACATTTGTTTGTAGCCGGAGTATGATAGTAGCAGGTTGAACCCGTGGTTAGAGC
>5f4e67ef-7109-40f9-afc5-80b5b74e539e_Basecall_2D_2d bg_rmckiernpro_alis_GG_flowcell5_run2_2016_04_06_1252_1_ch116_read480_strand_twodirections pass\bg_rmckiernpro_alis_GG_flowcell5_run2_2016_04_06_1252_1_ch116_read480_strand.fast5
GCTTCTGTTGGTGCTGCAGTGCTCTGTACTGTGGGTTAATGTTGTCTGTGATCGCCGTCGAGTTCGTCATCATGCGCATGATTCAGGTGGTCCTGGAGATCGTTGCTTGGACCGGCTGTTTGTAGCTCCATCTAGATGCGAATGCCTAGGGGCACCCCGGTCCAATAGAATCAGGAGATAACGCAGGAAGAAATGTGAGCAAGGCCAGCAAAAGGCCAGGAACCGTAAAAAGGCCGCGTTGCTGGCATTTTTCGAGCGGCTCGCGCCCCTGACGAGCATCACAAAATCGACGCTCAGTCAGAGGTGGCGAAACCCGAAGGACTATAAAGATACCAGGCGTTTCCTGGAAGCTCCTCGTGCGCTCTCCTGTTCCATCGCTGCTGCACATCTACCTGTCCGCCTTTCTCCCTTCGAGGAATCGTGGCGCTTTCATAGCTCAACACGCTGTAGGTATCTCAGTTCGATGTAGGTCGTCCGCTCCAGCTGGCTGTGCACGAACCCCCGTGCCCAGCCGCCATGAACTGCGTCCCGGTAACTATCGTTATGAGTCCAACCCGGTAAGACACGACTTATCGCCACTGGAGCAGCCACTGGTAACAGGATTAGCAAGAGCGAGGTATCCCGGTGCTACAGAGTTCTTGATGGGTGGCCTAATACGAGCCACGAATAAGTATTATATCTGTAAGCTCTTAGCGGGCACCCAGTTACCTTCGGAAAAGAGTTGGTAGCTCTGTAACCCGGCAAAACAAACCACGCTGGCTTATTTGTCTTTGTTTGCAAGCAGCAGATTACGCGCAGAAAAGGATCGCAAGAACAAATTCTCTTTGATCTTTCTACGGGGTCTGACATCGATCGAAACGAAAACTCCACGTTAAGGGATTTTGGTCAATGACAGGTGGCACTTTTCGGGGAATGTGCGCGGAACCCCTATTTGTTTATTTTCCAATACATTCAAATATGTATCCGCTCATGAGACAATAACCCTGATAAATGCTTCAATAATATTGAAAGGAAATAGTGCTCGGTCGCTGTCACGCCAAAGTCTTCCGGTTTTGCGGCATTTTGCCTTCCTGTTTTGCTCACCAGAAACGCTGGTGAAAGTGAACATGCTGAAGATCAGTTCTAATCGAGTGGGTTACCGACTCGATGCAAACAGCGGTAACCATCCTTGAGAGTCTTTCGCCCAGAATAGTTCCAATGACGGCACTTTAAAGTTTCTGCTATGTGGCGCGGTATTATCCCGTATTGACGCCGGGCAAGAGCAACCGGTCGCGCATAAGATTCTCGAATGACTTGGTTGAGGTACTCACCAGTCACAGAAAGCATCTTACTGGATGGCATGACCGGTACAGCCAAATTATTGCATTGCCTTCAGACTATCTCATAGTCATAACAATGGTGGACTATGCCTGTAAATGATTGTGACCGTGGACGAGCCGAGGCACTGGCCCTCTTTTGCACAACCGGGGGATCATGTAACTCGCTTGATCGTTGGGAACCGGAGCTGAATGAAGCATACCGAACGACGAGCGTGACATACGATGCCTGTAGCAATGGCAACAACGTTGCGCAAACTATTAACTGGCGAATACTTTACTCTAGCTTCCCACGTAACCAAACAATTGGCACTATACGGATGGCGCGGATAAAGTTGCAGGACCACTTTGCGCTCGGCCTTCGCCTGGCTGGGCTCTATTATTCTGATAAATCTGGAGCCGGTGTATCCGTAGTCCGCGGTATCATTGCAGGGACTCCAGATGGTAAGCCCTCCGTATCGTAGTCTGACACGACGGGGAACGAGCTCCTCATGAAATAGACAGATCGCTCCAGATAGGTGCCTCACGGATTAGAGCATTGTAACTGTCAGACCAAGTTTACTCATATATACTTTAGATTGATTAAAACTTCATTTTGAACGTCTAAAGGTTCAGGTACAAAGATCGTTGGATCTCGAACGCTGTACTGCAGTGCAGGGTTGACTGCCTTGATCGTCGCTCTGTGCTTCCTCACGGGGTCCGTAGCTGTAAATCGTGCGCAGTCAGTGCGGTCGGATATGCAGTCATCCGAGCGTGTATTGCACACATTTGTTTGGCGCGACCTGTCAGCCGTGAGTACCCCGTTAGTGCCGGTACGTTCTGATGT
>30b46c50-39fe-4f75-bb5b-a961ead72d92_Basecall_2D_2d bg_rmckiernpro_alis_GG_flowcell5_run2_2016_04_06_1252_1_ch116_read588_strand_twodirections pass\bg_rmckiernpro_alis_GG_flowcell5_run2_2016_04_06_1252_1_ch116_read588_strand.fast5
TTGTTCTGTTGGGTCATGGTTAATTCTCCCCCACCAGCATCCGAAAGCAGGTATCCGGGGACTGAACCCCAGGATCTGCTAGCACAGAACCACTGAGTCCGCTTTCAGCACGGTACGAGAAAGCTCGATCCCTTACCGGACTCATGGGATCGCCACCAGCGTATGGAGTTCCTCCTCGACGGGTTCGACGGCACCAAAGCATTTGCCAGCTCTGGGCCGACGAAGACAATTACCCTTTAGCGATCAGGCCGCGCTTACGAGGAGGACCCGGCAGAGGCGCGACTCTGTTCATATCATCTACGACCATGCCGTAGAGAGGCATCGGTGCGGCTTACCGGCCGACCATCGATGAGATGTTTGGGTTGCGGTTTGACGAGGAGGACGAGTCTGCGCTCGACTCCAAGCTTTGACCGGTTAAACCCAGGACTGGCCCTGAATCTTACTGAGGATAAGCTTTAGATTTTGTGATGACGTAAATAAGTACATATTACTTTTAAGCCAAGACAGATTAAGCATTAACTTTACCCTTCTTTTCTAAGTTTCAATATTAGTTATCACTGTTTAAAGTTATGAGAACGTCGGCGGTTAAATATTACGGCGTGAACGGTCCCAGCAGTTAAGTTCAGCGAATGATCGGCTTTAATTGCATTAATGGACAAGTTCTTTCCCGCAATTTTCTTTTCTATTACTCTGCCTCCTCTAGTACACTCTATTGTTTGCCTCGGTAATGATTTTCAACTTTTTCCACCTAGCGGATGTAACTCTTTTCTTAGCGATTGGCATTATCACATAATGAATTATACATTATAAAGTAATGATTTCTTCGAAGAATATACTAAAAGTGAAGCAGGCAAAATAAACGAAGCAAAGTGACAGAGCAGAAAACGGGCCGACTAGTGATCACAAATGAAACCAAGATTCAGATGCAGTGCTCTTTAAAGTGGTCCCCTAGCGATAGAGCACTCGTATTCCCCAGAAAAGAGGGCAGAAGCAGTAGCAGAACAGGCCACAAGATCGCAAGTGATTAACGTCCACACAGGTTAGCCATTCTGGACCATATGATACATGCTCTGGCCAAGCATTTTCCGGCTCTGCTAATCGTTGAGTGCATTGGTGACTTACACATAGACGACCATCAAGTAAGGACTGCGGGATTGCTCTCGGTCACGTTGAAGAGGCCCTAGGGGCCGTGCCATGCGGCACGTTTGATCACAGTGCACGTGGATGAGGCACTTTCCAGAGCGGTGGTTGGTACTCTTCGAACAGGCCGTACGCAGTTGTCGAACTTGGTTTGCAAAGGGAGAAAAGTAGGTGTACTCTCTTGCGAACTGATCAGGCATTTCTTGAAAGCTTTGCAGAGGGCGTGACGCCTCACGTTAATTGTCTGCGAGGCAGAATGATAGATCGAATACCGTTTTAAAGCTTGCCATTTACGACGCAGCGCCCAATGGTACCAACGATGTTCCCTCCACCAAAGGTGTTCTTATGTAGTGACACCGTAACCATTTAAAGCTGCTGCATACGATATATACATGTGTATATGTATAGGGCGAATGTCAGTAAGTATGTATACGAACAGTATGATACTGAAGATGACAAGGTAATGTGGCATCATTCTATGGGTTCGTTGAACGAGGCGCGCTTTGCTTTCTTTTGCTTTTCTTTTCTCTTGAACTCGACGCAGGTATCCAACGAAGCATATCGTGCTTCATTTTGTGAACAAATTGCAACGCGAGAGCGCTAATTTTCAAACAAAGAATCTGAGCTGCATTTGGTAAGAACGAATGCATACTGAAAGGGGCCGTCCAACGAAGAATCTGTTGCTTTTTGTAAAACAAAAATGCAACGAGAGCGCTAATTTTTAAACAAGAATCTGAGCTGCATTTTACAGAACAGAAATGTGGAACCCCGCTATTTTACCAACAAAGAAATCTATACTCTTTTGTTCACAAATGCATCCCGAGCGCTATTTTCTATAACAAAGCATCTTAGATTACTTTTCTCCTTTGTGCGCTCTATAATGCAGTCTCTTGATGATTTTGCACATCGTGAACTTACAGAGGGAAATACGAGGATTTGGTCTATTTTCTCTTCCATAAAAAGCCTGACTCCACTTCCCGCGTTACTGATGTGTACTAGCGAAGCTGCGGGTGCATTTTTTCAAGTAAGGCATCCCCGATTATATTCTATACCGATGTGCAATGCGCAGAGACCTTTGTGAACAGAAAGTGATAGCGTTGATGATTCTTCATTGGTCAGAAAATTATGAACGTTTCTTCTATTTGTCCTACTACGTATAGGAAATGTTTACATTTTCGATGGTTTTCGATTCACTCTATGAATAGTTCTTACTACAATTTTTGTCTAAAAGAGTAATACTAGAGATAAACATAAATGTAGAGTCGAGTTTAGATGCAAGTTCAAGGAGCGAAAGTAATGGGTAGGTTATAGGGATATAGCACAGAGATAGCAAAGAGATGATGTTTAGCAATGTTTTGGGCAGCGGTATTCGCATATTTAGTAGCTCGTTACAGTCTGCGGTGCGTTTTTGGTTTTGAAAGTGCGTCATCAGGGTGTTTTGGTTTTCAAACTAGATGGAAGTTTCATAGGTCACTTTCTAGCGCGATAAGAATTCCCGAGCGGCGCGTGTTACCAACCAATTAACGATTCTGATTAGAAAAACTCAGGCATCAAATGAAACTGCATTTATTCATCAGGATTAGATACCATATGTCGAAAAAGCCGTTTCTGTAATGAAGGAGAAAAACTCACGAGGCAGTTCCATAGGATGGCAGATCTTAGTATCGGTCTGCGATTCCGACTCGTCCAACATCAATACAACCTATTATTCCCCTCGTCAAAATAAGTATCAAGTGAGAAATCACCATGAGTACGACTGAATCCGGTGAGAATGGCAAAGCTTATGCATTTCTTTCAGACTTGTTCAACAGGCCAGCCATTACGCTCGTCATCAAAATCAAGCATCAACCAAACCGTTATTCATTCGTGATTGCGCCTGAGCGAGGCGAACGAATGGCACTGTTGTAAAGGACAATTTTACAAACAGGAATGAATGCATGGCGCAGGAACACTGCCAGCGCATCAAACAATATTTTCACCTGAATCAGGATATTCTTCTAAAACCTGGAATGCTGTTTTCCTCCAGCGGTACGCAGTGGTGAGTAACCATGCATCATCAGGAGTACGGATAAATGCTTGATGGTCCTAGAACGAATAAAATTCCGTCAGCCAGTTTAGTCTGGACCATCTCATCTGACATCATTAGCAACGCTACCTTGCCATGTTCAGAAACAACTCTGGCGCATCGGGCTATTTCCATACAATCGATAGATTGTCGCACTAATTGCCAGGACATTATCGCGAGCCCATTTATACCCAATAAATCAGCATCCATGTTGGAATTAATCGCGGCCTGAGCAAGACGTTTCCCGTTGAATATGGCTCATAACACCCTTGATCTACTGTTTATGTACGGCATAAAGTTTTATTGTTCATGATGATATATTTTATCGTACCGATGACATGAGAGATTTTGAGACACAACGTAATTGTTGTGAAGTAAATCGAAAACTTTGCTGAGTTGAAGGATCAGTCACTTGACCAAACCCTTGACGTGAGTTTCGTTCCACTGAGCGTCCAACCGTCGAAAGATCACGATCTTCTTGAGTCAAGCTTTTTTCTGCGCGCCGTTCGTTGCTTTAACAAAACCACGCTACCATCATTATTTATCGTTGCCATCCAAGAGCTACCAACTCTTTTCCGAAGGTAACTGGCTTCAGCAGAGCAGATACCAAATACTGTTCTCGTCACGTAGCCGTAGTTAGGCCACCATTCAGAATACTCTGTAGCACCGCCTACCAGCCTCGGGCTCTGTTAATCCTCGTAAATCAAAGTGTAAAGAACAAAACGTGGCGTCTTACCGGGTTGGACTCAAGACGATAGTCCGGATAAGGCGCGAGCGGCTGTCGGGCTGAACGGGGGTTCGTGCCACACAGCCCATTGGAGCGAACGACCTACGAAACTGAGATACCTACAGCCCCGTACTATGAGAAAGCGCCACGTTTCCCGAAGGGAGAAAGCGTCAAAGGTATCCGGTAAGCGGCAGGGTCGGAACAGGAGCGCACGAGGGAGCTTCCAGGGGGAAACGCCTGGTATTTATAGTCCTGTCGCTTTCGCCACCTCTGACTTGGCTTCGATTTGTGATGCTCGTCAGGGGGCGGAGCCTATGAAAAACGCCAGCAACGCGGCCTTTTACGGGTTTCCTGGCCTTTTGCTGGCCTGTTCACATGTTCTTCCTGCGTTATCCGATTCTGTGGATAACCGTGCGGCGCCGCCCCTAACGATCAGTTCTGGTTATGTCCTATAC
>3d521dd4-d5e7-4153-8fa4-7390a7485286_Basecall_2D_2d bg_rmckiernpro_alis_GG_flowcell5_run2_2016_04_06_1252_1_ch116_read58_strand_twodirections pass\bg_rmckiernpro_alis_GG_flowcell5_run2_2016_04_06_1252_1_ch116_read58_strand.fast5
CCCTGTTGGTGCTGATATTGCTCATCCAGCATTTTCAAACTGCAAAATTCAGAAAAGCCACGCGTGCACCTTTTCCCCTTCCAGTGCATTATGCAAATACCGCACGAGTCTTTGAAAAGTAACTTATAAACTGTATCAATTTTTATTAACAGCAAATAGATTCATAAACTATTCGTTAATAAATGTTCTAAACTATGATGAAAAAGCACCAGAAAGACTAATAATGCGGTTAAAGCAGCTCGATTAGGATCTTAGAGCTTGCTACCAGCTTTTCTCCTTCCTCCTTCTCTTGTGGTCACCAATGATCAACCGACGAAAGATCGTCACCACTCGGGCTCTTAGGAATGGCATCCACAAATCTGATACCTCCCTTCAACCACTTGTGACGAGCCTTGGTCCCAACATACTTCACGAGGCCCTGGGAAGTAATTCGTCCGATCCATGCGCTGGCTTCAAGACCATGGGTCTATTCTCCTGCACGATCATCCGCAACTCGATGACAGCACAGTCGCAGACATCGGGGTGGCGAGGGATATGGGCTTCGAGTTAGGGCAGGCGGAGACTTGCAACGTACTGTACGATAGACCTCTTGATCCGATCGACAATAAATACGTGCTCGATGCCCTTCGGCTTCTACGGATGACAGCCTCATCTCCGTACGCATCCATCCGTCAAATGTGGTGCGCGGTGGCTTTTCGTTGTTCAAATAGCCCGACGACGCTTGGGCTTCGACCACCAATTCGCCCGGTGAGTCGTACGTTGTAATTTCCTTGTTTTCAGCGTCACAATTCGTGCCTCGACTCCAGGGAGCAAAGCGCCGGATGAACCTAGCCAGATATCGTGCGGGTGGGTCGAGCTTACGACCGTGCATGTCTCTGTCAGACCGTATCCTTGGCGGATTACAAAGGTGTTCGGGTAGAGTTTGAGGAAATCGGCAGCTGTTGAGACCGAGGGGTGCCGCTCCCGTGAACATAGAAGTCACGGAACTCAGGTCATACTTGGAGCACACGTCTTGAGTGCCCATGGTGCATGATCACCCGGGTTACCAGGAAAGCGCATGATCTCTTGTACTGTTGGATGGCGTTCAGCCGTTAGATTCACGAATTTGGGGCGACGATTGTTTGGTCGCCTCGTATGCCCCAGCATGGCCAATGGACCACAAGAGCATAGATACTTAGGTATCCGGAAGGAGTCCAAGAGCATGCGATCGCAGGCTTCTTGAGGAGCATGTAGTTCTGTAGCCAAAGCCCGTGTATCTGAAGGGTATTGGCAATCACGTGAATCCCGTGAGATCAGCTCCTTTCGGCAATCCAGACGTTCCCACTTGAGTAGCACGCATGCTGTTCACGGGCACCTTTGCCACCCGCTCATCGCAATTCATCCACTGGCGCTCAGATTTCCCAGCCTGGGTCAGTTCGAAACGACTGTATCCTGCTGGAGGCTTGACTCCGCCAAGAAGCGCTGAGGTACATCGAAAGTAAGTAGATTCGTTCTTCGGTAGACCAGCTTTGGCTGCAGCTTCCAGTGAGATGGAGAGGAGAGAACACAAGTCACAAGGCCTTGGCCTTGAATCAAGCATGATGCGTCAGCTCGGCGGCGGAGTACTGATGCGTTGGCGGGGAGTGAGAACACCGCCCAGTCGTACGGGCCCAGAATAGGGTAAGGAATGGGACCTATCTTCAGGGCAAACACGGCTAATGTCTTATCCCCATTTATGATTCATTCGAGCCCAACCAAATTCGTCGATAGACTACGAGCCAGCGAGTCGACGCCGCGATTGGCTACTCTTTCGACACCGTATATGACTTCCCGGCGGTAATACCACAGGTGGCTGGGTCTCCGGGAGCTCCGGTTGCACTCGTCCATCTCTCATTGAGCATAAAATAATGTTACGGAATATTGTCGGAATTGGGTCCAATTGAAGCGGACTCCTTTGGAGGTAAAACCATAGATCCGTTTTTATTGTATTGATTGTTGTTTTGCGCTCTTTTGAACAAGATGTAGGAAAAGATAGAAAGAATAAATTAAGCGGAGAAACTCTTTCACCGCCTCATCTTAAGTATTGTATATGATAACTACATACGCACAAACACGTATGAGCTAGAATAACAACAGCCCAGGCGCGAGTAAACAACATATTAAATTAAACGCCTTCTTGTCAGTTGTTTGTTTGGTCTGGTCTGCATTTTCGCGCCCGAAAAGACGCTTTAGACGCGAAGCTCCCAGAACGTCCTGCCATACAAAATGCGAACTCTCTCGGTCTAGTACCACTTTCCCGTGTCCAAACGGGGGTTGTCCGTTCCAGCACTTCGCATTAAGCGCGTGAAACTATTGGCACTAAGGCTCCTACGGATGGGAGTTGGTCATTAGCGTTCATTATCGCCCAATGTGACGCACAATCACGGCTATGGCTCGTCAAACATAGTTTGCGTGATAACAGCGTGTTGTTCTCTGGGGCTTTGCTTCTTGACCGCAGTTGTATATAAATAATCTTTTCTTGTTCGTTGTTATAGGACCACTGTTCTGACTTCCACTTTGGCTTTGCACTGATTCTTCCCCTTTTTACTAAAGAATGCAGCAAACACTCCACGTTAGCTGTGTTGACACCTGATTTGGACTTTCTGTTTATGTTC
>25cde075-57a2-4608-a4bb-5e4020f5a819_Basecall_2D_2d bg_rmckiernpro_alis_GG_flowcell5_run2_2016_04_06_1252_1_ch116_read720_strand_twodirections pass\bg_rmckiernpro_alis_GG_flowcell5_run2_2016_04_06_1252_1_ch116_read720_strand.fast5
GTTGGTGCTGGGTTGCTGGACTGGCAATAATTGCAGACGAACGGTGAACAGGAAGAACGCATACCCATTGGGCATTAAAGATGCCGATTTGGGCGCGAATCTATTTATTTTGGCTTCACCTCAGACCTGCTCAGGGCCAGAAAGGAAGTGTTTCCTAGCCTTCTTGAATATTGATGTTGAGCTAAAAGCACGTGGCCTCTTAGCGAAGAAATTACCGTCATCATGTGATTTGTTTGCAAAGAACAAACTGAAAAGTGAGACACGCCGACTTCTCCTGTCATCCACTTGATTGCAGCTTCCAATTTCGTCTACACAACAAGTCCTAGCGACGGCTCACAGGTTTGTAACAAGCAATCGAAGGTTCGGAATGGCGGGAAAGGGTTGGCCATCACATGCTATGATGCCCACTGGATCTCCAAGAGCAAAGTTCGTTCGCTTCGTACTGTTACTCTTTCGACACAGGATCGTCCGAATCGTGACAACAGCCTGTTCTCACACACTTCTTCTCTAACCAAGGGGGTGGTTTAGTTTAGTAGAACCTCGTGAAACTTACATTTACATATATAGACTTGCAGCACGTGGTCACTTAAGAAGGCTATTTGGTCTTTTCTAAATTCGTAGTTTTCAAGTTCTTAGATGCTTTCTTTTCTCTTTTGGGATACTGAAGGAAGTGATTAACGTTACAACAAATATAAAACAAGATCAGCTGGCTTCACCCCCAAGGCCAATGTCCTAAGATCGACGTGTCTACGCCTCTGTTCGGCGACATCGGAGGAGAAGGCAAAGGTTGCCCGCGCGATTTGACGCTGCCTCGGGTAAGCAAGCTTCTTTACGGGGATTCGACCCCCTTGGATGTGAAGCGACTCTCGAATAAGACCAGGGAGTTCACTTTTCTATCACAGACGAAGAGAAGTGGGACCTCCAATTTCGCGCCTACAACAAGGAGCAGCAACAAGGGTGCCGTGGATACTACCTGTCCATCGTGCGCGAGACAGGCCGTCGAATCTTCTGCTACCTGAACCCAACTTCAAGCCCGACCACCCTCTCATCCAATCGAAGACTCCCACTCACGAGGTCAACGTGGCCGGACGAGAAGAAGCATCCGGGCTTTCTCGAGTCCAGGAGGCATCACTGGGATGTGTTCGGGCTCTCGTCTGTGCGTCGCTGCGAGGCTATGCTCTGGCGCTGGCAAGGAGGGAGGACTTCTGTCGCGCTTCGAACGCGCCGCCTGGCCTGTTCTGATTCGTTACCCGTACCTGAACCCCTACCCACCTGCCGCTTACAGACGGCGGAGGACGCACCAAATCGATTCACAAACGAACGCAAAATTGCCATTAAGTCGTCCTGTACCAGTCAGACGTGGCGAACCTGCAGGTGGGAACCGCGAGGGTTACCTCGATATCGAGGCGGACGACAACGCCTACCATGGTCAATTGCGGCAGCTACATGGCACACATCACCAACAACTACTACCCGCTCCCATCACCGGGTCACCTGTGAACGAGGAGCGCCAATCCTCTCCGTTCTTCGTCAATCTGGGATTAATGATACCGTCCAGCCGTGGGATCCTAGCAAGGAAAGACGGCAGGACGGCAATCAGCGGCCAATCTCGTACGGCGACTATCTGCAGAACGATTAGTTAGTCTAATCAACAGAACGGCCAGACAGGTACGATCTAACTCGAGATTGAATGAATTGGCAAATGGATAGTAATTTTCTTTCTCTTTCTACATCCCTTTACGCTAAATAATAGTTTATTTTATTTGAATATTTGACCTTTATATACGTATAGACTATTATTTATCTTTAATGATTATTAAGATTTTATTAAATTCGCTCCTTTTGATCCCTTTATGCAGTTTTTCCCATTCGATATTTCGTTAGTGTGCTGAAACAACGTTTAGGTTTATA
>6c38c783-e0eb-4fc0-8d1a-975c440a8f61_Basecall_2D_2d bg_rmckiernpro_alis_GG_flowcell5_run2_2016_04_06_1252_1_ch116_read833_strand_twodirections pass\bg_rmckiernpro_alis_GG_flowcell5_run2_2016_04_06_1252_1_ch116_read833_strand.fast5
CGTGCTGATATTGCTGATGCACACACTGGCTTAAGATGACAACTGATCCCAACATCAGATGACCCAAGGTCACCTCTTATTAACTCCTAGACGTTTGATCCTTCGACACCATGGCTCTGTTGAACTTTTATCTGAGAGGAAAAGGGAAGGAAAAAGAAAGAAACTTCCTTTATTTATTTGTCTTAACCACAACACAATGCAATAAGAGATGCAATATAATATCAAAGCCAATATCTATGTTGCCGTACGTAACGGACCGAGGAGTATACAATTTATGTAGTAAATAGCTTTTCTTCTGCGAGTTGCAAGAAATAAAGACTCCGATTGCGCATCGCCAGAATAAATTTCACAACCACACTTTTGGCTGAACTTTTATTACCTGATTAAACAGAGAGAGAAAAGTAGAGGTCAAATTTTAAGCAAACTAAAGGACTGCAAAATCACGTGCTGAAAATCTAACATAAGGGTTAAGATTAGAGTTTATAGGACTTGTTTTGTAATATTCAAATACGAGCTAACCCTACTGATTTCAATTAGGTCTAATTTAGGGTTGAGCTGCACTGAAATTTCGGAAATTTTGGGTTATTTTAAATGAGACAGAAGAACTACAGAGATACGTTCTTCAGACTTTAAAGCTTATCTCCAAAGAATTGGTCAAGAAATCATCCTAGAAAAGCGTTTGCTCACTGGATCTAATCACATAGAGTGCTGAAACGGCAGAAAGATCAGCTTGCTTCACATCCTCTGTCAAGGCACTCCTTTGAAATCGGCTACGAACATGGCTCTGCTGCCAAAGCCGTGAGCCAGAAAGCATACTTGATTCGCCGTCGATCGCTGAGGAAAACGAAGAAGACGGACGAAGAGGATGGCAACAGGTACCCGCGCAACTGGCGCGCGTGAGGAAAGATGGCCCAAATACTACGAGGGAGATTCGCGGTATTGCAAGGGCGCTGAACGCGATGTCTCCGAGATGTCCATGCTTAATACCCGCACGGAATTGCATACGGGCTCAAGGCAGCCCGTGGATCCATGCACCACTGCCTATTGTCAACTTCCAAATGGAGCCCTCCAGGGCCAAAACTGGGATTTCTTTCTGCCACCAAAGAGAACCTCGATCCGGTCAACGATCCGTCAGGCCGGATTCCACCATCAATTCATAACCGAGGCTGGAATCATCGGGAAATGGTTGGATTTAACAGTGCGGGGTCGCCGTCAATTAAGACGCTTTCACCTTCAGGGTCTTCGACCCACCGAGTTCCTTCTGTTCTGATTGCCTCCGCATAGCGCTCGAAAGCACTTCTCCTTCTACCCCCGAGCACTGGATTCGTGGAGCAAGGCGGAATGCTCATGCTTTTATCATGGTGGGCAATGGGCACGAGGAGCATTTGGTTTGGAATTCTCCCACCAGCATCCGACCGCAGGTGCTCGACGGCGAATGGTAGGATGGTGCACAAGAGTAACCACTGCTGCTTCAGCACGGCAAAATGAGAAAACAAGTTACCTCGATCTTACCGGACTCATGGAATCGCCAGCAGCGTATGGAGTTCCTCGACGGGTTCGACGGCACCAAACAGGCATTTGCCCAGCTCTGGGCCGACGAAGGACAATGACTGGGCCTGTCGCATCTGCCGCGCTTACGAGGAGGGCAGAGCGGCAGAGGCGACTCTGTTCAATATCATCTACGACCATGCCCGTAGAGGCAACGTGCGGCTTGGCCGGGCCGACCAACCCTGATGAGATGTTTGTCATGCGGTTTGACGAGGAGGACGAGAGGTTATGCGCTCGACTCCAAGCTTTGGATCCTAACTCGAGATAAAGCAATCTTGATGAGGATAATGATTTTTAGATTTTGATGACGTAAATAAGTACATATTACTTTTGCTCATAAGATAAGATTAAGCATTAACTTTACCCTTTCTTTCTAAGTTTCAATATTAGTTATCACTGTTTAAAGTTATGGCGAGAACGTCGCGGTTAAAATATTACCCTGAACGGCTGTAAAACCATTTCTGTTTTA
>1187d50e-f7ea-4518-85a0-878132a5f165_Basecall_2D_2d bg_rmckiernpro_alis_GG_flowcell5_run2_2016_04_06_1252_1_ch116_read90_strand_twodirections pass\bg_rmckiernpro_alis_GG_flowcell5_run2_2016_04_06_1252_1_ch116_read90_strand.fast5
AGAACTTTTCTGTGCTGATATTGCTAATTCGCCGAAAGTGGGATGGTAGAGCCAAACAGCCGGTACAAGCAACGATCTCCAGGACCATCTGAATCATGCGCGGATGACACGAACTCACGACGGGATCACAGACATTAACCCACAGCAAGATCCATGCGACAACGTGGCAATTCCTGCAATACCGTCTCACTGAACTGGCCGATAATTGCAGACGAACGTGTGAGTGTTGCTTGGCTTCTTTAGTAAAAGGGGAAGAACAGTTGTACGCATAAAGTGGAAGTCACAAAACAGTCGTTAGTAAAGAACAAGAAAAGATTATTTATACAACTGCGGTCACAAGAGCAACGCGAGAGAGCACAACGCTGTTATCACGCAAACTATGTTTGACACCGAGCCAGCCGTGATTGTGCGTCACATTGGGCGATAATGAACGCTAAATGACCAAGCTCTCCCATCCGTAGGAGCCCCTGCTCGGCGTGCCATACGTTTCACCGCTTAATGCGAAGTGCCGGAACGGACAACTGTGGTCGTTTGGCACCGGAAGTGGTACTAGACCGATGCATTTGACCCGGCAGACGTTCTGGGGGGTTCGGCGTCTAAAGCTTTTGGGTGCGCGAAATGCAGACCAGACCAGAACACGACAACATGACAAGAAGGCGTTTAATTTAATATGTTGTTCACTAGGCCTGGGCGGTTGTGCTCGTCAGGCGATACATACGTGTTTGTGCGTATGTAGTCTATCATATAAGTATATTAGGATGAGGCGGTGAAAGAGATTTTCGCTTAATTATTCTTTCTATCTTCCTACATGGTTCCACGCACCTAAAAACAACAATCAATACAATAAATAAGCTGCTCGTCAGCCCCAAGGCCAATGTCCTCCCAAGTGAAACGTGCTCCTCGTTTCCAACATGGAGGAGAAGATGAAGGTTGCCCGCTTGGCTTACGCGGGGACCTTCTTCTACGCGGTCAACCACGGTGTCGACGTGAAGCGACTCGAACAAGACCAGGGAGTTCCACTTTTCTATCACAGACGAAGAAGTAATAGGAGTTACGCGCTACGGGGGCGACACAATGAAGTTAAAGATTCACGGATACTATACTGTCCATTCCGGAGAAAAAGGCCGTGGAATCCTTCTGCTGAAATCGCAACTTCAAGCCCGACCACCCTCATCCAATCGAAGACTCCCACTCACGAGGTCAACGTGTAGATGACGAGAAGAAGCATCCGGGCTTCCGCGTTGAGGCGATACCGGTGTTTCCTGAACGTGCCTTGCTGCGAGGCTATGCTCTGGCGGGCAGGAGGAACTTCTTTAGCCGCCACTTCAAGAAGGAAGACGCGCTCTCCTCGGCTTTGTTCTGATTCGTTACCCGTACCTGAACCCTACCCACCTGCCGCCATCCGACGGCGGAGGACGCACCAAATTGAGTTCGAATGGATGAGGACGTCGCTCGTCACCGTCCTGTACCAGTCAGACGTGGCGAACCTGCAGGTGGAGATGCGCCGAGTTACCTCGATATCGAGGGCGACGACAACGCCTACCTGGTCAATTTTCGGCAGCTACCGGCACACATCACCAACAACTACTACCCCGCTCCATCCACGGGATCGGTAACGAGGAGCGCCATGCCTCCCGTTCTTCGTCAATCTGGGATTTATCTACTGACCGTCCAGCCGGGCGTAAGGGCGAGACGGCAATAGTTACCGGCCAATCTGAACCTAGCGACTATCTGCAGAACGATTAGTCCGTGGATCAACAAGAACGGCCAGACATGAGGAATCTAACTCGAGATTGAATTGAATTGAAATGATAATCAATTTTTTCTTTTTCTCTTTCTCTACATCCTTTACGCTAAATAATAGTTTATTTTATTTTGAATATTTTATTTATATACGTATATATAAGACTATTATTTATCTTTTAATGATTATTAAGATTTTATTAAAAATTCGCTCCTCTTTTAATGCTTTATGCAGTTTTTCCCATTGGATATTTTCGGTTAGCTGCCAATGAGACGACGCGTATATCACGGCTCATCATGCGCCAAACAAATGTGCAATACACGCTCGGATGACTGCATCAGATGACCCGCACTGACTGGGACGGGATCCACCCACTCCGTGAGAGAAGCAGACAGCAGGATTAAGGCAGTAACTAGTGCACTGCAGTAAAGAGCCGCGATTATCAAAGGATCTTCACCTAAATCCTTTTAAATTAAAATGAAGTTTTATAAATCAATCTAAAGTATATGAGTAAATATTGGTCTGACAGTTACCAATGCTTAATCAGTGAGGCACCTATCTCAGCGATTTATTTCGTTCACCTGAGGTTGCCTGACTCCCGTCGTGTAGACTACGATACGGGAGGGCTTACCATCTGGCCCCAGTGCTGCAATGATACCGCGGGACCCACGCTCACCGGCTCAGATTTATCAGCAGTGAACCAGCCAGCCGCAGGGCCGAGCGCAGAAGTGGTCCTGCAACTTTATCCGCCTCCATCCAGTCTATTAATGTTGCCGGGAAGAGCGATAAGTAGTTCGCCAGTTAATAGTTGCGCAACGTTGCCATTGCTACAGGCATCGTGATCCGCTCGTCGTTTGGTATGGCTTCATGCATATCCGGTTCCCAACGATCAGGCGTGATCGGATCCCCATGTTGCAAAAGCGGTTAGCTCCTTCGGTCCTCCGATCGTTGTCCGAAGTAAGTTGGCCGCAGTGTTATGATGCGCTGATTGGGCAGCACTGCATAATTCTGATCGTCATGCCATCCGTAAGATGCTTTTCTGTGACTGGTGAGTACTCAACCGATTACCTGGTTCGTAGAATAGTGTATGCGGCGACCGAGTTGGGTTGCCAGCGTCAATACGGGACTAACCCCACCACGAGCAGATTTAAATGCTCATCATTGGAAAACGTTCTGTGAGCAAAACCCTAATCTGTAGGGTTGTTGAATCCGTTTGCCGTAACCCCACTCGTGCACCCAACTGATCTTCAGCATCTGTCTATTCACCAGCGTTCTCGGGTGAGCAAAACAAAGGAAGGCAAAATGCCGCAAAAAGGAATAAGGCGACACGGAAATGTTGAATACTCATACTCTTCCTTTTCAATATTATTGAAGCATTAATGTTTGGTTATGAGCGGATACATATTTGATGTATTTACAAAATAACAATAGGGGTTCCGGCACAATTCCCCGAAAGTGCACCTGTCATGACCAAAACCCTTAACGTCCATTTTCGTTCCACTGAGCGTCATCGATCAGAAAAGATTACACGGATCTTCTTGAGTACCCTTTTTATGCGCGTAATCTGCTGCTTGCAAACAAAGATGCTACCAGGGCCAGGTCATTTTGCTTTTAAGGGATCAAGAGCTACCAACTCTTTTCCGAAGGTAACTGGCTTCAGCAGGGCAGATACCAAATACTGTCTTCTAGTGTAGCCCGTAGTTAGGCCACCACTTCAAGATACTGTAGCACCGCCTACATACCTCGCTCTGCTAATCCTGTTCATGATGCTGCCAGTGGCAAGTCGTGTCTTACCGGGTTGGACTCAAGACGATAGTTACCGGATAAGGCGCAGCGGTCGGAACCCTATCCACAAAGCTGAGCTGAATTTAGAGCGAAACCAAGTAGTACGGGAACTGAGATACCTACAGCGTAGCTATGAGAAAGCGCACGGTCCCGAAAGGGAGAATAAGGCGGACAGGTATCCGGTAAGCGGCAGGGTCGGAACAGGAGGGATTCCGAGGAAACGCCTGGTATCTTTATGTCCTGTCGGGTTTCACCCTCTCGTAACTTGAGCGTGTCGATTTTGTGATGCTCGTCAGGGGGCGGAGGCCTATGAAAAACGCCAGCAACGCGGCCTGTCCGGTTCCTGGCCTTTGCTGGCCTTTTCATCTACATGTTCTTTCCTGCGTCTGCCCCTGATTCTGTGGATAACCGCTGTCGAACTCGACAGCACAGAGTTGCTGAGTCGTCGTCC
>9c475928-d141-4071-bc10-3dc17098773b_Basecall_2D_2d bg_rmckiernpro_alis_GG_flowcell5_run2_2016_04_06_1252_1_ch116_read933_strand_twodirections pass\bg_rmckiernpro_alis_GG_flowcell5_run2_2016_04_06_1252_1_ch116_read933_strand.fast5
TATGTTCTGTTGAGTTGATATTGCTAATTCGCATCTAGATCGTAGAGCCACAAACAGCCGGTACAAGCAACACGTGACCTCCAGGACCATCTGAATCATGCGCGATACGAACTCACGACGGCGATCACAGACATTAACCCACAGTACAGACACTGCGACAACGTGGCAATTCGTCGCAGTAACCCGTCTCACTGAACTGGCCGATAATTGCAGACGAACGTACCCAACATCAGATGACCCAAGGTCCACCTCTTATTAAAGGACGTTTGATCCTTCGACACCATGGCTCTGTTGAACTTTTATCTGAGAGAGGAAAAAGGAAGGAAAAAGAAAGAAACTTCCTTTATTTATTTGTCTTAACCACAACACACAATGCAAATAAGATGCAATATAATATCGACCAATATCTTATGTTGCTGATCCTGAGAAGGAATATACAATTTATGGTAAAATACCTTTCTTCTGCGAGTTGCAAGAAGGTAGAAAAGACTCCGATTGCGCATCTCAGAATAAATTTTGTGCACAACCACACTTTTGGCTGAACTTTTATTACCTATTGTTAAACAGAGAGAAATAGAGGTCAAAATTTTAAGCAAACTAAAAAAGATGCAAAATCACGTGCTGAATCTAACATAAGGGTTAAGATTAGAGTTTTATAGGACTTGTTTTGTAATATTTCAATACGAGCTACTGGCCTACTGATTTCAATTAGGTCTAATTAGGGTTGAGCTGCACTGAAATTTCGGAAATTTTGGGTTATTTAAATGAGACAGAAGAACTACAGAGATACGTTTCTTCAGACTTTAAAGCTTATCTCCACAAAGAATTGGTCAAGAAATCATCCTAGAAAAACACGTTTGCTCACTCGATCTTAATCACATAGAGTGCTGGAACGGGGCAGAAAGATTAGCTGGCTTCCACCCAAGGCCAATTTGGCAAGGGACGTGCGCCTTGTCACCCCTGTTCGCGACAATATGGAGGAGAAGATGAAGGATATTGCCCGCGCGATTGACGCTGCCTCGCGCGACACCGGCTTCTTCTACGCGGTCAACCACGGTGTACCCTTGAAAGCGACTCGAACAAGACCAGGGAACTCACTTTTCTATCACAGACGAAGAGAAGTGGGACCTCGGAAATTCGCGCCTACAACAAGGAGCACCAGGACCAGGTCACCGTGCCGGATACTACCTGTCCATTCCGGAGAAAAAGGCCGTGGAATCCTTCTGCTACCTGAACCCCAACTTCAAGCCCGACCACCCTCTCATCCAATGGCGACTCCCACTCACGAGGTCAACGTGTGGCCGGACGAAGAAGCATCCGGGCTTCCCAGTTCGCCGAGGCATACTACTGGGATGTGTTCGGGCTCCGTCTGCCTTGCTGCGAGGCTATGCTCTGGCGCGCTGGGCAGGAGGAGGACTTCTGTCAGCGCCACTTCAAGAAGGAAGACGCGCTCTCCTCGGTTGTTCTGATTCGTTGACAGTCTACTGAACCCCTACCCACCTGCCGATGCCGACGGCGGAGCCGGACACCAATTGAGTTTCGAGAATGGCATGAGGACGTGTCGCTCATTACCGTCCTGTACCAGTCAGACGTGGCGAACCTGCAGGTGGAGTCACCCCAGGGTTACCTCGATAATGAGGCGGACGAAAACTAGCCTACCTGGTCAATGCGGCAGCTACATGGCACACATCACCAACAACTACTACCCGCTCCCATCCACCGGGTCAAGTGGGTGAACGAGGGAGCGCCGATCCCCTCCGGGAGTCCTGTGTCAATCTGGGATTTAATGATACCGTCCAGCCGTGTAATGCTAGCAAGGAAGACGGCAAGACCCGGTACAGCGGCCAATCTCGTACGGCGACTATCTGCAGAACGGATTAGTTAGTCTAATCAACAAGAACGGCCAGACATGAGGATCCCTAACTCGAGATTGAATTGAAACTTGAAATCAATAATCAATTTTCTTCTCTTTCCCCATCCTTTACGGGACAACTAATAGTTTTTATTTTGCTTTTACGATATTTTATTTATACTCCCGTATATAGACTATTATTTATCTTTTAATGATTATTAAGATTTTATTAAAATTCGCTCCTCTTTTAATGCCTTTATGCAGTTTTCCATTCGATTTCTATGTGCCAATGAGACGACGGGGTCATCACGGCTCATCATGCGCCAAACAAATGTGTGCAATACAAAGCTCGGATGACTGCATGATAGAAGAAACAAACGCAGCAGGTTACACCTAAGCCTGTAAGAAGCAGACACCCGACGATCAAGGGCAAGTTACTGAGTGCACTGCAGGATCGCGGCCGCGATTATCACACGTACTCTTCACCTAAATCCGTGCGTAAATTAAAATGAAGTTTTAATCAATCTAAAGTATATGAGTAAACTTGGTCTGACAGTTACCAATGCTTAATCAGTGGCACCTATCTCAGCGAGTTACTGTCTATTTCGTTCATCCATAGTTGCTGACTCCCCGTCGTGTAGATAACTACGATACGGGAGGGCTTGACACCATCTGGCCCCAGTGCTGCGACTGATACCGCGGGACCCACGCTCACCGGCTCCGATTTATCAGCAATAAACCAGCCAGAGCCGGAAGGGCCGAGCGCAGAAGTGGTCCTGCAACTTTATCGCTCCATCCAGTCTATTAATTGTTGCCGGGAAGCTAGAGTAAGTAGTTCGCCAGTTAATAGTTGCGCAACGTTGTTCGCCATTGCTACGAGCATCGTGGGTGTCACGCTCGTCGTTTGGTATGGCTTCATTCAGCTCCGGTTCCACAACGATCAAGGCGAGTTACATGATCCCCATGTTGTGCAAAGCGGTTAGCCTTCGGTCGCGATCGTTGTCGAAGTAAGTTGGCCGCATGTTATCACTCATGGTTATGGCAACCACTGCATAATTCTATTACTGTCATGCCATCCGTAAGATGCTTTCTGTGACTGGTGAGTACTCAACCAAGTCATTCTGAATAGTGTATGCGGCGACCGAGTTGCTCTTGCCCGGCGTCAATACGGGATAATACCGCGCCACATAGCAGAACTTTAAAGTGCTCATCATTGGAAAACGTTCTTCGCGAAAAGCCAAGGATCTTACGGTTGGCGTACCGATTCAGCGATGTAACCCACTCGTGCACCCAACTGATCTTCAGCATCTTTTACTTTCACCAGCGTTTCTGGTAAAACAGGAAGGCAAAATGCCGCAAAGGGAATAAGGGCGACACGGAAATGTTGAATACTCATACTCTTCCTTTTCAATATTATTGAAGGATTTAAGAGGGTTATTGTCTCGAGCCGGATACATATTTGAATGTATTTTAGAAAAATAAACAAATAGGGGTTCTAGGGCACATTTCCCCGAAAAGTGCGCCTGTCATGACCAAATCCCTTGGACGGTGAGTTTTCGTTCCACTGAGCGTCAGACCCCGTAGAAATCAAAGGATCTTCTGCGGGCTCGTCTCTGCGCGTAATCTGCTGCTTGCAAACAAAACCACCGCTACCAGCGGTGAGTTCTGTCCGGATCAAGAGCTACCAACTCTTTTCCGAAGGTAACTGGCTTCAGCAGGGCAGATACCAAATACTGTTTCTTTAGTGTAGCCGTAGTTAGGCCACCACTTCAAGAACTCTGTAGCACCGCCTACATACCTCGCTCTGCTAATCCTGTTACCAGTGGCTGCTGCCAGTAGGAGTAAGTCGTGTCTTACCGGGTTGGACTCAAGACGATAGTTTACCGGATAAGGCGCAGCGGTCGGGCTGAACGGGGGGTTCGTGCACACAGCCCAGCTTGGAGCGAACGACCTACACCGAACTGAGATACCTACAGCGTGAGCTGAAAGCGCCACGCTTCCCGAAAGGGAGAAAGGCGGACAGGTATCCGGTAAGCGGCAGGGTCGGAACAGGGAGAGCGCACGAGGGAGCTTCCAGGGAAACGCCTGGTATCTTTATAGTCCTGTCGGGTTTCGCCAGCCTGACTTGAGCGTGTCAATTTTGATGCTCGTCAGGGAGCCTATGGAAAAACGCCAGCAACGCGGCCTTTTACGGTTCCTGGCCTTTTGCTGGCCTTTTGCTCACATGTTTCTTTCCTGCGTTATCCCCTGATTCTGTGGATAACCGTTCGATGCTAGGACCGATTACGGTTCTTTTAGTGATGA
>f7f1079a-d0d8-40cc-b370-dc8b2fd5c6c3_Basecall_2D_2d bg_rmckiernpro_alis_GG_flowcell5_run2_2016_04_06_1252_1_ch116_read962_strand_twodirections pass\bg_rmckiernpro_alis_GG_flowcell5_run2_2016_04_06_1252_1_ch116_read962_strand.fast5
TGACAGCGTTCTCTGTTGGTGCTGATATTGCTAATTCTCCCCACCAGCATCCGAAAGCAGGTGCTCGACGCGAATGTAGGATGGTGCACACCAAACTCCACTGCTTGCTTCAGCACGGCAAAATGAGAAAGGCTTGCGCTAACTTACCGGACTCATGGAAACTCACCAGCGTATGGAGTTCCTCCTCGACGGGTTCGACGGCACCAAACAGGCATTTGCCCAGCTCTGGGCCAAGACGAAAGACAATTATCCCTTTGTAGCATCTGCCGCGCTTACGAGGAGGGCAAGAGCGCAGAGGCGCGACTCTGTTCAATATCATCTACGACCATGCCCGTAGAGAGGCGGCAAACGGTGCGGCTTGGCTGATGAGACCATACAACCCTGATGAGATGTTTGTCATGCGGTTTGACGAGGAGGACGAGAGGTTATGCGCTCAACTCCAAGCTTTGTCCGATCCTAACTCGAGATAAAGCAATCTTGATGAGGATAATGATTTTTGAATATACATAAATACTACCGTTTTTCTGCTAGATTTGTGATGACGTAAATAAGTACATATTACTTTTAAGCCAAGACAAGATTAAGCATTAACTTTACCCTTTTCTTTCTAAGTTTCAATATTAGTTATCACTGTTTAAAAGTTATGAGAACGTCGGCGGTTAAATACTTACCCTGAACGGCTGAGCAGTTACAGAGATGTTACGAACCACTAGTGCACTGCAGTACAAACACAGTCCTTTCCACGCAATTTCTTTTCTATTACTCTTGGCCTCCTCTAGTACACTCTATATTTTATGCCTCGGTAATGATTTTCATTTTTCTACTAGCGGATGACTCTTTTCTTAGCGATTGGCATTATCACATAATGAATTATACATTATATAAAGTAATGTGATTTCTTCGAAGAATATACTAAAATGAGCAGGCAATAAAATGAAGGCAAAGATGACAGAGCAGAAAGCCCTAGTAAAGCGTATTACAAATGAAACCAAGATTCAATTGCGATCTCTTTAAAGGGTGGTCCCCTAGCGATAGAGCACTCGGATCTTCCCAGAAAGAGGCAGAAGCAGTAGCAGATAAACAGGCCACAATCGCAAGTAGATTGGACGTCTACACAGGTATAGGGTTTCTGGACCATATGATACAGGTCCTGGCCAAGCATTCCGGCTGGTCTGCTAAATCGTTGCTCATCTGCATTGGTGACTTACACATAGACGACCAAGGCCACCACTGAGGACTGCGGATTGCTCTCGGTCAGCTTTTAAAGAGGCCCTAGCTCGATGTGCGTGAGCAAATACCCAAGTTTGGATCAGGATTGCGCCTTTGGCCTATGAGGCACTTTCCAGAGCGGCGCTTGGTTGATCGTTTCGGAAAATACTAGGCCGTACGCAGGTCTTCGAACTTGGTTTGCAAAGGGAGAAGACGTAGGGCATCCTCTTGCGAGATACTTAACGCGCATTTTCTTGAAAGCTTTGCAGAGGCTGGAGCAGAATTACCTCCACGTTGATTGTCTGCGAGGCAGAGAATATCGTAATACCAGCACCGTAGTGAGAGTGCGTTCAAGGCTATTGCGGTTGCCATAAGAGAAAGCCACCTCCAATGGTACCAACGATGTTCCCTCCACCAAAGGTGTTCTTAGCTGCTGACACCGATTATTTAAGCTTGGCCTGCATACGATATATACATGTGTATATGTATACCTATGGCGCGAATGTCAGTAAGTATGTATACGAACAGTATGATACTGAAGATGACAAGGTAAATGCATCATTCTATACGTGTCATTCTGAACGAGGCGCGCTTTCCTTTTCTTTTGCTTTTTCTTTTTCTCTTGAACTCGGACGGATCAGGTAACGAAAGCATCTGTGCTTCATTTTGTAGAACAAAATGCAACGCGAGGGCCTAATTTCAAACAAAGAATCTGGAGCTGCATTTTACATAAACAGAAATGCAACGCGAAAGCGCTATTTACCAACGAAGAATCTGTGCTTCATTTTGTAAAACAAAATGCAACGCGAGCGCCTAATTTTCAAACAAAGAATCTGAGCTGCATTTTACAGAACAGAAATGCAACGCGGAGCTATTTTACCAACAAAGAATCTATACTTCTATTTGTTCTACAATGCATCCCCGAAGGGTGCTTTTCTAACAAAGCATCTTGGTAATTACTTTTCCCTTTGTGCGCTCTGGCTATTCGCAGTCTCTTACTTAACTTTTGCACTGTAGGTCCGTTAAGGTTGAAGAAGGCTATTTGGTGTCTATTTCTCTTCCATAAAAGCCTGACTCCACTTCCAAGCGTTTACTGATTACTAGCGAAGCTGCGGCTCTTGAGCATTTTCATCAAAGGCATCCCCGATCCGTTACCTCCACGATGTGGATTGCGCATACTTTGTGAAATACAGAAAGTGATAGCGTTGATGAATTCTTCAAGTCGTACCGACAGGTCAAAAATTATGAACGGTTTCTTCTATTTTGTCTCTATACTACGTATAGGAAACTGTTGCCGACCTTCGTATTATTTCGATTCACTCTATGAATAGATTCTTACTACAATTTTGTCTAAAGAGTAATACTAGAGATAAACATAAAAATGTAGAGGTTAGGAGTTTAGATGCAAGTTCAGGAGCGAAAGGTGGAGATGGGTAGGTTATAGGGATATAGCACAGAGATATAGCAAAGAGATACTTTTGAGCAATGTTTGGGCGAAATCTTTACCGCAATATTTTAGTAGCTCGTTTACAGTTGAATGCGTTTTTGGTTTTGAAGTGCGTCATCAGAGCGCTTTTGGTTTGCCAAAGGCCTGAAGTTCCCATACTTTCTACTAGCTAGAAATAGGAAACTTCCCGAGCGCGGCCGCGTGTTACAACCAATTAACCAATTCTACGTCGAACTCGCCATCGGAGCAACCCAAAATGAAACTGCAATTTATTCATATCAGGATTATCAATACCATATTTGAAAAGCCCGTTTCTGTAATGAAGGAGAAAACTCACCGAGGCAGTTCCATAGGATGGCGAGGTCCTGATCCCGCGAGAGCTTCTGCGATTCCGACTCGTCGAAACATCAATACAACCTATTAATTTCCCTCGTCAAAATAAGGTTATCAAGTGAGAGAAAACCCACCATGAACGACTGAATCCGGTGAGAATGGCATAAAGCTTATGCATTTCTTTCCAGACTTGTTCAACAGGCCAGCCATTACGCTCGTCATCAAATCACCGCATCAAACCAAACGCGTTATTCATTCGTGATGCGCCTGAGCGAGGCGAAATACCGCGGGCACGCTGTTAAAGGACAATTACAAACAGGAATCGAATGCAACCGGCGCAGGAACCTGCCAGCGCATCAACAAGATTTCACCTGATAGAATCAGGATATTCTTCTAATACCTGGGGAATGCTGTTTTCCCGGGATCGCAGTGGTGAGTAACCATGCATCATCAGGAGTACGGATAAAATGCTTGATGGTCGGAAGAGGCATAAATTCGTCAAGCCAGTTTAGTCTGACCATCTCATCTGTAACATCATTGGCAACGCTACCTTTGCCATGTTTCAGAAACAACTCTGGCGCATCGGTCTCCCATACAATCGATAGATTATTGCATAGTAACTTGCCCGACATTGCCGCGAGCCCATTTATACCCATATAAATCAGCATCCATGTTGGAATCTTTACGTATCGCGGCCTGGAGCATAACGTTTCTACCCGTTGAATATGGCTCATAACACCCCTTGTATTACTGTTTAGCAGACAGTTTTATTGTTCATGATGATATTTTATCTTGTCGCAATGTAACATCAGAGATTTGAGACACAACGTGCTTTGTTAGAACCAAATCGAACTTTTGCTGAGTTGAAGTAAGGTCAGTCATGACCAAATCCCTTAACGTGAGTTTTCGTTCCACTGAGCGTTCACGCGTTAGAAGATTATCAAATGAATCTTCTTCGATCACCCTTTTTCTGCGCGTAAATCTGCTGCTTGCAAACAAAACTACGCTACCAGCTTGAGTTCTGTTTGGGCCGGATCAAGAGCCCGATAAACTCTTTTTCCGAAGGTAACTGGCTTCAGCAGAGCGCAGATACCAAATAGCACTGTTCTTCGCTGTAGCCGTAGATTAGGCCACCACTTCAAGAACTCTGTAGCACGGCCTACATAACCTCGCTCTGATCCTGTCCATGTTACCAGTGGCCATGCTGCCAGTGGGCGATAAGTTAATGTTGGTCTGGACCCGGGTTGGACTCATACACGATAGTTACCGGATAAGGCGGGATTCGCATGACGGGCTGAACGGGGGGTTCGTGCACACAGCCCAGCTTGGAGCGAACAACCTACCCGAACTGAGATACCTACAGCGTGAGCTATGAGAAAGCGCCACGCTTCCCGAACCGAGGGAGAAAGGCGGACAGGTATCCGGTAAGCGGCGCAGGGTCGGAACAGGAGAGCGCACGAGGGAGCTTCCAGGGGGAAACGCCATCTGGGTTCTATAGTCCTGTCGGGTTTTCGCCACCTCTGACTTACCCCTGTCTAATTTTGATGCTCGTCAGGGGGCGCAGCCTATGGGAAAAACGCCAGCAACGCGGCCTTTGTCTACGGTTCCTGGCCTTTGCTGGCCTTTTCAGCCACATGTTCTTTCCTGCGTTATCCCCTGATTCTGTGGATAACCGTGCGTGGGCCGCCCCTAAAACAGAGTCCGTTTTGGCCAGTATTTCC
>a0295515-7158-417d-a412-3b6ed35c6255_Basecall_2D_2d bg_rmckiernpro_alis_GG_flowcell5_run2_2016_04_06_1252_1_ch117_read114_strand_twodirections pass\bg_rmckiernpro_alis_GG_flowcell5_run2_2016_04_06_1252_1_ch117_read114_strand.fast5
GAAATCTGCTCTATGGTTGCTCCAAAACCAGATGTCAACACAGCTACAACGGTGTGTGAGTGTTTGCTTGGATCTTCTTTAGTAAAAGGGGAAGAACAGTTGAAAGGCCGGGCATTACAAACAGTGGTTGTTAACAAGAACAAGAAAAGATTATTTATACAACTGCGGTCACTAAGAAGCAACGCGAGAGAGCACAACACGCTGTTACGCGTAACGTATTTTGACACCGAGCTCGGGGATTGTGCGTCACATTGGGCGATAATGAACGCTAAATGACCAAATACTCATCCGTAGGAGCCCCTTAGAGCGTGGCCATACGTTTCACGCTGGATGCGAAGTCGCTCGGAACGACGTAACTGTGGTCGTTGGCACCGGGAAAAGTGATAGCGGCCACGAGAGTTTCGCATTTGGCTGAAAGACGTTCTGGGAGCCGTCCCTTTAAAGCTTTTCGGGCGTGAAATGACCAATACAGAACAAAACAAACTGACAAGAAGGCGTTTAATTTAATATGTTGTTCAACTCGCGCCTCTGGGCTGTTGTTATTCGGCTAGATACATACGTGTTTGTGCGTATGTGGTCATATCATATAAGTATATTAGGATGAGGCGGTGAAAGCGATTTTTTCGCTTAATTTATTCTTTTCTCTATCTTTTCCTACATCTTGTTCAAAGAGCCCCTAACAACAATCAATACAATAAATAAGATCATGGTTTTTTACCTCCGACAGGAGTCCGGGCCCTGGTTACTGACCCAATTCCCGACATATTCCAATCAGCGATTATGCTCAATGGAGATATGACGAGTGCGACACGCCAGCTCCCGGGACCCATACACCTGTGGTATTACCGGGAAGTCATACTCGTCCGAAAGAGGTAGCGTAAGATTCGACTCGCTGGCTCGTAGTCTATTAAAGGAATTGTATTAGGCGGAATGAAGGGTCGAATGGGATAAGACATTGGCCGTGTTTGCCTCAACACTATCGATTCTGACCTCATTCTGGTAGCGTTCACAGACTGGGCGGTGTTCTCACTCCCGCCAACGCATCATAACCCCCCATATGACCGATGAGCTGCTTGATTCCAAGGCCAAGGCCCTTGTGACTTGTTCCTCTCCTCTCCATCTCACTGGAAGCTGCAGCCGGGATGGTCTACCGAAGAACAGAATCTACTTACTCGATGTACTCTAGCGACTTTATCCCGTAAAACGAGCAGGATACAAGTCCGTTTCCGAACTGACCCGGCTGGGAAGTCCTCCCGCCAGTAATGAATATGCGATGGAGCGCGGGTGAAGGTGCCCGGCGAACAGCATTTGTGTGCTACTCAAGTGGAACGTCTGGATTGCCGAAAGGAGTCAGATCTGACGCACACCGCAACGTGATCGCCAATCTGGATACGACCTGTTGAGCCGGTCAACGCACATCGCCGGGATGGTGGGGGCACAAAGCCTGCGAGTACACTGAGGTTGCTTGGACTCCTTCCGCAGAGCCATCTATGCTCTTGTGGTCATTGGCCAGCTGTAGGCATACCGAATAGACAACAATCGTTCTCCCCAAATTCCCGATTGAATCCTACTAACGCCATCCAACAGTACTAAATCAAGATTGCGCTGTTCCTGGTACCCCGATCATCATTCAAGCTGCGGACCCATAGCCAAGACGTGTGCTCAAGTATGACCTGAGTTCCGTGACTTCTCTGTTCACGGGAGCGGGAGCCCCCTGGGTATGGAGACAGCTGCCGATTTCCTCTCAAACTCACCTAGAACATTTTGATTGGCCGCCAAGGATACGGTCTGACAGAGACATGCACGGTCGTAAGCTCAAACGACCCGCACGATATCTGGCCCTATGTCATTTCACTAGGCGCTTGCTCCTCGGGCTTGAGGCACGAATTGTGACGCCTGAAAACAGGAAATCACAACGTACGACTCACCGGGCGAATTGATGGTCCGAAGCCCAAGCGTCGTCCTGGGCTATTTAGAACAACGAAAGCCACCGCGAAAGTCCCTGACGGATGATGCGTACGGGAGATGAGGCTGTCATCCGTAGAAGCCCGAAGGGCAGGCGGCCTACGGTGTTTATTGTCATTGGATCAAGGAGTTGATCAAGGTCAAGAGTCTGCAAGTCGCGCCTCATTACGAACTCGAAGCCCATATCCTCGCCCACCCCAGATGTCTCTGACGTGCTGTCATCGGGTTCTCCGAGCGATCGTAAGGAGAATACCCAAGGCTTGTTGTGAAGTCCGCCGAGCGCAGGATCGGACGAATCTGTCTCCCCAGGCTCTCGTGAAGTATGTGTTGGAGGACCACAAGGCTCGTCACAAGTGGTTGAAGGGAGGTATCAGATTTGTGGCTGCGCCATCTTCCCACGGAGCCGCGACGTGGTAATGATTCTTCGTCGGTTGATGCTCGTGACCAAGAGAAGGAGGCACGAGAAGGCTGGTAGCAGCTCTAAGGATCCTAAACTCGAGTGCTTTAACTATAAGAAGGCTTTAGTCTCTTTGTTCTTTATTATTTTTCATCGGTATTTACAATGACAGCTTTATATTAACGAAATAGTTATGAAGTGCTTTAGGTTTAGGTTAAACTAGATAAGTTTTATAAGTTACTTTTCAAAGACTCGTGCTGTCTATTGCAGCATGCACTGGAAGGGGGAAAAAGTAGCACGCGTGGCTTTCTTGAAATTTGCAGTTGAAAAATGCTGGATGATTCTTTTGGTTCTTAGTAT
>d3788802-ee80-4a1b-ac9d-f64e049c6107_Basecall_2D_2d bg_rmckiernpro_alis_GG_flowcell5_run2_2016_04_06_1252_1_ch117_read179_strand_twodirections pass\bg_rmckiernpro_alis_GG_flowcell5_run2_2016_04_06_1252_1_ch117_read179_strand.fast5
TTTTTTCTGTGACTCTGGTGCGTGAATGGCAGACGCAGTCATCACGGCTCAGCTTGCGCAAACAAATGTGTGCAATACACGCTCGGATGACTGCATGATGACCGCACTGACTGGGGTAGAAAGTTTAGACCACGATAATCCGGAGAAGCAGACTACACCCGACAGATCAAGGCAGTTATCAACTAGTGCACTGCATCCAAGCGGCCGCGATTATCAACGATCTTCACCTAAAGTGCTTTTAAATTAAAATGAAGTTTTAAATCAATCTAAATATATGAGTAATTGGTCTGACAGTTACCAATGCTTAATCAGTAGCACCCAGCGCCATCAGCAGTTCTATTTCGTTCATCCATAGTTGCCTGTACTCCCCGTCGTGTAGATAACTACGATACGGGAGGGCTTACCATCTGGCCCCAGTGATGCAATGATACCGCGGGACCCACGCTCACCGGCTCCATTTATCTACTAATAAAACCAGCCAGCCGGAAGGCCGAGCGCAGGAAGGCTCCTTGCAACTTTATCGCCTCCATCCAGTCTATATTAATTGTTGCCGGGAGAAGGTGGCTAAGTAGGTCGGTTTCACAGTTAACCTGTTTTGCGCAACGTTGTTGCCATGCTACAGGCATCGTGGTCACGCTCGTCGTTTGGTATGGCTTCACTTCAACCGTCCGGGGTTCCCAATCCATGATCCCCCATGTTGTGCAAAAGGCTTTAGCTCCTTCGGTCCTGAAATCGTTGTCAGAAGTAAGTTGGCCGCTACAGTGTTATCACTCATGGTTATGGCAGCACTGCATAATTCTCTTACGGGTTCGTGCGCCATCCGTAAGATGCTTTCTGTGACTGGTGAGTACTCAACCATACAAGTCATTCTGAAACTGCGGCGACCGGTGCTCTGCCCGGCCGTCAAGTGAACGATAATGACTCACATAGCTAAGACTACAAAATTTAGTGCTCATCATTAAACGTCTTCCTGGGCGAAAACTCTAAGATCTTACCGCTGTTGTGAGATCCAGTTCGGAGCGATCGATACCGCTAAGCGGTCAACGCATACGTGCCATCTTTTACGTGATTTCGCAGCGTTTCTGAGCAAAGCAGGAAGCAAAATGCCGCAAAGGGAAGCCGGGCGACACGGAAATTTGAATACTCATACTCTTCCTTTTCGCATATTATTGAAGCATTTATCCGGATTACCTTGTGCATGAGCGGATACATATTTGAATGTATTTTAGAAAAATAAACACGGTAGGGGTTCAGGGGCAATTTCCGAAGATGCCACCTGTCATGACCAAAATCCCTTGACGTGAGTTTTCGTTCTTAACGGTGAGCGTCAGACCCCGATCGAAGGACAAATGAGGGGTCTTCTTGAGAAAATCCTTTTCTGCGCGTAATCTGCTGCTTGCAAACAAAACCAAGGCCATACCAGGGCTTGGTTCTTTCAAGGGATCAAGAGCACCAACTCTTTTCCGAAAGGTAATAACCGTGAGCAGGACAGCAGATACCAAATACTGTTCTTCTATGTGGTGGGTCCGTAGTGTACCACCCTCTTCAAGACTCTGTAGCACCGCCTACCACATACCTCGCTCTGCTAATCCTGTTACCAGTGGCTGCTGCCAGTGGCGAATAAGTCGTGGCCGGGTTGGACTCAAGACGATAGTTACCGGCGGATAAGGCGCAGCGGTCGGGCTGAACGGGGTTCGTGCACACAGCCCAGCTTGGAGCGAACCACTCACGGGAACTGTAGAGATACCTACCGGGCGATCTATGAGAGAAACCGCCACGCTTCCCGAAGGAGAAAGGCGGACAGGTATCCGGTAAGCGGCAGGGTCGGAACAGGAGCGCACGAGGGAGCTTCCAGGGGAAACGCCTGGTATTCTATAGTCCCGTCGGGTTTCGCCACCTCTGACTTGAGCGTCGATTTTGTGATGCTTCCGGAGGCGGGAGCCTGAAAACGCCAGCAACGCGGCCTTTTACGGTTCCTTTGCTATCTAGCTTTTGCTCACATGTTCTTCCTGCGTTATCCCCTGATTCTGTGGATAACCGTGCGGCCGCCCCTGAATTCGCATCTCTAAGATGGTAGAGCCACAAACAGCCGGTACAAGCAACGATCTCCAGGACCATCTGAATGCTGCGCGGATGACACGAACTCACGACGGGAGTCAGAAGACAGTCAATACCACAGTACAACGTTCTTTTGGCTTTTCTTA
>01fc9219-fdfc-4a44-a665-13114133eb0d_Basecall_2D_2d bg_rmckiernpro_alis_GG_flowcell5_run2_2016_04_06_1252_1_ch117_read256_strand_twodirections pass\bg_rmckiernpro_alis_GG_flowcell5_run2_2016_04_06_1252_1_ch117_read256_strand.fast5
GATCTTTCTGCTCTCTGATGCTCCAAACCAGATGTCAACACAGCTACAACGAAGAGGATGTCGATTTTAAGGAATAAGGATACTTCAGACGATTCCCCTGCATTCCCATGAACCGTAAACCTTGGCGCTTTCTCCTTGGGGAAGTATTCAAGAATTGCCTTGTCCGGTTTCTGTGGCTCACAAACCAGCGCCGATATGGCTTTCTTTTCATCTGAATGTACCAGTACGGGACAATTAGAACGCTCCTGTAACAATCTCTTTGCAAATGTGGGGTTACATTCTAACCATGTCACACGCTTAGTGACGAAATTCAAAAAGTAAATGGGACCACGTCTTGAGAACGATAGATTTTCTTTATTTTACATTGAACAGTCGTTGTCTCATAGGCCTTTATGTTTTCATTCATACTTCATATTATAAATAACAAAGAGAATTTCATATTCACGCCAAGAAATCAGGCTGCTTTCCAAATGCATTGACACTTCACATTAGCCGTACACAATAAACTCTTTCTGCTGGAGCTTCTTTAAAGACCTCAGTACACCAAACACGTTTTTTGACTGTTTGTTCTGAACAACTATGATAAATTCTGAAGAAAAATAAATTTTCTATACTTCTGCTTTTATTTAAACCATTGAATGATTTCTTTTGAACAAACTACCTGTTTCACCAAAGAAGGAAGGCGGAAAATCAATTAGAAGAAACAAAACAGATCATCATCTCTTTTACCTCCAAAAGGAGTCCGGTCAATTGATAGGATTCCCGACATATTCCAATCAGCGAGTTTATGCTCAATGAGAGATATGACGAGTGCGACACGCCGAGCCCCGGGACCTCATACACCCTGTGATCACGGGAAGTCATACTCGTCGAAGAGGTAGCCAATCGCGTCGACTCGCTGGCTCCGTAGTATCAAAGGATTGGTTGGGCCCCCGAATGAAGGTTACAGAATGGGATAAGACATTGGCCGTGTTGCCCTCAACACCTATCGATTCCTTACCCTATTCTGGCCGTTTCCACAGACTGCGTGTTCTCACTCCCGCCAACGCATCATACTCCGCCGAGCTGACGCATCAGCTGCTTAATTCAAGGCCGGGCCCTGTGACTTGTGTTCTATCTACTCCATCACTGGAAGCTGCAGCCAAAGCTGGTCTACCGAAGAACAGAATCACCTTACTCGATGTACCTCGGCAGCTTCTTGCGGAGTCAAGCCTCCAGCAGGATACAAGTCCGTTTCCGAACTGACCCGAGGCTGGGAAGTCTCTCCCGCCAGTGGATGAATGCGATGAGCGCGGGTGAAGTGCCCGGCGACCCACGCATTTGTGGCGTATACTCAAGTGGAACGTCTGGATTGCCGAAAGGAGTCCTGATCTGCAAGACCGCAACGTATCCAATACCCTTCAGATCAAGCGTTGAGCAGAACTACAATGGTACCCAGGGTGCAGTAACAAATTATTGGACTTCCCAAGCCATATCACTGCTGTGGTCAAATCACAAAATTAAAACGGCATACCGAGGGCGACCAACAATCGTTCTCCCAATTCGAATTGAAATCCTATCGAACGCCATCCAACAGTACAAGTACGATCCGCTGTTCCTGGTACCTCCGATCATCATTCACGCTTAGGCACTCAAGACGTGCTCCAAGTATGATGCGGTTCCGTGACTTCTCTGGTTCACGGGAGTGCACCCCTGGGTATGGAGACAGCTGCGCCCGATTTCCTCGACTCTACCCGAACATTTTTACGCCAAGGATACGGTCTGACAGAGACATGCACGGTCGTAAGCTCAAAACTAAGCACGAGCTATCTGTGGTTAGGCTTCATCCGGCGCTTTCGCTCCTGGAGTCGAGGCACGAATTGTGACGCCTGAATGAAATCACAACGTACGACTCACCGGGCAGCGAGTGGTCCGAAGCCCAAGCGTCGTGCTCCATTTGAACGAAAACGCCCGCAGAGACATTGTGGACGGATGGATGCGCGTACGGGAGATGAGGCGCTGTCATCCGTAGAAGCAAAGGAGCGAGCACGTTGGTTTGTAGGATCGGATCAAGGAGTTGATCAAGGTCAAGGGTCTGCATGCGCCTGCCGAACTGCATCTAAAGCCCATATCCTGCCCACCGATGTCTCGACTGTGAGGAAGGCGCTATTCCATCGATCGTCAGGGAGAAGTATCAGAGCCATTGTTGTGAAGTCCGCCAGCGCAGAGTCGACCAGTGACGTTGACCCCAGGCTCCTCGTGAAGTATGTTGGGACAACAAGGCTCGTTACAAGTGGTTGAAGGAGGTATCAGATTTGGATCCATTCCCACAGCCCGAGTGGCCGATTCTTCGTCGCTTGATTGCGTGTGACCAAGAGAAGGAGCACGAAAGGCTGGTAGCAGCTCCAAGGATCTAACGAGTGCTTTAACTAAGAATTATTAGTCTTTCTGCTTATTTTCATCATAGTTTAGAACATTTATATTAACGAAATAGTTATGAATCCTGTCCGGTTAAAATTGATACAGTTTTATAAGTTACTTTTGGACTCGTGCTGTCTCTGCATAATGCACTGAAAGGGAAAAAGGTGCACGCCCTGTGCTTTTCTTGAATTTGCAGTCAGCACGGGTCGATATAATACCTGTTCTTTGT
>dc1ba83a-d477-4fb5-93bc-0f4593265003_Basecall_2D_2d bg_rmckiernpro_alis_GG_flowcell5_run2_2016_04_06_1252_1_ch117_read334_strand_twodirections pass\bg_rmckiernpro_alis_GG_flowcell5_run2_2016_04_06_1252_1_ch117_read334_strand.fast5
TGGTGCTGATTGCTAAGTGAAGGGAAATCTGCTGTCAGTGGTGCTCACACTGACGAATCCATGTACAGATCAACCAACCGTAAGCCTGGCGACTCACAACCTAAGCAAGCGAGACAGCCGGAACCAGCGCCGGCGACCACCACTGCATATATGGCATCACACAACAGTTAAACGCTAATGCCTGCAGTATACAGCGGCCGCATTATCAAAGGATCTTCTACGCCAGGATGGGTTTTAAATTAAAATGAAGTTTTAGTAAATCAATCTAAAAAGTATATGAGTAAACTTGGTCTGACAGTTACCAGATGCTTAATCAGTGAGGCACCTATCTCAGCGAATTTACTTCGTTCATCCATAGTGCCTGACTCCCCGTCGTAGTTAATAACTACGATACGGAGGCTTACACCATCTGACCCAGTGCTGCATGGTAACCTCGAGACGAGCCGCACCGGCTCCAGATTTATCAGCAATAAACCAGCCAGCCGAAAGGCCGAGCGCAGAAGTGGTCCTGCAATATTTATCCGCCTCCATCCAGTGCTTAATTGTTGCCGGGAAAGCGGCTCTAAGTAGTTCGCCAGTCAATAGTTTGCAACGCTTCGTATTTGCCTTGGAACATTATCTTAGCCGCTCGTCGTTCTGGCTGGCTTCATTATTCAGCTCCGGTTCCCAACCGGGCCGGCGAGTTACCGGATCCCATGTTGTGCAAAAGCGGTTAGCTCTTCGGTCCTCCGATCGGTTACGAATAAGTTGGCCGCAGTGTTATCATGCTGGTTATGGCAGCACTGCATGATTCTGCGACTGTCATGCCATGCGTAAGATGCTTTTCTGTGACTGGTGAGTACTCAACCAAGTCATTCTGAGAATAGTGTATGCGGCGACCGAGTTGCTCTTGCCCGGCGTCAATACGGGATAATACGCGCCACATAGCAGAGAACTTTAAATCGCTCATCATTGGAAAACGTCTTCCGGGGGTAAACACTCTCGATCAACCTCGCTGTTGAGATGCGTCCGATGTAACCCACTCGTGCACCCAACTGATCTTCAGCATCTTTTATTTTCACCAGCGTTTCTGGGTGAGCAAAACAGGAAGGCAAAATGCCCGCAAAGGAGATAAAGGCGACACGGAAATGTTGAATACTCATACTTCCTTTTCAATATTATTGAAGCATTTATCAGGGGTTATTGTCTCATCAGGGTGGATATTTGAATGTATTTAGAAAAGTAACAAATAGGGGTTCCGCGCAATTTCCGCAGGTTAAAGGGCCTGTCATGACCAAAATCCCTTAACGTGAGTTTTCGTTCCACTGAGCGTCACTGACTAGTCAAAACAAGACAAATCACGTTTTCTTCGAAATCCTTTTATGCGTGGATGCTGCTTGCAAACTAAAAAAGCCATATGGCGCCGGCCCATTACTTTTTAAGATCAAGAGCTCAGACCCTTTTTCCGAAGGTAACTGGGCCGTGAGCAGAGCGCAGATACCAAATACTGTTCTTCGGTGTAGCCGTAGTTGGCCACCACTCGTGCCAAGAATACCTCTGTAGCACCGCCTACATACCTCGCTCTGCTAATCCTGTTACCAGTGGCTGCTTCAGTGGCGATAAGTCGTGTCTTACCGGGTTGGACTCAAGACGATAGTTACCGGATAAGGCGCAGCGGTCGGGCTGAACGGGGGTTCGTGCACACAGCCCAGCTTGGAGCCGAACGACCTACACCGAAAACTGAGATACCTACAGAGCGTGAGCTCCAGAAAGCGCCACGGCTTCCCGAAAGGAGAAAGGCGGACAGATGTAGCGGTAAGCGGCAGGGTCGGAACAGGAGAGCGCACGAGGGAGCTTCCAGGGGAAACGCCTGGTATCTTCCGTCCTGTCGGGTTTCGCCACCTCTGATTGGATTCCGATTTTGTGATCATGATTTAGGGGGCGGAGCCTATGAGAAAAACGCCAGCAACGCGGCCTTTTACGGTTCCTGAGTTTTATCCGTTGTGGGGCTCACACATGTTCTTCCATGCGTCTGTACCCCTGATTCTGTGGATAACCGTTGGAACGCCCTGAATTCGCATCGAGAATAATCGCAGCCAAGTGAGTGAATAGTACGAACGCAGATTTACATAGACACGTACATCGTTATCTCACAAGGAGCAAGCGCGATAGGAGCACTCACACATAGTACGGTACTGCTGATTGTGCCTTTGCCCAAATAAGACGTGAGCCCGTCCAGATACGTTTAGGTTATG
>6db781b0-bf0c-4385-bbe2-8bac1b4a9486_Basecall_2D_2d bg_rmckiernpro_alis_GG_flowcell5_run2_2016_04_06_1252_1_ch117_read347_strand_twodirections pass\bg_rmckiernpro_alis_GG_flowcell5_run2_2016_04_06_1252_1_ch117_read347_strand.fast5
GTTCTTTGCTGCTGGGTTGCTAGCATGAGACGGAAATCTGCTCGTCAGTGGTGCTCACGTAACGATCCATGTAGCATGCATACCGATGACTGCCTGGCAGCTCGAACACAAGAACAGCCGAACCAGCGCCGGCGACACCACTGCATATATGGCATATCACAACAGTTAGACTAGTGCACTGCAGTATCAGCGGCCGATTATCAAAAGGATTCGCCGCGATCGTCGATCTAAATGAAGTTTTAAATGGATCTAAAGTATATGGATAGACTTGGTCTGACAGTTACCAATGCTTAATCAGTGAGGCCGAGTGGCACCCGTGGATTTCGTTCATCCATAGTTGCTGACTCCCCGTCCGTGTAGATAACTACCGATACGGGAGGGCTTACGATCTGGCCCCAGTGCTGCAATGATACCGCGGGACCCACGCTCACCGGCTCCAGATTTATCAGCAATAAACCATCAGCGAAGGGCCGAGCGCAGAAGTGGTCGGTGGATTTATCCGCCTCCATCCGGTCTATTAATGGTTGCCGGGAAGCTAGAGTAAGTAAGTTCGCCAGTTAATAGTTGCGCACCGTTCATTGGGCTACAGGCATCGTGGTGTCACACGCTCGTGGTGTTTGGTATGGCTTCATTCAGCTCTGGCGGTTCCACCAACGATCAAGGCGAGTTACGGATCCCCATGTTGTGCGACCGGTTAGCCTTCGGTCCTCCGATCGTTGTCATACGTAATGTTGGCCGCAGTGTTATCACTCATGGTTATGGCATAAGCATAATTCTCTTACTGTCATTGCCATCCGTAAGATGCTTTTCTGTGATCGCGTATGATGATTAAGTCATTCTGTACCCAGTAGGTCTCGTGAACATGGATTATCTTCACCGGCGTCAACTACGGGATAATATACGCGCGCCACATAGCAGAACTTTAGGTTGGATTGAAACGTTCTTCGGGGCGAAAAACTCTCAAGGATCTGCCACCGCTGTTGAGATCAGTTCGATGTAACCCACTCGTGCACCCAACTGTAATTCAGCATCTTTACTTTCACCAGCGTTTCTCTGAGCAAAAACAGGAAGCAAAATGCAAAAGGGAAGGTCAGGCGACACGGAAATGTTGAATATCACTCATACTCTTCCTGTCTTTTCAATATGGGTTGGCAGCATTTATCAGGGTTATCTTGTCTCATGAGCGGATACATATTTGAATGTATTTAGAAAAATAAACAAATAGGGGTTCCGCGCACAATTTCCCGACATGCCACCTGTCATGACCAAATCCCTTAACGTGAGTTTTCGTTCAACTCGTCATACGATCAAGAGGTCAAGATCTTCTTGGATACTATTTTTTAATAATCAAACGTAAGTCAATGTGCAAACAGGACCACGGCCTCACAAGCACGTTACTTTCTTTTGCGTAGAGACAGCCATCATTTTTCAGACACAAAGACTATACAGTAGAGTCAGGCACCCACCAAGGTCTACATGATTCTTCTGAACCGACCGAGATCATTTAAGCAGATAAATACTAGCGCCCTTCGAGGGGTCCTGATACTTCAATGAACTCTAGCAGCCTACATACCTCGGGTGCTAATCCTGTTACCAGTGGCTGCTGCCGGGCGATACATGCGTCTTACCGGGTTGGACTCACACGATAGTTACCGGATAGGGCGCAGCGGTCGGGCTAGTGGGGTTCGTGCGCACAGCCCAGCTTGGAGCGAACGACCTATAGGGCATGACCCATATCGAGCGTGAGCTATGAAAGCCACGCTTCCCGAAGGGAGAAAGGCGGACAGGTATCCGGTAAGCGGCAGGGTCGGAACAGGAGAGCGCACGAGGGAGCTTCCAGGGGGAAACGCTATCTTTATAGTCCTGTCGGTTTCGCCACCTCTGACTGAGTTCGATTTTGTGATGCTGTCAGGGGGGCTCGGGTGGGAAAAACGCCAGCAACGCGGCCTCTTTGCGGTTCCTGGCCTTTTGCTGGCCTTTTGCTCACATGTTCTTTCCTGCGTTATCCCCTGGACTTCTGTGGATAACCGCGTGCGGCCGCGGATTCGCATCTAGAATAAATCGCAGCCAAGTGAGTGAATAGATGACGCACCACGGTCACACCGGCCACATGATCACAGGGAGCAAGCGCGAGGTGGCAGGGGTACACATAGTACGGTAGTACCGCTGACTCCTTTGCCCAAATAAGACGTGAGCCAGTCTCGCAAGTACGTTCGTTGAC
>49f13568-530f-42fa-b149-933cd012cb5c_Basecall_2D_2d bg_rmckiernpro_alis_GG_flowcell5_run2_2016_04_06_1252_1_ch117_read484_strand_twodirections pass\bg_rmckiernpro_alis_GG_flowcell5_run2_2016_04_06_1252_1_ch117_read484_strand.fast5
GAACACTTGCGCGTGCCCGGGCACTGCATCTAGCTTAGAGCCACAAACAGCCGGTACAAGCAACGGTACGCGGCGCCTGAATCATGCTACGCTCCGAACAAAAGCAGTACGCGAGACGCTTAACCACGGATCAAATCATAATGTGAAATTCGTCGATACGTCTAACATCTCAATAATGCAGACGAACGTGGCATGTTTGCTTGGATTCTTTAGTAAAGGGGAAGAACAGTTGTCGGAAGCGGATACGGAAGTCACAAAAGTTAGTCGTGTAATAAAGAACAAGAAAAGATTATTTATATACAACTGCGGTCACAAGAAGCAACGAGAGGGTAACACGCTGTTATCACGCAAACTATGTTTGACACCGAGCCATAGCCGTGGTCCGTCACATTGGGCGATGAACGCGCTAAATGACCAACTCCCGGCCGTAGCCCGGCTATTAGGGCGTGCGCCAATAGTTTCACGCTAATCGTGAAGTGCTCACGGAACAACTGTGGTCGTTTGGCACCGGGAAAGGGTGTATACTTAGACCGAGAGTTTCGCATTGTATGGCAGGACGTTCTGGGAGCTTCGCGTCTAAAGCTTTTCGGGCGCGAAATGCAGACCAGACCAGAACAAACAACTGACAAGAAGGCGTTTAATTTAATATGTTGTTGTTCAAGCGCCTGGGCTGTTGTTATTCGAGATACATAAACAGGTAAGTTTGTTAAGTGTGGTTACATATAAGTATGCCAGATGAGGTACACGAGTCGAACAGCAGATTTTCACGTAACTATTCTTTATTTTCTCTGATGTTTTCCTACATCTTGTTTAAAAGAGTAGCAAAACAATCAATACAATAAATAAGTAACAATTGCTATAGAGAGCCCGGGTTCTCCCAAGTGGATGTCGTGTCAAGATTTTGACTGTTCGGCGACAATGAGGAGAAGATGAAGGTTGCCCGCGCGATTGACGCTGCCTCGCGCGACACCGGCTTCTTCTACGCGGTCACGATCGGTGTGAAGCGACTCGAACAAGACCAGGGAGTTCCACTTTCTATCACAGACGAAGAAGGGCGGTACGGGTACTGCGCGATTACAACAACCCAGCACCAGGACCAGAAGGTCTCAGTTTCGACGTACCTGTCCATTCCGAGAAAAATAGGGTCGAATCCTTCTGCTACCTGAAGTGGATTCAAGCCCGACCACCCTCTCATCCAATCGAAGACACTCCCACTCACGAGGTCAACGTGTGGCCGGACGAAGCATTACCTCGTGGGTTTCCGCGAGTTCGAAGCATACTACTGGATGTTCGGGCTCGTTGCTTGCTGCGAGGCTATGCTCTGGCGCTGGCAAGGAGGAGGATTCTTTGGGCCGCCATTTCAAGAAGGAAAAGCGGGCTCTCCTCGGTTGTTCTGATTCGTTATACCTCGATCTGAACCCTACTCATGCCATTAAGACCGGAGCGACGGCACCAAATTGAGTTTTCGAATGCAGCGACGTGTGTCGCTCATTACCGTCCTGTACCAGTCGACGTGGCGATCGGCAGGTGCGATGCCCCGAGATTACCTCATCCGAGGCGGACGACAAACGCCAAAGCTGGTCAATGCAAGACCCGGATACCAACAACTAAGTACGCGTGAGCCATCCCGGGTCAACCTGGACGAGGAGCGCGTAATCCCCTCCCGTTCTTTTACGTCAATCTGGGATTTAATGATACCGTCAGCCGTGGGATCCTAGCAGGAAGACGCAAAAACGGCAAGTCAGCGGCCAATCTCGACCGGGCGACTATCTGCAGAACGGATTAGTTAGTCTAATCAACAAGAACGGCCAGACCGCCTGAGGATCCTAACTCGAGATTGAATTGAATTGAAATCATACACTATCAATTTTTCTTTCTCTTTCCCCATCCTTTACGCTAAAGTAATAGTTTATTTTTATTTTGAATATTTTATTTATATACGGTATATATAGACTATTATTTATTTTAATGATTATTAAGTCGTTATTAAATTCGCTCCTCTTTTAATGCCTTTATGCAGGTCTTTTTCCCATTCGATATTTCTATGTGCTGCCAATGAGACGGGACTGCTCTAGATGGCTAACATCATGCGCCAAACAAATGTGTGCAATACGCTCGATGACTGCATGATGACGCACTGACTGGGGAAAGGATCAGCAGCCTGTGAGAGAAGCATACGCGACAGATCAGGCAGTTAACTAGTGCAATGCAGTACAGCGGCCGCGATTATCAAAGGATCTTCACTAGATCTATTTTAAATTAAAATGAAGTTTTAAATCAATCTAAGTATATGAACGACTTGGTCTGACCGTATACCAATCTGCTTGTATAATCAGTGAGGCACCTATCTCAGCGGTACTGTCTATTTCGTTCATCCATAGTTGCCTGACTCCCCGTCGGCGTGACAGCCGATACGGGAGGGCTTACGATCTGACCCCAGTGCTGCAATGATACGCTACGACTCCTAACACCGGCTCCAGATTATCAGCAATAAAGCCAGGCCGACGAAGGCGCCGAGCGCAGAAGTGGTCCTGCAACTTTATCCGCCTCCATCCGGTCTATTAATGTTGCCGGAAGAGCCTAGGATAAGTAGTTCGAGTTAATAGTTTGCGCTACGTTGTTGCCATTGCTACAGGCATCGATCCGTACGCTCGTCGTTTGGTATGGCTTCATTCAGCTCCGGTTCCAATCGATAAGCGAGTTATACATGATCCCATGTTGTGCAAAAGCGGTTAGCTCCTTCGGTCCTCCGATCGTTGTCAGAAGCTACATTTGGCCGCAGTGTTATCACTCATGGTTATGCAGCACTGCATAATTCTCTTACTGTCATGCCATCCGTAAGAACTGCGTTCTGTGACTGGTGAGTACTCAACCAAGTCATTCTGAGTGAATAGTGTATGCGGCGACCGAGTGCTCATTGCCGGCGTCAATACCGGAGCATACGCGCCACATAGCAGATTTAAATCATCATTGGAAAACGTTCTTGCGGGGCGAAAACCTCGGATCAATTTCACGGTAGCGATGCTGATGTAACCCACTCGTGCCGAGCAACTGTATTCAGCATCTTTACTTTCACCAGCGTTTCTCTGAGCAAAAACAGGAAGGCAAAATGCCGCAAAGGGGAAGTAAGGCGACACGGAAATGTTGAATACTCATACTTCCTTTTCATATTATTGGGAGCATTTATCAGGGTTAAGTGTGCTCAGGCCACGGATACATATTTGAATGGTTTAGAAAAGTTAAACAAAGTAGGGTTCCGCACAGTGTTCACCCGACGTGCCACCTGTCATGACCAAATCATTAACGTGAGTTTTCGTTCCACTGAGCGTCAGACCCGTAGAAAAGATCACACGGATCTGTGCGGTGAGCTTTTTCTGCGCGTGGATCTGCTGCTTGCAAACAAACCACCGCCATGGAGGCTTGGTCTGTTTCAGGATCAAGAGCTACCAACTCTTTTTCCGAAGGTAACTGGCTTCAGCAGAGCGCAGATACCAAATACTGTTCTTCTAGTGTAGCCGTAGGTTGGCCACCACTTCAAGAACTCTGTAGCACCGCCTACATACCGCTCTGCTAAATCCTGTTAGAGCTTGGCTGCTGCCATGGCAATAAGTTGTCTTACCGGGTTGGACTCAAGACGATAGGTCTACCGGATAGGCACCGTGCCTATCATGAGCGCGTGGTTGCACACAGCCCAGCTTGGAGCGAACGACCTACACCGAACTCCAGATAACTATAGAGCGTGAGCGCTCCAGAAAGCCAAAGCGCTTCCCGAAACGAAAGGCGACAGGTATCCGGTACCAAGCGACAGTGGAACAGGAGAGCGCACGAGGAGCTTCCCGGAAACGCCCTGGTATCTTCGGTCTAGGAGGTCGGGTTTCGCCACCTCTGACTTATCCGTCGATTTTGTCATGCTCGTCAGGGGGCGCAGCCTATGAGAAAAAACGCCAGCAACGCGGCCTTTTACGGTTCCTGGCCTTTGCTGGCCTTTTGCTCACATGTTCTTCCTGCGTTCTGTAGGGTGACTTCTGTACGGGTGGCCCGCGTGCAACCACCCGGGAGTTAGA
>85b5fcf3-687e-44cc-b5e3-12026c0a1316_Basecall_2D_2d bg_rmckiernpro_alis_GG_flowcell5_run2_2016_04_06_1252_1_ch117_read500_strand_twodirections pass\bg_rmckiernpro_alis_GG_flowcell5_run2_2016_04_06_1252_1_ch117_read500_strand.fast5
GAACCTTCTGTTTCTGTAATGGTTCAATTCAGGGGCGGCCGCACGGTTATCCACAGAATCAGGGATAACGCAGGAAAGAACCTGTGAGCAAAGCCACCAGCAAAAGGGAGCAACGCGTAAAAGGCTCCAGTTGGGCTTTTCATAGGCCTGCGCCCCCCTGACGAGCACAAAAATCGACGCTCGATCAGAGTAGGCGAAACCCGACAGGACTATAAAGATACCAGGCGTTTCCCCCTGGAAGCTCCCTCGGTCGCGCTCTCCTGTTCCAACCCGGGCCTGTACCGGTCACCTGTCCGCCTTTCTCCCCTTCGGGAAGCGTGGCGCTTTCATAGATCGGCCCTGTAGGTATCTCAGTTCGGTAGTCGCCGTTGCCGGGCATATGGGGTTGTGCACGAACCCCCGTTCATGACGCTCGGGCGCCTTATCCGGTAAACACGTTGGTCGAGTTAGACAACCCGGTAAGACGAAGATGGTCGCCACTGGCAGCAGCCTACTGGTAACAGGATTAGCAGAGCGAGGTATGTAGGCGGTGCTACAGAGTTCTTGAAGTGGTGGCTGACTACGGCTACACTAGAGAGAAACAGTATTTAGTATCTGCGCTATTGTGAAGCCAGTTACCTTCGGAAAAGAGTTGGTAGCTCTTGATCCGGCAAATAAAACCCACCGCTGGTAGCGGTGGTTTGTTTGCAGCAGCAGCCAAGATTACCGGCAGAAAAGAGGATCTCAAGAAGATCAGCCTTTGATGGTTCTACGGGTCTGACGCTCAGTGGAACGAACGGCCACGTTAAGGCATGTTTGGTCATGACAGGTGCACTTTCGGGGAGAATGTGCTAGGAAGCCATTTGTTTATTTTCTAAATCATTCAAATGATCTCTTGAGGCTGAGACAATAACCCTGATAAATGCTTCAATAATGAAAAGGAAGAGTAGCCGTTCAACATTCCGTGTCGCCCCTTATTCCCTTTGCGGCATTTTGCCTTCCTGTTTTGCTCAGAAACACCGGGTGCGGGTGAAGTAAAGATGCTGAAGTAAGGTCGGGTGCACGAGTGGGTTACATTAGAACTGGGTGCATGCCAACAGCGAGTGCGATCGGCTTGAGAGTTTTTCGCCCCGAAGAACGTTTTCCAATGATGAGCATTTAATTTCTGCTATGTGGCGCGGTACTTATCCCGTATGACGCCGGGCAGAGCAACTCGGTCGCCGCATACACGTTGGAATGACTTGGTTGCTATCACTCAGTTACAGAAAGCATGATCCACGGATGGCATACGAATAAGAGAATTATGCAGTGCTGCCATAATAGCGGCTGACACTCTATTGGCCAACTTTACTTCTGACAACCGATCGGAGGACCGAAGGGGAGCTAACCGCCCTTTGCAACATGGGAGTCATGTAACTCGCCTTAATCGTTATCGGAACCGGAGCTGAATGAAGCCATACCAAACGACGAGCGATGACAGAATGCCTGCAATGCAACAAAGCTTCCGCAAAGCTTAACTGGCGAACTACTTACTCTAGCTTCCCGGCAACAATTAAGCTAACTGGATGAGCGAGCGGATAAAGTTGCATATAAATAATTCTGCGCTCGGCCTTCCGGCCCTGGCTGGTTGATGCTGATAAATCCGGAGCCGTAGAGTCGTACCCGGTATCATTGCAGCACTGGGGGCCAGATGGTAAGCCCCCCGGCGTATCGTAGTTATCTACACGACGGGGAGTCAGGCAACTCGCTCATGGACGAAATAGACAGATCGCTGAGATAGGTGCCTCACTGATTAAGCATTGGTAACTGTCAGACCAAGTTTACTCATATACTTTAGATTACTTTAAAACTTCATTTTGTCAATTGTCAAAGGATCTAAATACATTATTTTGACTAATCGCGGCCGCTGTACTGCAGTGCACCTAGTTAACTGCCTGTAATCTGTCGCTTATGCTTCTCTCACAGGCTTAGGTGGATGCCTGTCCCCAGTCAGTGCGAGATGATGCAGTCATCCGAGCGTGTATTGCACATTTACTTTGGCGCACTTATGAGCCGTGATGACCCCGTCGGTCTCATTGGCAGCACATAGAAATACTTACGCGAAAACTGCATAGGCATTAAAAGAGCGAAATTTTTAATAAAATCTTAATAATCATGCAAAATAAATAATAGTCTATATACGTATAAATAAAAATATTCAAAAAACAGGACCAAACTATTATTTAGCGTAAAGGATGGGGCAAGAAAGAAAGAAAAAATTGATCTATCGATTTCAATTCAATTTCAATCTCGAGGTCCGATCGCCTGTCTGGCCGTTCTTGTTGATTAGACTAACTAATCCGTTTATCCTGCAGATGCGTGGCCCGGATTGGCCGCTGATCGGTCTTGCCGTCTTCCTTGCTAGGATCCACGGCCTGGACGGTATCGATCTAATCCCAGGTTGACGAAGAACGGGAGGATTGGCGCTCCCGTTTGAGATTATACCGGTGGATGGGAGCGGGGTGAGTTGTTGGTGATGTGTGCCATGTAGCTGCCGCAGATTACCCGCATACTATGAGTTTTCGTCGCCTCGGCCGAGGTAACCCTGGGGATCTCCACCTGCAGGATGCACGTCTGACTGGTATAACCCACGGTAATGGCCTCGACACGTCCCTCATGCCATTCGAAACTCAATTTGGTGCCGTCCTCCGCGTCTTGCGCTAATGGCGGCAGGTGGGTAGGGGGTTCAGGTACGGGTAACGAATCAGAACAACCGAGGAGAGCGCGTCTTCCTTCTTGTCGAATTTGGCGGTAAAGAAGTCCTCCTCTTCATATTTCGAGCCCACCGGCGCTCTGAATAGCACTGAGCAGAACGGATGATGACACATCCCATGCTTATGTATTTATCTGCTGGGGTGTACCGGGATGACGGATGGTCATTCTTTATTCTTCTCGGTAGCCCACGTTGACCTCGTGAGTGGGAGTCTTCAATTGGATGAGGGTGTCATGCTGCATTCCCGGGTTCAGGTAGCAGAAGGATTCCACGGCCTTTTCTGCGACGGAAAACCTCAGGTAGTATCCGGCACGCACATCGTGGTCCTGGTGCTCCTGTTGTAGGCGCGAATCGCGGTCGATTCTCTTGCGTCTGTATACGAAAGTGGAACTCCTGGTCTTGTCCCGCGAGTCGCTTCACATCCACACCGTGGTTGACCGCGTAGAAGAAGCCTCTTGTCCGGGGAGGGCATGTCAATCGCGCGGCAACCTTCATCTTCTCCTCCATATTGTCGCCGAACAGGGGCGACACGTTGCACTTGCGGACATTGGCCTTGGGGTCGAAGCCAGCACCTTATTTTGTTTGTTTTCTTCTAATTACTTTTTCTTTCTATTCCTTTGGTGAAACAGGTAGCTTTGTTCAAAAGAAATCATTCAATGGTTTAAATAAAAGCAGAAGTATGAAATTTTTTATTTTTCTTCGGAATTTTATCATAGTTGTCGTAAAGACGGCATTGGGTAACGTGTTTGGTGTACTGAGGTCTTTTAAAGAAATGTAGAGCAAGAAGGAGTTTTGTGATGGCTAATGAAGTGTCAATGCATTTTGGAAAGCAGCCTGATAGCTTCTTGGGCGTGAATATGAAATTCTTCTTTTGTTATTTATAATATGAAGTATGAATGAAAACATAAGGTAGGGTGAGACAACGACTGTTCAATGTAAAATAAAGAAAATCTATCGTTCTCAAGACGTGGTCCATTTAGCTTTGAATTCGTCAGCAGTGTGACATGGTTAGAATGTAACCCCACATGTTGCAAAGGATTGTTACAGGAGCGTCCTAATTGTCCCGTACTGGTACATGCTGAGTCACATGAAAGCCATATCGGGCGCTATGGTTGTGAGCCACAGAAACCGGACAAGGCACTTCTTGAATATTCCCAAGGAATGCACCCACTAGGTTCATTCTCTTACGAATGCAGGGGGAATCTAGTCTTGAAGTATCCTTATTCCTTAAAAAATACCTTGGACATCCTTCGTTCGTTATGCAAGCTTATCGGAGTTCAGTGAGACAATGTATTGCATAGAAGTCCCCACGTTGTCGCAGTGCGATCGTGGGTTAATGTCTGTATCGCCGTCGTGAGTTCGTGTCATGCGCAGATTGCAATGGTCCTGGGATGTAGTTCCTGTACCGGCGTTGATACCCGCCCTAGTGTAAGATGTGCAGTTGCCGTCTCACGTTTATCTGTTGGTGGGTG
>dc7dcaa9-6a8f-401d-ac5a-93c27a4cadbd_Basecall_2D_2d bg_rmckiernpro_alis_GG_flowcell5_run2_2016_04_06_1252_1_ch117_read7_strand_twodirections pass\bg_rmckiernpro_alis_GG_flowcell5_run2_2016_04_06_1252_1_ch117_read7_strand.fast5
CTTTTCGTTCTGTTGTGGTTTTTCTTGGACGTGTATAATCTTCACGACGTAGTTGACTAAAAGAGTGGTTAACCGTCTGCAGTATGCAGCACGTTCGCTTTACCATTTTGTGAGGGATCCTTTATTTTTAGTCGCCGGCCATACTATTATCAGGGCCAGAAAAGGAAGTGTTTCCCTCCTTCAAGGTTTATCCATAACAATTGACCGTTTTTCGTTCCGTTTGTATAAAAGAAATTACGTTTTGCTCGTATTTGTTTAAAGAACAAAACTGAAAAGTAAAGAGCGCTCAATTTCCGTGCTTACCTTGATTGCAGCTTCCAATTTCGTCACACAACAAGTCTAGACGGCTCACAGGTTTGTGACCACGGCGAACCATGTTGAATGGCGGGAAAGGGTTTAGGTCACATGCTATGATGCCCACTGTATCCTCAGCAAAGTTCGTTCCACGTACTGTTACTCTCTTTCAAACAGAATTGTCTGAATCGTGTGACAACAACAGCCTGTTCGCCACACTCTTCCGGGCAACCAAGGGGTGGTTCAGTTTAGAGGTCACGGTGAAACTACAGTCCATATAAACTTGCATAAATTGGTCACTGCAGAAATACATATATTTGGTCTTTTCTAATTCGTAGTTTTTCAAGTTCTTAGATGCTTTCTTTCTCTTTTACCAAGTTACAGGAAGTGATTATCTACTTTTACAACAAATATAAACAGATCTATGGCTTCCACCCCAAGGCCAACTTTGTAAGAGATTTGGGACGTGTCGCCCGTTCGGCGACAAGTGGAGGAGAAGATGAAGGTCTCCGCGCGATTGACGCTTGCCTCTAGAGACACCGGCGCTTCTTCTACGCGGTCAACCACGGTGTGGATGCAGAAGCGACTCGAACAACCAGGAGTTCATTTGCTGACACCAGACGCGGAAGTACGGACCTCGAATTCGCGCCTACAACAAGGAGCACCGACCAAATCATGTTGGATACTACCTGTCCATTCCGAGAAAAAGGCCGTGGAATCCTTCTGCTACTAATGGCACTTCAAGCCCGACCACCTCTCATCCAATGAAGAACTGGGAAACGCACTACTAGGTCAACATTGTAAAGCAAGAAGCATCCGGCTTCCGCGTGCCCGCAATACTACTCATGTGTTCGGCTCGTCTGCCTTGCTGCGAGGCTATGCTCTGGCGCTGGCAGGAGGAGGACTGCGTCTACCCCGCCCTTCAAGAAGGGGACAGACCCCTCCGGTTGTTCTGATTCGTTGATCCATGAACCCCTACCCACCTGCCGCAGTTTAAGACGACTAGGGACGCACCAAATTGGGGTTCGAATGGCATGAGGACGTGTCGCTCATTACGTCCTGTACCGTCAGACGTGGCGAACCTGCAGGTGGAGATCCCCAGGGTTACTCCGATATCGAGGCGACGACAAAGCCTACTCTTCAATTGCGGCATACCGCACACATCACCAACAACTACTACCCGCTCCCATTAAGCGTGGACGAACGGACGAAGAAAATTGAACAGTTCTTCGTCAATCTGGGATTTAATGATACGTCCAGCCGTGGGATTAGGGCAAGAAGACGCAAGACATGAATCAGCGTAAGATCGCCGTACAGCGACTATCTGATCACCAGAACGGTACGGTCTATTAATCAACAAGAAAGGCCAGACAACCCGTACGGACCCGCGGATTGAATTGAATCGAAATCGATAGTGATTTTCTTTTCTCTTTCCCATCCTTTACGCTAAAATAATAGATTATTTTATTTGAATATTTTATTTATAAGTGTATATAGACTATTATTTATTTTAATGATTATTACAGATTTTATTAAAATTCGACTCCTCTTTTTAATGCCTTGCAGTTTTTTCCCATTCAGATTTCTATGGTGCTGAACGTTCGTTTATGT
>bf13aa17-e587-41f5-9834-9670449e39f9_Basecall_2D_2d bg_rmckiernpro_alis_GG_flowcell5_run2_2016_04_06_1252_1_ch118_read1007_strand_twodirections pass\bg_rmckiernpro_alis_GG_flowcell5_run2_2016_04_06_1252_1_ch118_read1007_strand.fast5
GAAATTGCTATTGCTCCAATGAGACGGGGTCATCACGGCTCATCATGCGCCAAACAAATGTGTGCAATACCGCTCGGATGACTGCATGATGACCCGCACTGACTCCGACAGCAGATCCACCTAAGCCTGTGGCTAGAAGCAGACACCCGACAGATCAAGGCAGTTAACGGATCCCTGCAGTACAGCGGCCGCGATTATCAAAAGAGATCTTCACCTAGATCCTTTAAATTAAAATGAAGTTTTAAATCAATCTAAAGTATATGAGTAAACTTGGTTAGTTGACAGATGCTTAATCAGGTCGAGGCACCTATCTCAGCGTACTGTCCTTTACCTCGTTCATCCATAGTTTGCCTGACTCCCGTCGTGTAGATAACTACGATACGGGGAGCGGTCCATCCCCAGTAGCTGCAATGATACCGCGGGACCCACGCTCACCGGCTCCAGATTTATCAGCAATAAACCAGCCGGCAGCGGAGGCAGAAATTTAGTCGTCTCCTAGCCCATCCGGTCTATTAGATTGTGCCGGGAAGCTAGAGTAAGTAGTTCGCCAGGTTTAATAGTTTGCGCAAACGTTGTTGCCATTGCTACAGGCATCGTGGTGTCCGCTCGTGGCGTTTGGTATGGCTTCATTCAGCTCCGGTTCCCAAACGATCAGGCGAGTTACACCTGATCCCGTGTTGTGCAAAAGCCCGTCGCTCCTTCGGTCGCGATCGTCACGAGGTGAAGTTGGCCGCAGGTTATCACTCATGGTTATGGCAGCACTGCATAATTCTCTTACTGTCATGCCATCCGTAAGATGCTTTTTCTGTGACTGAGTACTCAACCAAGTCATTCTGAGAATAGTATGCGGCGACCGAGTTGCTCTTGCCCGGCGTCAATACGGGATAATACGCGTACATAGCAGAACTTTAAATGCTCATCATTGGAAAACGTTCTTCGGGGCGAAAAGCCACGATCACCGCTGTTGAGATCCACCGTTAGATGTAACCCACTCGTGCACCCAACTGATCTTCAGCATCTTTTACTTTCACAGCGTTCTCTGGGGCTAACAGGAAGGCAAAATGCCGCAAAAGGAATAAGGGCGACACGGAAATGTTGAATACTCATACTCTTCCTTTCAAATATTATTGGAGCATTTATCAGTCATTATGTCTCATGAGCGGATACAAGATATTTGAATGGTTAGAAAAATAAACAAATAGGGGTTCCGCGCACAGTTCAGAAAGTGCGCCGTCATATGACCAAATCTAGTGACGTGAGTTTTCGTTCCGACTTAAGCGTTACCAACCCGTAGAAAGATTAAAGGATCTTCGTGAGTCCTTTTTCTGCGTAATCTGCTGCTTGCAAACAAAACCACGCTACCAGCATGCTTTTGCTTTCCATGCCGCCATAGCGGATGACCTCCTTTCCGCGACCCAACTCGTGCCTGGAGCCACCCGAGTACTAAGGATCTTTCTTCCCTGCTCTAATCGTGCTACCCACTTCACCAACTCTGACTCCACCCGCCCCCTCCTCGGATCCCTTAGTTACCAAGCGTTCGGTCGTGA
>327f47bc-3630-43e3-9f88-041043a26bba_Basecall_2D_2d bg_rmckiernpro_alis_GG_flowcell5_run2_2016_04_06_1252_1_ch118_read1062_strand_twodirections pass\bg_rmckiernpro_alis_GG_flowcell5_run2_2016_04_06_1252_1_ch118_read1062_strand.fast5
GAAATTTTCTGCTCTGATGCTCATCTGAGACGGGCTCACGTCTGTATTTATGGCAAAGGAGTCAGAGGGATCACCGTACTATGTGAGTGCTCCTATCGCGCTTGCTCCTGCGAGGCCGATGTGGCCGTGTCTGACCGTGGTGCGTCATCTATTCACTCACTTGGCTGCGATTTATTCTAGATGCGATTCAGGGGCGGCCGCAGGGGTGGTTATCCACAGGAATCAGGGGGATAACGCAGGAAGAAAACATGTGAGCAAAGCCAGCAACAGCCAGGCGAACCGTAAAGGCCGCGTTGCTGGCGTTTTTCCATAGGCTCCGCCCCCTGACGCACGAGCCGGATCTTACGCTCATCGTTGGCGGGTGAAACCCGACAGGACTATAAAGATGAAGGCGTTTCCCCTGGAAGCTCCCTCGTGCGACTCTCCTGTTCCGACTCCCTGCCGCTTACCGGATACCTGTCCGCCTTTCTCCTGTTCGGGAAGCGTGGCGCTTTCAGGCTCACGCTGTGGCTCATCCCGTCCCTTATCGTGCGGGATCCAAGCTGGGCTGTGTGCACGAACCCCCGTTCAGCCGACCGCCCCTGCGCCTGCTCCGGTAACTATATCGTGCTTAAGTAACCCGGTAGGACACGACTTATCGCCACTGGCAGCAGCACTGGTAACAGGATTAGCAGAGCGGGTCCCGGTGCTAAGAGTTCTTGAAGGTGGTGGCCTAACTACGGCTACTAGAAGAACAGTATTTGATCCGCTCTGCTGAAGCCAGTTACCTTCGGAAAAGAGTTGGTAGCTCTTGATTAGGCAAACAAACCACCGCTGGTACCATTATTTATGTTTGCAAGCAGCAGATTACGCGCAGAAAAAGGATCTCAAGAAGATCGTCTTGATCTTATTCTACGGGGTCTGACGCTCAGTGGAACGAAAACTCACGTTAAGGGATTTGGTCATGACAGGTAGCACTTTCGGGGAAATGTGCGCGCAACCCCTATTTGTTTATTTTCTAAATACATTCAAATATGTATCCGCTCATGAGACAACCCTGATAAATGCTTCAATAATATTGAAAAGGAGAAGAGTATGAGTATTCAACATTCCGTGTCGCCCTTATTCCCTTTTGCGGCATTTTGCCTTCCTGTTTTGCTCACCCAGAAACGCTGAAATGTGACAGATGCTGAAGATCAGTTGGGTGCACGAGTATGTGACAGGCGAACTGATCTCAACAGCGTACAATCCTTGAGAGTTTTCGCCCCGAAGAACGTTTTCCAATGGTGAGCACTTTTAAGTTCTGCTATGTGGCGCGGTATTATCCCGTATTGACGCCGGGCAAGAGCAAAGCCGGTCGCCGCATACACCATTCTGAATGACTTGGTTGAGTACTCACCAGTCACAGAAAAGCATCTTACGGATGGCATACGTAGTACCCGAATTATGCAGTGCTGCCATAACCATGAGTGATAACACTGCGGCCAATTGATTCTGACAACGATCGCGACTGAAGGATAACCGCTTTTGCACAACATGGAGATCGACGTAACGCTTATTCGTTGGGAACCGGAGCTGAATGAAGCCATACCAAACGACGAGCGTGACACCACGTATTCAGTGTGGCTAAATGGCAACAACGTTGGCAAAACTATTAACTGGCGAACTACTTACTCCGCTATTCCCAGGGCAACAATTAATAGACTGGATGGAGGCGGATAAAGTTCCGACCACTTCTGCGCTCGGCCCTTCCGGCTGGCTGGTTTATTGCTAGACCGTATGGAGCCGGTGAATCCTTAGAGCATGGGCTTATTGCAGCACTGGGGCCAGATGGCTACGCCCTCCGTATCGTAGTTATCTAAGACGGGGAGTCCGCTAGGCAACTATGATGAACGAAGGTAAGACTAAATCGCTGAGATAGGTGCCTCACTGATTAAGCATTAGTACTGTCAGACCGTTGTCACCCTATACTTCGATTGATTTAAACTTCATTTTAATGTCCAAAGGATCTAGGGTGAAGATCATTTTGATCGGGCACCCTGTGAAGTGCCACCGTTGGACTGTTGTGATGCCATATATGCATCTGTGTTCGCCGGCGCTGGTTCTCGGGGTGTCTTGCTTAGTTGTGGCTTCCTGAGGCATTCATCTAGGTGCTGATCTCGATCGCTCCTTCGTCGAGGTCGCACATCTTATGGATTTCCCTCTTCCCTTAGGATCCCTGCCCCT
>f08d6e82-72e1-4a1a-8d4b-6af7a5f0053b_Basecall_2D_2d bg_rmckiernpro_alis_GG_flowcell5_run2_2016_04_06_1252_1_ch118_read1067_strand_twodirections pass\bg_rmckiernpro_alis_GG_flowcell5_run2_2016_04_06_1252_1_ch118_read1067_strand.fast5
TGTTCTCTGTTGGTGCTGGGTTGCTGCTATCTCAGACGGGCTCACGTCTTATTTGGGCAAAGGAGTCATAGGGATCACCGTACTGTGTGAGTGCTCCTATCGCGCTTGCTCCTGTGAGATACGATGCTTTGGCCGGTGCGTCGACCGTGGGCTCACTTGGCTGCGATTATTCTACGTGGAATTCAGGGGCGGCCGCACGGTCTGACACAGAAATCAGGGATAACGGAGGAAAGAACATGTGAAAGGCCAGCAAAGGCCAGGAACCGTAAAGGCCGCGCGTTGCTGGGCGTTTTTCCATAGGCCAGCCCCCCTGACGAGCATCACAAATCGACGCTCAAGTCAGAGGTATCCGAAACCCAAACGACTATAAAACCACCATGCGTTTCCCCCTGGAAGCTCCCTCGTGCGCTCTCCTGTTCCGACCCTGCTAGTCTACGGATACCTGTCCGCCTTTCTCCCTTCGGGAAGCGCGTGGCGGTTTCTCAGCTCACGCTGTAGGTATCTCTCAGTTCGGTGTAGGTCGTTCGCTCGACGGCTGTGTGTCGAACCCCCCATGAGCCCTTAGCCTTATCCGGTAACTATTGTCTTGAGTCCAACCCGGGCGACACGACTTATCGCCACTGGCAGCAGCCACTGGTAACAGGATTAGCAGAGCGAGGTATGTAGGCGGTGTCCTACAGAGTTCTTGAAGGTGGTGGCCTATGACCACGGCTACACTAGAAGAAACAGTATTTGGTATCCGCGCTCTGCCTGAAGCCAGTTACCTTCGGAAAAGAGTTGGTAGCTCTTAAGCGGCAAACCACCGCTGGTGGCTTGGTTTTATGTTTGCAAGCAGCAGATTACGCGCAGAAAAAAGGATCTCAAGAGAAATCTCTTTGATCTTTCTACGGGGTCTGACCGCGCCCAGATGAAGGAAGCATAGAGGATCAGGAGGTCCAAACACAGGGCAAGTGTCGCGGGAAATGTGAGGGGGAAGTCCCATTAGTTACCTTTGTAACACAAGCGGTGCCAAATACCTATATCGCTCAGGCGAGAAATACCGATAAAGGGTCGCAGTGCACTATTGAAAAGGAAGAGTATGAGTATTCAACATTTCTAGTGTCGCCCTTATTCCCTTTTTGCGGGATTTTGCCTTCCTGTTTTGCTCACTAGAGAAACGCTGGTGAAAGTAAAGATGAAAGATCAGTTGGGTGCACGGAGTGGGTTACATCTAGAACTGATCTCAACGATGTAAGATCCTTGAGTTTTCCCCGAAGAACGTTTTCCAGATCATCAGCACTTTTAAAGTTCTGCTATGTGGCGCGGTATCCGGGTTAACGCCGGGCAGAGCAACTCGGTCGCCGCATACACTATTCTCAGAATGACTTGGTTAAGTACTAAGTTACAAGAAAGCATCTGTACGGATGGCGAACTCGACAAGTAAGAGAATTATGCAGTGCTGCCATAACCATGAGTAACATGCGGCCAATGCTCTGACACGTACCCTCGGAGGACCGAAGGAGAGCTACTGATTTTTGCACAACATGGGGGATCTATGACTAGGTCGTTGTAAGGGAACTCAAACGCAGGCTGACGGAATGACGAGCGTGACAGAATCGCCTGTAGCATGTGCAACAACGTTGCACAAATAGATATTAACGCGAACTACTTACTCTAGCTTCCCGGCAACAATTAATAGACTGGATGGAGGCGGATAAAGTTGCAGGACCACTTCTGCGCTCGGCCCTTCCGGCTGGCTATGGTTGATGCTGATAAATCTGGAGCCGGTGAGCGTGGGTCCCCGGTATCATTGCAGCACTGGGGCCAGATGGGGTAGGACCTCCGTATCGTAATTGGTACACGACGGGAGATCAGGCAACCGATGAACGAATATAGACAGAAACCGGGATAGTCCCTCACTGATTAAGCATTGGTAACTGTCACGACCAAGGTTCCGCATATACTTTAGTCAATTTACTTAAAAACTTCATCTTTTACGTCCACGATCTGGGGTGAAGATCCTTTTGATAATCGCGGCGCTGTACTGCAGTGCACTAGTTGGACTGTTGTGATATGCATATGCAGTGGTGTTCGCCGGCGCTGGTTCCGGCTGTCTTGCTTAGTTGTGTGAGTCGCCAGGCAGTCATCGTAACTGTAATGTAGATTCGTCAGTGTGAGCACCACTGACGGGATGAATTTCCGAGCTCATTAGACAGTTCTTTGGGTTTTTAACCA
>ec40155c-5372-43b5-8fae-58909504ec98_Basecall_2D_2d bg_rmckiernpro_alis_GG_flowcell5_run2_2016_04_06_1252_1_ch118_read1069_strand_twodirections pass\bg_rmckiernpro_alis_GG_flowcell5_run2_2016_04_06_1252_1_ch118_read1069_strand.fast5
CGTAAGTTAATGGCTCATCTAAGGCGGAAATGTGCACGCAGAAAAGCAGACGTGGCAAGAATGTCTGCGGTCCCCCAGTCGCATCCGGAAGTAAATACGAGGGAGTCGTGGAGAACCAAGCGTAACTGATATCAATTTGTAAACCTAAATAGATTCATAAACTATTCTTTGATATAAAAAGTGTTCTCTAAACCTGATGAAAAATAAGCATAACAAACGATTCTTAGTTAAAGCCACGCGCTCGAGTTGAGTCCTTAGAGCTTGCTACAGCCTTTTGCTGTGCTCCTTCTCTTATCACGATCAACCGACGAAAGAATCTTACCACTCGGGCTCTTGGGAATGGATCACAAATCGATACCTCCCTTCAACCACTTGTGACGAGCCTTGGTCTGGCCAACATACTTCACGGAGCCTGGAAAAGCTAATTCGTCCGGATGCTGCGCTGGCGGACTTCACAACAATGGGTCTATGATTTCTCCGAACCACGATCATCCGGAATAGCGATGACAGCACATTTACGAGACATCGGGGTGGCGAGGATATGGGCTTCGAGTTCGGCAGCGCGACTTGCAGACCGTATGACTTTGATTGGATCTCCTTAGTCAGATCGACAATACACGTGCTCGATGCCCTTCGGGCTTCTACGGATGACAGCCCTCGACTCCGATTGCATCCAACCGTCCCAAAGTGTCTCTTCCGTAGCTTTCGTTTATCAAATAGCCCATGACGACGCTTGGGCTTCGGACGATTCGCCCGGTGAGTCGTACGTTGATTTCCTTATTTTCACCATATAAATTCGAGTTCATTCGACGCTCAGGAGCAAAGCGCCCCACGGGCTGCACCATATCGTGCGGGTGGGTCGAGCTTGTAGGACGACCGTGCATGTCCTGTCAAACTGATCTCCTTGGATCAAATGTTCGGGTAGAGTTTGAGGAAAATCGGCAGCTGTCTCCGACCCAGGGGTGCCGCTCCGTGAGAACAGAGAAGTCACGGAACTCAGATGCTCTGCACACGTCTTAAGTGCCCAGCATGTGGACACCAGTGATGATCGGAGGTACCAGGAAGCACACTGATTGTACTGTTGGATGGCGTTCAGTAGGATTTCGGATTCGGAATTTTGGGGAGAACGATTGTTTGGTCGCCTCGGTATGCCCCAGCATCGGATGACCACAAGCATAGATATGGCTCTGTGGAAGGATTATTAAGGCGCGACCTACCGTAGCCGCGGTTGTGCCCATCATCCGTAATCGTGCTGTAAACGCCTTGATCTGTAGCAGGGTATTGGCGATCACGTTGCGGTGTCCAGATCATGACCCTTTCGGCAATCCAGAACGTTCCACTGTGAGTAGCACAAATGCTGTTCGCCGGGCATTCACCCGCTTAGCATCGCAATTCATCCACTGGCGGGGAGAGAGACTTCCCAGCGCTGGGTCAGTTCGGAAACGGACTTGTATCCTGCTGGAGGCTTAACTCCGCCAAGAATAAATGCTCAGGTACCCGAGTGAATAGATTCTGTTCTTCGACCAGCTTTGGCTGCATTCCAGTGATACGAGAGGAGAGGAACACAAGTCAAGGCTTACCTTGGAATCATCGAGCTGATGCGTCCGCTCGGCAGGCTGGGTCGATGCGTTGGCGGGAGTGAAGACAGCCAGTCTGCGCTCGGAGAAATAGGGGGTAAGGAATCGATAGTGTTGAGGGCAAACACGGCCAATAGTAGTCTTATTGCGTCAACCTTTACGGATTCGGGGGCCCAACCAAATTCCTGTTGACATACGAGCCGAGTCGACGCGATTGGCTAATAGCCTTTCGACGAGTATGACTTCCGGATCTAACAAGGTGTATGGGTCCCGGGAGCTCCGTCGCAGCGTCCATATCTATCCACTAGACGGACTCGATTGAATATTGTCTGGGAATTGGGTTAAATTGACCGGACTCCTTTGAGGTAAAACCAGCGGTACTTATAGTTTTTTCTCCTTGACGACTTTAGGTGAGCATACTTGCTTTTGTTACCTCTGATTTGTAACCGTGCATACCGAGTAAACAAACTGAAAGCCTGTTAAGAACCGTGACCATCTGCTTCAGCTTTCCATGCTATCTGTTAATATAGGATCAAATCATCTCCCTTCATGGTTAAGCTTGGGAGCAACCGGCCCGACATCACAATCGCATTATCATCCTCGGGTTTGTTGGACTTCGTATTCCTTTAGATCCATTGTGGGGCCGATTACTGCCAATTTTCCTTCATAACCATAAAGCTGATTAGAATCTTTTATTGTTCGATGCAGGTGCGCGAGGCACATCTGCGTTTCAGGAACGCGACCGGGATGACGAGGCTGAAGGGCACGGAGGGAGAGTCATCCGTCGGAGGGCTGTCGCCCGCTCGGCGGCTTCTAATCCGGTACATTCAACCAGTAGCAATGAGCGCAGTTAATGTATTACTGAAAGTTCCAAAGAGAAGGTTTTTAGGCTAAGATAATGGGGCGTTGTAGCTGTGTTGACACTGAGTCATGACCAGCGATTGA
>d1312433-5edc-4b51-aed9-bee20280b05f_Basecall_2D_2d bg_rmckiernpro_alis_GG_flowcell5_run2_2016_04_06_1252_1_ch118_read1083_strand_twodirections pass\bg_rmckiernpro_alis_GG_flowcell5_run2_2016_04_06_1252_1_ch118_read1083_strand.fast5
GCTTCTTCTGCTCTTGCTCATCTGAGACGGGCTACGTCTTATTTGGGCACGGGAGTCAGCGGATTACCGTACTATGTGTGAGTGCTCCTATCGCCGGTGCTCCTGTGAGATACGATGTGGCCGTGTCTGACCGGTGGTGCGTCATCTATTCACTCACTGCTGCGATTTATTCTACATGCGAATTCAGGGGCGGCCGCACGGTTATCCACAGAATCAGGCGATAACGCAGGGAAAAGAACATGTGAGCAAAAGGCCAGGACGAGAGTGACCGTAAAATCAGCGTTGCTGGCGTTTTCGCCATAGGCTCCGCCCCCTGACGAGAGCATCACAAATCGACGCTCAAGTCAGAGGTGGTGAAGTGAGACAGGACTATAAAGATACCAGGCGTTTCCCCCTGAAGCTCCCTCGGTGCGCTCTCCGTTCCGACCCTGCGCTTGCTAACCGGATACCTGTTCCGCTTCTCCCTTCGGGAAGCTTGGCGCTTTCTCTCATAGCCGCTGTAGGTATCTCAGTTCTATGTAGTCGTTCGCTCCAAGCTGGGCTGTGTGCTACGAACCCCCGTTCAGCCCGACCGCTGCGCCTATCCGGTAATATCGTCTGAGTCCATAAACCCGGTACAGACACGACTTATCGCCACTGGCAGCAGCCTGGTAACGCCGCAATTAGCAGAGCGAGGTATGTAGGGCGTGGCAGAGTTCTTGAAGTGGTGCTAACTACGGCTACTAGAAGAACAGTATTTGGTATCTGCGCTCTGCTGAAGCCAGTTACCTTCGGAAAAGAGTTGGTAGCTCTTAAGGCAAACAAAACCAATGACGCTTACTTTTATTTTGCAAGCAGCAGAGATTACGCGCAGAAAAGGATCTCACACAGAAGATCCCTTTGATCTTTCTACGGGGTCTGACGCTCAGTGGAACGAAGACTCACGTTAAGGGATTTTGGTCATGACAGGTGCATTTTCGGGGAATGTGCGCGGAAACCCCTATTTGTTCTTTCGAAATACATCTTCAAATATGTATCCGCTCATGAGACAATAACCCTGATAAAATGCTTCAATAATATTGAAAGGAAGAGTATGAGTATTCAACATTTCCGTGTCGCTTATTTCCCTTTTTGCGGCATTTTGCCTTCCTGTTTTGCTCACCCAGAAACGCTGGCGAACGACAAGCTTGAACAAGTCAGTTGGGTGCACGGAGTCGTACAGAATCGTGATTCTCAACAGCGGTAAGATCCTTGAGAGATTTTTCGCCCGACCAAACGTTTCCAATGATGAGCACTTTTAAAGTTCTGCTATGTGGCGCGGTATTATCCGTATTGACGCCGCCGGGCAGAGCAACCCTTCGCCGCATACACTATTCTCAGAATGACTTGGTTGAGTACTCACCAGTCACAGAAAAGCATCTTACGGATGGCATGACAGTAGAGAATTATGCAGTGCTGCCATAACCATGAGTGATAACACTGCGGCCAACTTACTTCTGACAACGATCGGAGGTACGCGAAGGAGCTAACGCTTTTGCACAACATGGAGATTACTTAACTCGCCTTGATCGTTGGGAACTCCGGAGCTGAATCAGCCATACCAAACGACGAGCGTGACACCACGATGCCTGTAGCAATGGCAACAACGTTGCGCAAACTATTAACTCGAACTACTTACTCTAGCTTCCCGGCAACAATTAAACGACTGATGGAGGCGGATAAAGTTGCAGGACCAATATTTCTGCGCTCGGCCCTTCCGGCTGCTGGTTTTATTGCTGATAAATCTGGAGCAGGCCGCGGTGAGTCCTTAGGCCCCGCGGTATCATTGCAGCACTGGGGCCAGATGGTAAGCCCTCCGTATCGTAGTTATCTACGACGGGGAGTCAGGCAACTATGGATGAACGAATAAAGCCCGGGTTACCCGGCGGGGTGCCCTGATTAAGCAGCATTGGTAACTTCCGACCAAGTTTACTCATATATTTAGATTGATTTAAACTTCATTTTAATTTATAAAGGATTAGCGTAGACACATAAGTGCTTTTGATAATCGCGGCCGCTGTACTGCAGTGCACTAGTTGGACTGTTGTGATATGCCATATATGCAGTGGTGTTCGCCAGGCCCGCTGGTTCCGGCTGTCGGGCTGAGTGGGAGTCGCCCGCAGGGAACCATCCGTGAGCTGACTCACAGGCTTGATTCGATACTAGGAAGAGATACGAATTGGAGTTAGCAGACTCCAGCGTCACTTCATATGTTATGGGGCCTAGC
>beb03af8-ffc1-4fc1-a8b8-d02a60b6d030_Basecall_2D_2d bg_rmckiernpro_alis_GG_flowcell5_run2_2016_04_06_1252_1_ch118_read1145_strand_twodirections pass\bg_rmckiernpro_alis_GG_flowcell5_run2_2016_04_06_1252_1_ch118_read1145_strand.fast5
AAATTCTTTAAGTGTGACTGACTGCCCGACTTCACAGACGAACTCACGACCCACGTATGGCCAGGTAAAATGCGGCACCCCATGAACCGCCGCCGCTTCGTGTAAAGGGGCGTTGCTCAGTCCTCATTAGGATCGACTGCTGCCCCTCGACCTGCGTTCGTTTTGTTTAGACGCGCGTGTTGGAATCAGCACGCGGAACCAATGGGAAAAACCGGAATGGGTCCAGAACTGCTTTAGTGCCTGGCTATTGGCGTCTGATACTTCCGTTTAGGGGAATCCTTTGCCGCGCGCCCCTCTCAAACTCCGCACAAGTCCCAGAAAGCGGGAAAGAAATAAACGCCACACCAAAATAAAAGCCAATCCTCGAAAGCGTGGGTGGTAGGCCCTGGGATTATCCGTACAAGTATTTTCTCTAAGGATAAAAACCGTTTGTTTTGGAATTTCCCATTTCGCGGCCACCTACGCCGCTGTCCTTTGCAACAACTATCTGCGCGATAATCAGCAAATTTTGCATATTCGTGTTGCAGTATTGCGATAATGGGAGTCTTGACATTTCCAACATAACGGCAGAAGAAATGTGAGAAAATTTGCATCCTTTAGCTCCGTTCAAGTATATAAAGTCGGCATGCTTGATAATCTTTCTTTCCATCCTACCGTTTCGATTATTCTTATTCTCGTCTTCTTTCATACGGCGCAGTGCGTGGTCACTTCGCTTAAACACTATCAATAAAGATCATGGCTTCCACCCCAAGGCCAAAGTGTCCACAAGATCGACTGTCGCCCCTGTTCGGCGACATGGAGGGAGAAGATGAAGGTTGCCCGCGCGATTGACGCTTGCCCTCGCGCGACACCGGCTTCTTCCCGTCAACCACGTGGCTTGAAGCGACTCTCGAACAAGACCAGGGATTCCACTTTCTATCACAGACGAAAAGAGAAGTGGGACCTCGCGATTCGCCTAGACAGGAGCACCGACCAGAGATTCGTGCCGGATACTACCTGTCCATTCCGGAGAAAAAGGCCGTGGAATCCTTTCTGCTACCTGAACCCAACTTCAAGCCCGACCACCCTCTCATCCAATCGACTCCACTCACGAGGTCAACGTGTGGCCGGACGAGAGAAGCATCCGGGCTTCCCGAGTTCGCCGAGCAATACTACTGGATGTGTTCGGGCTCTCGTCTGCTAGTTGCTGCGAGGCTATGCTCTGGCGCTGGGCAGGAGGAGGACTTCTTTAGCCGCCACTTCAAGAAGGAAGACGCGCTCTCCTCGGTTGTTCTGATTCGTTACCCGTACCTGAACCCTACCCACCACCTGCCGCCATTACGGCGGAGGACGCACCAAATCGAGTTTCGAATGGCATGAGGACGTGTCGCTCATTACCGTCGGTACCAGTCAGACGTGGCGAACCTGCAGGTGGAGATGCCCAGGGTTACCTCGATATCAGGCGGACGACAACGCCTACCTGGTCACCTGCGGCAGCTACATGGCACATCACCAACAAAGCTACTAAGCTCCCTAGATGAATGTGGATGGTGAACGAGGAGGCCGCCATGCCTCCCGTTTTCTTCGTCAATCTGGGATTTAATGATACCGTCCAGCCGTGGGATCCTAGCAAGGAAGACGGCAAGAAACCGGTACGACACCCGGCCAATCTCGTACGGCGACTATCTGCCGAACGGATTAGTTAGTCTAATCAACAAGAACGGCCAGACATCCGATCCCTCCAATTGAATTGAATTGAAATCGATAGGATCAATTTTCTTTCTCTTTCCAGATGCTTTGAAGCTAAAATAATAGTTTATTTTATTTTTGAATATTTTATTTATATACGTATATATAGACTATTATTTATCTTTTAATGATTATTAGATTTTATTAAAAATTCGCTCTTGGGTTTTAATGCCTTTATGCAGTTTTTTCATAGGTCATTCGATATTTCTATGTGCTGCCAAACCAGATATGTCAACACAGCTACAACGCTGTACCACCATGGGAACATCAAATTGAAATCTATGGAAGATATGACGGTAGCAACAAGAAAGCTAGCATCAGGATTTATTTCGTTACTTTTGATATCACTCACAACTATTGCGAAGCGCTTTTCAGTGAAAAAATCATAAGGAAAAGTTGTAAATATTATTTATGATTCGTTGGGTAAGTAGAGGGGTAATTTTCCCTTTATTTTGTTCACATTCTTAAATTGCCTTTGCCTCTCCTTTTGGAAAGCTATACTTCGAGCACTGTTGAGCGAAGGCTCATTAGATATTTTCTGTCATTTCTTAACCCAAAATAAGGAGGGTCCAAAAGCGCTCGGACAACTGTTGAGCGTGATTGCAGGACTGGCTATACAGTGTTCACAAAATAGCCAAGCTGAAAATAATGTAGCTTTTAGCTATGTTCAGTTAGTTTGGCTAGCAAAGATATAAAGCAGGTCGGAAGTCGGGAGATACTTAATGGAGGAGGCTAGCAGAGCACCCAAAGAATCATGAAGTCTATTCCCACAAAAGATGAGCTGGTTGTGTAGCGCGCAAAGGAGTGAATCAGACGTACGACTCCCGACAATCCACGCGAGGTCCGATGCAAGAGATGTATGAACGAGCGCGAAGACACGCAGCTCCCGCGACGAAAGGCGATACTTCGTAGGTTCTCAAGCAGGTTCCTGACTCGTCCCCTCGATAACTCCCTGATCCCTTCTGGTGGGTGCCAACTAATCGGTGCTCTGCTAGGAATTCTTGCACGCGATGAAGATCTCGGAGTGGAACGACTTGCTCGTGTTCTCCTCAAGCTGCGTTTCCTCTCGCTTCTGGCCGTTCGCGACTCTCCGGTGTTCTCACTCCCGCTAAACGCAGCCTAAGCTCCCACGCCCGGCTGACGCATCAGCTGCTTGATTCCAAGGCCGGTGTGTGACTTGTTCCTCTCCTCTCCATCTCGACTCGGAAGCTGCGAGCCAATGCTGGTCTACCGAAGAACAGAATCTATTACTCGATGTACCTCAGCAGCGGTTGCTTGGCGGAGTCAAGCCTCCATAAGGATACAGTCCGTTTCCGAACTGACCCGGCTGGGAAGTCTCTCTATGCCAGTGGATGAATTGCGATGGAGCGCGGGTGAAGGTGCCCGGCGAACAGGATTGTGCTACTCAATGAACGTCTGGATTGCCGAAGGAGTCATGCCACACCGCAACGTGATCGCCCCAATACCCTTCCATTACAGGCGTTTGAGCACAGAATTACCGGGATGGTGGGGCACAAAGCCTGCGAGTACTGAGGTTGCTCTTGGACTCCTTCCGCAAGCCATATCTATGCTCTTGGTCATTGGCCATGCTGGGCATACCGAGGCAACCAAACAATCGTTCTCCCCAAATTCGAATTGAAATCCTACTTGAACGCCATCCAACAGTACATAAGTGATGCCTGTTCTCTGGTACCTCCGACATCATTCACATGCTCGTAACTCTAAGACGTGTGCTCCAAGTAGTAACCCGTGGTTCCGTGACTTCTCTGTTCACGGGAGCGGGCACCCCTGGGTATGGAAGCTAGCTGCCGATTTCCTCAAACTCTACCCGAACATTTTGATCGGCCAAGGAGGTTACGGTCTGACACCAGACATGCACGGTCGTAAGCTCGACCCACAGCATCTGGCTAGTCATCCATCCGGATGCTCCCTGGAGTCGAGGCACGAATCTGACGCTGAAAACAAGGAAATCAACGTACGACTCACCGGGCGAATTGGTGGTCCGAAGCCCAAGCGTCGTCCTGAGGTATTTGAACACGAAAAAGCCACCGCAGGACATTTGTGGACGGGCCGGTGCGTACGGGAGATGAGGCTGTCATCCGTAGAAAGCCGAAGGGCACTCGAGCACGTGTTTATTGTCTTACGTGGATCAAGGAGTTGACAATCAAGGTCAAGGGTCTGCAAGTCGCCTGCCGAGGACTCGAAGCATATCCTCCGCCACCGATTATCAACTGTTAGGTTCATCACAGCCTTTACAGATTACGTGCAGGAGAAGTACCCAAGGCCATTGTTGTGAATCAGCCACCCGCGCAGGATCGGACGAATCTGTCTCCCAGGCTCTCGTACAGTATGTTGGCTACCACAAGGCTCGTCACAAGTGGTTGAAGGGAGAGGTATCAATTTGGGCGGATGCCATTCCCAAGAGCCCGAGTGGTACAATTCTTCCGTCCGGTTGATCCGTGACCAAGAGAAGGAGGCACGAGAAGGCTGGTAGCAGCTCTAAGGATCTAACTCGAGAGTGCTTTTAGACTAAGAATTATTAGTTTCTGCTGTATTTTCATCATAGTTTAGAACACTTTATATTAACGAATAGTTTATGAATCTATTTAGGTTTAAATTGATACAGTTTTATAAGTTACTTTCAAATACGTGCTGTCTATTGCATAATGCACTGGAAGGGGAAAAAGGTGCACGCCTGTAGCTTTTCTTACCGGTTGCAGTTTTGAAAAATGCTGGGATGCACACACTGGCCGTAATACTCCAGACACGACGATGTTTAATATTTTTAAGGAATAAGGATACTTCAAGCCCTTCCTAATCCATTGGATCAGAACCGTAAACCTTGGCGCTTTCCTTGGGAAGTATTCAAGAAGTGCCTTGTCCGGTTCTGTGGCTCACAACCCAGCGCGCCCGATATGGGGTTTCTTCACTTATGAGAATGTACCCGTATACGGACAATTAGAACGCTCCTGTAACAATCTCTTTGCAAATGTGGGGTTACATTCTAACCATGTCACACTGCTGAACGAAATTCAAAGTAAAAAATCGACCACGTCTTGAGAACGATAGATTTTCTTTATTTACAAGTGAAGTCGTTGTCTCAGGCCCCTATTTATTTCATGCCACTTCATATTATAAAATAACAAAGAAGAATTTCATATTCACGCCCAAGAAATCAGGCTGCTTTCCAAATGCAATTGACACTTCATTAGCCGTATCACAAAACTCTTTCTGCTGGAGCTTCTTTTAAAGACCTCAGATCAACACAGATAAGTTCTGAGACCTCGGTTATTTTACGACAACTATGATAAATTCTGAAAAGAAAAATAAAACATTTTCATACTTCTTGCTTTATTTAAACCATTGGAACCTTTCTTTTGTGAACAAAACTACCTGTTCACCAAAGGAAGTAAAGAAAAATGATTAGAAGAAACAAAACAAAGATCTATGCTTCACATCCTCTGTCAAGGCACTCCTTTGAATCGGCTACGAACATGGCTGGGTGCCAAAAAGCCGTGATAGCCAACAGCATTGAACTTCGCCGTCGGATCTCATCCGAGGAAACGAAGAAGACGAATAGAAAGTTGAGGGTGAAGTACTCGCAACTCCCCTGTGATTGAGGAAAGATGGCCCAAATACCACGAGGAAACAAGCCTGGCGAGGAGCAAAGGGAGCTGTACGCAGGTTGCGTGAGACCTACCCGAGGGATTGCAAACGGGATCGCACAGGAAAGGCGTTCAAGCAGCCAGGGGACCCCGGATCCACTGCAAACGAGGCCGGGCAAGCAACTCGGAATGTTCTGCCCCTCAAGAGAACCTGACTTGCGCTTTACGATCCGTCAGGCCGGATTTCCCACCATCAATTCAGACATGGAGAGGCCGGGAATGATGGGAAGGTTGGATTTAACAGTGCGGGGGTCGCCGTCAATTACAACGCCCTTCACCTTCAGGGTCTTCAACCACCGGAGTTCGCTTCGCAGAGCTCTTGCTCGCAGCGCTCGAAAGCACTTCTCGTCTCCCAGCCTAACCGGATGTGGTTAAGCGGCAGAAGCTCCGCCAACGCTTTATATTAGCGTGGGCAAGGGGCAGGGAGCATTTGGTTTGGAATTACCGTTTTGGTTTTA
>dd471347-001d-4fdc-a571-53f87f339b5d_Basecall_2D_2d bg_rmckiernpro_alis_GG_flowcell5_run2_2016_04_06_1252_1_ch118_read1152_strand_twodirections pass\bg_rmckiernpro_alis_GG_flowcell5_run2_2016_04_06_1252_1_ch118_read1152_strand.fast5
GTTCTGTTGGTCTGATATTGCTCTGAACTCGGATGATGCAGACGAACGGTGTGTTGCGTACAACCGGATATTTTCTTTAATGAGTCTAAACCGTGATAGCTTCAGGTTAATACAATCAAAAGCACAACTTCTTTAATGCCGCGTTCACAGATTCCAATGAATACAACTAGGCGTTCATTATATGAAGCCTTCGTACTATTTTCATTGCCTTCACGTAATGCAGACATCCACATATTTTAATCACTTTAAAATAAAGGAAATATTAGAAGCTATGATCCAATCTGTAAGCCAGATTAAAATTCGAACTCTTCTTTCATTTGAATTGAATGCTTTGAGTTGGGGTACCCTTATCGCAATTACTCATCACATTTATTGACTACGAAAGTGCTGATGTCCTTTTTATTTATATTTTCTTCAGTGAAGCGATTTACACAGTAAGACGGAAAAAATAGCTAAGGAAGAAAACAAATCATGAAGCGATGCGATACTGCATCGCATAAGGCAAACATCCGGTGGTGGGTCAGGTCCAGAGCCGGGAGAAGTTCGCTCAGTGTTTGGGTAAGGTGGGATCGCTACTTCCCATGGGATACTTTGGCATGCACCCACTACTTCTTAATTTTAAGCCAATTAACTAAGGGTTTTCTAAGGTGCCACAAGGATCCAACGAGTCTCTCGCTTTTCTCAGCTCTCGGGCGATCTCTGCATTTCCTAGGCGACTGGCCCCGGGTCATCGGTCAGAGCCGACGTGCCAATCATGCTGTTCGGCGACAATATGGAGGAGAAGATGAAGGTTCAGCGCGATTAGCTGCCTCGCGCGACACGGCTTCTTCTACGCGTTAAATTAGCGGTACGTGAAGCGACTCTGGAAGACCAGGAGTTCCATTTTCTATCACAGACGAAGAGAAGTGAGCTGAATTCGCGCCTACAACAAGGAGCACCGACCAACCGTGCCGGATACTACCTGTCCATTCCGGAGAAAAAGGCCGTGGAATCCTTTCTGCTACCTGAACCCAACTTCAAGCCCGACCACCCTCTCATCCAATGAAGACTCCACTCACGAGGTCGACGTGTGGCCGGACGAGAAGCATCCGGTGCCTTCGCGAGTTCACGAGCAAGAGTAATGGGATGTTCGGGCTCTCCGTCTGCCTTGCTGCGAGGCGCTGCTCTGGCGCGGCAGGAGGAGGACTTCTTCCTCATTCGCAAGAAGGACGCGCTCTCCTCGGTTGTTCTGATTCTTCCCGTCTACCTGAGGCCTACTGCGCCATTAGACGGCGGAGGACGGCACCAATTGAGTTTCGAATGGCATGAGGACGTGTCGCTCATTACCGTCCTGTACCAGTCAGACGTGGCGAATGCTGCAGTAGGAGTCACCCCAGGGTTACCTCGATATCGAGGCACCAACGCCTACCTGGTCAATGCGGCAGCTACATGGCACATCACAACAACTACTACCCGCTCCCGGGCCACCGGGTCAGTGGGTGAACAGAGCGCGGATCCCCTCCCGTTCTTCGTCAATCTGGGATTTAATGATACCGTCCAGCCGTGGGATCCTAGCAGGAAGACGGCAGACCCAATCAGCGGCCAATCTCGACGTGAGCGACTATCTGCAGTAACGGATTAGTTAGTCGGATCAACAAGAACGGCCAAGCTGAGATCCTAACTCGAGATTGAATTAAGAAATGCAGTGAACCACATAGGTTTCTTTCTCTTTCCCCATCCTTTACGCTAAATAATAGTTTATTTTATGTTTTGAATTTTTATTTATATACGTATATAGACTATTATTTATCTTTTAATGATTATTAAGATTTATTAAAATTCGCTCCTCTTTTTAATGCCTTTATGCAGTTTTTTCCCATTCTGCCGATATTTCTATGTGCGGGTTTCAAAATGTTCGTTGAC
>cf0873fc-aae0-43ac-a91b-4697ca07c9c8_Basecall_2D_2d bg_rmckiernpro_alis_GG_flowcell5_run2_2016_04_06_1252_1_ch118_read1193_strand_twodirections pass\bg_rmckiernpro_alis_GG_flowcell5_run2_2016_04_06_1252_1_ch118_read1193_strand.fast5
TTAATTTCTGTGCTGGTCCACATGAGACGGAAATCTGCTCGTCAGTGGTGCTCACTGACGAAGTCCGTAGAAGATTAATAATGATTACGCCTGGCGACTCACAAGCAGCAGACAGCCGGAACGAGCCGGCGAACACCACTGCATATGGCATATCACAACAGTCCAACGGGCACTGCAGTAAGCGGCCGCGATTATCAAAGGATCTTCACCTAAGTGCTTTAAATTAAAATGAAGTTTTAAATCAATCTAAAGTATATGAGTAAACTTGGTCTGACAGTTACAATCCGTAATCAGTGAGCACCTATCTCAGCGATCGTCTATTCGTTCATCCGAGTTGCCTGACTCCCCGTCGTGTAGACTACGATACGGGAGGGCTTACCATCTGGCCCCAGTGCTGCAATGATACCGCGGGACCCACGCTCACATCTCCGAGATTTATCAGCAATAAACCAGCCAGCCGGAAAGGCCGAGCGCAGAAGTGGTCCTGCATATTTATGACGCCCTCCATCCAGTCTATTAATTGTTGCCGGGAAGCCTAATAAGTAGTTCGCCAGTTAAGTCAGTTGCGCAACTGTTGTTGCCATTGGGCTACAGGGCATCGTGGTGTCACGCTCGTTTGGTATGGCTTCATTCAGCTCCGGTTCCCAACGATCAGGCGAGTTACGTACCCATGTTGTGCAAAAGCGGTTAGCTCCTTCATGCAATCGTTGTGTCAGAAGTAAGTTGGCCGCAGTGTTATCACTCATATGGTTGAAGGACTGCAATTCTCTTACTGTCATGCCATCCGTAAGATGCTTCTGTGACTGGTGAGTACTCAACCAAGTCATTCGTAGAATAGTGTATGCGGCGACCGAGTTGCTCTGCCCGGCGTCAACCGGGATACGCGCCACAGCAGGACTTTAAAGTGCTATCATTGGAAAACGTTCTTCGACGAAAACTCTCAAGGATCTTACCGCTGTTGAGATCCGTTCGATGTAACCCACTCGTGCACCCAACCGATCTTCAGCATCTTTACTTTCAATAGCGTTTCTGGGTGAGCAAACTGGAAGGCAAATGCCGCAAAGGGAAGGGCGACACGGAAATGTTGGATACTCATATTCCTTTCATCTTATTGAAGCAGTCCGCTAGAGTATTGTCTCATGAGCGGATACATATTTGAATGTATTTAGAAAAATAAACAAATAGGGGTTCCCACAATTCCCGAAAATGCCACCTGTCAACCAAATCCCTTAACGTGAGTTTTCGTTCCACTGAGCGACCCTTTATAAACGATCAAAGGATCTTCTTGAAATCCTTTTTCTGCGCGTAATCTGCTGCTTGCAAACAAAACCACCGCTACAGCATTATTTTATTGTTTGCCATGGATCAAGAGCTACCAACTCTTTTCCAAAGGTAACTGGCTTCAGCAGCGCAGATACCAAATACTGTTCTTCTAGTGTAGCCGTAGTTAGGCCACCACTTCAAGAACTCTGTAGCACCGCCTACATACCTCGCTCTGGTCTAATCCTGTTACCAGTGGTGCTGCCAGTGGCGATAAGTCGTCTTACCGGGTTGGACTCAAGACGATAGTTACATGAAGAGCGCAAGCGGTCGGTGGCTGACGCTGGGTGGGGGTTCTGTGCACACAGCCCAGCTTGGAGCGAGACGACCTACACCGAACTGGATGAGCAGCGTGAGCTATGAGAAGGCCGGTCCCGAAGGGAGAAAGGCGGACAGGTATCCGGTAGAGCGGCAGGGTCGGAACAGGAGAGCGCTACGAGGGAGACCTTCAGGAAGGGGACGCCTGGGGTTGTGGCTAGCGTAGGGGTCCCCACTGCCAGCGCGCCGGCTCCCGGGCATTGGCTCCGCGATTAGGGGGAGGGGGAGGGGGTATGGAAAAACGCCAGCAACGCGGCACGTGTACGAGTTCCCCTCGAGTCTAGCCGTGTAGGCCCCAATGTCGTCATGGAGCCTTTCCTCGAGGTTCTGTGGGTACTCGTTGGATACGGCGTCCCATCCCCGGAGCTGCGCAGCCGTAAATACAAACATCTCATCACACGGTCGACAGGTATGAACGTATCGTATCTCACAGGAGCAGCGCGATAGGAGGAGCACACATAGTGAATCGTGTAAGTATGACTCCTTTGCCCAAATAGATACGTGGATAGCATGTTATGAGATACGGTCTGTTTATAGC
>3353dcd3-bab3-4943-808c-7412651fb52e_Basecall_2D_2d bg_rmckiernpro_alis_GG_flowcell5_run2_2016_04_06_1252_1_ch118_read130_strand_twodirections pass\bg_rmckiernpro_alis_GG_flowcell5_run2_2016_04_06_1252_1_ch118_read130_strand.fast5
TTCTTCTGTTGATGGGTATTAGTATTGTGAGACGATAAATGCATGGATGAGTGAATAGATGACCGCACCACGGTCAGACACGGCCACATCGTATCTCACAGGAGCAAGGGGTGGGAGGCGAGCACCGCATAGTACGTGATCCGCTGACTCATTTGCCCAAATAAGACGTAGGCCCTGAGTTGCGCACTGCAGTACAGCGGCCGCGATTATCAAAGGATCTGTTACTAGAATTCGTCCAAATTAAAATGAAGTTTTAAATCAATCTAAATATATGAACGACTTAGTCTGACAGTTACCAATGCTTAATCATGAGGCACCTATCTCAGCGAGTCCTGTCTATTTCGTTCATGGTGAGGTTGCTGACTCCCCGTCTGTAGATAACTACGATACGGGAGGCTTACCAAGGGTGGCCCCAGTGCTGCAATACGTAACACCGCGGGACCCACGCTCACCGGCTCCAGATTAGAGCAATAAACCGAGCCGACCGCGCAGGGCGCCGCAGAAGTGGTCCTGCAACTTTATCCGCCTCCATCCAGTGCTTAATGTTGCCGGGAAGCTAGAGTAAAGTAGTTCGCCAGTTAATAGTTTGCGCAAACGTTGTTGCCATTAGCAGGCATCGCTGGTGTCACGCTCGTCGTTTGGTATGGCTTCATTCAGAGCTCCGGTTCCCAACGATCACATGAGATGATAATGCCCCCCATGTTGTGCAAAAAGCGGTTAGCTCCTTCGGTCCTCCAATCGGTTGTCAGAAGTAAGTTGGCCGCAGGTCCACTCATGGTTATGAAGCACTGCAGTTGATCTCTTACTGTCATGCCATCCGTAAGTGCTTTCTGTGACTGTGAGTACTCAACCAAGTCATTCTGAATAGTGTATGCGGCGAAACCGGTTATCTGTTAGCCGCCATCCGTCAATACCGATAATAACCCCTCACAGCAGACTAAATGTCATGCTCATCATTGGAAACGTTCTTCGCTGAAACTCTCAATTGACCTCACTGTTGAGATGCGTTCGATGTAACCCACTCGTGCACCCAACATCGTATTCAGCATCTTTACTTCACCAGCGTTCTCTGAGCAAAACAGGAAGGCAAATGCCGCAAAGGGAATAAGGGCGACACGGAAATGTTGAATACTCATACTTCCTTTCTAATATTATTGAAGCATTTATCAGGGTTATTGTCTCATGAGCGGATACATATTTGAATGTATTTAGAAAATAAACAAATAGGGGTTCTAGGCACAAATTCCCCGGGCCACCTGTCATGACCAAATCCTTAACGTCGGGAGTTTTTCGTTCCACTGAGCGTCAGACCCCGTAAAGAGACGACGGGCACTACGTGTCTTCTTGAGATGCCCTTTCTGCCCCTTGATCTGCTGCTTGTGCAAACAAAAAACCGACCGATAAGTCGTTGATGTTTGCCAGGATCAAGAGCTACCAACTCTTTTCCGAAGGTAACTGGCTTCATAAGAGCGCAGATACCAAATAGGTGTTCTTCTAGTGTAGCCGTAGTTAGGCCACCACTTCAAGAACTCTGTAGCACCGCCTACATACCTCGCTCTGCTAATCCTGTTACCAGTGCATGCCAGTAGGGCTACCATCAGTCGTGTCTTAGCAAATGTTGGACTCAAGACGATAGTTACCGGATAAGGCGCAGCGGTCGGGCTGAACGATTCGTGCACACAACAGCCCGAGCTGCAGCGAACGACCTACACCGAACTGAGATACCTAAGCGTGAGCTATGAGAAAGCGCCACGTCGAAGGGAGAGGGCAGCCATCCGGTAAGCGGCAGGGTCTACGGAACCTCAGGAGCGCACGAGGGAGCTTCCAGGGAGACGCCTGGTATCTTTATAGTCCTGTCGGGTTTCGCCACTCTGACTTGAGCGTCGATTTTGTACTGCTCGTCAAGAGGCGAGAGCCTATGAAAAACGCCCGGACGCGGCCTGTCGACGGGTTCCTGGCCTTTTGCTGGCCTTTTGCTCACATGTTCTTTCCTGCGTTATCCCTGATTCGTGATAACCGTGCGGGCCGCCCCTGAATTGCATCGGAACGGGGTCATCACGGCTCATCATGCGCCAAACAGCAAATGTGCAAATACACGCTCGGATGACTGCATGATGACCGCACTGACTCCGACAGCAGATCCACTAAGCCTGTGAGAGACGCAGACACCCGGGGACGATTACGGACCCGGTTACGTCTCACCAATTGGCAGCACATAGAGAAATATCGAATGGGAAAAACTGCATAAAGGCATTAAAGAGGAGCGATTTTTAATAAAATCTTAATAATCATTAAAGATAAATAATAGTCTATATACGTATATAATATAAATATTCAAATAAAATATAAACATTATTTAGCGTAAAGGATGGGGAAAGAGAAAGAAAAAATTGATCTACTGGCTAATTTCAATTCAATTCAATCTCAGTTGGATCCTCATGTCTGGCCGTTCTTGTTATTAGACTAAACTAATCCGTTCTGCAGATAGTCGCCGTACGAGATTGGCCGCTCGTGGATTTATTGCCGTCTTCCTTGCTAGGATCGAAGCTGGACGGTATCATTAATCCCACTTGACGAAGAACGGGAGGGATTGGCGCTCCTCGTTGACGAGATCGGCGTGATGGGAGCGGGGTAGTAGTTGTTGGTGATGTGTGCCGGTAGCTGCCGCAATTGACGCCAGTAGGCGTTTGTCGTCCGCCTCGATATCGAGCGTAAGTGGGGCATCTCCACCTGCAAGTTCGCCACGTCTGACTGGTAAGACGTGATCAGTACGTCCTCATGCATTCGAAACTCTGAATTTGGTGCCGTCCTCCGCGCCGTCTGTACATGGCGGCAGGTGGGTAGGGTTCAAGTAAAAGGCGATCGACGAACAACCGAGGAGCGCGTCTTCCTTCTTGAAGTGGCTAAAGAAGTCCTCCTTGTGCCAGCGCCAGAGCATAGCCTCGCAGCAGGCAGACGAGAGCCCGAACACATCCCAGTAGTATTGCTCGGGGGAACTCGCGGAAGCCCGGATGCTTCTTCTCGTCCGGCCACGTTGTATACGTACTCATGGAGTCTTCAGTCGCCGGATGAGAGGTGGTCGGGCTTGAAGTTGGGGTTCAGGTAGCAGAAGGATTCACGGCCTTTTTCTCGGAATGGACAGGTAGTATCCGGCTAATCGTGATTCATGGTGCTCCTTGTTGTAGGCGCGATCGAGGTCCCACTTCTCTTCGTCTGTGATAGAAAAGTGGAACTCCCATGGTCTTGTTCGAGAGTGCTTCAAGCGCACACCGTGGTTGACCGCGTAGAAGAAGCCAATGTTATGCGCAGGCAGCGTCAATCGCGCGGGCAACCTTCATCTTCTCCTCCATATTGTCGCCGAACAGGGGCGACACGTCCGTGATCCGGGGACATTGGCCTTAGCGGGCAGCCATAATGGTATTTTATTGTATTGATTGTTGTTTTGTAGACTCTTTTGAACAAGATATGTAGGAAAGATAGAAGAATAATTAGAGCGAAAAAATCTCTTTCACCGCCTCATCCCTAATATATCACTTATATGATATAACTACATACGCACAAACACGGTATGTATCCGAATAACAACAGCGAGCGCGCGAGTGAACAACATATATTAAATCTAACGCCTTCTTGTCAGTTGTTTGTTCTGGTCTGCGTTGTTCTCACGCGCCCGAAAAGCTTTAGACGCGACTCCCGCAGAACGTCCTGCCATACAAATGCGAACTCTCGGTCTAGTACCACTTTCCCGGTGCCAAACGACCACAAGTTGTCCGTTCTTGAGGCCATTCGGCATCAGCGTGAAACTATTGGCACGCTAAGGGGCTCCTACGGATGGGAGTTGGTCATTTAGCCGTTCATTATCGCCCAATGTGACGCACAATCACGGCTATGCTCGTGTTACAAACATAGTTTGCGTGATAACGCGTGTTGTGCTCTCTCGCGTTGCTTCTTGACCGCAGTTGTATAAAAACCAATCTTTTCTTGTTCTTTATATAGGACCACTGTTTTGTGACTTCCACTTTGACCTTCCAACCTTCGTGTGAGCACGTTATAAAGAATCCACAAGCGAGTAAACACAGCGTTCGTGCAAGCTTATCGGCCAAGGTTTTGTCACCACCGTTCGGTTCTACC
>b7e791bd-3adf-4cea-8f2c-1d18521b07ef_Basecall_2D_2d bg_rmckiernpro_alis_GG_flowcell5_run2_2016_04_06_1252_1_ch118_read140_strand_twodirections pass\bg_rmckiernpro_alis_GG_flowcell5_run2_2016_04_06_1252_1_ch118_read140_strand.fast5
CTGGTGCTGATATTGCTAATTCGCATCTAGATGGTAGAGCCACAAACAGCCGGTAATAAGCAACGATTCCAGGACCATCTGAATCATGCGCCGGATGACACGAACTCACGACGGCGATCACAGACATTAACCCACAGTAAGCATGCGACAACGTGGCAATTCGTCGCAATACCGTCTCACTGAACCGCTCGTCGATAGGACTCCTGTTGTTGTAGCGATACAACCGGGTTTTTCTTTTAATGGAGTTAAAGCGTGGACCTTCATTAATACAATCAAAAGCTCAAAATATTCTTTTAATGCCGCGTTCACAGATTCCAATTGAATACAACTAGGTAGTTCATTATATGAAGCCTTTGCGTCACTATTTTCATAGTCTGCCTTCACCTTAATGCAGACATCCACATTTTAATCACTGCTTAAATACGGAAGATATATTAGAAGCTGATCCGATCTGTAAGCCAGATTAAAAATTCACGAACTCTTTCTTTCATTTGAATTGAATGCTTTGAGTTGGGGTAATTATCGCAAATCACTCATCACATTTATTGACTACGAAAACTTGCTGATGTCCTTTTATTTATATTTTCTTCAGTGAAGCGATTTTACACAGACCGACGGAAAAAGTAGCTAAGGAAGAAAACAAAATCATGAAAAAATGTGATCACCGTAAGGTTCGATGCATCAACTTAAAACATTGGCTGCCCAGGTGAGAGTTAGAGTTTACGGCAACCTTTAAGGATAGATTTGGCATAGTCTACACTGGTTCTTAATTTTAACAAATTAACTAAGATTTCCCTATCAAAGAAATAACGAGTTGAAGATTTTCTAAATAAAATCAAACTGCATTCTAGGCATATCCAGCGAGATCTATGGCTTCCACCCCAAGGCCAATGTCGACCACAAGTACGGTGTCGCCCCTGTTCGGCGACAATATGAGAAGATGAAGGTTGATGGCGCGATTGACGCTGCCTCGCGACACCGGCTTCTTCCCCGGCGTTAATGCGCGGTACGTGAATCCGACTTCTCGAACAAGACCAGGGAGTTCCACTTTCTGATCACAGACGAAGAGAAGTGGGACCTCGCGATTCGCTAACAAGGAGCACCAGGACCAGACGATCGTGCCGGATACTACCTGTCCATTGCGCGAAAAGGCTTGCGAATCTTCTGCTACCTGAACCCCAACTTCAAGCCCGACCATCTGGATCAATCGAAAGACTCCCACTCACGAGGTCAACGTGTGGCCGGACGAGAAGCATCCGGGCTTCCTCCAGTCGCCGAGCAATACTACTGGGATGTGTTCGGGCTCTCGTCTGCCTTGCTGCGAGGCTATGCTCTGGCGCTGGCAGGAGGAGGACTTCTTTACCCCTATTCGCAGGAAGACCCTCGAGGCTCTGGACGCCCATGTTCTGATTCGGGAGTACTCAGGAAAGGAAGGGAAGGGAAGGACGCACCAAATTGAGTTTCGAAGGCATGAGGACGTGTCGCTCATTACCGTCCTGTACCAGTCAGACGGTGGCGAACTGCAGGTGGAGTTTCGAGAGGGTTTCGATATCGAAGCGAAGACAGCCCACTATAGGGTTAATTGCGACTAGATGGCACATCACAGACAACTACTGCTACCATGACCCATCCACCGGGTCACGGTGAACGAGGGCCGGATCCCTCGTTCCGTCAATCTGGGATTAATACAAGTAGGGAGCCGTGGATCCTAGCAGGAAGACGGCACAATACGATCAGCGGCCAATCTCGATCGACTATCTGCGAACGGATCAGTTAGTCTAATCAACAAGAGAACGGCCAGACATGAGGATCCTAACTCGAGATTGAATGAATTGAAATCAGGTCCAATTTTCTTTTCTCTTTCCATCCTTACGGCATAAGGTATAGGCTTTTATTTTATTTTCGAATATTTTTATTTATATACGTATATAGACGTATTATCTTTAATGATTATTAAGATTTTATTAAAAAATTTCGCTCCTTTTATGCCTTTATGCAGTTTTTCCATTCGATTTCTATGTGCTGCCAATGAGACGGGGTCATCACGGCTATCATGCGCCAACAAATGTGCAATACACGCTCATGACTGCATGATAGGACTTACTGACCGGAAGCAGATCCACCTAAGCCTGTGAAGCGACACCAGAACAGTGGAATTGACTAGATCCGACTGCAGTACAGCGGCCGCGATTATCAAAGATGATGCTTTAACACAATCCTTTAATCCAAAATGAAGTTTAAATCAATCTAAAGTATATATGAGTAAACTTGGTTGACAGTCACCAATGCTTAAGGTTAGGTCGAGGCCGATCTCCGGCGATCTGTCATTTCGTTCATCCATAGTTGCCTGACTCCCCGTCGTGATAACTACGATACGGGAGGGCTGAATACCCAGTGCTTAGATGATACCTCGCGGGACCCACGCTCACATCGCTCCAGTTATCGGCAATAAACCAGCCAGGCCGGAAGGGCCGAGCGCAGAATTATATTCTGCGACTTTATCGCTCATCCAGTCATTAATTCCGGGGGAAGCTAGAGTAAGTAGTTCGCCAGTTAATAGTTTGCGCAACGTTGTTGCCATTGCCGGCAGGCATCGTGGTGTACGCTCGTCGTTTGTAGCCTGCATTCAGCTCCGGTTCCCAACGATCAATAGGAGTTACATGATCCCCCATGTTGTGCAAAAGCGGTTAGCTCCTTCGGTCCTCCGATCGTTGTCAGAAGTAAGTTGGCCGCAGTGTTATCACTCATGGTTATGGCAGCACTGCATAATTCTTACTGTCATGCCATCGGTACATGCTTTTCTGTGACTGGTGAGTACCCAACCAAGTCATTCTAGAAGTAGTGGTTGCGGGACATCATGCTCTTTACGGCGTTAATACGGGATAATACGCGCCACATAGCAGAACTTTAAAGTGCTCATCATTGAAAGCTTCGCGGCGAAAACTCGATCACTAATTCCCGTACGATTCGATGTAACCCACTCGTGGCGCATCACTGCTTCAGCATCTTTACTTTCACCAGCGTTTCTGGGTGAGCAAAACAGGAAGGCAAATGCCGCAAAGGGGAATAAGGGCGACACGGAAATGTTGAATACTCATACTCTTCCTTTCAACTTATTGAAGCATTTATCAGGGTTATGTCTCATGAGCGGATACATATTTGAATGGTTTAGAAAAATAAACAAATAGGGGTTCGCGCTAATTTCCCCGAAAGTGCCACCTGTCATCGACCAAATCCTTAACGTGAGTTTTCGTTCCACTGAGCGTCTAGATACGAGGTCAGAAGATCAAGACGGATCTGTGGCGGTACTCTTTTTCTGCGCGTAAATCTGCTGCTGCAAACAAAACACGGCACCGCTTACTTTTTGACTGTTGCCGGGATCAGAGCCGACCTCTTTTCCGAAGTAACAGCTTCAGCAGAGCGCAGATACCAATACTGTTCTTCTACGGTAGCCGTAGTTAGGCCACCACTTCAAGAACTCTGTAGCACCGCCTACATACCTCGCTCTGCTAATCCTGTTACCAGTGGCTGCTGCCAGTGGCGATAATCGGTGTGTTACCGGGTTGGACTCAAGACGATAGTTACCGGATAAGGCGCAGCGGTCGGGCTGACGGGGGTTTATGTGCACACAGCCCAGCTTGGAGCGAACGACCTACACCGAACTGAGATACCTACAGCGTGAGCTGAGAAAGCGCCACAAATTCCCGAAGGCGAAAGGCGACAGGTATTAGTCGGAGCGGCAGGGTCGGAACAGGAGAGCGCACGAGGAGCTTCCAGGGGAAACGCCTGGTATCTTTATAGTCCTGTCGGGTTTCGCCACCTCTGACTTACGTCGATTTTGTGATGCTCGTCAGGGGGCGGAGCCTATGAAAAACGCCAGCAAACGGCGGCCTTTTACACGGTTCCTGGCCTTTTGCTGGCCTTTTTGCTCACATGTTCTTCCTGCGTTATCCCTGATTCTGTGGACCAATTCCAGGCCTAAACCATTTGCCGTC
>d73b9932-6568-4031-8753-dedbcd2404ed_Basecall_2D_2d bg_rmckiernpro_alis_GG_flowcell5_run2_2016_04_06_1252_1_ch118_read163_strand_twodirections pass\bg_rmckiernpro_alis_GG_flowcell5_run2_2016_04_06_1252_1_ch118_read163_strand.fast5
GAAATGTTTGGTGCTGATATTGCTAATTCCAAATTCGACGCCGTGCCCATTGCCACCATGATAAAGCGCTGCGGCCATTGCGCCTTGCTGACCCAATCCGGTCAGGCGCTGGGAAGGAGAAGTGTGGTTTTCGAGCGGGGCTATGCGGAGCAATATGCGAAGGAACTCCGGTGGGTCGAAGACCCTGAAGTGAAGGCGTTGCTTAGCCGACCCCCGCACTGTTAAATCGACCTTCCGATGATTCCAGCCTCGGTTATGAATTTGATGGTGGGGAAGTCCGGCCTGACGGGATCAAGCGTTAACCGGATCAGGTTCTCTTTGGTGGCAGAAAGAAACCCAGTTGGCCTGGAGGGCTCCATTTGGAGTTGACAATAGGCAGTGGTGCAGCCATCACGGGCTATGCCTTGAGCCCGTATGCAAATTCCGTGCGGGTATTAAGCATGACAATGCGCGACATCGCGTTCAGCGCCTTTGCAATACCGCGAATCTCCTCGTAGTATTTGGGCCTCATCTTTCTGAGATCACGCGCCCCAGTTGCGAGAGTACCTGTTTAAGCTCTTCGTCCGTCTTCTTCGTTCTATCCGGATGAGATCGACGGCGAATAGATGCCATTCTGGCTATCACGGCTTTGGCAGCGAAGAGCCCGGTTCGTACCGATTCAAAGGGGAGTGCCTTGACAGGATCGAAGCATAGTACCTTTTGTTTTGTTCTTCTAATTGATTTTTCTTTCTATTTCCTTTGTAGAAACAGTAGTTTTGTTCAAAGAAATCAGCTTCAATGGTTTAAAATGAAAGCAAGAAGTATGAAATTTTATTTTTCTTCAGAATTGTCCGGAGTAGTTGTCGTAAAAATAACGAGGTCGGGTAACGTGTTTGGTGTAACTAGGTCTTTTTAAAGAAGCTCCAGCAAGAAAGAGTTTGTGTGATGGCTAATGAAGTGTCAATGCATTTGGAAGCAGCCTGATTTCTTGGGCGTGAATATGAATTCTTCTTTTGTTATTTTATAAAATATGAAGTATGAATGAAAACATAAACCGCGCTGGGGACGACCGTGTTCAAGCGTAAATAAAGAAAAGTGGAGTCGTTCTCACGACGTGGTCCCATTTTTACTTGAATTTCGTCAGCAGTGGTAGACTGGTTGAAGTAACCCCACATTTGCAAAGAGATTGTTACAGGAGCGTTCTAATTGTCCCGTACTGGTACATTCATAGTGAAAGAAAGCCATATCGCTCCGCTGGTTTACACCGAAGCGAACGCTAACGCGATTCTTGAATACTTCCCAAGGAAGCGCCAAGGTTTACGGTTCTGAATGCCGGGGCGTGACAGATCTAGTCTTGAAGTATCCTTATTCCTTAAAAAATATTTGGACATCCTCTTCGTTGTCATCTTAAGCATGTGCATCCAGCATTTTTCAAACTGCAAATTCGAAAAAGCCGCGTGTTCACACCTTTTCCCCTTCAGTGCATTATGCATATAAAGCACGAGTCTTTGAAAAAGTAACTTGGCTAACTGTATCAATTTTAAACCTAAATAGATTCAGAACTATTCGTTAAATAGGTAGTTCTAAACTATGATGAAAAATAAGCAGAAAGACTAATAATTCTTAGTTAAAAGCCGCGCTCGAGTCGATCCTTAGAGCTTGCTCAGCCTTTCTCCGTGCCTCCTTTCTCTTGGTCGATCATCACGACGAATCTTAGGACCATAATGTGTACTCTAGGAATGGCAACTCCACAAATCTGATACCTCCCTTCATACGACTTGTGACGAGCCTTGTGGTCCTCAAATACTTCACGCGGAGCCTGGAAATTCGTCCGATCCTGCGCTGGCGGGTTCGCACCCTGACATTAACATTGCTGCGTAGATCTCATCTCCGAACAGTGCACGGGGTGGTGGAGGATATGGGCTTCGAGTTCGGCAGGCGCGACTTGCAGACCCTTGACCTTGATGTAAATCCTTAAACGTGAAAATCGACAATAAACACGTCGCCGATCGCCTTCGGGCTTCTACGGATGACAGCCTCATCTCCCGTACGCATCCATCCGTCTCACAAATGTCTCTGCGGTGGCTTTCGTTGTTCAAATAGCGGAGGACTACGCTTGGGCTTCGACCACAGTTTTAGCCCGGTGAGTCGTACGTTGGACTTCCTAGTTCAGGCGTCACAATTCGTGCCTCGACTCCAGGGAGCAAAGCCGGATATGAACCTAGCCAGAACGTGCGGGTGGGTCGAGGCTCCGACCGTGCATATGTCTCTGTCAGACCGTATCATTGGCGCCTGATCAGGACATTTCGGGTAGAGTTGAGGAAATCGGCAGCTGTCTCCATACCCAGGGTGCCGCTCCCGTGAACAGAGAAGTCACGGAACTCAGGTCATACTTGGAGCACACGTCTTGAGTGCCCAGCATCGTGACCGATGATCGGAGGTACCGAAGCGCTACTGATGTGATCTTGTACTGTTGTACGATGGCGTTCATGGGATTTCAATTCGGAATTTGGGGGAGAACGATTGTTTGGTCGCCGGGGTCCGCGAGCGGCCAATGACCAAGAGCAGGGTGATTGGCTCTGTAGAAGGAGTCCAAGAGCAACCTCAGTACGCAGGCTTTGTGCCCCCACCATCCCGGTAGTTCTGCTCAAACGCTTAACTGAAGGGTATTGGCGATCACGTTGCGTGAGATCATGACTCCGTCGCAATCCCGACGTTCCACTTGAGTAGCACACAAATGCTGTTCGCCGGGCATTCACCCGCGCTCCATCGCAATTCATCCACTGAGGGGAGAGATTCCGAGCCTGGGTCAGTTCGGAAACGACTGTATCCTGCTGGAGGTGCTCGACCGGAATGCTCAGGTACATCGAGTAAGTAGATTCTGTTCTTCGGTAGGACCAGCTTTGGCTTGCAGCTTCCAGTGAGATGGAGAGGAGAGGAACACATTACAAGGCCTTGGCCTTGGAAATCAAGCAGCTGATGCGTCATGAGGCGGCGGAGTATACGATGCGTTGGCCCGGGAGTGAGAACACCGCCCAGTCGTGAACGAGCCATACGGGGAATGATAGTGTTGAGGGCAAACACGGCCAATGTCTTAGGACGTTGGGGTTCATTCCCCACCAACCAAATTCTCCTTTGATAGACTACGAGCCAGGGCATTAGGACGCGATCCCGGCTACCTCTTTCGACGGAGTATGACTTCCCGGTGAAATACCACAGGTGTATGGGTCCGAGGGGGTGGCGGTGCACTCGTCCATCTCTCATTGAGCATAAACCGCTGACTTGAAGTATTTATGGGAATTGGGTCCAATTGACCGACTCCTTTGGAGGTAGAAAACCAGGACGTGGTTTTTATTGTATTGAACTTGTTGTTTTGCTACTCTTTCAAACAATGGGAAAAGATAGAGAAAAGAATAAATTAAGCGAAAAAATCTCTTTCACGCGCCTCATCTAATAGTACTTATATATGATAACTACACATACGCACAAACACGTATGTATCTAGGCCCGAATAACAACGGGAGCGCGAGTGAACAGACTTAAATTAGACGCCTTCTTGTCAGTTGTGTTTGTTCTGGTCTGGTCTGCATTTCGCGGTTAGGCGGCGAACGTCCTGCCATACAAATGCAAGTCTAATACCGCCTTTCCCGGTGCCGACCCGTCCGAGCACTTCGCATTAAGCGCGTGAAACTATTGGCACGCGCAGGGATCCTACGGATGGGAGTTGGTCATTTAGCGTTCATTATCGCCCAATGGACGCAAGATCACGGCTATGCTCGGTGTCAAAGCCATAGTTTGCGTGATAACAGCGTGTTGGCCTCTCGCGTTGCTTCTTGACCGCAGTTGTATAAAATAATCTTTTCTTGTTCTTTTATAGGACCACTGTTTTGTGACTTCCACTTTGGCCCTTCCAACTGTTTCTTCCGTTACTAAAGAATCCAAGCAAAGCCCGACCACGTTGTAGCTGTGTTGACATCTGGTTTGGCAGCAAGAGGTGAATGGAAAAAACTGCACCCAAAGGCAGTAAAGAGAGCGAATTTTAATAACAATCCCTCAATGATGCTAGGACCATCACAGGCCGTGGGTAGGTATAATCTGAGGACTAAATTCAAGGCTGACAAACGTCGTTACAATGGCACGAGGTTGGGGGAAGGGGGGCAGGGAAACTTATCCTGGCACGATTCAATTCAGTTGCGCATGTACCCAGTGCCGTCGCCTTGTCTACGTTCTTGTTGATGCCTTAGACCTCGGGCCGTTCCTGCAGATAGTCGCCGTACGAGATTGGCCAGCTTAATCGGTCTTGCCGTCTTCCTTGGCCTAGATCCACGGCTGGACGGTATCATTAAATCCCAGATTGACGAAGAGACGCTGGAGGATGTGGGCTCCTCGTTCACCCACTTGACCCGTGTGGATGGGAGCGGGCCTTGTCCTTGCATGTAGCTGCCGCAATTGACCAGGTGGCGTTGTCGTCAGGCCTCGATATCGAGGTATAAATGGGGGATTCCACCTGCAGGTTCACCGTCTGACTGGTACAGGACGGTAATGGCACGTCCTCATGCCATTCGAATCCAATTTGGTGCGTCGCCCGTCTTAATGGCGGCATGGTAGTAGGGGTTCAGGTAAGGCGAATCAGAACAACCGAGGAGAGCGCGTTCCTTCTTGAAGTGCGGCGAAGAAGTCCTCCTCCTTGCCCGGCCATAGAGCATAGGCCGCAGCAAGGCAGACGAGAGCCCGAACACATCCGCAGTAGATTGCTCGGCGAACTCGGAAGCCCGGATGCTTCTTCTCGTCCGGCCACGTTGACCTCGTTGGTGGAGAGTTTCGAAATTGGATGAGATTTAGTAGTCAGGAGTTGGGGTTCAGTAGCAGAAGGATTCCACGGCCTTTTCTCCGGAATGGACAGGTAGTATCCGGACACGGGATCGGTTGGGTGCTCCTTGTTGGCGCGAATCGCGAGGTCGATTTCTCTTCGTCTGTAGTAGAAAAGTGGAACTCCCTGGTCTTGTTCGAGTCACCTCATTCACATCCACACCGTGGTTGACCGTAGAAGCGTCGCGCGAGGCAGCGTCAAATTGGGCGCGGGCAACCTTCATCTTCTCCTCCATATTGTCGCCGAACAGGGGTAAATTTAATTGGGGACATTGGCCTTGGGGTGGAAGCCATAGATCTGTAGCTTTTCTCCTTGACGTTATAAAGTATAGAGGTATATTAACAATTTTGTTGATACTTTTATGACATTTGAATAGAAGTAATACAAACCGAACTGTTGAAGTATTAGTTTAAAGGTTGTGCAGCTTTTCCATTTATATATCTGTTAATAAATCAAATCATCGCTTCGCTCTTAATGACGCAGAATAAGGCTAAACTAATCGCATTATCATCCTATATTTGCTTTACTGAGTTCATTAATTTGAAGGTTTGTGGGCCAGGTTAATGCCAATTCCTCTTTGCTAACCATAAAAAGCTTATTAGAATCTTTATTGTTCGGAGCCGTGCGGCGCGGAGCACATCTGCAGTTCGAGGAAGGCGACCGTAACCGCACGAGAGTCATGGCGTCCACCCGGCTGTCGCCGCTCGGCGGCTTCTAATCGATTATTCAATATAGCAATGAGCAGTTATCGATCACATCGAGGTGTTCGCAGGTTTTAGGCTAAGATAATGGGGCGTTCGTCTGCAATTATCGGCCAGTCGGTATCGTCTACGATATGCGATCCGTTT
>649ffe05-5c28-4b71-9d04-4fdd76c23a92_Basecall_2D_2d bg_rmckiernpro_alis_GG_flowcell5_run2_2016_04_06_1252_1_ch118_read188_strand_twodirections pass\bg_rmckiernpro_alis_GG_flowcell5_run2_2016_04_06_1252_1_ch118_read188_strand.fast5
ACTGACTTGCTAATTCTCCCCCACCAGCATCCGAAAGCGATCTCGGGGGATCGTAGGATGGTGCACACCAACCACTGCTGCTTCAGCACGGCAAAAGTGAAAGAGCTCGATCCCTTACCGGACTCATGGAATCGCCACCAGCGTATGGAGTTCCTCCTCGACGGGTTCGACGGCACCAAACAGGCATTTGCCGAGCTCGGGCCGGGGCGACAAATTATCCCTTTAGCATCCGGGCGCAGGCTAGCACAGGCTATGTTCAAAATATCATCTACGACCATGCCGTAGAGGCACGGTGCGGTGAGTGCCGAGACCAACCTCATGAGATGTTTGTCATGCGGTTTGACGAGGGGACGAGGTCTAGTCGCGCTCGACTCCAAGCTTTGGAGGATCCTAACCCTAGATAAAGCAATCTTGATGAGGATAATGATTTTGAATATATACATAAATACTACCGTTTTTCTGCTAGATTTGTGATGACGTAAATAAGTACATATTACTTTTTAAGCCAAGACAAGATTAAGCATTAACTTTACCCTTTCTTTCCTAAGTTTCAATATTAGTTAGTACTGTTTAAATCATTATGGCGAACGTCGGCGGTTAAAATATTACCCTGAACGGCTGAGCATGGCAAGACGGAATGCTCGTCAGTGCTTAACGACATGAATCATGTAAGTCGACCAATGATGACTGCCTGGCGACCACAACTAAGCAAGACAGCCGGAACCGGAGCCGGCGAACATCACCACTGCATATGGCATCACAACAGTCCAATAGTGCTGCAATCGCACCGGCCGCGATTATCAAAGAGTTGATTCACCAATCCTTTTAGTAAATTAAAATGAAGTTTTTCAAATCAATCTAAAGTATATATGAACAAACTTGGTCTGACAGTCACCAATGCTTAATCAGTGAGGCACACCTATCTCAGCGATCTGTCTATTCGTTCATCCATAGTTGCTGACTCCCGTCGGCGTGTAGATAACTACGATACGGCGGGAGGGCTTACCATCTGGCCCCAGTGCTGCAATGATATCGCGGGACCCACTGAACCGGCTCCAGATTGTCATCAGCAATAAACCAGCCGGGGCAGGGCCGAGCGCAGAAGTGGTCGTGCAACTTTATCCGCCTCCATCCAGTCATGCAATTGTTGCCGGGAAGCTAGAGTAAGTAGTTCGCCAGTTAAGCCTATTTGCGCAACGTTGTTGCATGCTACCAGGCATCGTGGTGTCACGCTCGTCGTTTGGTATGGTCGCTTCAGCTCCGGTTCCCAACGATCAAGGCGAGTTACATGATCCCCCATGTTGTGCAAAAGCGGTTAGCTCCTTCGGTTACCCCTTACGTTGTCAGAAGTAAGTTGGCCGCAGTTATCACTCATGGTTATGGGCAGCACTGCATAATTCTCTTACTGTCATGCCATCCGTAAGATGCTTTCTGTGGTGAACTCGGCGGTTAGATTCAGCTCTGAATTAGTTGCGGCGACCCGGGTTGCTCTTGCCCGTGAGTCAATACGGATAATACCGCGCCACATAGCAGAACTTTAAAAGTGCTCATCATTGGAAAACGTTCTTCGGCGAAAACTGGGCCACGCGTGACCTACGCTGTTGAAATCCAGTTCGATGTAACCCACTCGTGCACCCAACTGATCTTCAGCATCTCTTTTACTTTCACCAGCGTTCTGGGTGAGCAAAACAGGAAGGCAAAATGCCGCAAAAGGGGAATAAGGCGACACGGAAATGTTGAATACTCATACTCTTTCCTTTTCAATATTATTGAAGCATTTATCAGGGTTATTGTCTCATCACCCCTGATACATATTTGAATCTTTGCCGAAAAATAAACATACACATTTAGAAGCGTGCCCGGGCCACCTGTCAAATAAAAATCCCTTAACGTCGAGTTTTTGGCTTTCCACTGAGCGTCAGACCCCGTAGAAATCAAGGATCTTCTTACCGGTAGCTTTTTATGCGCGTAATCTGCTGCTTGCAAACAAAAAACCACCGCTACCAGGCCTTATTGCTTTCCGGGATCAAGAGCTACCAACTCTTTTCCGAAGGTAACTGGCTTCAGCAGAGCGCAAACGCAAAAACGTTAGCGTAGCCGTAGTTAGGCCACCACTTCAAGAACTCTGTAGCACCGCCTACATACCTCGCTCTGCTAATCCTGTTACCAGTAGCTGCTGCCAGTGGGAGCATTGGTCTTACCGGGTTTACGCCAAGACGATAGTTACCGGATAAGGCGCAGCGTTGGTCGGTGATGACGGGGGGTTCGTGCACAGCCCAGCTTGGAGCGAACGACCTACACCGAACGCGATACCTACAGTGAGCTATGAGAAACACGGATTCCGAAGGCGAAAGGCGGACAGGTATCCGGTAAGCGGCAGGGTCGGAACAGGAGAGCGCGCAGGAGAGCTTCCAGGGGGAAGCCTGGGGACTGTCGTATAGTCCTGTCGGGTTTTCGCCGCTCATCGACCTTGTAGGGCTTCAGCGTATTTTGTGAGTGCGTCGAGAGCGGAAAACGGGCAAAGCCAGCAACGCGGCCTTTTTACGGTTCCTGGCCTTTTGCTGGCCTTTTGCTCACATGTTCTTTCCTGCGTTATCCCCTGATTCTTAATACCGTCGGTGGCCGCCCCTGAATCAGTCGTTATGTTCTTTATA
>735e1854-63cb-4ada-a5df-56ac191939ef_Basecall_2D_2d bg_rmckiernpro_alis_GG_flowcell5_run2_2016_04_06_1252_1_ch118_read258_strand_twodirections pass\bg_rmckiernpro_alis_GG_flowcell5_run2_2016_04_06_1252_1_ch118_read258_strand.fast5
GGATATTTCTGTGCCTCTGGTTTGCTAATTCATAGGGGCGGCCGCACGGTTATCCACGAATCAGGGGATAACGCAGGAAATGTGAGCAAAAGGCCAGCAAAAAGGCCAGGAACCGTAAAGGCCGCGTTGCTGGCGTTTTCAGGGCTCCGCCCCCCTGACGAGCATCACAAAATCGACGCGTAAGTCAGGATGGTGGCGAACCATAGGACGACTATAAAACCCAGGCGTTCCCCTGGAAGCTCCCTTGCGCTCCTGTTCTCATACCTGCTTACCGGCACCTGTCGCCTTTCTCCTTCGGGAATGGCGCTTTCTCAGCTCACGCTGTAGTATCTCAGTTCGCTTAGTCGTTAGGCTCCCGCAAGCTGGGCTGTGCACGAACCCCCGTTCAGCCCGACGCTGCGCCTTATCCGGTAACTATGGCATTTGAGTCCAACCCGGTACACGACTTACCCCTACTGGCAGCAGCCACTGGCACAGTGACTAAGCGAGGTATGTAGCGGTGCTACAGAGTTCTTGAAGTGGTGGCCTAACTACGGCTACACCGCAAGAACAGTATTTGGTATGCGCTCTGCTGGAACCCCAGTTACCGTGCAAAAGAGTTGGTAGTCGTGATTGGCGTGAAAGACCGTACGCTGGTACTTTACTTTTTGTTTGCAAGCAGCAGATTACACAGAAAAAGGGTTACCGCAAGAAGATCGATTTTACTTACTTTTAAAGGTGTATGTCTAACGAAAATCGAACGAGCATTTAGGGATTTGGTCATGACATGAGACCTTCGGGGAAATGTGCTAGAACCCTATTTGTTGCTTTGCTAAAGATTCAAATATGTATCCGCTATCATGAGACACCAACCCTGATAAATGCTTCAATAATATTGAAAGGGAAGTATGAGTATTCAACATTTCCGTCGCCCTTATTCCCTTTTCGGCATTTGCTTCCTGTTTTGCCCCAGAGAAACTATGGTGACGAAAATCGCCCAGTAGGCGGGCTTCTGCCCCGAATCTATTTGGACCCATGGTGGCAACTCCATTCTCAATCGTGGAGATTTTCACCCCCGCTCGTTGCAGTAACGCTTCCACTTGCTATGTGATAGCGGGATCTCTTTTCTTAGGGGCTGTCTTGTAGCCCGGCTGCGGCAGAGGCATCGCGGTCGCCGCATCACGTTGGAAAATGACTTGGTTCATCACTCACCAGTCACGAAAAGCATCTTACGATGGCATGACAGTAAGAGAATTATGCAGTGCTGCCATAACCATGAGTGGACATTAAGAACAAACTGAACGTCAACCGGAACCCGGGAAGGAGCTAACCGCTTTTGCACAACATGGGGGATCGGTAACTCGCCTTGATCGTTGGGAACCGGAGCTCCGACCGAAGCCATACCAAACGACGAGCGTAACCACGATGCCTGTAGCATGGCAACAACGTTGCTGAACTTAACTGGCGAACTACTTACTCTAGCTTCCGAGCAACAATTAATAGGACTGGATGGAGGCGGATAAAGTTGCAGGACCATCTTTATGCGCTCGGCCCTTCGGCTTGGCTGGTTTATTGCTGATAAATCCTCCATTGAGTCGGGCCGCCGGTGGTATCATTGCACATATGGGGCCAGATGTAGATAATGCCGTATCGTAGTTATCTACACGACGGGGAGTCAGTGAGACATCCATGAACGAAATAGACAGAATCGCTGAGATAGGTGCCTCACTGATTATATAAGCATTGGTAACTGTCAGACCAAGTTTACTCAGATATTTAGATTGATTTAAAATTCATTTGATTTAAAAGCAGTGGGGTGAAGATCCTTTTGATAATCGCGGCCGCTGTACTGCAGTGCACCGTTAATGCCTTGATCTGTCGGGTGTCTGCTTCTACAGGCTTAGGTGGATCTCGTCCCAGTCAGTGCGGTCATCACCTTGGAGATCATCCGAGCGTGTATTGCACACATTTGTTTGGCGCATGATGAGCCGTAGTTACGCGTCGTCTCATTGGCAGCACATAGAATGAATGGGAAAAAACTGCATAAAGGCATTAAAGAGGAGCGAATTTTTAATAAAATCTTAATAATCATTAAAAGATAAATAATAGTCTATATACGTATAAATAAAATATTCAAAAATAAATAAACTATTATTTTAGCGTAAAGGATGGGGGAAAGAGAAAGAAAATTGACTATCGATTTCTAGCAATTCAATTCAATCTCGAGTTAGATCCTCATGTCTGGCCGTTCTTGTTGATTAGGACTAACTAATCGTTCTGCAGGTCGCCGTACGAGATTGGCCGCTGATCGGTCTTTGCCGTTTCCTTGCTAGCGGATCCACGGCTGGACGTATCGACCGGGTCAGAATGACGAAGAACGGGAGGCCACGATTGGCTCCTCGTTCACCCACTATTGACCCGGTGGATGGGAGCGGGGTATAGTTGTCTGCGATGTGCCATGAGTGCCGCATTACAGGTAGGCGTCGTCCGCCTCGATATCGAGGTAACCCTGGGGGATCTCATGCAGGTTCGCCACGTCTGACTGGTACGACGGTAATGAGCGACACGTCCGCACTTCCATTCGAAACTCAATTTGGTGCTTTTAGCCGTCTTAATGGCGGCAGTAGCCGGAGTTCAGGTACGGGTAACGAATCAGAACAACCGAGGAGCGCGTTGCCTTCTTGAAACCCGGCTAAAGAAGTTTCTCTCCTCCTTGCCCAGCGCCAGAGCATAGCCTCGCAGCAAGGCAGACGAGAGCCGAACACATCCCGATGATAATTGCTCGGCGAACGGGAAGCCATGCTTCTTCTCTTTATCCATCACGTTGACCTCGTGAGTGGGAGTCTTCAGTCGGATGGAGGGTGGTCGGGCTTGAAGTTGGGGTTCAGGTAGCAGAAGGATTCCACGGCCTTTTCCGGAATGGACAGGTAGTATTGGCGGCACGGTACGTCGCTCTGCTCCTTGTTGTAGGCGAATCGCGAGGTCTAGATTCTCTTCGTCTGTACCCAAAGTAGAACTCCTTGGTCTTGTTCGAGTCGCTTCACATCAAGGCGTTGACCGCGTAGAAGAAGCCGGTGCACCCCCACCCCGAGGCACCGTCGTAGACCCCGCGGGCAACCTTCAGATATCTTCTCGATAGATTGTCTGGAACAGGGTAGAACAAACAAATTGAAAACTTACATTGACAGATGAAGCACCTGTGTTTGTATATTTGTTGTAAAAGTAGATAATCTCCTTTGATGATGGTGACAACAGAAAAGAAAGCATCTAAGAACCGAAAAACTACGAATTAGAAGACCAAATGGGAAGTTCTCTTGCAGTCGACCACTGACCAGCTTAAATGTAAGTTTCACGAGGTTCTACTAAACCTAAACCAGCCCCCTTGGTTAGAAGAAAGAGGTGTGTGAGAACAGGCTTGTTGACTACGCGTGGATAAAATTCTGTTTTCGAGCGCGAAGAGTAACATAATCCAATCGAACGAACTTTGCTCTGCGATCACAGTGGGCATCATAGCATGTGGTGACGAACCCTTTCCCGCCATTCCCAACACTTCGATGCTTGTTACAAAACCTGTGAGCCGTCTCACCGCCTCTTGTGACGAATTGGAATTTGGATCAATAGGATGACGGGAAGTCGAGCGGTTGCTTTTCAGTTTGTTCTTTTGCAAACAGAATGTACGAGCCGACGGTAATTCTTCTCGATAATAGAGGCCACGTGCTTTGGCTCATAACATCAATTCAAGAAGGAGGAACATTCCTTTTCTATCTAATAGGCTCTATACCCATAACGCCAAAATAACAGGGATTCGCGCCCAAAATCTGGTGACAGGCGTGAATGCAGCTCGGCGATAGTGTTCCTCACTCTCTTCCTTACGCCCGTTTCTATGCATTCGTTCATTACTGTTCAGACGTGTTCCGACGAATGCCCACGGTCGCAGTGTGCTTACTGTGGGTTAATGTCTGTATCCTACTCGTGATTCTTGAGTTTTGCTTCACCCTATCCGCCGCATCGTATTCATCTTTATGAGTCGTGCTTGTACCGGCTGTTTGGCAAGCGTAACGCCATATTGGAGTCCA
>be32f28d-11b3-4b7c-afe9-1670875da4c9_Basecall_2D_2d bg_rmckiernpro_alis_GG_flowcell5_run2_2016_04_06_1252_1_ch118_read489_strand_twodirections pass\bg_rmckiernpro_alis_GG_flowcell5_run2_2016_04_06_1252_1_ch118_read489_strand.fast5
GGAACATATTGCTAGCATGAGACGGAAGATGATCGTCAGCGGTATGTGACTAACGACATGGGATGCACATGTACAAGTCATACCGATGACTGCCTGGCGACTCACAACTAAGCAGACAGCCGGAACCAGCGCCGGCGAACACCACTGCATATATGGCATATCACAACAGTCCAACCTAGTGCACTGCAGTACAGCGGCCGCGATTATCAAAGGATCTTCACTAGATCGTCTAAATTAAATGAAGTTTAAATCAATCTAAAGTATATATGAGTAAACTTATTCCTGACAAGTTACCAATGCTTAATCAGTGAGGCACCTATCTCAGGGGATCTGTCATATTCGTTCACCCATAGTTGCCTGACTCCCCGTCCTTAGACTACGATACGGGAGGGCTTACACATCTGGCTAGGATGTCGCTGCAATGATACCGCGGGACCCACGCTCACCGGCTCTCCAGATTTATCAGCAATAAAACCAGCCAGCCGGAAGGGCCGAGCGCAGAAGTGGTCCTGCATTCTGTCCGCCTCCGATCGCGGTCTGAGTTAATTCGTTGCCCGGGAAGCTAGAGTAAGTAGTTCGAGCAGTTAGAGCCTTGCGCAACGTTGTTGCGTCAGCCACAGGCATCGTGGTGGTTACGCTCGTCGTTTGGTATGGCTTCATTCAGCTCCGGTTCCCAACGATCAAGGCGAGTTACATGATCCCATGTTGTGCAAAGGGCCCGTCTCCTCGTGCTTTTCGGTCCCAATCGTTGTCAGAAGTAAGTTGGCCGCAGTGTTATCACTCATGGTTATGGCAGCACTGCTAATTCTCTTACTGTCATGCCATCCGTAAGATGCTTTTCTGTGACTGGTGAGTACTCAACCAAGTCATTCGTAGAAGTGTATGCGGCGACCGAGTTGCTCTTGCCCGGCGTCAATACCCACCATACATACGCGCCACATAGCAGAACTTTAAAGTAGCTCATCATTGGAAAACGTTCTTCGGCGAAAACGCGCAGGATCTGATCTCGCTGTTGAGATCCAGTTCGATGTAACCCCACTCGTGCACCCAACTGATCTTCAGCATCTTTTACTTTTCACCAGCGTTTTCTCTGAGCAAAACAGGAAGGCAAAATGCCGCAAAGGGAATAAGGGCGACACGGAAATGTTGAACAGCCATATACTCTTCTTTTCAATATTATTGAAGCATTTATCAGGGTTATTGTCTCATGAGCGGATACATATTTGAATGTATTTAGAAAAATAAACAAATCATCCCGTCCCACAGTTCTCCCCGAAGTGCACCTGTCATGACCAAAATCCCTTAACGTGAGTTTTCGTTCCACTGAGCGTCAGACCGGGGGTCAGAAAAAGATTAAAGGATCTTCTGTGTGAGATCCTCCTTTTCTGCGCGCGTAAATCTGCTGCTTGCAAACAAAAACTGCACCGCTACAGCGGTGGTTCGTTGGGATCAAGAGCTACCAACTCTTTTCCGAAAGTAACTGGCTTCAGCAGAGCAGATACCAAATACTGTTCTTCTAGTGTAGCCACTATCGTGTAGGCCCACTTCAAGAACTCTGTAGCACCGCCTACATGAGCGCTCTGCTAATCCTGTTACCAGTGGCTGCTGCTTGAGTGGCGATAGCACGTCGTGTCTTACCGGGTTGGACCCACACCGATAGTTACCGGATAAGGCGCAGCGGTCGGGCTGAACGGGGGGTTCCAGGGACGCGGGTTGAGCGAACGACCTACACTCCCGAACTGAAGATACCTACAGCGTGAGCTATGAGAAAGCGCCACGCTTTCCCGAAAGGGAGAAAGGCGGACAGGTATCCGGTAAGCGGCAGGGTTGGAACAGAGGAGAGCGCACGAGGGAGCTTCCAGGGGAAACGCCCTGGTATCTTTATAGTCCTGTCGGGTTTTCACCTCTGATTACATTTCACGATTTTGTGATGCTGGTCCGTCGGGAGCCTATGAAAAACGCCAGCAACGCGGCTTTAGCGGTTCTATGGCCTTTTGCTGGCTTTTGGACCCGTTCTTTCCTGCGTTATCCCCTGTTGATCCTGATACGTTGCGGCCGCCCCTGAAATTCGCATCTAGAATAAATGGCAGCCAAGTGAGGTGAATAGTGACGCACCACGGTCAGACACGGCCACATCGTATCTCACAGGAGCAAGCGCGATAGGAGGGACTCACACATAGTACGGTGATCGCTGAACCCTTTGCCCAAAACCACACTGTGAGCCCAGTCCAGATACGTTTGGTTCT
>9a28663f-1f6f-4427-a1a8-02aaa5082f3d_Basecall_2D_2d bg_rmckiernpro_alis_GG_flowcell5_run2_2016_04_06_1252_1_ch118_read591_strand_twodirections pass\bg_rmckiernpro_alis_GG_flowcell5_run2_2016_04_06_1252_1_ch118_read591_strand.fast5
GGACTGTTTCTGTACCTGTTCATCCAGCATTTGGGACTGCAGATTCAAGAAATCTAGAATCTTGCACCTTTTCCCCTTCCAGTGTGCATGCATACGCACGAGTCTTTGGCGACCTATTATAAACTGTATCGGATTTTAAACCTAAATAGATTCATAAACTATTCGTTAATATAAAGTGTTCTAAACTATGAGAAAAATAAGCAGAAGACTAGGCCGATTCTTAGTTAAAACAGCAGCTCTCGAGTTAGGATCGTAGAGCTTGCTACCAGCCTTTCTCCGTGCTGCCTCCTTTCTCTTATACACGGATCAACCGACGAAGAATCTTACCACTCGGGCTCTTGGGAATGGCATCCACAATCTGATACCTCCCTTCAACCACTTGTGACGAGCCTTGGTCCGGCCAACATACTTCACGGAGAGCCTGGGCGACAGATTCGTCCAGGTCATGCGCTGGCGGACTTCACAGACAATGGCCTTGGGTACTTCTCCTGCACGATGATGAATAGCGATGACGCACAGTCCGAGACATCGGGGTGGGCGAGGATATGCTTCGAGTTCGGCAAGCGCGACTTGCAGACCCTTGACCTTAACCCTTACTGTGAATCGGACGAACACGTGCTCGATGCCCTTCGGTAGTTCACGGATTTGACAGCCTCAAGCTCCCGTACGCATCCATCCGTCCACAAATGTCTCTGCGGTGGCTTTCGTTTATCACTGGACCGCGACATTACCAGATTCAACGCCCGGTCCCATTGATCGTACGTTGTGATTTCCTTGTTTTCAGGCGTCACAATTCGTGCCTCAACTCCAGGGAGGAAGGCCTGAACCCACCAAACGTGCAAACGTACGGCCTGCCATACAGTCCCATATGTCTCTGTCAGACCGTATCCTTGGATCAAAATGTTCGGGTAGAGTTTGAGGAAATCGGCAGCTGTCTCCATACCCAGGGGGTGCCGCTCCCGGTGAACAGAGAAGTCACGAACTCAGGTCATGGAGCACACGTCTTGAGTGCCCAGCATCTTGAATGAGCAGATGAGGATGAGTTGACTGTTGGATGGCGTTCAGGTAGGATTCAATTCGAATTTGGGGGAACGATTGTTTGGTCGCCTCGGTATGCGCGGCATGGCCAATGACCACAGCATAGATATGGCTCTGCGGAAGGAGTCCGACGCAACCTCAGTACTCGCGAGCCGTGTGCCCCCACCATCCCGGTAGTTCTGCTCAAACGCCTTAACTGAAGGGTATTGGCGTGACACGTTGCGGTGTGAGATCATGACTCCTTTCGGCATTCGACGTTCCACTTGAGTAGCACACAAATGCTGTTCGCCGGGCACCTTCACAAGGCATCGCGATTGCAATCCTATCCAGCGAGGTTCGAGACGCAACCGTAGGACAGTCAAAGAAACGACTTATCCTGCTGGAGGCTTACTCCGCCAAGAAGCTGCTCAGGTACATCGAGTAAGTAGATTCTGTTCTTCGGTAGACCAGCTTGGCTGCAGCAGTGAGATGGAGAGGAGAGGGAGCCTAAGTCACAAGGCCTTGGCCTTGGAATCAAGCATGATGCGTTAAACGCGGCGGAGTAGATGCGTTGGCGGGAGTGAGAACACCGCCCGTCGTGAACGGCCCAGAATAGGGGTAAGGAATGATAGTGTTGAGGGCAAACACGAGTAATGTCTTATCCCATTCTGACCCTTCGATTTCTAGCACCAACCAAATTCCTTTGATAGACTACGAGCCAGCGAGTCGACGCGATTGCTACCTCTTTCGACGAGTGACTCCTGTCCCGGTAATACCACAGGTGTATGGGTTAGCCGGGAGCTGGCGTGTCGCACTCCGTCAGATCTCTCATTGAGCATAACCGCTGATTGAATATTGTCGGGAATTGGTTAATGACCGGACTCCTTTGGAGGTAAAGGACTAAATTTTTGTTTTGTTTTCTTCGATTGATTTTCTTTCTATTCCGTCCCAACAGGTAGTTTTGTTCAAGAATCATTCAATGGTTTAAATAAAGCAAGGATTATGAAAATTTTTATTTTCTTCAGAATTTTATCATGTCCCAAAATAACGACCCGGTAAACGTTTGGTGTACTGAGGTCTTTTAAAGGAAGCTCCAGCAGAAGGAGTTTTGTGGGTGGCTAATGAAGTGTCAATGCATTTGGAAGCAGCTGATTTCTTGGGCGAATATGAAATTCTTCTTTTGTTATTTTATAATATGAAGTATGAATGAAAACATACGCTGAGACAACGACTGTTCAATGTAAAATAAAGAAAATCTATTAGTTCTCAAGACGTATTTACTTTTTACTTTGAATTTCGTCAGGGCAGTGTGACATGGTTAGAATGTAACCCACATTTGCAAAGAGATTGTTACAGGAGCGTTCTAATTGTCCCGTACTGGTACATTCATAAGTGAAAGAAAGCCATCGGGCTCTGTTACGGCCACAGAAACCGGACAAGGCACTTCTTGAATACTTCCCAAGGAAGCGCCAAGGTTTGCCGGTTTAGGAATGCAGGGAATCTAGTCTTGAAGTATCCTTATTCCTTAAAAATATTTGGACATCCTCTTCGTTGTAGCTGTGTTGACATCTGGTTTGACGTTTATGC
>2d176536-52a3-42d5-9d59-9b2bf55ac673_Basecall_2D_2d bg_rmckiernpro_alis_GG_flowcell5_run2_2016_04_06_1252_1_ch118_read61_strand_twodirections pass\bg_rmckiernpro_alis_GG_flowcell5_run2_2016_04_06_1252_1_ch118_read61_strand.fast5
TCTGTCTTTTCTGCTCTCTGGTCTCATAGCATGAGACGGAAATCTGCTCGTCATCTGTAGCCTAACCTAATTAATCGATGCTCACGATGACTTATCGACTCCGCGACTCACAACTAAGCAGAACACCGGACCCAGCGCCGGCGAAAACCACTGCAGCTGGCATATCACAGCGTCGACTAGTGCACTGCAGTACAGCATAGAGATTACACGCTGATCTTCACGAGTCCCTTTTTAATTAAAAATGAAGTTTAAATCAATCTAAAGTATATATGAGTAAACTTGGTCTGACAGTTACCAATGCTTAATCAGTGAGGCGGAGCTATCTCAGCGATCTGTCCTTTCGTTCATCCAGCTGCCTGACTCCCCGTTCTATGTTAATAACTACGATACGGGAGGGCTTACCATCTGGTAGCGCAGTGCTGCAATGATCTCTAGCGACGCTCACGGGGCTCCAGATTTATCAGCAATAATTCGAGGGCCGCTCGAAAGCGCCGAGCGGAATGGTCCTGCAACTTTGGTGCCGCCTCCATGCCGTCTATTAATTGTGTGCCGGGAAGCGAGTAGATGACTTGTTAGCCAGTTAATAGTTTGCGCAACGTTGTTGCCATTGGCTACAGGCATCGTGGTGTTGATCGCTCGTCGTTTGGTATGGCGGTTTCATTCATAGCTCCGGTTCCCAACGATCAAGCGAGTTACATGATCGGAGTGTTGTGTAGCAAAAAGCGGTTAGCTCCTTCGGTCGAGGGATCGTTGTGTCAGAAGTAAGTTGAGCAGTGTTATCACTCATGGTTATGGCAGCACCTGCATTTAACTCTTACTGTCATGCCATCCGTATAAGATGCTTTCTGTGACTGGTGAGTGATCAACCAAGTCATTTCGTAGAATAGTGTATGCGGCAACCCATATGCTCTTTAGCCCGGCGTCAATACGGGATAATACCGGCTAGCCTCAATAGCACCAGAACTTTAAAAGTGCTCATCATGAAAACGTTCTTCGCGAAACTCTCAAGGATCTTACGGCCTGTTGAGATCCAGTTCGATGACCCACTCGTGCACCCAACTGTGATTCAGCATCTTTACTTCACCAGCGTTCTATCTATAGCAAAAATAGGAAAGCAAATCAGCAAAAGGAATTAAGGCGACACGGAATGTTGAATACTCATAACTCTTCCTTTTCAATATTGACTGCATTTATCAGGGTTATTGTCTCATGGACCTCAAGATGAGGTATTTGAATGTATTTAGAAAATAAACAAATAGGGGTTCGCGGCGCACAGTTCACGAAAGTGCCACCTGTCATGACCAAATCCCTTGACGTGAGTTTTCGTTCCACTGAGCGTCAGACCCCGTAGAAAAGTCAAACGATCTTCTTGGAGGTCACCCTTTTTTCGTGCGTAATCTGCTGCTTGCAAACAAAACCACGCTACCAGCGGTGGTTTGCTTTCCCGGATTAAGAGCTACCAACTCTTTTCTCGAAGGTAACTGGCTTCAGCAGGGCAGATACAAATACTGTTCTTCTCTAGTGTAGCCGTAGTTTAGGCCACCACTTCAGACCTGTAGAGCCCGCCTATATAATACTCTGGCCTAGGGTTACTGTTACCAGTGGCTAGCCTGCCAGTGGCGAATAAGTCGTGTCTTACCGGGTTAACTAAGACGATAGTTACCGGATAAGCGCAGCGGTCGGGCTGAAACGGGGGGTTCGTGCACACAGCAGCTTGGAGCGAACGACTACACCGAACTGTATGAGATACCTACAGCGTGAGCTGAGAAAGCCACGCTTCCCGAAGGGGAGAAGGGCGACGGGGTATCCGGTAAGCGGCAGGGTCGGAACAGGAGAGCACGAGGAGGGTTCCAGGGGGAACGCCTGGTATTTATAGTCCTGTCTGGGTTTCGCTCAGCTGACTTGAGCGTCGATTTTGGTGATGCTCGTTCGAGGGCGGAGCCCTATGGAAAAACGCCAGCAACGCGGCCTTTACGTTCGATCTCGTTGCTCCCTTTAGCCACATGTTCTTTCCTGCGTTATCCCTGATTCTGTGATAACCGTTCCATGCGCACAGTTCTAAGATCTCTAGAATAAATCGCAGCCACATCCTGAATGATGACGCACCCACGGTCCATAACACGGCCACATCGTATCTCACGGGAGCAGGGCGGGCATATCCACAGCGGGCCTTATGCG
>556ca913-1382-484f-8561-51456683ccd2_Basecall_2D_2d bg_rmckiernpro_alis_GG_flowcell5_run2_2016_04_06_1252_1_ch118_read631_strand_twodirections pass\bg_rmckiernpro_alis_GG_flowcell5_run2_2016_04_06_1252_1_ch118_read631_strand.fast5
GCTTCTGTTGGTGCCTGATATTGGCTCTGGCCGATAATTGCGACGGAACGTAAGGCATGAGGAATTGCATTATGTAAAAGTGAAGTACCATTGAAGCAACCAGCACGTCGCCGTGTATTTAAAGTGCGGTGGGATCGAGTCAGAAAGAGGGGCAGTGGCCTGTTTTTCGACATAAGCTGGCACAGGAGTACAGCACGACGTCATTGTTGCATATGGCGTATCTAAGCCGAAACGGCGCTCGCCCACCTCATCCCACGGGAACTAAGGCAGCCGACAAAGAAAAACGACCGAAAGGAACCCCGAAAGAAAAGAGGGTGGGCGCGCCGCAACGTAAAAGATATTGCATCCAGCTTCTATCGCTTTAACTTACCGTTGGGCATCGGGAACGTATGTAACATTATTAACTCCTGCGACGTGAGTGCAACATCGAATCCCAGATATAGCACTGGGGCCAAGCGTGGCAAATTCGTAATAAATTTCGGGGTGAGGGGATTCAAGACAAGCAACCTTGTTAGTCAGCTCAACAGCGATTTAACGGTTGAGTAACACATCAAACCGTTCGAGGTCATAAGTGCGTGTTAACAAGTTCTTGATATCATATAAATGTAATAAGAAGTTTGGTAATATTCAATTCGAAGTGTTCAGTTTTTACTTCTCGTTGTATAGAGAAGAAAAACATCAAGAAACATCTTTAACATACACAAACACATACTATCAGAAGCAAGTGTACTGGCTTCCACCCCCAAGGCCAATGTCCCCAAGATCGACGTGTCGCCCCTGTTCGGCGACAATATGGAGGAGAAGATGAAGGTTGCCCGCGCGTACCTCGTAGGCGCGACACCGGCTTCTTCTACGGGGCGTCAACCACGGTGTGAGCTTGAAGCAACTCTCGAACAATAAGGAGTTCCACTCTTTCTATCACAGACGAAGAAGTGGGTGACGCGATTCGCGCCTACAACAAGGAGCACCGACCAAATCCGTGCCGGATAGCCCATGTGTTCATTCTCGGAGAAAAGGGCCGTGGAATCCTTCTGCCTCTAAGAACCCCAACTTCAAGCCCGACCACCTCTCATCCAATCGAAGACTCCCACTCACGAGGTCAACGTGTATCTAGACGAAGAAGCATCCGGGCTTCCGCGAGTTCACGAGCAATACTACTGAATGTGTTCGGGCTCTCGTGCCTTGCTGCGAGGCTATGCTCTGGCGCTGGCAGGAGGAGATTCTTTACCCCACTTCAAGAGCGAAGACGCTCTCCTCGGTTGTTCTGATTCGTTGGCCCGTCTGAAAAACCCTACCCACCTGCCGCCATTAAGACGGCGGAGGACGCACCAAAGTTAGGTTTCGAACGGCATGGAACGTGTCTAGCCGTGGCTTTCTATGTGGCAGTCAGACGTGGCGAAGTGCTGCAGGTGGAGTGCCCCAGGGTTACCTCGATGGAGGCGGACAGGCCTACCTGGTCACGTCGCGGCAGCTACCGGCACAATAATAAACTACTACCCGCTCCCATCCTGAAGCTTGGATGGGTAACGAGGAGCTCGATTCATCCTCCCGGTCCTTCGGTGGGATGCTGAGCCGTTGGATAGATCCCGTGTAAGGAAGACGGCAAGACAGCAAGTCAGCGGCCAATCTCGATCGGCGACTATCTGCAGAAGGGGATTAGTTAGTCTAATCAACAAGAACGGCCAAGCTGAGATCCTAACCGGTTGGCATTACCCAATTGAATCGATTAAATCAATTTTTCTTTCTCTTTCCCCATCCTGTCGCTAAAGTAATAGTTTATTTTATTTTGAATATTTTATTTATATACGTATATATAGACTATTATTTATTTTAGTGATTATTAAGATTTTATTAAAATTTCATCTATTCTCTAATGCCTTCTGCAGTTTTTCCCATTCGATATTTCTATGTGCTGCCAAAACACGTTTAGGTTTATGTTTCTT
>11255ee6-8370-4f62-915a-3db62aa3f922_Basecall_2D_2d bg_rmckiernpro_alis_GG_flowcell5_run2_2016_04_06_1252_1_ch118_read660_strand_twodirections pass\bg_rmckiernpro_alis_GG_flowcell5_run2_2016_04_06_1252_1_ch118_read660_strand.fast5
GGGTTTGGTGCTCTCTGCTTGCTCGGCGTTCAGGGGTAATATTTTAACCGCCGACGTTCTCGCCATAACTTTAAAACAGTGATAACTAATATTGAAACTTAGAAAGAAGGGACTACTGCTTAATCTTGTCTTGGCTTAAACGACCTGTACTTATTTACGTCATCACAATCTAGCAGAAAAACGGTAGTATTTATGTATGCACAAATCATTATCCTCATCAAGATTGCTTTATCCCGTACGATCTAGTAAAGCTTGAGTTGGCGCAGACCTCTCGTCCTCCTCGTCATGACCGCATGACAACATCTCATCAGGGTTGGTCGGCCGTAGATAAAAGCACCGTTGCCTCTCTAACGATGGTCGTAGATGATATTGAACAGTCAGCCTCTCTGCTCTTGCCCTCGTAAGCGCGGCAGATGCTAAAGGGATAATTGTCTTCGTCGGCCCAGGACTGGCTAATGCCTGTTTGGTGCCGTCGAACCCGTCTAGGAGGAGTACCGCCAAGCTGGTGGCGATTCCATGAGTCCGGGCATGAGACTCTTCTCATTTTGCCGGTCGAAATAAGCAGTGGTTGGTGTGCACCATCCTACCATTCGCGTCTGAGCACCTGTTTTTCGGATGCTGGTGGGGCGAGAATTCAGAAACCAAATGCCTCGTGCCCATTGCCACCATGATAAAAGCGCTGGCGGCCATTCCGCCTTGCTCACGATCCGGTCAAGGGGCTCTACGAGGAGAATGCTTTCGAGCGCTATGCGGAGGGCAATATGCGAAGGAATCCGTGGGTCGAAGACCCTGAAAAACCGGGCGTTGTAATTGACGGCGACTCCAGGTTTAATCGATTCCCGATGATTCCAGCCTCGGTTATGAATTTACTGGTGGGAAGTCTACCATCATGACGGATGTAGTTACTGGATTAAGGTTCTCTTTGGTGGCAGAAAGAAATCCCAGTTTGGCCTATGAGGGTGAATTGAAATTGGCTGAATCTTACAGCCATCACGGGCTGCCTTAAGCCCGTATGCAAATTCCGTGCGGGTATTAAGCATGACAATCTGGGAGACATCGCGTTCAGCGCCTTTGCAATACCGGAATCTCCTCGCTGACTATCTTTGATCTTTCTGGTTCGTTCATGGGCTACCTGTTTTAAGCTCTTCGTCCGTCTTCTTCGTTTTCCCCTCGGATGAGATCGACGGCGAAGTCAATCATTCTGAGTACACGGCTTTGAAGCCATGTTCGTAGCCGATTCAAAGGGATGCCTTGACAGGATGTGAAGCATAGATCTTATTTGTTTGTTTATGTGTGTTGTATTCGAAACTAAGTTCTTAGTTTAGAACTAAGAAAAGACTAACTATAAATAGAATTTAAGAAGTTTAAGAGAATAGATTTACAGAATTACAATCAATACCTACGTCTTTATACTTATTAGTCAAGTAGGGGAATAATTTCAGGGAACTGGTTTTCAACCTTTTCAGCTTTTCGTCCAAAGTGTAAGAGAGCAGAAGGTAGATAGAAAATGAGCAGAAATGAGATAGATACATGCGTGGGTCAAATTGCCTTGTCATCATTTGACTCCAAGCATGCATCCATTGAGGTTTGTGCCGTTTTGCCTGATTTGTGCTGAGTTCTCTGTAAGTTGCGCTAAGAGAATTAGACCTATGAACTGATGCTGAAGAAAGCCACTTTTGGTGCTGGGATTACCTTTTCTGGATGCACCTTAAACGCGGGCTCCATTATATTAGTGTGATGCCAGGAATAAACTGTTCACCCAGACACCTACGATGTTATATTCTGTAACAGCCCCTATTTGGGATGTAATGCCACCAAGTCGACATTAAATTTTGACCTACGACCAAGTTAAAAAGGAGAGGACTTACTACTATCCCTTGACTTTACGTTTGAGACTTGAAGCGGTGAATGGGTCAGGGCGGCAGTGCCGTCTACTATACATTGG
>60f3b927-0fb2-4393-9f5c-eeaf9b0e975d_Basecall_2D_2d bg_rmckiernpro_alis_GG_flowcell5_run2_2016_04_06_1252_1_ch118_read746_strand_twodirections pass\bg_rmckiernpro_alis_GG_flowcell5_run2_2016_04_06_1252_1_ch118_read746_strand.fast5
CTTTTCTGTTATCCTGGGTTGGATTCAGGGGCGGCCGCACGGTTATAAGAATCAGGGGATAACGCAGGAAAGAGATGTGAGCAAAAGGCCAGCAAAGCTACGACGAATGTTTCGTTGTTGTGTGCGTTTTCACCCTCGGCCCCCCTGACGAGCATCACAAAATTTATGACAGCCAAGTCTACGAGGTGGAAACCGACACGACCGACTGGATCAGAGTCGTTCCCCTGTAGGCAACGCTCCCTTTTGCGCTCTCCTGTTCCGACCCTGCCGCTTACCGGATACCTGTCGCCTTTCTCCCCTTCGGGAAGCGGTGGCGCGGTTTCTCATAGGACCGCTGGCGCTATATCGCGCGTTCGGTGTAGGTCGTTCGCGTCCGCACCTATGGGCTGTGTGCACGAACCCCCGTTCAGCCCGACCGCTGCGCCTTAAGCGTAACATCGTCTTGAGTCCAACTCCCGGTAAGACACGACTTGTCATCGCCACTGGGAACGAACAAAAACGGCGGAACGGCAGAGCGAGGTGATGTAGGCGGTGCTACAGTTTCTTGAAGTGGTGGCCTAACTACGGCTACACTAGAAGAACAGTATTTGGTATCTGCGCTCTGCTGAAGCCAGTTACTTCGGAAAAGAGTTGGTAGCTCTTATTGCGGCAAAAGCAAACCACCGCTGGTAGCGGTGGTTTGTTTGCAGCAGCAGATTACGCGCAGAAAGGATGGCAAACCTTTGATTTCTACGGGGTCTGACGCTCAGTGGAACGAAAACTCACGTTAATGAAGCTTTTGGTTGTACGGGCCTAACCCTTTCGGGGAAATGTGCGCGGAAACCCCTAGTTTGTTTATTTTTCAAATACATTCAAATATGTATCCGCTCATGAGACAATAACCCTGATAAATGCTTCAATAATATTGAAAAGGAAGAGGTATGAGTATTCAACATTTCCGTGTCGCCCTTATTCCCTTTGCGGCATTTTGCCTTCCTGTTTTGCCCCGAGCCGACCGGTGAAAGTAAAGATGCTGAAATCAGTTTGGGTGCACGAGATGATGTTAATGAACTGATCAACAGCGTACAGATCGTGGGCCAGTTTTCGCCCCGAAGAACGTTTTCCAATCAATGAGCACTTTTAAAGTTCACTGCTATGTAGCGCGGTATTACTCCCGTATTGACGCCGGGCAAGAGCAACTCGGTCGCCGCATACACACCCTCGTGAATGACTTGGTTGAGTACTCACCAGTCACAGAAGGCATCTTACTGATGGCATGACAGTAAGAGAATTATGCAGTGCTGCCCAACCATGAGTGATAACACTGCGGCCAATTACTTCTGACAACGATCGGAGGACCGAAGGAGCTAACCGCTTTTGCACAACATGGGGAGATCAGGTCACTCAACTCGCTTGATCGTTGGGAACCGGGAGCAATGAAGCCATACCAAACGACGAGCGTAGACAGAATGCCTAGTGTAGCAATGGCAACAACGTTGCGCAACCGTATGACGCGAACTACTTGAGCCCTCTTCGAGCAACAATTAATAGACTGGATGGAGGCGGATAAAGTTGCAGGACCAATTTCTGCGCTCGGCCCTTCCGGCTGGCTGGTTTATTGCGTAACCGGAGCCGGTGAGTCCTGCTCGAGGTTCATTGCAGCACTGGGGCCAGATGGTAAGCCCTCCCGTATCGTAGTCTGACACGACGGGGAGTCAGGCAACTATGGATGAACGAAATAGACATACGCGCGGGCTGAGATAGGTGCCTCACGATTAAGCATTGGTAACTGTCAGACCAAGTTTACTCATATACTTTAGATTGATTTAAAACTTCATTTTAATTTAGGACGATCAGGGGTGAAGATCCTTTTGATAATCGCGGCCGGCTGTACTGCAGTGCGGGATCTATAATTGCCTTGATTATCGTCGGGTGTCTGCTTCTCTACAGGCTTAGTGGATCTGCTGTCCCCAGTCGATCTGCGGTCATCATGCAGTCATCCGAGCGTGTATTGCACATTTGTTTGGCGCATGATGAGCCGTGATGACCCCGTCGTCTCATTGGCAGCACATGAAATATCGAATGGAAAAACTGCATAAGGCATTAAAGAGGAGCGAATTTTTAATAAATCTTAATAATCATTACAAAAGATAAATAATAGTCTATATACGTATAAATAAATATTCAAAATAAAGTCAAACTATATTTATTTTACGTAAAGGATGGGAAAGAGAAAGAAAATTGATTTACGCATCCCCAATTCGTGCCAATTCAATCTCGAGTTAGGATCGTACTAGCTTGCCGTTCTTGTTGATTAGACTACTGGATCACCGTCTGCATACCAGTTATCGCCGTACGAGATCCGAGCCCGGTCTTGCCGTCTTCCTTGCTAGATCCCACGGCTGGACGGTATCATCTAAATCCAGATTGACGAAGAACGGGAGGGATTGGCGCTCCTCGTTCACCCACTTAGGATGCTCATGGGAGCGGGGTGAGTTGTCTGATGTGCCGGGCCTGCCAATGACCAGGTATGGCGTCGTCCGCCTCGATGGCGAGGGTAACCCCTGGGGCAGCTCCACCTGCAGGTTCGCCACGTCTGACTGGTACAGGACGGTAATGAGCGACACGTCCTCATGCCATTCGACATCTCAATTTGCTGTTGCCGTCTACGTCTGTAATCCCGGCAGGTAGGATCCATGGGGTAACGAATCAGAACAACCGAGGAGAGCGCGTCTCCTTCGTTATTGAAGTGGCGGCTAAAGAAGTCCTCCTCCTTGCCCAGCGCCGCCAGCATAGCCTCTAAGCAGCAAGGCAAGCCCAGCCCCGAACACATCCCAGAGTAGTATTGCTCGAACGCGGAAGCCCGGATCTATTCTTCTCGTCCGGCTAATTTGACCTCGTGAGTGGGAGTCTTCGATTGGATGAGGGTGGTCGGGCTTGCAAATTGGCCCGTTAGAGCAGAAGGATTCCACGGCCTTTTCTCCGAATGGACAGGTAGGTCCGGACGGGACTTATTCTATGGTGCTCCTTGTTGTAGTGGCGAATTCTAGAGTCCGTGATTCTTCGTCTGTATTATGAAATCGAACTCCCTGGTCTTGTGTTCGAGTCCGCTTCGATTTAAGCGTGGTTGACCGCCGCGTAGAAGAAGCCGGTGTCGTAGAGGCAGCGGTCAATCGCGGCAACCTTCATCCTCTCCATATTGTCGCCGAAGCGCGACACGTCGTATTGTGTACAAATTGGCCTGTAGGGGTGGAAGCCAGTAATTTTTTGAGGGAATATTCAACTGTTTTTATCATGTTGATGCTCTGCATAATAGTGCATAAATATTTCCGACCAGTCCTTTTATGGTCCGCCAACTAAACTGAACAGCTAAAGCTATAGATTATTTCAGCTTGGCTATTTTGTGAACACTGTATAGCCAGTCCTTCGGATCACGGTCAACAGTTGTCCGACGCTTTTTGGACCCTCTCCCTTATTTTGGGTTAAGGAAAATGACGAAAATATCTAATGGTCGGGGACCGTGCTCCGAAGTAGCTTTCCAGAAGGAGAGGCAAAGCAATTTAAGAATGTATGAACAAAATAAAGGGGAAAAATTACCCCCTCACTTTACCAAACGAATACTACCAATAATTTACAACTTTTCCTTATGATTTCGCAGCACGGGCCGCAATAGTTGAGTGATATCAAAAGGTAAAGAACTCAAACCGCTCGTCTGCTATATTCTTGTTGCTACCGTCCATCTTTCATAAGCTTCGACTTTTGATGTCTCCATGGTGGTAAGCGTTCGTCTGCAATTATCAGCCAGTTCAGTGAGACGTATCTGCGACGAATTGCCACGTTGTCGCATGTCTTACTGTGTGGGTTAATGTCTGTATTCCGCCGTCGTGGTTCGTGTCATCCCTAAGCATGATTCAGAGTGGTCCTGGGATGATCGTTGCTTGTAATGGCTACCTGTTGTGCTCTACACCATCTACTCTCACGGCACCCGGGAGTGGG
>78492250-d1bf-4a05-96ae-55cd5073fae8_Basecall_2D_2d bg_rmckiernpro_alis_GG_flowcell5_run2_2016_04_06_1252_1_ch118_read921_strand_twodirections pass\bg_rmckiernpro_alis_GG_flowcell5_run2_2016_04_06_1252_1_ch118_read921_strand.fast5
CGGTCTTTGTGGTGCTGATATTGCTCATCCCGCATTTTTCAAACTGCAAATTCAAGAAAAAGCCACGCGTGTGCACCTTTTCCCCTTCCAGTGCATTATGCAATAGACAGCACGAGTCTTTGAAAAAGTACACTTATAAATCTTATATCAATTTTAAACCTAAATAGATTCATAAACTATTCGTTAATAATAGGTGTTCCAAACTATGGGCCGAAATAAGCAGAAAGACTAATAATTCTTAGTTACGGCACTGCTCGAGTTAGATCCCTAGCTTGCTACCAGCCTTCTCCGTGCCTCCTTCTCTTGGTCACCGGATCAACCGACGAAGAATCAAGGCCGGCTCTTGGAATGGCATCCACAAATCTGATACCTCCTTCATACGATGTGACGAGCCTTAGTCCCCAACATACTTCACGAGAGCCTGGGAGACAGATTCGGTCCGGATCCTTGCGCTGGCGGACTTCACAACAATGGCCTTGGGTACTTCTCCTGCACGAATGATGGAATAGCGATACGACGCAATGCAACATATGGGAGACATCGGTCGAGTCAGCTTCGAGTTCGGCAGGCGCGACTTGCGACCCTTAACGTGATCAACTCCTTGATTGCGATCGACAATAAACACGCTGCTCGATGCGCCTTCGGGCTTCTACGGATGACAGCCTCATCTCCCGTACGCATCCATCCGTCCACAAATGTCTATTAGTGGCTTTTCGTTCAAATAGCCAGGACGACGCTTGGGCTTCGGACCACCAATTCGCCCGGGCTTGATCGTTGTGATTTCCTTGTTTGCTAGGCGTCACAATTCGTGCCTCGACTATCCAGGGAGCAAAGCGCGGATGAACCTAGCCAGATATCGTGCGGGTGGGTCGAGGGTTAAAAGCTTCCGCGGTTAACCCTTCGCTCGTATGCTTACATCAATTCGCCTCTAGAGTTTAGGAGATCTCAGGCTCGTCTCCATACCAGGGGTGCGCCCCTAAACCCGTCAACGGGGATCACCGGAGTAGAGAGATTACTCTTGGAGCACAATGTTGCTGCGTATGCCAGCATCCGGATGGGTGCGAGCTATGAAATACCCATCGCGCTCTGTGTGATCTGTTGGATGGCGTTCAGGTAGGATTTCAATTCTCGAATTGGGAGAACGATTGTTTGGTCGCCTCGGTATGCCCCAGCATGGCCAATGACAAGAGCATAGATATGGCTCTGCGGAAGTCGAGGGTACAGCAATCGCTACGCACCGTTGTGCCCCACCACCCCGGTAGTTCTGCTCAAACGCCTGCGTACTGAAGGGTATTGGCGATCACGGTCTCGGTGTGAGATCATGACTCCTTTCGGCAATCAGACGTTCCACTTGAGTAGCACACAATGCTGTTTCGCCGGGCACCTTCACCGCGCTCCATCGCAATTCATCCACTGGCGGGAGAGACTTCCCTCATGCTTAGTTCGGAAACGACTTGTATCCTGCTGGAGGCTTATACGCGCCAAGGAACCGCTGCTGAGGTACATCGAGTAATGGGATTCTGTTCTTCGGTAGACCAGCTTTGGCTGCAGCTTCCAGTGATGGAGAGGAGAGGAACACAAGTCACAAGGCCTTGGCCTTAGGAATCAAGCATGATGCGTCAGCTCGGCGGCGGAGTATACTGATGCGTGTACGAGAATGGAGCCCAGTCTGTGAACGTGAGAGACCACGGGTAAGGAATCGATAGTGTTGAGGGCAAACACGGCCAATGTCTTATCCCATGTCATCGTCCATTCGGCGCCCAACCAATTCCTTTGTATGATAGACTACGAGCCCAGGATCGGGCAATGGCTACCTCTTTCACCGATATATGACTTCCCGGTAATACAGGTTGGGTCCCGGGAGCTGGCGTGTCGCACTCCGTCCATATCTCTCATTGAGCATAACTCGCTGATTGAATATGTGTCGGGAATTGGGTCCAATTGACCGGACTCCTTTGGAGGTAAACCATAGATCTTTTGAGGGAATATTCAACTGTTTTATCATGTTGATGCTCTTAATACTAATGCCCATAAATATTTCGATACTGCTTTTATATCTTTGCTAGCCAAACTAACGAACATAGCTATAAAAGCCCACATTATTTTCAGCTTGGCTATTTTGTGAATAGCTGTACTCAGTCCTTTCGGATTACAAATGTCAACAGTTGTTGCGCCGGTTTTTATGGACCCTCTGGGGTTTTGGGTTAAAGGAAAATGACAGAAAATATATCTAATGAGCCTCGCTCAACAGTGCTTGGCGAAGTATAGCTTCCAAAAGGAGAGGCAAAGAGATTTAAGAATGTATGAACAAAATAAAGGGGAAAATTACCCCCTCTATATTGACGAACGAATACTACCAATAATGTTTTACAGACTTTCCTTATACTTTTCACTGAAGCGCTTCAATAGTTGTGAGTATCAAATAACGAAAATAAATCCGCGGCTCGTCCAGCTGTGTTGCTACCGTCCATATCTTCGACGATTTTCAAATTTGATGTCTCCATGGTGGTACAGCGTTGTAGCTGTGAGTAATGTCCAGACGGACTTTCAGTGC
>c8a8efff-f7af-4393-94b2-ca555121766c_Basecall_2D_2d bg_rmckiernpro_alis_GG_flowcell5_run2_2016_04_06_1252_1_ch11_read123_strand_twodirections pass\bg_rmckiernpro_alis_GG_flowcell5_run2_2016_04_06_1252_1_ch11_read123_strand.fast5
AACTTTCTTTGGTGCTGATATTGCTAATTCGACCATCTAGAACGGGGTCATCACGGGCTATCATGCGCCAAACAAAAATGTGTGCAATACGCTCGGATGACTGCATGATGACCCGCACTGACTGGGGACAGCAGATCCACCTAAGCCTGTGAGAGAAGCATACGCGACAGATCAGGGCAGTTACGTCTCACCAAACCATGTCAACACAGCCGACCCAATTACGGAATAGAATTTGGATTATGGTGTAAAACAGGGTGATTACTAGAAGCAACCAGCACGTCGCCGTGGCTGGCATTACGCCTCTGTGCCCGGTGGAGCAGACAGCAGGCGGCCTGTTTTCGACATAAATGAGGGGCATGGCCAGAGCAGCGACGTCATGTTGCATATGGCGTATCCAAGCTGAAACGGCGCTCGCCTCATCCCCACGGGGAATAAGGCAGCCGACAAAGAAAAACGACCGAAGGAACCAGAAGAAAAGAGGGTGGGCGCGCCGGAACGTGTAAAGATATGCATCCAGCTTCTATATCGCTTGATTGACCCGTTTTTAAAGGAACGGGAACGTATGTAACATTAATCTCCTCTTGGGAACGTGGCTGCAACGGAATGCGATATAGCATATCGACCATGTGGCAAATTCGTAATAAATTCGGCTGAGGGGATTCAAGACAAGCAACCTTGTTAGTCAGCTCAAAACAGCGATTTAACGGTTGAGTAACACATCAAAACACCGTTCCGAGGTAGTATCCTAGCAGACCCGTCGCCGGTTATTACTGGCACCTCGGTTACCTGGGAGTTAGCTTCAATGCATGTTCGTCTTTTCTTATTCTCTGTTTGGGGGGACGGACCGATAAAGCTGTCCTGAACACATACCACATATACTATCAGGATCAGATCTATGGTCTTTTACCTCCAAGGAACCATGTCAATTGGTGAAATTCCGACTAGTATTCCGTAAAGCAGTGCTCATCCAGGTGGGGTATGCGCGCCAATACCCAAGCTCCAGCCCTGTGGTATTACCGGGAAGTCATACTCGGCGTCGAAAAAGAGGTAGCCAATCGCGTCGACTCGCTGGCTCGTAGTCTATCAAAGGAATTTGGTTGGGCCCGAATGAAGGGTCAGAATGGATAAGACATTGGCCGTGTTTGCCCTCAACACTATCGATTTCCTTACTAGGTTCTGGCCGTTCGCAGACTGGGCGGTGTTCTCACTCCGCCAACGCATGATCGCCGCCGAGCTGACGCATCATGCTTGATTCCAAGGCCACCGGCCTTGGCTTGTGTTCCTCTCCTCTCCATCTCACTGAAGCTGCAGCCGACGCGATTATCGAAGAACAGAATCTATACTTACCGATGTATAGGCCGACGCTTCTTGGCGGAGTCAAGCCTCCAGCGGAACAAGTCCGTTTCCGACCCCGGCTGGGAAGTCTCTCCCGCCAGTGGATGAAATGCGATGGAGCGGGTGAAGGTGCCCGGCGAACAGGATTTGTGTGCTACTCAAGTGGAACGTCTGGATTGCCGAAAGGAGTACTTGGATCTCACACCGCAACGTGAATAGCCACACTGTCTAGTGCCGACCCATTTTGAGCAGAACTACCGGGATGGTGGGGGCACAAAGCCTGTGAGTAATTGCTCGTTTCGGACTCCTTCCGCAGAGCCATATATCTATGCTCTGTGGTCAGTGGCGTACCTGGGGCATACCGAGGGCGACCAAATAATCGTTCTCCCAAATTCGAATTGAATCCTACTGAACGCCATCCAACAGTACAAGTCAGTGCGCTGTTCTGGTGAGCCTAGATTACATCATTCACATGCTGGGGCATCAAGACGTGTGCTCCAAGTATGACTCGTTCCGTGACTTCTCTGTTCACGGGAGCGGCAGCCCTGGGTATGAGAAAGAGCTGCCGATTTCCTCACCGACTAGCGAAAGCTTGTCTGATGTACGAGGATTAAGAAATGAGAGTGCACGAGGACACCGCACGAGGCATCGACTAAGAGTTGCAGATATCGGGAGGGTTCAGCGGGAGTGGTGCCCCAGGAGGGAACTTACGCCTGGAAACAAGAAATTGTACAACGTAACGACTCACCGGGCGAATGGTCTGAAGCCCAAGCGTCATTTGGTACCATTTGAACAACGAAAAGCCACCGCAGAGCGTCTTGACGATGGATCCGTACACGAGGCGATAAGCCGTCCGTAGCGTGAAGCCCGAAGGGCGACCGAGCACGTGTTTATTGTCACGTCGGATTAAGGAGTTGTATAAATACGTCAAGGGTCTGCAAGTCGCGCCTGCGAGTGGAACTCGCATATCCTCGCCCACCGTATCGGACTGTGCTGTCATCGCTATTCCGGAGCAATCGTGCAGGAGAAGTACCAGCCGTTGTGAAGTCCGCCATAGCAGATCGACCTACGATCGTCTCCCCAGGCTCTCGGGCACAGGTGTTGAGGACCACATACAGGCTTGTCACAAGTTCCCATAGCAAATGTATAGGTAATGTTGTCTGAGCCATTCCCACTGACGATCATGTCGTTTAAGACCCTTTCGTTGGTTGATTGGGACCAGAGACGGAGGCACGAGAAAAGGCTGGTAGCATCAAGGATCTAACTCGAGGTTCGTCCAACTAAGAATTATTAGTCTTTTCTGCTTATTTTGCCATCATAGTTTAGAACATTTATATTAACGAATAGTTTATGAATCTACTTTAGGTTTAAATTGATACAGGCGTCAAGTTACTATTTTCAAAGACTCGTGCTGTCTACTGCATAATGCACTGAAGGGGAAAAAGGTGCACACGCGTACCTTTTCTTGAATTTGCAGTTTGAAAATGCTAGGATCGAGACGATAAATCGCAGCCAAGTGAGTGAATAGATGACCCGCACCACGGTCAGACAGCCACATCGTATCTCACGCGAGCAAGCGCGATAGGAGCACTCACACATAGTACGGTGATCCGCTGATCCTTTGCCCAAATAAGTCACGCTACTAGTGCACTGCAGTACAGCGGCCGCGATTATCTAAAGATCTTCACCTAAGTCCTTTAAATCTAAAATGAAGTTTAAATCAATCTAAAGTATATGAGTAAACTTGGTCTGGATACCAATGCTTAATCAGTGAGGCACCTACTCCGAGATCGTCTATTCGTCATCCATAGTTGCTGACTCCCCGTCGTGTTAGACTACGATACGGGGAGGCTTACCCATCTGACCCAGTGCTGCATGATACCGCGCTCCACGCTCACCGGCTCCAGATTTATCAGCAATAAACCAGCCGGCCGAAGGGCCGAAGCAGAAGTGGTCCTGCAACTTTATCGCCTCCATCCAGTCTATTAATTGTTGCCGGGAAGCTAGAGGGTACAAGTAGTTCGCCAGTTAAGGTAGTTTGCGCAACGTTGTTGCCACATTCATACAGGGCATGTGGTGTCACGCTCGGTCGTTTGGTAAGCGCTCATTCAGCTCCGGTTCCAACGATCAAGGCGAGTCAATGATCCCAGTTGTGCAAAAAGGCGCGGTTAGCTCCTCGTTGGGCCTTCGCGATCGTTGTCAGAAGTAAGTTGGCCGCAGTGTTATCACTCAGGGTTATGGCAGCACTGTGCATATAAATTCTCTTACTGTCATGCCGTCGTAAGATGCTTTCTGTGACTGGTGAGTACTCAACCAAGTCATTCTGAGAATAGGTGTATGCGGCGACCGAGTTGCTCTTGCCCGCTGTCAATACGGGGATAATACCGCGCCAGCTCAGAACTTTAAAGTGCGCTCAGTCGGTGGAAAGCGTTCTTCGAAAACTAATCTTACCGGGTTTGAATCGCGATGCCTCGATGTAACCCCACTCGTGCACCCAACTTCTTCAGCATCTTTTACTTCTTACCAGCGTTTCTGGGTAGCAAAACAGGAACCAAAATGCCGCAAAGGGAATAAGGCGACACGAAATGTTGAAATACTCATACTCTTCCTTTTCAATATTATTGAAGCATTTATCATGTTTATTGTCTCATGAGCGGATACATATTTGAATGTATTTAGAAAATAAAACAAAAATAGGGGTTCTTGGCACATTTCCCGAGACATGCCACCTGTCATGACCAAATCCCCTTAACGGTGAGTTTTCGTTCCTATACGTCCAAACACCATTGAAGTACGCGTTGGTCGAGAACCTTTTCTGCGCGTAATCTGCTGCTTGCAAACAAAAATACCACCGCTACCGGCCCCACCTTATTTCTGTTTGGATCAAGAGCCAGACTCTGTTTCCGAAGGTAGACTGGCTTCAGCGGCAGAGCGCAGAACCAAATACTGTTCTTCTAGTGTAGCCGTAGTTTAGGCCACCACTTCAAGACTGGTAGCACCGCGACACATGGTACCTCGCTCTGCTAATCCTGTTACCAGTGGCTGCTGCCATGTCCCAGTACCATTATGTCTTACGGGGTTGACTCTAAGACGATAGTTACCGGATAGCCGGCGCAGCGGTCGGGCTGAACGGGGGTTCGTGCACACAGCCATTGCACCGGACTCACTCCCACGCGACTCTGAGATAGCATAGCGGGGCGGGCCTGAAAGCCGGGATTCCGGCAGGGGAGCACTGGAAGGCGGGTGCGTCGCGGCGAGTGCGCATCCAGGAGCACCGGAATTTGCAGGAGTGGGGCCTCCTGGTGATTCCTTCTCTGTTTCGGCTGTCCCCTCGCTAGCCTGGTCCCTTGCTCATCTTTTGTAGATCGGTTCCGGGGGAGCGGGCCCTATGGAAAAACGCCAGCAACGCTCGTCCCCTTTCATGGCCTTTGCTGGCCTTTTTCACATGTTCTTTCCTGCGTTATCTAGGTGGATTCTGTAAGCCGTGCGGCCGCCTGAATTACAGTTCTGTTTATTTTC
>3fff75f2-09ce-4430-b87a-67d0309dbfde_Basecall_2D_2d bg_rmckiernpro_alis_GG_flowcell5_run2_2016_04_06_1252_1_ch11_read233_strand_twodirections pass\bg_rmckiernpro_alis_GG_flowcell5_run2_2016_04_06_1252_1_ch11_read233_strand.fast5
TTTTTCTGTTGATCGAACTGATTAATTCAAGGCTTTAGGAACAAGAAAGAAGGAGCAAAAACGTACAGCAACAAAAGCAAGGGAACCGTAAAAACCCACGCGTTGCTCCGTTTTCGACAGCGGTAGAGCGCCCGGGCCCAGCATCACAACGCTAACGCCGCTGAACAGGTCTAGAACCGGACAGAAAATAAGATAGATACCAGGCGTTTCCGCCCCTGGAAGGCCTCTCGTGCGCTCTCCGATTCAGGAACTAGTGCCGCTTGTCACGGACCTGTCCACCGCTTTCTCGTTGGGAAGCGTCTAGCGGTTTGATGCACGCTCGGAGGTTAGATACAAGAGCGGTCGGTGTAGTCGTTTCGGAGTGCCAAGCTGAGTTGTGCACGAACCCCCGTTCAGCCCGACCGACGCTGCGCCTTATCGAGGTCAACTACATCGTTATCCGTGGATGACGCGGTAAGACCGCTTATCGCCACTGGCAGCAGCCACTGGTAACAGGATTAGCAGAGCGAGGTATGTAGGCGGTGCTACAGAGTTCTTGAAGTGGTGAGGTGACTACGGCTACACTAGAAGAACAGTATTTGGTATCTGCGCTCTGCTGAAAGCAGTTACCTTCGGAAAGAGTTGGTGGGACCTGCGGCAAACAAACCACGCTGACCGTGGCTTTTGTTTGCAAGCAGCAGATTACGCGCAGAAAAGGATCTCAAGAAATGCTTTGACCTTTCTACGGGTCTGACGCCAGTGGAACGAAAACTCACGTTAAGGCATTTGGTCCTGACTGATTAGCTTCAACTCAGCAAAGTTCGATTATTCAACAAAGCCACGTTGTGTCGCAAAATCTCTGATGTTATACATTGCACAAGACCAGCCGAAATAAACCGGCGCGAGCATTAAACAGGCTACAGCAGAAGATTAGCCGCAGATGCCAACGGGAATTGGTGAGCCGCGAGCAATGCGGTTAACAGCAGCGATAGCGGGCTACTTAGGTATAAATGGGCTCGCGATAATGTCGGGCAATCAGATGCGACAAATCTATCGATTGTATGGGAAGCCGATGCGCCAGAGTTGTTTCTGAAACATGGCAACCGTTGCCAATGATCCAATGAAATTGATACGGAACTGGCTGACGGAATTTATGCTATTCCGACCATGGAGCATTTTATCCGTACTCCTGATGCATGGTTACTCACCAAATGCGATCCCGGCAGGCATTCGAACATTAGAAGAATATCCTGATTCAGGTGAAAATATTGTTGATGCGCTGGCAGTGTTCCTGCGCCGGTTGCATTCGATTCCTGTTTGTAATTGTCCTTTTAACAGCGATCGCGTATTCTGCCCGCTCAGGCGCAATCACGAATGAACGGTTTGGTTGATGCGGAGTGATTTTGATGACGAGCGGTAATGGCTGGCCTGTTGAACAAGTCTGGAAAGAAATGCATAAGCTTTGCCATTCTCACCGGATTCAGTCGTCACTCATCTTCCACTTAACCTTATTTTGACGAGGGAAATTAATAGGTTGTATTGATGTTGGACGAGTCGGAACCCCAGATGACCGATACCAGTGGTCCCGCACCCTATGGAACTGCCTCGGTGAGTTTTCTCCTTCATTACAGAACCGGTTTCAAAGACATATGGTATTGATATGATCCTGATATCTGAATAAATTGCAGTTTCATTTGATGCTCGATGTGAGTTTTCTAATCAGAATGGTTAATTGGTTGTAACAAACGACTCGGGGTGTGTACGCTTGTGCTGTAACTTACGCGCCTCGTATCTTTTAATGATGTGAATAAGATTTGGGAATTTACTCTGTGTTTATTTATTTTATGTTTTGGTTTGGATTTTAGAAAGTAAATAAAGAAAATATGAAGAGTTACGGAATGAAGAAAAAATACGGCCTGTTAAAAATTTCAAAACAAAATCTACTTTACATATATATTTATTAGACAAGAAAGCAGATTAAATAGATATACATTCGATCACGATAGAACCGGATCAAAATCAAGGATTTTCGTGTGGTTTTCTACAAGACAAGGCGAAACAATTCGGCATTAATACCTGAGAGCAGGAAAGCAAGATAAATAGTATTTGTTGGCGATCCTAGGGATCTTTTACATCTTCGGAAAACAAAACTACTTTTCTTTAACATTCTTTTTATTTCTATTTTAATTTATATATTTGATAAATTCGAATTATAATTATTTATAGCACGTGACCTGGTAATAAACTGATACATTAAATTGAAGCTCTAATTTGAGGTTTAGTATACATGCATTTATACTTATAATACATTTTAGTTTTGCTGTACTAATCTTCTAAAATATGCTTCCGAGCCTATTTTCTGTAACGTTCACCCCTACTTAGCATCCCTTCCTTTGCAAATAGTCCTTCCGACAATAATAATGTCAGATCTAGTGAAACCACATCATCCACGGTTCTATACTGTTGTACCCAGGCAGCCAGTGCCGGGTGGGGTACCCCAAGGGGACTGCCCCAGGCTCGAATAAGCCCGCCTGCCTCCATTGAGGGGGGTCCTCCTGTGGCAGCAAGCGAGCAGATCCTTGGTGCCCCTGCTTCAAGGGGACTTGATAGATCCTGCTGACTTCTCCCGTAGGAGCTGCGCATGACAATTCTGCTAACATCAAAAGGCCTCTAGGTTCTTTGTCACTTCTTTCTGCCGCCTGCTTCGACCCTAACAAGATCGGCCCACCACACGTGCATTCGTAATGTCTGCCCATTCTGTAGATGTTCTGGTTACACCGCAGAGTAATGCAATTTGACTGTATTACCAATGTCAGCAAATTTTCTTCCTCGAAGAGTAAACTTACTTGGCGGATAATGCCTTCCCCTTAACTGTGCCCTCCATGGAAAATCAGTCAAGATATCCACATGTTTTAGTAAACAAATTTTGGGACCTAATGCTTCAACTAACTCCAGTAATTCCTTAGAAACATCCAATGAAGCACACAAGTTTGTGTTTGCTTTCGCTGCATGATATTAAATAGCTTGGCAGCAACAGGTACGAGGATGAGTAGCAGCACGTTCCTTATATGTAGCTTTCGACATGATTTATCTTCGTTCCTTCACGTTTTGTTCTGTGCAGTTGAGGTTAAGAATACTGGGCATTTCATGTTTCTTCTAACACTACATATGCGCGTATACCAATCCGCATGTGCTCCTTCCTTCGTTCTTCCTTCTGTTCGGAGATTACCGAATCAAATTTCAAGGAAACCGTGGCTGCAGTGCACCTGATTAGCTCAACATCTTAACTGCATACCCGCTTGTCGTTCAGGGTAATATTTAACCGCGACGCTTCGCCATAACTTTTAAAGCAGTGATAACTAATATTGAAACTTAGAAGAAGGGTGAAGCTTAATTAATCTTGTCTTGGCTTAAAGTACATATGTACTTATTTACGTCATCACAAATCTAGCAGAAAAACGGTAGTATTATGTATATTCAAATCATTATCCTCAGTAAGATTGCTTTATCTCGAGTTAGATCCTCAAGCTTGGAGTTGAGCGCAGACCTCGTCCTCCTCGTCAAACCGCATGGACAAACCTCATCAGGGTTGGTCGGCCGGGCCAAGCCGCACAGCTTCTCTCTAACGGGCATGGTCGGATGATTTGAACAGAGTCGCGCCTCTGCTCTTGCCCTCCTCGTGTAAGCGCGGCAGATGCTAAAGGGATAATTGTCTTCGTCGGCCCAGAGCTGGGCATGCGCCTGTTTGGTCCGTCGAACCCGTCGAGGAGGAGTACGAGCCACGCTGGTGGCGATTCCATGAGTTGGTACATGAATTGAGACTTCGCCGTCTCACATGTGCTGAAGCAAGCGATTGGTGTGCACCATCCACCATTCGCGTCGAGCACCTGCTTCGATGTAGGTGGGGAGTAAAGTCAGTTCTGTTTAG
>14c5a249-db03-42e7-9676-9670d8c99ce5_Basecall_2D_2d bg_rmckiernpro_alis_GG_flowcell5_run2_2016_04_06_1252_1_ch11_read526_strand_twodirections pass\bg_rmckiernpro_alis_GG_flowcell5_run2_2016_04_06_1252_1_ch11_read526_strand.fast5
AACCTGATATTGCTCCAAACCAGATGTCAACACAGCTACAACGCCCCATTATCTTAGCCTAAAACCTTCTCTTTGGAACTTTCAGTAATACGCTTAACTGCTCATGCTATATTGAAGTACGGATTAGAAGCCGCGCCGAGCGGGCGACACACTCCGACGGATACGCCTCCGTGCGTCCATTCACCGGTCGCGTTCCTGAAACTCCCAATGTGCGCCTCGCATCGCTCGAACAATAAAGATTCCAATACTAGCTTTTATGGTTATGAAAGAGGAAAATTACGGCAGTAACCCCACAAACCTTCAAATTAACGAATCAAATTAACAACCATAGGATGATAATGCGATTAGTTCGGCCTTATTTCTGGGGTAATTAATCAGCGAAGCGATGATTTTGATCACCTATTAACAGATATAAATGGAAAAGCTGCATAACCACTTTAACTAATACTTTCAACATTTCAGTTGTATTACTTCTTATTCGTACGACTATCAACAAATTGTTAATATACTCTGATACTTTAACGTCAAGGAGAAAACTATACAGATCGATCACTTTTACCTTCCCAAAGGAGTCCGGTCAATTGGACCCAATTCCCGACAATATTCCAATCAGCGAGTTGCTCAATGAGAGATATGGACGAGTGCGACACGCCCGGGTACGATAGAACGGTGGTATTACCGGGCAGTCATCCGTCGAAAGAGGGCTCAATTCGTCGACTCGCTGGCTCGTAGTCCATCAAAGGAATTGGTTGGGGCCGAATGAAATCCGATAATGGGATAAGACATTGGCCGTGTTTGCCCTCAACACTATCGATTCCTTACCCCTATTCTGGGCCGTTCCACAGACTGGGCGGTGTTCTCACTCCCGCCAACGCATCATACTCCGCCGCCGAGCTGACGCATCAGCTGCTTGGATTCCAAGGCCAAGGCCCTTGTGACTTGTTCCTCCTCCATCTCGGGAGACCTGCAGCCAAGCTGGTCTACCGAAGAACAGAATCTATTACTCGATGTACCTGAAAGTCTGCGGAGTCAAGCCTCCAGCAGGATACAAGTCCGTTTCCGAACTGACGAGGCTGGGAAGTCTCTCCCGCCAGTGGATGAATTGCGATGGAGCGCGGGTGAAGGTGCCCGGCGAACAGCATTTGTTAGCTACTCAAGTGGAACGTCTGGATTGCCGAAAGGAGTCATGATCTCACACCGCAACGTAGTGTACGCCAATACCCTTCAGATCAAGGCGTTTGAGCAGAACTACCGGGATGGTGGGGGCACAAAGCCTGCGAGTACTGAGGTTGCTCTTAAATTCCGCGCAGCCATCTATGCTCTTGTGGTCATTGGCCATGCTGGGGCATACCGAGGCGACCAAACAATCGTTCTCCCCAAATTCAAGAATTGAAATCCTACTCTGAACGCCATCCAACAGTACCGCTGTGAGTTGCGCTGTTCCTGGTACCTCCGTACGACATCATTCACATGCTCGGGCACTCAAGACGTGTGCTCCAAGTGACTCATCAGTTCCGTGACTTCTCTGTTCACGGAACGCGGCTAAGCTGGGTATGGAGACAGCTGCCGATTTCCTCAAACTCTACCCGAACATTTTGATCCGCCAAGTAAGTCTGACAGAGACATGCACGGTCGTAAGCTCATCAAGCACGATATCTGGCTAGGTTCATCCGGCGCTTTGCTCCCTGGAGTCGAGGCACGAATTGTGACGCCTGAAAACAAGGAAATCGTACAACGGGCAGTTATGGTTTAGAAGCCCAAGCGTCCTGCGGGTTTGAACAACGAAAAGCCACCGCAGAACATTTGGACGGATGGATCCGTACGGCGTTCGTTGACTAGGGTCGAAGCCCGAAGGGCATCGAGCACGTGTTATTGTCCAAGCTGTGAGTCAAGGAGTTGATCAAGTCAAGGGTCTGCAAGTCGCGCCTGCCGAACTCGAAGCCCATCCTAGCCCACCCCCGATGTCTCGACTGTGCTGTCATGCTATTCCATGATCGTGCAGGAGAAGTACCCAAGGCCATTGTTGTGAAGTCGGAGCGCAATCCACTGACGAATCTGTCTCCCGAGGCTCGGTACGTACGTTGAGGACTATACAAGGCTCGTCACATTATGTCGAAGGGAGGTATCAGATTTGTGGATGCCATTCCCACAAGAGCCCGAGTGGCCATTCTTCGTCGGTTGGTCACCGTGACCAAGAGAAGGAGGCACGAGAAAGGCTGGTAGCAAGCTCACGATCTAACTGAGAGTGCTTTTAACTAAGAATTATTAGTCTTTCTGCTTATGTTTGTCAACCATAGTTTAGAACATTTATATTAACGAATAGTTTATGAATCTATTTTAGGTTTAAAATTGATACAGTTTGTCAAGTTACTTTTCAAAGACTCGTGCTGTCTGATGCATAATGCACTGGAAGGGAAAAAGGTGCACGCGTGGCCACCTTTTCTTGAGAATTTGCAGTTTGACACGGTGGTCAATACGTTCTGTTTATC
>d35f0c85-8a5c-427b-9372-8c188b488fc9_Basecall_2D_2d bg_rmckiernpro_alis_GG_flowcell5_run2_2016_04_06_1252_1_ch11_read606_strand_twodirections pass\bg_rmckiernpro_alis_GG_flowcell5_run2_2016_04_06_1252_1_ch11_read606_strand.fast5
GTTTCTTCTGCTGGGTTCCTGTGAGACGATAATCGCAGCCAAGTGAGTGAATAGATGACGCACTAAAGCGTCAGAGACAGGCCACATCTTATCTCTAAGGAGCAGGGCGATAGGAGAGCCGCGCACACAGTACGGTGACTAGTAAATTCCGCGAATAAGACGTGAGCCACTAGTGCACTGCAGTAAGCGGCCGCGATTAGATAAAGGATCTCTTCACTAGATCGTCGTAATTAAAAATGAAGTTTAAAATCAATCTAAAGTATATGGATAGACTTGGTCTGACAGTTACCAATGCTTAATCAGTGAGGCACTATCTCGAGCGATTTATTTCGTTCCCATAGTTGCCTGAACTCCGTTAGGGTAACTACGATACGGGAGGGGCTTACGTCATCTGGCCGAGTGCTGCAAGATGATACCGCGGGACCCACGCTCACCGGCTACTCCATTTGATGAGCAATAAACCAGCCAGCCGGAAGGGCCGAGCGCAGAAGTGGTCCTGCAATTTATCCGCCTCCATCCAGTTCTATTAATGTTGCCGGGAAGCTAGAGTAAGTAGTTCGCCAGTTAATAGTTTGCAAACGTTGTTGCCATTACGCTACAGGCATGTGGTGCTACGCTCGTCGTTTGGTAACCATGCTGCCGCTCCGGTTCCCAACGATCAAGGCGAGTTACATGATCCCCCCGGATTTGTGCAAAGGGCTTTACTCCTTCGGTCCTCCGATCGTTGTCAGAAGTAAAGTTGGCCGCAGTGTTATCACTCATGATTAGGAGCATGCATAATTCTCTTACGTGCTGCCATCCGTAAGATGCTTTCGTGACTGGTGAGTACATCGGATTGACATTCTGAAATAGTGTATGCGGCGACCCGGGTTCGCTCTTGCCCGGCGTCAATACGGGAAAATACCGCGCCACATAGCAGATTTAAAAGTGCTCATCGTACCCAAACGTTCTTCGCGAAAACTCTGGCTAATCTTACCGCTGTTGAGATCCAGTTCGATGTATAACCCACTCGTGCACCCAACTGATCGTGCCAGCATCTTTTACTTTCACCAGCGTTCTGGGTGAGCAAAAACAGGAAGGCAAAATGCCGCAAAGGGAATAAGGGCGACACGAAATGGTCGAATACTCATACTCTTCCTTTTCAATATTATTGAAGCATGTCCCAGGGGTTATTGTCTCATGAGCGGATACATTTGAATGTATGGTCCTAAAATAAACAAATAGGGGTTCGTAAGAGCGATTCCCCGACGGGCTACGTCATGACCAAACCCCTTAACGTGAGTTTTCGTTCCACTGAGCGTCAGACCCCGTATAAAGATCAAAGCAATTCTTCTTGAGGTCACCTTTTCTGGTGCGTAATCTGCTGCTTGCAAACAAAACCACCGCTACCAGGGCTTTCGGTCTGTTTGCGCATTAAGAGCTACCAACTCTTTTCCGAAGGTAACTGGCTTCAGCAGAGGCAGATACCAAATACTGTTCTTCTAGTGTAGCCGTAGTTAGGCCACCACTTCAAGAACTCTGTAGCACGACGCCTGACATAGGGTAGCTTAGATCGGTTGAGAGACTTTCTGTTTGTCTC
>daffb54b-33c8-4ebf-835c-35c18db78169_Basecall_2D_2d bg_rmckiernpro_alis_GG_flowcell5_run2_2016_04_06_1252_1_ch11_read68_strand_twodirections pass\bg_rmckiernpro_alis_GG_flowcell5_run2_2016_04_06_1252_1_ch11_read68_strand.fast5
ACTGTTGCAGTCTGCTGAGTGCTAATTCTCCCCACCAGCATCAGAAGCAGGTGCTATCCCGGGGATCCCGTACTTGCTATCAATACCACCGATTGCTTTGCTTCAGCACGGCAAAAACCCAGAAACAGCTCGGTGCCGGGCGGACCGGGCAATCGCCACCAGCGTATGGAGTTCCCTCGACGGGTTCGACGGCACCAAACAGGCATTTGCCCAGCTCTGGGCCGACGAAATAATTATCCCTTTAGCATCTGCCACGCTTACGAGGAGGGCAGAGCAGAGGCGCTAACTCTGTTCAATATCATCTACGACCATGCCCGGTAGAGAGGCAACGGTGCGGCTGATGGCTCGACCAACCCTGATGAGATGTTTGTCATGCGGTTTGACGAGGGACGAGGTCTGCGCAACTCCAGCTTTGAATGCTAACTCGAGATAAAGCAGCGTGGGCCGATAATGTGACCTTTGAATATACATAAACACTACCGTTTTTCTGCTAGATTTGTGATGACGTAAATAAGTACATATTACTTTTAAGCCGACAGATTAAGCATTAACTTACCCATTTTCTTTCTAAGCTTCAATATTGTTATCACTGTTTTAAAGTTATGAGAACGTCGGCCAGTCAAATATATTACCTGACGGCCGGCAGTTACACAGAGTGTTACGAACCACTAGTGCACTGCAGTACAAACACAGTCCTTCCCGCAATTTTCTTTTCTGGTTGATATTCTGACTCTAGGTACACTCTATATTTTATTGCCTCGGTAATGATTTTCACTTTTCTACCTAGCGGATGGTACTCTTTTCTTAGCGATTGGCATTATCACATAATGAATTATACATTATATAAAGTAATGTGATTTCTTCGAAGAATATACTAAAAATGAGCAGGCAGATAAACGAAGGCAAAGAAGAGCATACACGGGGGTAGTAAAGCGTATTAAATGAAGTACGATTCAGATTGCGATCTCTTTAGGGTGGTCCCTAGCCGGCGCACTGGATCTTCCCAGAAAGAGGCAGAGGCAGTAGCAGAACAGGCCCAAAGAACCTCGCAAGTGATTAACGTCCACAATAGTATAGGTTTCTGACCATATGATACATGCTCTGGCCAAGCATTCCGGCTCAGTGCTAATCGTTGAGTGCATTGGTGACTTACATAGACGACCATCACACCACTGAGGAATGCGGGATTGCTCTCGGTCAAGCTTTTAAGAGGCGCGCGCCGTGCGTGGAGTAAAGGTTTGATCAGGATTTGGCCCTTGATGAGGCACTTTCCAGAGCGGCTTATTTAATCTTTCGAACAGGCCGGTACGCAGTTGTCGAACTTGGTTTGCAAGGGAGAAAGTAGGTGATTCTCTTGCGAGCTGATCCGAAGTTTCTTGAAAGCTTTGCAGGCTAGCAGAATTACCCTCCACGTTGATTGTCTGTGAGGGACACGATGATCATCACCGTAGTGAGTGCGTTCAGATGCTTTACACATAGGAGACAGCCCAATGGTACCAACGATGTTCCTCCACCAAAGGTGTTCTTATGTAGTGACACCGATGTTAACCGCCTGCTGCATACGATATACATGTGTATATGCTATGAGTTGCTGAACCTTACTCAAGAGGTACCCGTATGATACTGAAGATGACAAGGTAATGCATCATTCTATACGTGTCATTCTGAACGAGGCCGTTACTCTGTTTTCTTTTGCTTTTCTTTTCTCTTGAACTCGACGTACGACGAGTAACGAAGCATCTGTGCTTCACCTTTTGTAGAACAAAAATGCAACGCGAGAGCGCTATTCAAACAAAGAATCTGAGCTGCATTTTACAGAACAGAAATGCAACGCGAAATGCTATTTTATCCAACGAAGAATCTGGTCCTTCATTTTGTGTAAAGCACAAATGCAACGCGGAGCGCTAATTTTTCAAACAACAGAATCTGCTCTGCATTTTACAGAACAGAAATGCAACGCGAGCGGGATTTTACCAACAAAGAAATCTATATTCTTTTGTTCTACAAACTGCATCCCGAGAGCGGGATTTTCTAACAAAGCATTGCGCTATTACTTTTCTCCTTTGTGCGCTCTATAATGCGCAGTCTCTTGATAACTTTTGCACTGTAGGTCCGTTGACAGGTTAGAAGAAGGCTATTTGGTGTCTATTTTCTCTTCCATAAAAGTGGTACGCTTCCCGCGTTTACTGATTACTAGCGAAGCTGCGGGTGCATTTTCAATAAAGGCATCCAGGTTGATATTCTATACCGATGTGGATCGCATACTTTGTGAACAGAAAGTACGCGTTGATGATTCTTCAGGTCAGAAATTGAACGTTTCTTCTATTTTGTCTCTATACTACGTATAGGAAATGTTTACATTTCGTATTGTTTTCGATTCACTCTATGAATAAGTTCTTACTACAATATTTTTGTTAACAGTAATACTAGAGATAAACATAAATGTAGAGGTCCGAGTTTAGATGCAAGTTCACCGAGCGAAAGGTGGATGGGTAGGTTATATAGGGATAGCACAGAGATATACCTAAAGAGATACTTTGAGCAATGTTTGTGGAAGCGGTATTCGGCATATTTTAGTAGCTCGTTACAGTCCGGGCCGTTTTGGTTTTGAAGGTGCGTCATCAGAGCGCTTTTGGTTCAACAGCTGGAAAGTTCGGGTACTTTCCGCTAGAGAATAGGAACTTCCCGAGCAGCGTGTTACAACCAATTAACCAATTCTGATTAGAAAGACTCATCGAACGCAAACGAACAACCGATGCTGCCGACCCAGGATACCAGAGTCGAAAAGTTGCAGGAGTTCAACACTGAAGGGAAAAGCCAAGGAGGCAGTGCCAGCGAAGGCGAATACAACCCTTATGGGGATCCAGCGATTCCGACTCGACCCGGACCAGCCGGGACTTTCCCTCGTCAAGCAGGGTCTGCCGGGCGGTAAGCCATGCTGGTACGACTGAATCTCGTGAATGGCGGATTATCCCGTGCTTCCCTCTTGTTCAAGAGCCTAGCCATTACGCTCGGTCGGACTGATACTCGCATCAACCCAAACCGGTTTATCTTCAGTCGTGATTGCCTGAGCGAGGCGAAACGAATGATGCTGTTAAAAGGACAATTACAAACAGGAATCGAACGTGCAACCGGCGCAGGAACACTGCCGGCATCAACAAGGGTTTTTTCAACCTGAATCAGGATATTCTTTGCAATACCTGGAATGCTGTTTTCCGGCGTACGCATCTTAGAGTAACCATGCATCATCAGGAGTACGGATAAAAATGCTTGATGGTCGACGAGGCATAAATTAGCGTCACCAGTTAGTCTGACCATCTCATCTGTAACATCATTGGCAACGCTACCTTTGCCATGTTTCAGAAACAACTCTGCGCATCGGGCTTCCATACAATCGATAGATTGTCGGACTGATTGCCGACATTATCGCGAGCCCATTTACCCCATATAAATCAGCATCCATGTTGGAATTAATCGCGGCCTGGAGCATAACGTTTCCCGTTGAATATGGCTCATAACACCCCTTATTACTGTGTTTATGTAAGCAGACATTTTATTGTTCATGATGATATTTTATCTTGCGGTAACCGCATTCGCACAACGTGGCTTTGTTGAATAATCGAACTTTTGCTGAGTTGAAGATCGACAGTCATGACCAAATCCTTAACGTGAGTTTCGTTCCACTGAGCGTCAGGACCCCGTAGAAAGATCACGGATCTTCTTGAGATCCTCTTTTCTGCGCGGTAATCTGCTGCTTGCAAACAAAACCACCGCTACAGCATTGATTTGTTTGCCGGGATCAAGAGCTACCAACTCTTTTCCACGGGTAACGGCTTCAGCAGAGCAGATACCACAAATACTGTTCTTCTAGTGTAGCCGTAGTTAGGCCACCACTTCAAGGACTCTGTAGCACCGCCTACATACCTCGCTCTGCTAATCCTGTTACCAGTGGGTGCTGCCAGTGGCGATAAGTCGTGTCTTAAGCGTACCTTAACTAAGACGATAGTTACCGAGGTAGGGCGGGGCGTTGAACGGGGGTTCTATGCACACAGCCCAGCTTGGAGGGGCGAACGACCTACACCGAACTGAGATACCTACGAGCGTGAGCTATGAAAGCGCCACGCTTTCCCGAAGGGAGAAAGGCGGACAGGTATCCGGTAAGCGGCAGGGTCGGAACAGGAGAGCGCACGAGGGAGCTTCCAGGGGAAACGCCTGGTACCTTTATAGTCCTGTCGGTTTCGCCACCTCTGACTTGAGCGTCGATTTTGATGCTCGTCAGGGGAGCCTATGAGAAAAACGCCAGCAACGCGGCTTTTACGGTTCCTGGCCTTTGCTGGCCTTTCGCGCTGTTATCTTTCCTGCGTTATCCCCTGATTCTGTGGATAACCGTGCGGCCGCCTCCGTACGTTCATCAGTTTTGATGA
>19f90677-e96c-4236-b2f3-4916f6209af5_Basecall_2D_2d bg_rmckiernpro_alis_GG_flowcell5_run2_2016_04_06_1252_1_ch11_read735_strand_twodirections pass\bg_rmckiernpro_alis_GG_flowcell5_run2_2016_04_06_1252_1_ch11_read735_strand.fast5
GGAAATTGTTTCTGTTGCTGATATTGGCTAATTCGCATCTAGATGGTAGAGCCACAAACAGCCGGTACAAGCAACGATCTCCAGGACCATCTGAAATCATGCCACGACGAACTCACGAACCTAGGGCGATCACAGACACCTTGACGTACATAAGATCAGACACTGCGACAACTGTGGCAATTCGTCGCAATACCGTCTCACTGAACTGGCCGATAATTGCAGACGAACGTAAGTACCGATAGACCCGTGGATTATGTAAAGGTGAAGATACCATGTGTAGAAGCAACCAGCACGTCGCCGTGGCTGATGAAGTCTCCTCTTGCCGGGCCGCAGAAAGAGCGAGTGTATAGTTTTTCGACATAAATGAGGGGCATCAGGGACGAGACGTCATTGTTGCATATGGCATCCAAGCCGAAACGGCGCTCGCCTCATCCCCACGGGAATAGGGCAGCCGACAAAGAAAAACGACCGAAAAGGAACCGAAAGAAAAAGAGGGCGGGCGACGTGTAAAAAGATATGCATCCAGCTTCTATATCGGTCGATTTACCGTTTTTGGGCATGGGAACGTATGTAACATTGATTCTCCTCTTAGGAACGGTAGAGTGCAACGAAATGCGATATAGCACCGACCGTGGCAAATTCGTAATAAATTCGGGGTGAGGGGATTCAAGACAAGCATCGTTAGTCAGCTGAACAGCGATTTAACGGTTGAGTAACACATCAACCGTTCGAGGTCAAGCCTGGCGTGTTTAACAAGTTCTTGATATCATATAAATCAATAAGAAGTTTGACATTCAATTCGAAGTGTTCTAGTCTTTTACTTCTCTTGTTTTATAGAAGAAAAACATCAAGAAACATCTTTAACATACACAAACACATACTAATGAATACAAGGTTACTGAGTTCCACCCCAAGGCCAATGTTGGCCAAGATCGACGTGTCGCCCCTGTTCGGCAATATGAGAGAAGATGAAGGTTGCCCGCGCGATTGACGCCTGCCGCGACACCGGCTTCTACCGCGGTCAACCACGGTGGATGTGAAGCGACTCGAACAAGCAGGAGTTCCACTTTCTATCACAGACGAAGAAGTGGGATCGGCGATTCGCCTACAACAGGAGCACCAAGAGCAGGTCCGTGCCGGATACCATGTCCATTCCGGAGGGCCGTGGAATCCTTCGCTACCTGAACCCCAACTTCAGCCCGAACACCCTCTCATCCAATCGCAGACCCCACTCACGAGGTCAACGTGTGGCCGGACGAGAAGCATCCGGGCTTCCGAGTTCGCCGAGGCATACTAACTGGGATGTGTTCGGGCTCGTCTGCCTTGCTGCGAGGTGCTGGCGCTGGGCAAGGAGGAGGATTCTTTAGCCGCCACTTCAAGAAGGAAGACGCGCTCCGGTTGTTCTGATTCGTTACCCGTACTATAACGGTACCACCACCTGCGCCATTAAGACGGCGGAGGACGCACCAAATTGAGTTTCGAATGGCATGAGGACGTGTCGCTCATTACCGTCCTGTACCAGTTCAGACTGCGAATATGCGAACGCAGGTGCCCCAGGGTTACCTCGATGAGGCGACGACAACGCCTACTGGTCAATGCGGCATAAGCTGGCACACATCACCAACAACTACTACCGCTCCCATCCACCGGGTCAAGTGGGTGAACGAGGAGCCACATGCCTCCCGTTCTGTTACGTGCTTACCGGTTAATGGTACCGTCCAGCCGTGGGATCCTAGCAAGGAAGACGGCACAGACGATCAGCGGCCAGATCTCGTAGACGGCGACCTATCTGCAGAACGGATTAGTTAGTCTAATCAACAAGAACGGCCAAGCTGAATTAACTCGAGATGCGAATTGAATTGAAGATCGATAAGTCAGATTTTTCTTTTCTCTTTCCCCATATCCTTTACGCTAAATAATAGTTTATTTATTTTGAATTTTATTTATATACGTATACCCGACTATTGATTTATCTTTAATGATTATTAAGATTTTATTAAAAAATTCGCTCCTCTTTTAATGCCTTTATGCAGTTTTTCGTCATTCGATTCTACTTGTGCTGCCAATTGGAACGACGGGACTTACTGAGCCGTGCCGAACAAATGTGTGTCGAATACACGCTCATGACTGCATGATGACCGCATGACCCCACGCACTGCTACCCACCTAAGCCTGTAAGAAGCAGACAGCAAATATAGATTAAGGCAGTTAACTAGTGCACTGCAGTACATCCATGAGATTATCAAAAGGATCACTAGGTCATCGTCCGTAAATAAAATGAAGTTTTAAATCAATCTAAATATATGAGTAAACTTGGTCTGACAGGTTATACCAATGCTTAATCAGTGAGGCACCTATCTCAGCGATCTGTCTATTTCGTTCATCCATGCTGACCCCCGTCGTGTAAACTACGATGGGAGGTGGCCACCATCTGGTGTAGCCCAGTGCTGCAGATGATACCGCGGGACCCACGCTCAAGCTCCAGATTTATCAGCAATAAACCAGCCAGCCGAAGGCGAGCGCAGAAGTGGTCCTGCAACTTTATCGCCTCCATCCAGTCGTAGATTGTTGCCGGGAAGCTAGTAAGTAGTTCGCCAGTTAATAGTTTGCGCAAACGTTGTTGCCATTGCTACAAGGCATCGTGGTGTCACCGCTCGTCGTTTGGTATGGCTGCTTCATCAGTTTACCCCTCCTAAATGAGCTAAGGCGAGTTACATGATCTGTTGGGCTGTTTGTTAAAGCGGTCTAGCTCCTTCGGTCGCGATCGTTGTCAGAAGTAAGTTGCGCAGTGTTATCACTCATGGTTATGGCAGCACTGCAATTTCTCTTACTGTCATTAGTGAGTTAAGATGCTTCTGTGACTGGTGAGTACTCAACCAAGTCATTCTGAGAATAGTGTATGCGGCGACCGAGTGTCTGGTTGCCCGGCCCGTAGATACGGGATAATACGCGCCACATAGCAGACTTTAATGCTCATCATTGGAAAACGTTCTTCGGGGCGAAACTCACGATGTACCGCTGTTAGGATGCGTTCATGTAACCCACTCGTGCACCCAAATCTGGATCTTCAGCATCTTTTACTTTCACCAGCGTTTCTCTGAGCAAAAGGCAGGCAAAATGCCGCAAAGGAATAAGGCGACACGGAAACGTTGAATACTCATACTCTTCCTTTCAATATTATTGAAGCAGTCATGAACGTTATTGTCTCAGCCGGATACATATTTGAATGTATTTAGAAAAGCAAACAATAGGGTTCCGGGGGCATTCTGAAGGTGCACCTGTCAGTAAAATCCTTAACGTGAGTTTTCGTTCCACTGAGTCACCCTGGTAAAGATCACGAACGATCTTCTTGAGATGTACCTTTCTGCGCGTAATCTGCTGCTTGCAAACAAAACCACCGCTACCAGCACTTGAGTTCTGTTTCCCATTAAGAGCTACCAACCTTTTCCGAAGGTAACGGCTTCAGCAGAGCGCAGATACCAAATACTGTTCTTCTAGTGTAGCCGTAGTTAGGCCACCATATTCAAGAACTCTGTAGCACCGCCTACATACCTCGCTCTTGTTAATCCTGTTACCAGTGGCTGCTGCCAGTGGCTATTGTCTTTACCGAAGTGCCAAGACGATAGTTACCGGATAAGGCGCAGCGGTCGGCTGAACGGGGGTTCGTGCACACAGCCCAGCTGCGATGGAACGACCTAACACACCGAACTGAGATACCTACAGCGTGAGCTATGAGAAAGCGCCACGGTTTTCCCGAAGAGAAGGCGGACAGGTCCCGGTAAGCGGCAGGGTCGAACAGGAGAGGCAGGAGCTTCCAGGGGGAAACGCCTGGTATCTTTATAGTCCTGTCGGGTTTCGGATGACTTAGCGTCGATTTTGATGCTCGTCAGGGGGCGGCTATGGAAAACGCCATGGAACGCTTTTACGGTTCCTGGCCTTTGCTGGCCTTTTGCTCACATGTTCTTCCTGCGTTATCCCTGGATTCTGTGGGACCCTTCGAACGCTAGGGAATACGTCGTTCTGTTTATT
>ea584db0-d629-446a-b39c-4de8a18f227f_Basecall_2D_2d bg_rmckiernpro_alis_GG_flowcell5_run2_2016_04_06_1252_1_ch11_read75_strand_twodirections pass\bg_rmckiernpro_alis_GG_flowcell5_run2_2016_04_06_1252_1_ch11_read75_strand.fast5
CCTTCTGTCGTGATATTGCTAATGCCTAGGCGGCCGCACGGTTATCCAAGAATCAGGAGAAACGCAGGAAGAACAGCGGTGAGCGACGCCAGCAAAGAGGAACCGTAAAAGGCCGCGTTGCTGGCGTTTTTCCCATAGGCTCCGCCCCTGACGAGCATCACAAATCGACGCTCAAGTCAGAGGTGGCTGAAACCGAAGGACTATAAAATACCAGGCGTTTCCCTGGAAGCTCCTCGTGGCCTCCTGTTCGACCCTGCCGCTTACCGGATACCTGTCCGCCTTTTTCTCCCTTCGGGAAGCGTGGCGCTTTCTCATAGCTCACGCTGTAGGTACCTCAGTTCGGTAATCGGTGCCGAAACCCGGGGCTGGTGCACGAATGGGAGGAGTTCGGAGGCCCGACCCGCTCCTCTTTAGAACGGGATTGTCCGATGACCCGGGGGAACACGACCGAGATACTCAAGCAGGCAGGAGCGACAGGACTAAGGGAATGGAGGAGGCTGTAGGCGTGCTCACAGTTCTTGAAGTGGTGGCCCTAACTACGGCTCACTAGAAGAACAGTATTTGGTATCTGCTAGTATGTGCGCTGAAGCAGTTACCTTCGGAAAAGAAGTTGGTATAGCTCGTAAGTCCGGCAAAACAAACTAAAGCCATCCGGTGGTTGTCGTTTTGCAAGCAGCAGATTTACGAGCAGAAAAGGATCTCAGAAGATCGTGTGATCTTTTCTACGGGGTCTGACGCTCAGTGTACGAAGCATATACGTTAAGGGATTTGGTCATGACCGTAGCCGGTCGGGGAAATGTGCGCGAACCCCCTATTTGTTTATTTTCTAAATACATTCAAATGTATCCGCTCATGAGACAATAACCCTGATAAATGCTTCAATAAAAATATTGAAAAGGAAGAGTATGAGTATTCAACATTTCCGTGTCCGCCTTATTCTCCTTTTGCGGCATTTTGCCTTCCTGTTTTGGCTCACCCAGAAACGCTGAAAATAAAGATGCTGAAGATCAGTTGTGCACGAGTGGGTTAAGCCGAACTGATGCCAACAGCGGTGTAAGATCATTGAGTTTCGCCCCGAAGAACGTTTCCAATGATGAGCACTTTTAAGTTTATGCTATGTGGCGCGGTATTATCCGTATTGACGCGGGCAAGCAACCGCTGTCGCCGCATCAATTATTCTCAGAATGACTTGGTTGGCTGACCCACCAGTCACAGAAAGCATCTTACGGATGGCATGACAGTAAGAGAATGCAGTGCATGCCATAACCAGATGAGTGATAACACTGCGGATACCGTACTTCTGAACAAACCGGAGGACCGAAGGAGCTAACCGCTTTTGCACAACATGGGGGATCATGTAACTCGGGTCTTAATTTAGGAACCGGAGCTGAATGAAGCATACCAAACGACGAGCGTGATCACGATGCTGTAGCAATGACAACGTTACGAGCCTTAACTGGCAAAACTACTTACTCTAGCTTCCCGGCAACAATTAATAGACCGGATGAGGCGGATTGCAGGACCACTTCTCTGCGCTCGGCCCTTCCGGCTGGCTGGTTTATTGCTGATAACTGGAGCCGGTGAGCGTGGGTCCCGCGGTATCATTGCAGCACTGGGGCCATATCCCTCCGCTCGCGTAGTCGGTACACGGACGGGGAGTCAGGCAGACCTGATGAACGAAATAGAACACATGACGCTGAGATAGGTGCCTCACGGATTAAGCATTGGTACTGTCAGACCAAGTTTACTCATATACTTTAGATTGATTTAAAACTTCATTTTAATTAAAGGATCTAGGTGAAGATCGTCTTTATGATAATCGCGGCCGCCTGTACTGCAGTGTCCATAGTAGCCACGTCTTATTTGGGCAAAGGAGTCAGCAGGATCATAGGATTGGGTGTGTACGGGCTCCTATCGCGCTTGCTCCTGTGAGATACGATGGCCGGCTTTATGACCGTGGTGCGTCATCTATTCACTCACTTGTATCGCGATTATCGTCCACATCCATAGCATTTTTCTAACTGCAAATTTCAAGAAAAGCCACGTGTGCACCTTTTCCCCTTCCATGCATTATGCAATAGACAGCACGAGTCTTTGAAAAACTAACTTATAAAACTGTATCATTTAAACCTAAATAGATTCATAAACTATTCGTTAATATAAAGTGTTCTAAAACTATGATGAAAAATAAGCGCAGAAAGACTAATAGATCTTTAGTTAAAAGCAGCCTCGAGTTGGCGTAATTCGGTGTGTTGCTACCAGCCTTCTCCGTGCTCCTTCTCTTGGTCACGGATCAACCGACGAAGAATGTACCACTCGGGCTCTTAGGAATGGCATCCACAAATTGATACCTCCCTTCAACCACTTGTGACGAGCCTTGTGGTCCTCAACATATTCACGAGAGCCTGGGGAAAGAGATTCGTCCGAGCCTGCGCTGGCGACTTCACAACAATGGCCTTGGGTACTTCTCCTGCACGGATGATGTGAGAATAGCGATGACAGCACAGTCCGAGACATCGGCTGGTAGAGGATATATCCTTCGAGTTCGGCAGGCGCGACTTGCAGACCCTTGACCTTGATCAACTCTTGACTTACGTGAACACATAGACACGTGCTCGATGCCCTGTGGATTCTACGGATACGCGCTCATCTCCGTACGCATCCATCCGTCCACAATTCTGTCTCTTGAGGTGCTTTTCGTTCAAATAGCCCAGGACGACGCTTGGGCTTCGGCGCAGTCACCAAGGTGCATTAGCTTGTACGGGTTGTGATTTCCTTGTTTGCCGAGTCACAAATTCGTGCCTCGACTCCAGGGAGCAAAGGGCGCCGAGATGAACCTAGCGGATATCGTGCGGGTGGGTCCATTACTACGACCCCACGTCCGTCTCTGTCAACCGCTTATCCTTAAGAAACACTATCTTTTAGGTAGAGTCCAGGAAATGGCAGCTGTCTCCATACGAGGGGTGCTTCCAGTAAACAGAAGTCACGGAACTCAGGTCATACTTGGAGAGCACACGTCTTGAGTGCCCAGCATGTGAACATCTTACGCTAGATACCAGGAACAGCGCACTGATCGTGTACTGTTGGATGGCGTTCTAAACTAGGATTCACTGGAATTGGGGAGAACGATTGGTTTGAGCCTCGGTATGCCGAGCATGGATCGACCACAAGAGCATAGATATGGCTCTGCGGAAGGAGTCGAATAACCTCTATTGCCCGGGTCCTCTCGACGCGGGGGTTCTGCGCGAGAAGCGAGGCGTTACTGAGCGAGGCCCCAATTCTGGTAGGCGGAGCTGGAACTCCTTCGGAACTGCGAACGCTACTCGTGGAGAGTGGGAGCGTGCGGGCACACAGAAAACCCCTGGTTGCCGCAGGGGCACTGCGCTCCCCACTCCATCGCAATTCATCCTACTGGCGGGGAGAGACTTCCATCCGGGTCAGTTCGGAACGACTTGTATCCTGCTGAGAGGCTTACGGGCCAAGAAAGCTGCATACATCGAGTAATGATTCTGTTCTTCGTAGAAGCTTTGGCTGCAGCTTCCAGTGAGATGAGAGGAGGAACACAAGTCACAAGGCCTTGGCCTTGGAATCAAGCATGATGCGTCAGCCGGCGGCGATAGTCTAATGCGTTAGCGGGAGTGAGAACACCGGTCGTAGAACGCCGAATAGGGGTAAGGAATCGATTGTTGAGGGGCAAACACGGCCAATGTCTTATCCATTCTGACCCTTCATTCGGCGCCCAGACCCAAATTCCTTTGATAGACTACGAGCCATACCCAGTCGACAGCAGTGTAAGAGCCTCTTTCGAGAATGATATTTACTCCCGGTAATACCACAGGTGTATGAGTTATAGGGGACCGTGGATAGCTTCGGGTTATCTCCATTGGAGCTAACCGCTGATTGGGATTGTCGGGAATTGGGTCAGTGTACGAAGGACCCTTTGGAGGTAAACAGCGGTATTGTATTCTGTATAGTATGTGTTTGTGTATGTTAAAGATGTTTCTATGTTTTTCTTCTATAAACAAGAATGTAAAAGACTGAACACTTCGAATTAGAATATTACCAAACTTCTTATTACATTATATGATATCAAGATCGTTAAAGCCCAGCCGATCTCGAACGGTGTTTTGATGTGTTACTCAAACCGTTAAATCGCTGTTTGAGCTGACTACAAGGTTGCTTGTCTTGAATCCCCTCACCCGATTCTTACGAATTTTGCCCACATGGTCGGTGCTATATCGCATTTTCGTTGCACTCACCGTTCTTAAGAGTTATCAATGTTACATACGTTCCGGCTTGCCAAAAACGGTAAAAGTTAAGGCGATATAGAAGCTGAGAATCGAAACTTTTACACGTCCGCGGCGCGCCCGCCTCTTTTCTTTTGGTTCCTTTCGGTCGTTTCTTTTGTCGGCTGCCTTATTCCGCCATGGTTACCGAGGCGAGCCGTTTCGGCTTGGATACCCCCTATTGCAACAATGACGTCTTGGTGCTGGCCATGCCCCCTCATTTATGTCGAAAACAGGCCACTGCGCCTCTTTCTGCGGCCCGGTGAAGAGGAGACTTCATCAGCCACGGCGACTTGTCTGAGCTTCTTCTACAAGTGGTATCTTCATTTACATAGATCTGGATTCTATCATGCCCTATTACGTTGTAGCTGTGTTGACATCTGGTTTGGTGAGACGTAACTGCCTTACTGTCGGGTGTCTGCTTCTCTCACAGCCGTAGGTGGATTATGCTGTCCCCAGTCAGTGCGGTCATCATGCAGTCATCCGAGCGTGTATGCACACACATTTGTTTGGCGCATGATGATCTAACCCGTTCTAGATTAGGACAAGAGAGTCCGGTCGTTTATGG
>132be679-c116-4e0e-acf1-7788cab28d0f_Basecall_2D_2d bg_rmckiernpro_alis_GG_flowcell5_run2_2016_04_06_1252_1_ch11_read801_strand_twodirections pass\bg_rmckiernpro_alis_GG_flowcell5_run2_2016_04_06_1252_1_ch11_read801_strand.fast5
CGGATCTTTCTGTGGCTCTATTGCTAATTCGCATCTAGACTAACCGCCGATAATGCAGACGAACGTGACCCAACATCAGATGACCCAAGGTCATACTCTTATTAAAGACGTTGATCCTTCGACACCATGGCTCTGTTGAACTTTTATCTGAGAGGAAAAAGGAAGGAAAAAGAAGAAACTTCCTTTATTTATTTGTCTGTAACCACAACACAATGCAATAAGATGCAATATAATATCAAAGCCAATATTATGTTGCTGATCATGAGAAGGAATATACAATTTATGTAGTAAAATACCTTTCTTTGCGAGTTGCAAGAAATAGAAAGCTCCGATTGCATCGCCAGAATAAATTTCAAGACCACACTTTTGGCTGAACTTTTATTACCTGATTAAACAGAGAGAAAGGTAGAGGTCAAATTTTAAGAGCAAAAACGATGCAAATCGTGCTGAAAATCTAACATAAGGTTAAGATTAGAGGTTTTACTAGGACTTGTTTTGTAATATTCAAATACGAGCTAACCTACTGATTTCAATTAGGTCTAATTCTAGGTTGAGCTGCACTGAAATTTCGCAAATTTTGGGTTATTTTTAATGCAGACAGAAGAACTACAGAGATACGTTCTTCTCAGACTTTAAGCTTATCTCCAAAGAATTGGTCAAGAAATCATCCCCAAAACACGTTGCTCACTCGTACTTAATCACATAGAGTGCTGGAACGGGAAGATCACTCCATTGCCCCCAAGGCCAATGTCCCAAGTAAGGACGTGTCGCCCCTGTTCGCGACAGGCGGAGGAGAAGATGAAGGTTGCCCGCGATTGACGCTGCCTCGCGACACCGGCCTTCTTCTAATTCGACCACGCTTGGATGTGAAGCGACTCGAACAAGACCAGGAGTTCCACTTTCTATCACAGACGAAGAGAAAACCTCAATCGCGATTCGCGCCTACAACAAGGAGCAATAAGGTCAACCGTGCCGGATACTCACCTGTCCATTCCGGAGAAAAGGCTTGGAATCCTTCTGCTACCTGAACCCCAACTTCAAGCCCGAACACCCTCTCATCCAATCGAAGACTCCACTGACGAGGTCAACGTGTGGCCGGACGAAGAAGCATCCATGCGTCGCGAGTTCGCCGAGCAATACTACTGGGATGTTCGGCTTCTATGCCTTGCTGCGAGGCTATGCTCCGGACCCAGGAGGACTTCTTTAGCCACTTCACCACGAAAGAACCCCTCCTCGGTTGTTCTGATTCGTTACCCGTACCTGAACCCCTACCATGCCGCCATTAAGCGGAGGAAGCACCAATTGAGGTTTCGAATGGCATGAGGACGTGTCGCTCATTACCGTCCTGTACCAGCGTCAGACGTGGCGAACCTGCATGGGAGATGCCCCGCGAGGTTACCTCGGATATCGAGGCGGACGACAACGCCTACCTGGTCAATTGCGGCAGCTATCAGCCCATCCATCTAATGGGATCGGTGAACGAGGAGCGCCATCCTCCGTTCTTCGTCAATCTCCATTTAATGATACCGTCCGGCTTGGATCCTAGCAAGGAAGACGGCAGACCATGTGATCAGCGAGTAATCTCGATCGGCGACTATCTGCAGAACGGATTAGGTTCTAGTCTAATCAACAAGAAATGGCCAGACTAGGATGTTCGACTCGAGATTAGAATTGAATTGAAATCAGTAGTCCAATTTTTCTTTTCTCTTTCCCCATCCTTTACGCTAAATAATAGGCTTTATTTTATTTTAGAATATTTTATTTATACGTATATAGACTATTATTTATCTTTTAATGATTATTAGATTTTATTAAAATTCGCTCCTCTTTTAATCCTTTATGCAGTTTTTCCCATTCGATATTTCTATGTGCTGCCAAACCAGATGTCAACACAGCTACAACGCTGTACCACCGGGCGACATCAAAATTGAAAATCTATGAAAGATATGGATTGGTAGCAACAAGAATAGCACGAGCCGCGGATTTATTCGTTACTTTTGATTATACACAACTATTGCAACACGCTTTCAGTGAAAATCTCATAAGGAAAGTTGGCATATTATTGTAGTATTCGTTTGGTAAAGTAGAGGGGGTAGATTTTCCCCTTTGATTTTGTTCATTCTTAAATTGCTTTTGCCTCCTTTTGGAAAGCTATACTTCGGAGCACTGTTGAGCGAAGGCTCATTAGATATTTTCGTCACTTTCCTTAACCAAAAATAAGGGAGAGGGTCCAAAAGCGCTCGGACAACTGTTGACCGTTCTTGTTGTTCCAAAGGACTGGCTATAAGTGTTCACAAAATAGCCAAGCTGAAATAATGTGTAGCTTTAGCTATGTTCAGGTATTAGTTTATAAAGAGTAAAGCAGGTCGGAAATATTTATGGGCATTATTATGCAGAGCAATGACTAGTAAAACAGTTGAATATTCCCCTCGACAATCTATGGTTTTACCTCCAAGGAGTCCGGTCAATTGGACCCAATTCCCAAGGGTTCCAATCAGCGAGTTTACTTAGCCAATGAGAGATATGGACGAGTGCGACACGCCAGCTCATGCGACCTACACTTATTACCGGGAAGTCCATATACTCGTCGAAGAGGTAGCCAATCCGTCAACTCGCTGGCTCGTGAGTCTATCAAAGGAATTTGGTTGGGCGCCGAATGAAGGGTCAGAATGGATAGACATTGGCCGTTGCGCCTCAATACGATTCCTTACCCCTATTCTGGGCCGTTCAGACTGGGCGTTCTCACTCCCGCCAACGAATAAACGCCGAGCTGACGCATCATGCTGCCGATTCTCATCACGGCCCTTGACTTGTTCCTCTCCTCCATGGACTGGCAGCTGCAGCCAAAGCTGGTCTACCGAGAACAGAAATCTATTGAGTCTGAGCAGCTTCTTGGCGGAGTCAAGCCTCCAGCAGGATACAAGTCCGTTTCCGAACTGAAACCATGAAGTCTCTCCGCCAGATGGATGAATTGCGATGGAGCGCGGGTGAAGGTGCCCGGCGAACGATTTGTGCTACTCAATCGGAACGTCTGGATTGCCGAAGGGAATCACTGACAAGCGCAACGTGTACGCCAATACCCTTCGATCAAGGCGTTTTGAGCAGAACTACCGGGAGTGCGGGGACGCCTTCTAAGTACTGAGGTTGCTCTTACTCTAGTTCCGCAGAGCCATATGGGTGCTCTTGTGGTCATGTGAGTATGCTGGGGCATACCGAGGCGACCAACATCGTTTCCTAAATTCGAACTGAAATTCTACTCTGAACGCCATCCAACAGTACAGATCAGTGCGCTGTTCCTGGTACCTCCGATCATCAGTTCACACTTGCTCCGACCTCAAGACGTGTGCTCCAAGTATGACCTGCTTTCCGTGACTTCTCTGTTCACGCGGCACCCCTGGGTATGAAACATGCCGATTTCCTCAAACTACCGAACATTTTGATCCACAGGATACGTCTCCCATAATCCGGTTAAGCTCGACCCACCCGCACGATATCGCTAGGTTCATCCGGCGCTTTGCTCCCTGGAGTCGAGGCACGAATTGTGACGCCTGAAAACAAGGAGAATCACAACGTACGCTCACCGGGCGAATGGTCCGAAGCCCAAGCGTCGTCCTGGCTAGGTTTGAACAACGAAAGCCACCGCAGGACATTTGTGACGGATGGATCCGATTGGGAGATGGCTGTCATCCGGTGAAAGCCGAAGGGCCGATACGAGTCGGATTGTTCTTCACGACAAGTCGTACACCAGTTGATTACCACTTGTAGGGTCTGCAAGAGCGCCTGCCGAACGCAGCCCATCCTCCACCCGATGTCTCGGACTTGCTGTCATCGCTATTCCGGATGGACGTGCAGGAGAAATTACCCAATAGATGTTGTGAAGTCCGAGGGTCCCGATCTACGCTGTCTCCCAGGCTCTCGTGAAGTATGGTCCAACAAGGCTCGTCACAAGTGGTTGAAGGGAGGTATCAGATTTGTGGATGCCATTCCAAGAGCCCGAGTACGATTCTTCGTCGGTTGGTTACCCGTGACCAAGAGAAGGAGGCACGGAGAAAAGGCTGGTAGCAAGCCCCTACGATCCACTGAGCGAGTGCTTTTAACTAAGAATTATTGGTCTTTCTGCTTATTTTCATCATAGTTTTAGAACATGTCGTTAACGAATAGTTTATGAATCACTTTAGGTTTAAAATTGATACAGTTTCGTATAAGTTACTTTTCAAAGACTGGTTTGCTGTCTATGCATAATGCACTGGAAGGGAAAAAATGTAGCACACGGGCCTTTTGCGGAACTTTGCAGTTTGAAAATGCTGGATTAAATCGTATAAGATACTAACGTGGAGTGTTTGGGTTTACGATTCTTAGTAAAGGGAAGAAGTTTTGAAGGGCCAAAGTGGAATTACAAAACAGTATTTACGGAACAAGAAAGATTATTTATACAACTGCGGTCACAAGAAGCAACGCGAGAGCAGACGCTGTTATCACGCAAACTATGTTTGACACCGGCCATAGCCGTGATTGTGCGTCACAAGCGATTAACCCGATAATGAACGCTAAATGACCAAACTCCCATCCGTAGGAGCCCCTTAGGCGTGCCAAGTAGTTTCACGCGCTTAATGCGAAAGTGCTCGAACGGGACTGTGGTCGTTTGGCACCGGGAAAGTACTAGACCGAGAGTTCGCATTTGTATGGCAAGGACGTTCTGGGAGCTTCGCGTCTAAAGCTTTTCGGGCGCGAAATGCAAGGACCAGACCAGAACAAAACAACTGACAAGAAGGCGTTTAATTTAATATGTTGTTCACTCGCGCCTGGGCTGTTGTTATTCGGCTAGATACATACATACGTGTTTGTGCGTATTGGTCATCATATAAGTATATTAGGATGAGGCGGTGAAAGAGATTTTCTACCTTAATTTATTCTTTCTCTATCTTTTCCTGATTTGTTTAAAGAGTAGCAAAACAACAATCGATACAATAAATAAGATCTATGCTTCACATCCTCTGTCAAGGCACTCCCTTTGAAATCGGCTACGAACATGGCTCTGCTGCCAAAGCCGTGATAGCCAGAAGCATTGATTCGCGTCGATCTCATCCGAGGAAAACGAAGAAGACGGACGAAGAGCTTAAACCACTCTCGCAACTGGGCGCGTGATCGAGGAAAGATGGCCCAAATACTACGAGGATTCGCGGTATTGCAAAGGGCGCTGAACGCGATGTCTCCGATTGTCATGCTTAATACCGCACGGAATTGCATACGGGCTCAAGGCAGCCGTGATGGCTGCACCACTGCCTATTGTCAACTTCCAAATGCAAGCGAAAGCACTGGGCATTTCTTTCTGCCACCAAAGGAACCTGTACGCGTTGACACGGATCGGTCAGAGCGACTTCCCACCATCAAATTCATAACCGAAACGCTGGAATCATGGGAAGGCTTGGATTTAACAGTGCGAGGCTGCCGTCAATTACAACGCCTTCATTCAGGGTCTTCGACCCACCGGAGTTCCTTCGCATATTGCCTCCGCATAGCGCTCGAAAGCACTTCTCCTTCCCAGCCTATGACCGGATCGTGGAGCAAGGCGGGGACCCCCGGATTTTATCATGGTGGGCAATGGGCAGAGGAAAGGAGTTTATTCAAGGAGTTGCGTTCTTTC
>9d4e2ee2-3a0a-48e4-ab6f-8f25ca50f7ab_Basecall_2D_2d bg_rmckiernpro_alis_GG_flowcell5_run2_2016_04_06_1252_1_ch121_read16_strand_twodirections pass\bg_rmckiernpro_alis_GG_flowcell5_run2_2016_04_06_1252_1_ch121_read16_strand.fast5
AATGTGATATTGCTAGCATGAGACGGAAATGCTCGTCGCTGATTAACGATACGCAGTCGCGATACAGATCATAACCGATGACTGCCTGGCGACTCACAACTAAGCAGACAGCCGGAACCAGCGCGCCGGCGAACACCACTGCATATGAGCATATCACAACAGTCCAACTAGTGCACTGCAGTACAGCGGCCGCGATTATCAAAGGATCTTCACGTGATTTTTTCCTAAATTAAAATGAAGTTTAAAATCAATCTAAAGTTATATGAGTAAACTTGGTCTGACAGTTACCAATGCTTAATCAGTGAGGCACCTATCTCAGCAATCGTTAACTGTCCGTTCATCCATAGTTGCCTGACTCCCCGTCGTGTAGATAACTACGATACGGGAGGGCTTACCATCTGGCCCCAGTCTCGTTCTAATGTTGATACCGCGGGACCCACGCTCACCGGCTCCGATTTATCAGCAATAAACCAGCCAGCCGAAGGGCCGAGCGCAGAAGTGGTCCTGCAACTTTATCAGCCAGATGCGGATCCATTAATTGGTCCGGGAAGCTAGAGTAAGTAGTTCGCCAGTTAATAGTTTGCGCAACGTTGTTGCCATTGCTACAGGCATCGTGGTGTCACGCTCGTCGTTTGGTATGGCTTCATTCAGCGAGCTCCGGTTCTCCAACGATCAAGGCGAGTTACCCTGATCCCCCATGTTGTGCAAAGCGGTTAGCTCCTTCGGTCCTGAAATCGTTGTCAGAAAAGTAAGTTGGCCGCAGTGTTATCACTCATGGTTATGGCAGCACTGCATAATTCTCTTACTGTCATGCCATCCGTAAGATGCTTTCTGTGACTGGTGAGTACTCAACCAAGTCATTCGAATAGTGTATGCGGCGACCGAGTTGCTCTTGCCCGGCGTCAATACGGGATAATACCGCGCCACAGCAGAACTTTAAATGCTCATCATTGGAAAACGTTCTTCGCGAAAACTCTCAAGGATCTGCAAGCTGTTGAGAGTCAGCAGTTCGATGTAACCCCACTCGTGCACCAACCTGATCTTCAGCATCTTTTACTTTCACCAGCGTTTCTGGGGCTAACAGGGAAGGCAAAATGCCGCAAAGGGAATAAGGCGACACGAAAATGTTGAATACTCATACTCTTCCTTTTTTCAATATTATTGAAGCATTTATCAGGGTTATTGTCTCATGAGCGGATACATATTTGAATGTATTTAGAAAATAAACAAATAGGGGTTCCGCACATTTCCCCGAAAGTGCCACCTGTCATGACCAAATCCCTTAACGTGAGTTTTCGCCGTTCCACTGAGCGTCAGACCCGTAGAAAGATCAAAGGATCTTCTTGAAACCTTTTATGCGCGTGGATCTGCTGCTTGCAAACAAAACCACCGCTACCAGCGGTTACTTTCTTCAACTAGGATCAAGAGCTACCAACTCTTTTCGACCAGGTAACTGGCTTCAGCAGGGCAGATACCAAATACTGTTCTTCTAGTGGCTATCATGTTAGGCCACCACTTTCAAGAACTCTGTAGCACCGCCTACATACCTCCGCTTAATCCTGTTACCATGGCTGCTGCCAGTGGCGATAAGTCGTGTCTTACCGCTCTTGGACTCAAGACGATAGTTACCGGATAAGGCGCAGCGGTCGGGCTGAACGGGGGTTCGTGCACACAGCGACGTGGAGCGAACGACCTACACCGAACTGAGATACCTACAGCGTGAGCTATGAGAACGCCACGCTTCCCGAAAGGGAGAAAGGCGGACAGGTATCCGGTAAGCGGCAGGGTCGGAACAGGAGAGCGCACGAGGGAGCTTCCGGAAACGCCTGGTATCTTTATACTGTCCTGTCGGGTTTCGCACCTCTGACTTGAGCGTCGATTTTGATGCTCGTCAGGGGGCGTAAGCCTATGAGAAAAACGCCAGCAACGCGGCCTTTTACGGTTCCTGGCCTTTCTCTGGCTTTTGCTCACATGTTCTTTCCTGCGTTATCCCCTGATTCTGTGGATAACCGTGCGGCCGCCCTGCGGAATTCGCATCTAGAATAAATGCAGCCAAGTGAGTGAATAGATGACGCACCACGGTCAGACACGGCCACATCGTATCTCACAGGAGCAAGCGCGATAGGAGCACTCACACATAGTGATTGATGATCGCTGAACTCCTTTGCCCAAATTAAGACGTGAGCCCGTCTCAGATGACCATTTCTGTTTATGTTT
>ddf74b31-93e7-4af7-9d42-c23894715161_Basecall_2D_2d bg_rmckiernpro_alis_GG_flowcell5_run2_2016_04_06_1252_1_ch121_read35_strand_twodirections pass\bg_rmckiernpro_alis_GG_flowcell5_run2_2016_04_06_1252_1_ch121_read35_strand.fast5
[truncated: 17,393,332 more chars]
