# Supplementary material for: Biosynthesis of the antibiotic nonribosomal peptide penicillin in baker's yeast
Source: Nat Commun. 2017 May 4;8:15202. doi: 10.1038/ncomms15202 (PMC5418595; doi:10.1038/ncomms15202)
Supplement: Supplementary Data 3 — The folder contains the 2D Fasta reads are extracted from MinION (Nanopore data). These are the reads generated in the experiment depicted in Figure 2a, and these reads were used to identify the frequencies of the different promoters driving expression of the pcbC, pclA and pendDE genes at the different levels of the first promoter screen, as shown in Figure 2b, as follows: The reads were queried against the last database (fasta_for_last_db_v23.fa) to generate alignments (2d_reads_against_last_db_v23.tab), and the script (pen_ggate_prom_identifier.py) assigned each alignment to a specific combination of one of the ten diffferent promoters used in the screen and the gene (pcbC, pclA or penDE) that it was driving. [file ncomms15202-s4.zip › Pen_golden_gate_minion_analysis/2d_reads_against_last_db_v23.tab]

# LAST version 658
#
# a=1 b=1 A=1 B=1 e=50 d=15 x=49 y=9 z=49 D=1e+06 E=3.79115e+06
# R=10 u=0 s=2 S=0 T=0 m=10 l=1 n=10 k=1 i=8192 w=1000 t=0.910239 j=3 Q=0
# v23Db
# Reference sequences=40 normal letters=131886
# lambda=0.661467 K=0.0260716
#
# A C G T
# A 1 -1 -1 -1
# C -1 1 -1 -1
# G -1 -1 1 -1
# T -1 -1 -1 1
#
# Coordinates are 0-based. For - strand matches, coordinates
# in the reverse complement of the 2nd sequence are used.
#
# score	name1	start1	alnSize1	strand1	seqSize1	name2	start2	alnSize2	strand2	seqSize2	blocks
# batch 0
868	pcbC_CDS_and_PGK1_term	3	1233	+	1236	3beb94da-7f03-48d6-a79c-74597c5bd676_Basecall_2D_2d	705	1189	+	3860	5,0:1,6,1:0,14,1:0,18,2:0,52,1:0,8,3:0,33,1:0,39,0:2,22,1:0,2,2:0,2,1:0,1,3:0,5,3:0,29,0:2,32,3:0,7,0:1,13,0:1,6,1:0,5,2:0,13,1:0,40,1:0,5,0:1,12,3:0,10,0:2,9,1:0,5,0:1,30,2:0,55,3:0,90,2:0,27,2:0,4,0:1,9,1:0,6,0:2,11,0:1,4,1:0,4,0:1,3,1:0,10,0:2,95,2:0,1,1:0,3,1:0,31,3:0,12,0:3,17,0:1,1,0:1,6,2:0,10,1:0,11,1:0,8,1:0,10,1:0,10,0:2,83,0:1,2,0:1,2,0:1,28,1:0,2,1:0,25,1:0,28,2:0,7,1:0,18,2:0,23,0:1,…	EG2=1.2e-233	E=4.9e-251
772	single_assembly_backbone_piece_AmpRTerm_AmpR_AmpRProm	0	1082	+	1086	46473010-d6da-4f22-979d-629f5f15825c_Basecall_2D_2d	196	1051	+	2173	10,2:0,13,0:1,8,1:0,9,1:0,12,0:1,15,3:0,15,0:1,19,1:0,4,1:0,43,0:1,19,2:0,9,2:0,1,2:0,22,1:0,21,1:0,20,1:0,4,1:0,2,0:1,29,0:1,2,1:0,2,1:0,15,1:0,6,1:0,19,0:1,8,0:1,3,0:1,22,1:0,51,0:3,39,0:2,16,1:0,20,2:0,5,2:0,5,3:0,16,0:1,24,1:0,3,0:1,59,1:0,8,1:0,18,1:0,76,0:1,11,1:0,18,0:1,27,2:0,14,0:2,19,0:1,19,1:0,7,0:1,25,1:0,8,2:0,6,1:0,13,1:0,9,2:0,36,1:0,1,2:0,3,0:1,5,1:0,16,0:2,29,0:1,47,2:0,8,2:0,4,1…	EG2=4.4e-206	E=4.1e-239
708	single_assembly_backbone_piece_AmpRTerm_AmpR_AmpRProm	4	1082	+	1086	3beb94da-7f03-48d6-a79c-74597c5bd676_Basecall_2D_2d	2069	1032	+	3860	39,1:0,21,1:0,6,2:0,6,2:0,58,0:1,30,0:1,4,1:0,3,0:2,5,1:0,4,1:0,35,0:1,16,1:0,5,1:0,4,1:0,28,0:1,35,2:0,3,5:0,13,0:2,9,1:0,12,0:1,15,1:0,8,1:0,22,0:3,22,0:1,17,1:0,4,0:1,2,0:1,2,0:1,12,1:0,10,1:0,12,1:0,19,1:0,16,1:0,2,1:0,4,0:1,9,1:0,78,0:1,5,1:0,33,2:0,2,1:0,3,3:0,17,1:0,24,4:0,3,1:0,17,1:0,3,1:0,17,1:0,18,5:0,2,2:0,1,1:0,20,1:0,28,0:1,58,1:0,12,3:0,8,1:0,10,1:0,5,2:0,14,1:0,5,2:0,11,0:2,21,1:0…	EG2=1.1e-187	E=1.4e-199
591	every_assembly_backbone_piece_ColE1	3	759	+	764	46473010-d6da-4f22-979d-629f5f15825c_Basecall_2D_2d	1253	744	+	2173	8,1:0,3,2:0,5,0:2,32,0:1,7,1:0,16,0:1,13,1:0,1,1:0,29,2:0,13,1:0,8,0:1,1,0:2,26,1:0,146,1:0,46,1:0,10,0:2,3,1:0,66,1:0,18,2:0,7,2:0,15,1:0,25,1:0,11,0:1,11,1:0,12,1:0,50,0:2,2,0:1,6,1:0,50,2:0,15,1:0,15,1:0,13,0:1,15,1:0,25,1:0,7	EG2=4.4e-154	E=1.2e-174
499	every_assembly_backbone_piece_ColE1	0	752	+	764	3beb94da-7f03-48d6-a79c-74597c5bd676_Basecall_2D_2d	3101	721	+	3860	19,0:1,27,0:1,7,0:2,18,0:1,9,6:0,7,1:0,17,1:0,4,1:0,6,3:0,14,1:0,9,1:0,3,0:3,6,1:0,17,1:0,48,0:1,46,1:0,8,0:1,22,2:0,47,1:0,1,2:0,27,1:0,12,2:0,14,3:0,9,0:1,2,0:1,3,0:1,22,4:0,27,0:2,9,0:1,22,0:1,31,1:0,5,1:0,11,1:0,9,1:0,22,1:0,12,1:0,5,1:0,4,0:1,10,2:0,14,5:0,15,2:0,14,0:1,2,0:1,57,2:0,3,1:0,5	EG2=1.2e-127	E=2.6e-137
329	pGAL7_promoter	20	559	+	588	3beb94da-7f03-48d6-a79c-74597c5bd676_Basecall_2D_2d	201	505	+	3860	18,3:0,13,1:0,9,1:0,15,5:0,7,2:0,1,1:0,26,0:1,2,1:0,14,1:0,20,2:0,6,1:0,6,4:0,19,5:0,18,2:0,11,1:0,3,3:0,8,0:2,3,0:1,17,1:0,15,1:0,40,0:1,2,1:0,11,2:0,47,1:0,1,1:0,10,1:0,46,1:0,9,0:2,22,4:0,2,2:0,5,2:0,7,1:0,10,3:0,8,1:0,14,4:0,17,1:0,9,1:0,7	EG2=8e-79	E=3.9e-88
100	ConE__penDE_after_term	0	143	+	143	46473010-d6da-4f22-979d-629f5f15825c_Basecall_2D_2d	28	141	+	2173	36,0:1,8,0:1,20,0:1,13,2:0,3,2:0,15,0:1,19,2:0,23	EG2=4.9e-13	E=2e-22
76	Con1__pcbC_after_term__pclA_after_ColE1	0	142	+	143	3beb94da-7f03-48d6-a79c-74597c5bd676_Basecall_2D_2d	1908	133	+	3860	34,1:0,3,1:0,6,2:0,6,1:0,2,2:0,15,3:0,3,1:0,11,0:1,15,0:1,4,1:0,6,1:0,4,1:0,5,1:0,4,0:4,9	EG2=3.8e-06	E=3.4e-15
836	single_assembly_backbone_piece_AmpRTerm_AmpR_AmpRProm	0	1086	+	1086	98e5b71d-a757-4490-a9f8-6512ab4b56eb_Basecall_2D_2d	196	1032	-	2109	5,0:1,6,1:0,9,0:4,4,1:0,7,1:0,9,1:0,8,1:0,19,2:0,24,1:0,8,0:1,27,1:0,7,1:0,32,2:0,17,1:0,3,1:0,2,0:1,23,1:0,24,1:0,78,1:0,72,0:1,23,2:0,17,1:0,9,1:0,1,4:0,8,1:0,10,1:0,16,2:0,12,3:0,14,3:0,3,0:1,31,1:0,38,2:0,28,1:0,3,2:0,20,1:0,6,1:0,32,1:0,23,1:0,43,1:0,10,2:0,14,1:0,23,0:1,9,1:0,35,1:0,7,3:0,10,1:0,1,5:0,27,2:0,43,2:0,70,1:0,18,0:1,33	EG2=1.8e-224	E=1.4e-262
564	every_assembly_backbone_piece_ColE1	0	764	+	764	98e5b71d-a757-4490-a9f8-6512ab4b56eb_Basecall_2D_2d	1228	722	-	2109	11,1:0,11,1:0,35,4:0,1,1:0,25,2:0,31,2:0,8,1:0,28,2:0,14,1:0,11,1:0,20,2:0,19,2:0,15,1:0,37,1:0,1,1:0,14,1:0,96,2:0,13,1:0,18,1:0,43,1:0,35,2:0,59,1:0,32,1:0,16,2:0,16,1:0,6,1:0,5,2:0,3,1:0,20,1:0,11,0:2,6,1:0,10,0:1,29,1:0,10,1:0,1,1:0,9	EG2=2.5e-146	E=4.5e-166
108	Con1__pcbC_after_term__pclA_after_ColE1	4	139	+	143	98e5b71d-a757-4490-a9f8-6512ab4b56eb_Basecall_2D_2d	35	134	-	2109	28,1:0,62,1:0,1,1:0,8,1:0,1,2:0,17,0:2,2,1:0,13	EG2=2.5e-15	E=9.5e-25
83	ConS__pcbC_after_ColE1	0	110	+	143	98e5b71d-a757-4490-a9f8-6512ab4b56eb_Basecall_2D_2d	1977	107	-	2109	35,0:3,8,1:0,46,4:0,2,1:0,13	EG2=3.7e-08	E=1.6e-17
# batch 1
2178	multiple_assembly_backbone_piece_His3Prom_His3Term_2Micron_KanRTerm_KanR_KanRProm	3	3115	+	3118	c8c7f549-8855-4b11-98c6-0a5ccfc31603_Basecall_2D_2d	635	2912	-	4269	9,2:0,14,2:0,19,2:0,18,2:0,27,5:0,10,1:0,12,4:0,56,1:0,5,0:1,24,1:0,38,0:1,10,0:1,23,0:1,16,1:0,5,1:0,13,3:0,23,1:0,4,0:1,26,2:0,6,2:0,4,0:1,10,3:0,13,2:0,12,1:0,18,0:1,3,0:1,121,1:0,12,1:0,2,0:1,9,1:0,14,1:0,21,1:0,41,0:1,16,2:0,12,0:2,35,3:0,67,0:1,4,1:0,5,1:0,42,1:0,2,1:0,3,1:0,7,2:0,9,3:0,32,4:0,11,2:0,6,2:0,55,2:0,15,1:0,8,0:1,22,2:0,5,2:0,5,2:0,4,5:0,6,1:0,21,0:1,33,1:0,7,1:0,15,1:0,26,1:0,…	EG2=0	E=0
682	single_assembly_backbone_piece_AmpRTerm_AmpR_AmpRProm	4	1077	+	1086	61e9df17-d325-45f3-b15f-36351a9693cb_Basecall_2D_2d	192	1029	-	2132	19,2:0,11,0:1,7,1:0,8,1:0,19,2:0,36,0:2,2,1:0,3,0:1,5,0:1,11,0:2,11,0:1,61,0:3,4,1:0,14,1:0,13,0:2,5,1:0,16,1:0,14,0:1,15,4:0,15,0:1,8,1:0,32,1:0,22,2:0,3,2:0,11,1:0,25,0:1,3,3:0,39,1:0,3,1:0,12,0:1,28,2:0,41,1:0,18,3:0,19,0:2,9,2:0,28,1:0,4,2:0,29,2:0,19,1:0,4,0:1,6,1:0,23,0:1,16,0:2,1,0:1,7,1:0,11,0:1,2,0:1,4,1:0,9,0:1,3,0:1,9,3:0,2,2:0,7,0:1,2,0:2,5,0:1,3,0:1,14,0:3,4,0:1,32,1:0,5,1:0,23,1:0,2…	EG2=3.1e-180	E=3.4e-207
456	end_of_penDE_CDS_and_TDH1_term	0	636	+	636	c8c7f549-8855-4b11-98c6-0a5ccfc31603_Basecall_2D_2d	16	578	-	4269	11,0:1,4,2:0,29,0:1,40,1:0,20,2:0,41,2:0,1,4:0,10,3:0,7,1:0,2,4:0,3,1:0,18,1:0,6,2:0,17,2:0,1,1:0,4,1:0,55,2:0,1,1:0,43,1:0,14,3:0,6,2:0,26,2:0,23,3:0,16,6:0,24,1:0,12,1:0,30,2:0,36,2:0,34,2:0,5,5:0,37	EG2=2.6e-115	E=1e-124
433	every_assembly_backbone_piece_ColE1	0	764	+	764	61e9df17-d325-45f3-b15f-36351a9693cb_Basecall_2D_2d	1223	720	-	2132	11,1:0,17,1:0,3,1:0,31,0:2,6,0:2,6,1:0,12,2:0,4,0:2,27,5:0,13,0:1,11,3:0,9,1:0,6,1:0,20,0:2,34,3:0,14,0:1,5,1:0,16,1:0,24,2:0,41,4:0,9,1:0,31,0:1,8,0:1,27,2:0,22,1:0,7,0:1,8,0:1,3,5:0,8,2:0,8,2:0,16,1:0,32,0:1,37,0:1,6,1:0,17,2:0,4,4:0,1,1:0,2,5:0,3,1:0,1,3:0,3,0:1,5,2:0,16,1:0,37,2:0,42,0:1,22,0:1,16	EG2=1.1e-108	E=1.4e-121
431	every_assembly_backbone_piece_ColE1	8	749	+	764	c8c7f549-8855-4b11-98c6-0a5ccfc31603_Basecall_2D_2d	3548	679	-	4269	12,0:1,16,0:1,35,1:0,18,2:0,25,2:0,11,5:0,5,4:0,6,1:0,4,3:0,2,1:0,17,1:0,10,0:1,47,3:0,9,2:0,38,2:0,31,2:0,24,0:1,44,4:0,2,2:0,13,1:0,3,1:0,5,1:0,4,0:1,5,1:0,3,0:1,2,1:0,10,0:2,1,0:1,18,2:0,13,3:0,6,1:0,12,1:0,6,9:0,3,1:0,3,1:0,9,1:0,9,1:0,2,5:0,1,1:0,18,1:0,3,3:0,43,2:0,16,2:0,5,1:0,5,1:0,8,0:1,16,3:0,9,0:1,5,1:0,12,1:0,6,0:1,33,1:0,4	EG2=4e-108	E=1.7e-117
117	Con1__pcbC_after_term__pclA_after_ColE1	3	140	+	143	61e9df17-d325-45f3-b15f-36351a9693cb_Basecall_2D_2d	25	137	-	2132	31,0:1,11,2:0,48,1:0,12,2:0,20,0:1,13	EG2=6.4e-18	E=2.4e-27
102	ConS__pcbC_after_ColE1	2	141	+	143	61e9df17-d325-45f3-b15f-36351a9693cb_Basecall_2D_2d	1968	141	-	2132	21,1:0,38,0:2,16,3:0,8,0:1,22,0:3,6,1:0,10,1:0,14	EG2=1.3e-13	E=5.2e-23
87	multiple_assembly_backbone_piece_His3Prom_His3Term_2Micron_KanRTerm_KanR_KanRProm	1114	210	+	3118	c8c7f549-8855-4b11-98c6-0a5ccfc31603_Basecall_2D_2d	1798	185	-	4269	5,1:0,7,2:0,5,0:1,15,1:0,8,2:0,25,0:1,2,1:0,1,1:0,6,2:0,10,1:0,13,5:0,4,1:0,6,1:0,18,2:0,11,2:0,7,0:1,5,1:0,3,1:0,2,3:0,24,1:0,5	EG2=2.7e-09	E=2.6e-18
# batch 2
746	single_assembly_backbone_piece_AmpRTerm_AmpR_AmpRProm	1	1085	+	1086	0908fd1a-4d3d-40ff-b834-20b0d5dcf9c5_Basecall_2D_2d	198	1008	+	2142	9,2:0,21,1:0,8,2:0,26,4:0,7,1:0,69,1:0,8,1:0,19,3:0,21,1:0,18,1:0,105,0:1,6,2:0,6,1:0,4,1:0,5,1:0,11,1:0,21,2:0,5,3:0,7,0:1,7,1:0,48,1:0,3,1:0,11,1:0,9,1:0,18,3:0,6,0:1,3,1:0,13,1:0,9,0:1,70,0:2,10,1:0,4,0:3,2,1:0,4,1:0,5,3:0,83,1:0,1,6:0,4,1:0,9,2:0,1,2:0,5,1:0,4,1:0,7,1:0,2,2:0,24,1:0,14,1:0,31,1:0,35,2:0,4,1:0,13,1:0,9,2:0,12,1:0,28,2:0,4,2:0,7,1:0,12,1:0,42,1:0,4,1:0,1,1:0,23,4:0,14,1:0,1,1:0…	EG2=1.3e-198	E=5.8e-230
550	every_assembly_backbone_piece_ColE1	0	764	+	764	0908fd1a-4d3d-40ff-b834-20b0d5dcf9c5_Basecall_2D_2d	1206	748	+	2142	11,1:0,11,0:1,12,1:0,11,0:1,7,0:2,7,0:1,6,1:0,16,0:1,16,0:1,22,3:0,4,1:0,8,0:1,33,0:1,6,3:0,8,1:0,13,1:0,1,1:0,25,0:2,15,2:0,6,1:0,19,1:0,68,1:0,43,0:1,11,1:0,40,2:0,56,0:1,60,2:0,5,1:0,45,1:0,4,1:0,14,3:0,11,1:0,8,2:0,6,0:1,23,0:1,16,1:0,12,0:2,11,0:2,5,1:0,10,1:0,10,1:0,7,0:1,6	EG2=2.6e-142	E=7.3e-161
107	ConS__pcbC_after_ColE1	0	143	+	143	0908fd1a-4d3d-40ff-b834-20b0d5dcf9c5_Basecall_2D_2d	1982	136	+	2142	4,1:0,16,1:0,1,2:0,38,2:0,33,1:0,11,2:0,13,0:1,8,0:1,10	EG2=4.8e-15	E=1.9e-24
105	Con1__pcbC_after_term__pclA_after_ColE1	0	143	+	143	0908fd1a-4d3d-40ff-b834-20b0d5dcf9c5_Basecall_2D_2d	33	139	+	2142	52,1:0,17,1:0,4,0:1,12,1:0,3,0:1,6,1:0,5,1:0,13,2:0,10,0:1,14	EG2=1.8e-14	E=7.1e-24
722	single_assembly_backbone_piece_AmpRTerm_AmpR_AmpRProm	0	1086	+	1086	e5eb0a13-854b-4ae4-8e09-3c178fa8470e_Basecall_2D_2d	205	1116	-	2318	11,1:0,14,0:1,17,1:0,8,2:0,20,0:1,2,1:0,36,1:0,2,0:1,14,1:0,8,0:1,19,0:1,91,4:0,2,1:0,51,0:1,22,0:1,4,0:1,21,0:1,6,1:0,14,2:0,2,4:0,27,0:3,34,0:3,23,0:3,8,0:2,20,2:0,13,2:0,16,0:2,10,0:1,11,1:0,2,1:0,5,0:1,1,0:1,36,2:0,4,1:0,8,0:1,2,0:1,1,0:3,20,0:1,27,0:2,4,0:6,6,0:2,1,0:2,1,0:2,6,0:2,6,1:0,8,0:1,5,0:1,14,0:5,3,0:1,99,0:1,3,0:1,9,0:2,33,0:1,21,1:0,4,4:0,11,2:0,11,2:0,48,1:0,20,1:0,7,0:2,3,0:2,39…	EG2=1e-191	E=1e-218
491	every_assembly_backbone_piece_ColE1	0	759	+	764	e5eb0a13-854b-4ae4-8e09-3c178fa8470e_Basecall_2D_2d	1321	788	-	2318	11,1:0,23,0:2,25,1:0,29,2:0,18,0:3,14,0:1,4,4:0,1,1:0,6,1:0,19,1:0,7,0:1,12,0:1,9,0:1,2,0:1,3,0:3,83,0:1,36,0:1,32,0:1,11,0:2,13,4:0,4,0:4,20,2:0,11,1:0,3,1:0,2,0:2,14,0:2,7,0:1,1,0:1,14,0:1,7,1:0,33,1:0,25,0:1,26,0:1,10,0:2,3,0:1,6,0:11,1,0:2,9,0:2,6,0:1,13,2:0,26,0:4,2,0:1,2,1:0,29,3:0,24,2:0,7,1:0,8,0:1,10,0:1,33,0:3,7,1:0,7	EG2=2.3e-125	E=3.7e-139
113	Con2__pclA_after_term__penDE_after_ColE1	0	143	+	143	e5eb0a13-854b-4ae4-8e09-3c178fa8470e_Basecall_2D_2d	29	149	-	2318	15,0:2,23,0:1,28,1:0,24,2:0,11,0:1,7,0:3,14,0:2,18	EG2=9e-17	E=3.9e-26
98	Con1__pcbC_after_term__pclA_after_ColE1	0	139	+	143	e5eb0a13-854b-4ae4-8e09-3c178fa8470e_Basecall_2D_2d	2147	142	-	2318	22,0:1,12,3:0,51,0:2,3,0:1,8,0:2,40	EG2=1.8e-12	E=8.4e-22
# batch 3
745	single_assembly_backbone_piece_AmpRTerm_AmpR_AmpRProm	0	1086	+	1086	12689c21-0eec-4667-a469-d68a373093ab_Basecall_2D_2d	825	1090	+	2692	23,0:2,20,1:0,24,0:1,30,2:0,12,0:3,1,0:1,19,0:1,1,0:1,14,0:1,1,0:1,6,0:2,32,2:0,2,0:1,41,1:0,11,2:0,158,1:0,1,1:0,33,0:1,5,1:0,11,0:1,16,0:4,4,0:1,11,1:0,2,1:0,15,3:0,87,0:1,33,1:0,7,1:0,1,1:0,52,0:1,19,1:0,39,0:1,12,1:0,17,0:1,9,1:0,11,0:2,3,0:3,7,0:2,14,0:1,17,0:2,7,0:1,9,0:1,6,1:0,4,1:0,9,4:0,5,1:0,18,0:2,4,5:0,42,0:1,31,0:1,1,0:1,17,0:1,26,1:0,21,2:0,9,1:0,4,1:0,13	EG2=2.5e-198	E=1.1e-221
545	every_assembly_backbone_piece_ColE1	0	764	+	764	12689c21-0eec-4667-a469-d68a373093ab_Basecall_2D_2d	1915	750	+	2692	11,1:0,7,0:1,18,0:1,2,1:0,7,0:1,8,1:0,9,0:2,15,0:1,1,0:1,8,3:0,34,1:0,2,1:0,19,0:1,2,0:3,1,0:1,4,0:1,22,1:0,27,0:1,26,0:1,12,1:0,54,0:1,9,1:0,14,1:0,3,1:0,21,0:1,6,3:0,4,3:0,32,1:0,18,1:0,10,0:1,37,1:0,57,3:0,15,2:0,9,0:2,3,0:1,9,1:0,18,1:0,7,1:0,26,1:0,11,3:0,12,1:0,16,0:1,22,1:0,80	EG2=7.1e-141	E=4.3e-154
437	end_of_penDE_CDS_and_TDH1_term	0	633	+	636	12689c21-0eec-4667-a469-d68a373093ab_Basecall_2D_2d	25	606	+	2692	9,1:0,16,1:0,4,0:1,1,0:1,2,1:0,50,2:0,6,1:0,47,1:0,18,1:0,12,2:0,5,2:0,3,1:0,22,0:2,37,1:0,7,0:1,39,2:0,11,1:0,2,2:0,8,0:1,7,1:0,9,0:3,28,2:0,9,3:0,19,0:1,12,0:2,31,5:0,22,1:0,13,0:1,5,2:0,9,1:0,16,1:0,34,0:1,1,0:1,7,0:1,8,1:0,32,3:0,12,2:0,5,2:0,12	EG2=7.6e-110	E=2.2e-120
97	ConE__penDE_after_term	0	141	+	143	12689c21-0eec-4667-a469-d68a373093ab_Basecall_2D_2d	649	146	+	2692	32,0:1,2,0:2,1,0:1,10,1:0,3,1:0,7,0:1,1,0:1,3,0:4,22,1:0,6,2:0,49	EG2=3.6e-12	E=2e-21
749	pcbC_CDS_and_PGK1_term	0	1236	+	1236	11e6a884-0f46-4e40-a6b1-01b63f77219f_Basecall_2D_2d	889	1171	-	4055	33,1:0,9,1:0,45,1:0,18,0:1,17,1:0,4,1:0,16,1:0,15,1:0,15,1:0,3,0:1,6,1:0,7,4:0,54,0:3,5,2:0,30,1:0,5,0:1,48,2:0,19,0:1,32,1:0,22,1:0,31,1:0,2,2:0,2,2:0,9,2:0,11,0:1,5,2:0,11,1:0,3,2:0,1,1:0,8,0:1,6,0:1,4,0:2,30,0:2,6,5:0,57,1:0,19,2:0,3,3:0,6,1:0,14,0:2,5,2:0,4,1:0,13,0:1,9,3:0,6,1:0,8,1:0,2,2:0,58,1:0,2,1:0,6,1:0,5,2:0,8,0:2,1,0:2,29,0:2,5,1:0,4,0:2,6,0:1,29,1:0,19,1:0,12,1:0,11,0:1,19,3:0,2,0:1…	EG2=1.8e-199	E=1.6e-211
678	single_assembly_backbone_piece_AmpRTerm_AmpR_AmpRProm	9	1077	+	1086	11e6a884-0f46-4e40-a6b1-01b63f77219f_Basecall_2D_2d	2256	1021	-	4055	7,1:0,7,1:0,8,1:0,14,0:2,24,2:0,19,0:1,42,0:1,60,2:0,7,0:1,8,3:0,5,0:1,4,1:0,5,2:0,22,3:0,8,0:1,9,0:2,4,2:0,23,1:0,6,0:1,2,0:1,14,1:0,1,2:0,12,1:0,2,2:0,14,2:0,28,1:0,64,2:0,1,1:0,5,1:0,11,1:0,14,1:0,13,2:0,6,1:0,32,0:1,21,1:0,30,2:0,5,1:0,1,1:0,9,1:0,13,2:0,22,1:0,3,0:1,16,2:0,2,1:0,3,0:1,34,4:0,23,1:0,17,2:0,16,1:0,16,0:2,12,0:2,3,0:1,23,2:0,7,1:0,13,1:0,5,1:0,10,1:0,12,1:0,13,2:0,11,4:0,14,0:1…	EG2=4.4e-179	E=9.1e-190
445	every_assembly_backbone_piece_ColE1	3	760	+	764	11e6a884-0f46-4e40-a6b1-01b63f77219f_Basecall_2D_2d	3282	748	-	4055	8,1:0,5,1:0,5,1:0,5,1:0,1,1:0,4,0:2,15,2:0,16,0:1,20,3:0,7,1:0,28,2:0,1,2:0,7,0:1,16,1:0,1,1:0,3,0:1,6,1:0,17,0:2,6,1:0,8,3:0,4,1:0,10,0:2,1,0:1,7,1:0,9,0:4,9,2:0,74,0:1,15,0:3,7,2:0,32,1:0,18,2:0,9,0:1,6,0:1,2,1:0,28,0:10,17,0:2,36,1:0,31,0:1,22,1:0,10,1:0,15,0:2,10,1:0,12,3:0,6,0:1,15,1:0,17,2:0,10,3:0,20,1:0,9,3:0,2,1:0,33,1:0,18,0:2,5,0:1,2,1:0,4,0:1,4	EG2=3.8e-112	E=1.4e-121
417	pRPL18B_promoter	9	715	+	731	11e6a884-0f46-4e40-a6b1-01b63f77219f_Basecall_2D_2d	205	687	-	4055	25,3:0,14,1:0,18,2:0,1,3:0,56,0:1,10,1:0,5,0:1,16,1:0,1,3:0,3,0:1,12,0:1,23,1:0,27,3:0,29,0:2,23,2:0,25,2:0,11,1:0,8,1:0,13,0:2,11,1:0,4,0:1,4,0:1,27,1:0,4,1:0,33,0:1,7,1:0,7,0:1,3,1:0,20,2:0,31,2:0,8,1:0,43,1:0,13,1:0,4,2:0,11,2:0,5,0:1,20,2:0,13,1:0,8,1:0,8,0:2,2,1:0,5,0:2,13,0:1,4,0:1,21,2:0,19	EG2=4.2e-104	E=1.7e-113
118	ConS__pcbC_after_ColE1	2	141	+	143	11e6a884-0f46-4e40-a6b1-01b63f77219f_Basecall_2D_2d	27	143	-	4055	13,0:2,26,0:1,10,0:1,56,1:0,30,1:0,4	EG2=3.3e-18	E=2.9e-27
106	Con1__pcbC_after_term__pclA_after_ColE1	0	143	+	143	11e6a884-0f46-4e40-a6b1-01b63f77219f_Basecall_2D_2d	2076	141	-	4055	14,1:0,5,0:2,5,0:1,59,1:0,9,3:0,11,3:0,19,0:1,4,0:1,1,0:1,8	EG2=9.2e-15	E=8.3e-24
# batch 4
833	pcbC_CDS_and_PGK1_term	0	1236	+	1236	b371e863-795b-4efc-a0d9-558ee341b82b_Basecall_2D_2d	887	1157	-	4032	6,0:3,8,1:0,15,2:0,10,3:0,16,1:0,9,2:0,7,3:0,16,1:0,12,1:0,6,0:1,26,2:0,30,1:0,1,1:0,3,1:0,4,2:0,19,1:0,3,0:1,3,1:0,20,2:0,28,1:0,1,1:0,17,2:0,24,2:0,69,2:0,4,0:2,53,0:1,32,2:0,6,0:1,13,3:0,15,3:0,32,0:3,15,3:0,14,0:1,10,3:0,11,1:0,13,0:1,8,1:0,26,2:0,3,0:1,94,0:3,10,2:0,7,2:0,26,1:0,8,1:0,6,4:0,7,2:0,7,1:0,8,2:0,30,1:0,11,4:0,5,0:1,14,1:0,32,0:1,53,1:0,1,1:0,39,1:0,17,1:0,29,1:0,4,2:0,7,5:0,31,3…	EG2=1.3e-223	E=2.7e-238
822	pcbC_CDS_and_PGK1_term	0	1232	+	1236	26d2a559-a3eb-41b1-88aa-9dfe4944f698_Basecall_2D_2d	863	1214	-	4110	6,0:3,29,0:1,8,0:1,5,1:0,38,3:0,17,0:4,19,1:0,2,1:0,5,0:1,11,0:3,6,0:1,3,0:2,7,1:0,15,1:0,70,0:2,5,1:0,22,1:0,4,1:0,3,3:0,4,1:0,9,0:1,29,2:0,43,0:1,4,2:0,7,0:2,4,0:1,23,2:0,15,0:1,4,0:1,25,1:0,13,2:0,2,2:0,20,1:0,18,1:0,17,2:0,15,0:1,5,3:0,44,0:1,1,0:1,10,0:2,8,2:0,14,1:0,28,1:0,35,2:0,24,0:3,33,1:0,21,1:0,1,1:0,18,1:0,6,1:0,1,1:0,16,0:4,5,0:1,16,0:1,20,0:3,11,0:1,4,2:0,5,0:1,2,0:1,7,1:0,9,0:1,2,…	EG2=1.9e-220	E=2.8e-234
821	single_assembly_backbone_piece_AmpRTerm_AmpR_AmpRProm	3	1078	+	1086	26d2a559-a3eb-41b1-88aa-9dfe4944f698_Basecall_2D_2d	2270	1069	-	4110	5,0:1,18,0:1,7,1:0,9,1:0,6,0:3,6,0:1,1,0:1,12,1:0,61,0:1,8,3:0,7,0:1,5,0:1,2,0:1,5,0:3,40,0:1,4,2:0,1,1:0,11,3:0,2,0:2,93,0:1,35,0:1,21,1:0,10,0:1,41,2:0,9,1:0,28,0:1,21,1:0,3,1:0,12,0:1,1,0:1,65,1:0,10,1:0,52,2:0,4,1:0,5,0:1,14,0:1,2,0:2,32,2:0,6,3:0,58,1:0,5,1:0,5,1:0,83,1:0,11,0:1,4,2:0,12,1:0,5,1:0,17,2:0,23,1:0,24,2:0,54,0:1,2,0:1,1,0:2,2,0:1,10,1:0,14,1:0,6,0:1,25	EG2=3.7e-220	E=5.9e-234
789	single_assembly_backbone_piece_AmpRTerm_AmpR_AmpRProm	35	1051	+	1086	b371e863-795b-4efc-a0d9-558ee341b82b_Basecall_2D_2d	2255	1024	-	4032	75,1:0,20,0:1,4,0:2,7,1:0,61,1:0,31,1:0,32,0:4,2,1:0,57,0:1,4,1:0,59,0:1,12,1:0,51,2:0,42,2:0,3,2:0,30,0:1,9,0:2,61,0:1,7,2:0,1,1:0,10,1:0,5,0:1,16,1:0,14,1:0,17,2:0,59,0:1,18,1:0,11,2:0,3,1:0,5,1:0,3,2:0,23,1:0,11,0:1,23,1:0,4,1:0,3,0:1,15,1:0,10,2:0,2,2:0,7,0:1,14,4:0,11,1:0,7,1:0,27,1:0,27,0:1,28,0:1,15,1:0,14,1:0,14,1:0,7,1:0,13	EG2=5.7e-211	E=3.3e-224
499	pPSP2_promoter	9	713	+	731	b371e863-795b-4efc-a0d9-558ee341b82b_Basecall_2D_2d	206	684	-	4032	16,0:1,11,2:0,2,1:0,14,1:0,37,2:0,9,2:0,13,5:0,26,1:0,19,1:0,60,2:0,26,2:0,13,0:2,22,0:1,19,1:0,17,2:0,15,2:0,13,1:0,12,1:0,13,3:0,19,1:0,32,1:0,5,2:0,21,0:1,24,1:0,38,2:0,26,2:0,9,0:1,37,0:2,13,2:0,9,1:0,10,0:3,37,0:1,2,0:1,11,1:0,4,0:1,9,1:0,7	EG2=1.2e-127	E=3.1e-137
482	pHHF2_promoter	20	678	+	707	26d2a559-a3eb-41b1-88aa-9dfe4944f698_Basecall_2D_2d	207	659	-	4110	24,2:0,11,0:1,13,0:1,1,0:5,14,1:0,2,0:1,6,3:0,17,2:0,39,3:0,26,1:0,8,1:0,40,1:0,2,0:2,6,0:2,7,1:0,4,1:0,18,1:0,57,0:1,26,0:1,14,1:0,17,0:1,33,0:2,13,0:3,17,1:0,44,1:0,45,0:4,12,2:0,10,1:0,2,2:0,21,8:0,12,0:1,6,1:0,14,3:0,15,6:0,3,1:0,35	EG2=8.9e-123	E=2.8e-132
420	every_assembly_backbone_piece_ColE1	0	764	+	764	26d2a559-a3eb-41b1-88aa-9dfe4944f698_Basecall_2D_2d	3343	730	-	4110	23,1:0,4,0:3,5,1:0,9,0:1,17,1:0,12,0:2,10,0:3,24,0:1,16,2:0,15,1:0,9,1:0,2,4:0,8,1:0,12,1:0,16,1:0,4,0:1,9,1:0,22,2:0,4,1:0,10,1:0,8,1:0,5,2:0,14,0:1,10,1:0,8,0:4,20,1:0,15,0:1,21,1:0,4,0:1,8,1:0,3,4:0,5,1:0,3,1:0,19,0:1,3,0:1,23,0:1,8,3:0,11,0:1,4,1:0,1,1:0,18,0:1,5,0:1,2,0:1,9,2:0,21,1:0,15,1:0,39,0:1,5,1:0,4,4:0,3,0:1,2,1:0,4,2:0,8,0:1,41,1:0,8,3:0,43,1:0,3,2:0,2,2:0,4,1:0,3,1:0,5,1:0,12,1:0,22	EG2=5.8e-105	E=2.4e-114
367	every_assembly_backbone_piece_ColE1	0	761	+	764	b371e863-795b-4efc-a0d9-558ee341b82b_Basecall_2D_2d	3279	715	-	4032	11,1:0,3,1:0,14,0:1,22,0:2,3,1:0,27,0:2,6,3:0,12,2:0,10,1:0,6,2:0,20,2:0,13,4:0,6,1:0,5,0:1,12,1:0,4,1:0,11,0:1,8,1:0,12,1:0,2,1:0,2,0:1,9,0:1,7,1:0,9,1:0,8,1:0,14,0:2,5,3:0,6,0:1,17,0:1,32,0:1,32,2:0,18,1:0,32,0:3,8,2:0,23,1:0,1,1:0,3,1:0,5,0:1,6,0:1,12,2:0,19,1:0,5,1:0,7,2:0,9,1:0,3,1:0,6,0:1,3,0:1,10,1:0,13,9:0,16,3:0,21,1:0,17,3:0,4,1:0,5,1:0,22,3:0,16,4:0,7,1:0,9,0:3,2,0:1,33,0:1,6	EG2=9.7e-90	E=4.6e-99
116	ConS__pcbC_after_ColE1	0	143	+	143	b371e863-795b-4efc-a0d9-558ee341b82b_Basecall_2D_2d	32	142	-	4032	88,2:0,7,3:0,5,0:2,1,0:1,16,1:0,12,0:2,8	EG2=1.2e-17	E=1.1e-26
90	Con1__pcbC_after_term__pclA_after_ColE1	4	137	+	143	b371e863-795b-4efc-a0d9-558ee341b82b_Basecall_2D_2d	2061	134	-	4032	3,0:1,28,0:2,30,0:1,22,4:0,3,1:0,11,1:0,1,1:0,18,0:1,1,0:1,3,1:0,3,1:0,5	EG2=3.6e-10	E=3.4e-19
86	Con1__pcbC_after_term__pclA_after_ColE1	3	132	+	143	26d2a559-a3eb-41b1-88aa-9dfe4944f698_Basecall_2D_2d	2094	141	-	4110	9,0:2,2,0:1,3,0:1,2,0:1,34,0:1,27,1:0,11,1:0,5,0:2,3,0:2,6,1:0,9,2:0,10,0:4,6	EG2=5.1e-09	E=4.9e-18
52	ConS__pcbC_after_ColE1	0	143	+	143	26d2a559-a3eb-41b1-88aa-9dfe4944f698_Basecall_2D_2d	25	145	-	4110	11,1:0,11,1:0,6,0:1,3,0:3,11,1:0,16,0:1,5,0:1,5,1:0,7,0:1,6,4:0,20,1:0,7,0:1,13,0:1,8,0:2,5	EG2=30	E=3e-08
# batch 5
819	pcbC_CDS_and_PGK1_term	0	1236	+	1236	d2374902-8d3c-44e1-8c90-aa1b9476949c_Basecall_2D_2d	893	1195	-	4098	14,1:0,64,0:1,12,0:3,2,0:2,3,0:1,1,0:3,9,1:0,4,0:1,5,2:0,6,1:0,6,6:0,10,1:0,6,0:3,19,1:0,4,2:0,21,0:2,48,0:1,1,0:1,5,1:0,67,1:0,8,0:1,37,0:1,14,3:0,14,0:2,50,1:0,23,1:0,2,2:0,31,5:0,2,1:0,24,0:1,59,2:0,3,0:1,23,1:0,31,1:0,3,0:1,3,0:1,8,1:0,6,3:0,9,0:1,25,1:0,4,0:1,27,1:0,28,2:0,2,1:0,23,1:0,18,1:0,23,0:1,29,1:0,7,1:0,4,1:0,5,1:0,16,0:1,14,0:1,6,0:1,10,2:0,57,0:1,34,1:0,9,3:0,13,1:0,7,1:0,13,1:0,4…	EG2=1.4e-219	E=2.2e-233
797	single_assembly_backbone_piece_AmpRTerm_AmpR_AmpRProm	25	1061	+	1086	d2374902-8d3c-44e1-8c90-aa1b9476949c_Basecall_2D_2d	2294	1028	-	4098	8,1:0,20,0:2,13,2:0,81,0:1,7,0:1,77,1:0,12,1:0,20,1:0,2,4:0,49,0:1,19,1:0,7,1:0,7,1:0,31,2:0,19,0:2,12,4:0,12,1:0,19,0:1,4,0:1,12,2:0,5,0:1,26,4:0,14,1:0,21,1:0,33,0:1,24,0:1,22,1:0,10,0:1,25,0:1,24,1:0,7,1:0,16,1:0,21,0:1,13,1:0,25,2:0,4,3:0,14,0:1,75,0:1,3,1:0,12,1:0,10,1:0,16,3:0,18,1:0,11,0:2,13,3:0,22,1:0,1,1:0,31,0:2,12,2:0,13,1:0,22,1:0,13	EG2=2.9e-213	E=2.2e-226
497	pPGK1_promoter	9	713	+	731	d2374902-8d3c-44e1-8c90-aa1b9476949c_Basecall_2D_2d	214	682	-	4098	4,1:0,38,0:2,36,1:0,35,2:0,3,1:0,7,1:0,15,1:0,2,3:0,10,0:2,12,1:0,8,1:0,3,1:0,37,1:0,7,2:0,18,0:1,75,2:0,9,0:2,11,1:0,23,1:0,24,0:3,8,3:0,19,0:1,25,1:0,4,1:0,24,2:0,7,2:0,23,0:1,50,3:0,25,1:0,6,1:0,14,2:0,10,3:0,3,0:1,2,1:0,3,1:0,7,3:0,12,1:0,12,0:2,6,1:0,30	EG2=4.4e-127	E=1.2e-136
468	every_assembly_backbone_piece_ColE1	0	760	+	764	d2374902-8d3c-44e1-8c90-aa1b9476949c_Basecall_2D_2d	3322	737	-	4098	35,0:1,8,0:1,17,0:1,10,3:0,4,1:0,9,5:0,33,2:0,5,2:0,7,0:1,3,0:1,12,1:0,1,1:0,6,0:1,4,0:1,9,1:0,9,1:0,4,1:0,5,3:0,27,2:0,1,1:0,5,1:0,6,2:0,3,0:2,5,0:1,2,2:0,17,0:2,23,0:1,62,0:2,10,0:2,5,0:1,15,0:1,23,0:1,23,2:0,12,1:0,22,0:1,14,2:0,4,0:1,27,2:0,3,1:0,50,0:2,22,1:0,8,0:1,2,0:1,3,0:1,10,0:1,11,1:0,8,1:0,35,1:0,3,3:0,14,2:0,26,0:1,17,5:0,1,1:0,8	EG2=9.4e-119	E=3.1e-128
99	ConS__pcbC_after_ColE1	13	130	+	143	d2374902-8d3c-44e1-8c90-aa1b9476949c_Basecall_2D_2d	46	133	-	4098	4,2:0,22,0:2,11,0:1,7,2:0,5,0:1,28,0:1,21,0:1,5,0:1,23	EG2=9.5e-13	E=8.7e-22
85	Con1__pcbC_after_term__pclA_after_ColE1	4	137	+	143	d2374902-8d3c-44e1-8c90-aa1b9476949c_Basecall_2D_2d	2108	137	-	4098	3,1:0,67,0:1,9,0:3,2,0:1,6,1:0,1,3:0,11,1:0,10,2:0,9,1:0,3,0:1,1,0:3,6	EG2=1e-08	E=9.4e-18
# batch 6
1919	multiple_assembly_backbone_piece_His3Prom_His3Term_2Micron_KanRTerm_KanR_KanRProm	0	3107	+	3118	7c2017ed-72de-4f92-b766-30666ab74ecd_Basecall_2D_2d	693	2931	-	4402	15,0:1,8,1:0,3,3:0,6,0:1,32,3:0,8,1:0,9,1:0,9,4:0,22,5:0,12,1:0,5,1:0,1,1:0,4,0:2,12,3:0,37,2:0,8,0:4,8,1:0,37,1:0,4,0:1,3,0:1,8,1:0,7,0:2,2,1:0,2,0:3,4,0:1,14,4:0,20,1:0,9,0:1,6,0:1,4,1:0,26,2:0,47,0:2,31,0:1,7,2:0,3,1:0,45,1:0,15,1:0,8,2:0,6,1:0,1,2:0,9,0:1,26,1:0,4,0:1,30,2:0,8,0:1,33,1:0,6,1:0,4,1:0,8,1:0,12,2:0,21,0:1,36,1:0,31,4:0,2,2:0,41,3:0,32,1:0,9,2:0,7,2:0,20,0:2,19,2:0,11,2:0,72,0:1,…	EG2=0	E=0
1275	pclA_CDS_and_ENO2_term	6	1969	+	1977	450301a3-9452-41f6-9333-eca10a7132d3_Basecall_2D_2d	690	1925	-	2650	52,1:0,3,1:0,4,1:0,3,1:0,6,0:1,7,2:0,16,2:0,1,2:0,34,0:1,30,1:0,8,0:2,42,0:2,10,1:0,26,0:1,8,1:0,49,2:0,1,1:0,11,0:1,12,0:1,38,1:0,9,2:0,16,0:1,35,1:0,4,0:1,26,0:1,3,1:0,29,1:0,17,1:0,14,2:0,1,1:0,26,1:0,3,0:1,19,1:0,54,1:0,23,3:0,16,2:0,9,0:1,4,0:1,5,1:0,52,3:0,40,3:0,7,0:2,5,1:0,28,2:0,5,1:0,5,2:0,4,1:0,7,1:0,13,0:1,8,1:0,9,1:0,15,0:2,8,0:2,4,0:1,2,0:2,4,2:0,6,2:0,41,0:1,4,0:1,8,1:0,6,1:0,8,1:0…	EG2=0	E=0
441	pHHF2_promoter	14	673	+	707	450301a3-9452-41f6-9333-eca10a7132d3_Basecall_2D_2d	40	637	-	2650	11,0:1,5,1:0,34,3:0,35,0:1,10,3:0,11,2:0,12,2:0,22,3:0,17,0:1,1,0:1,3,1:0,58,1:0,14,1:0,8,1:0,28,0:2,12,1:0,7,1:0,6,0:1,4,1:0,2,2:0,1,1:0,3,1:0,11,0:3,4,1:0,2,0:3,4,1:0,41,2:0,44,1:0,8,1:0,1,1:0,4,2:0,11,0:1,21,1:0,16,0:1,24,3:0,11,2:0,6,1:0,5,0:1,8,1:0,13,7:0,19,1:0,5,1:0,2,1:0,2,0:1,30,1:0,24	EG2=5.4e-111	E=1.1e-121
431	end_of_penDE_CDS_and_TDH1_term	12	624	+	636	7c2017ed-72de-4f92-b766-30666ab74ecd_Basecall_2D_2d	29	618	-	4402	12,2:0,17,1:0,11,2:0,29,1:0,6,1:0,5,1:0,28,0:2,8,1:0,1,2:0,3,1:0,5,0:1,1,0:2,32,0:1,1,0:1,4,0:3,1,0:1,5,0:1,3,0:3,11,0:1,35,1:0,14,2:0,4,1:0,2,1:0,9,1:0,43,0:1,12,0:2,26,0:2,14,1:0,6,1:0,1,1:0,7,1:0,3,0:1,5,1:0,45,4:0,3,1:0,15,0:3,18,1:0,27,2:0,33,0:2,16,1:0,11,1:0,32,1:0,6,0:1,20	EG2=4e-108	E=1.9e-117
395	every_assembly_backbone_piece_ColE1	3	751	+	764	7c2017ed-72de-4f92-b766-30666ab74ecd_Basecall_2D_2d	3639	716	-	4402	8,0:1,1,0:4,28,1:0,1,1:0,12,0:2,7,1:0,1,2:0,14,2:0,7,3:0,5,2:0,28,1:0,3,2:0,5,3:0,10,1:0,2,2:0,9,2:0,11,1:0,13,1:0,6,3:0,19,0:1,7,2:0,13,5:0,6,0:1,23,0:1,15,2:0,32,2:0,8,1:0,6,1:0,13,1:0,5,0:2,2,1:0,37,0:4,10,0:1,3,1:0,8,2:0,2,1:0,9,3:0,36,0:1,15,2:0,7,1:0,10,3:0,11,0:1,4,0:2,9,0:3,22,2:0,17,1:0,8,1:0,18,0:4,1,0:1,45,0:1,28,1:0,11,2:0,4,0:1,10,2:0,15,1:0,25	EG2=8.8e-98	E=4.6e-107
53	multiple_assembly_backbone_piece_His3Prom_His3Term_2Micron_KanRTerm_KanR_KanRProm	1301	150	+	3118	7c2017ed-72de-4f92-b766-30666ab74ecd_Basecall_2D_2d	1738	139	-	4402	33,1:0,11,2:0,7,0:1,27,2:0,20,2:0,11,1:0,7,3:0,10,1:0,12	EG2=16	E=1.7e-08
# batch 7
742	single_assembly_backbone_piece_AmpRTerm_AmpR_AmpRProm	0	1086	+	1086	5f3de2e0-5aaa-43b9-9a40-eb9b115f025c_Basecall_2D_2d	213	1070	+	2217	21,0:4,11,0:1,11,1:0,8,1:0,13,3:0,12,0:1,14,2:0,41,1:0,12,0:2,8,0:1,12,0:1,2,1:0,16,2:0,14,0:2,30,1:0,5,0:1,36,0:1,40,0:1,6,1:0,6,4:0,21,2:0,11,0:2,3,0:1,17,1:0,9,1:0,39,0:2,5,0:1,9,2:0,1,2:0,7,1:0,11,1:0,20,0:1,8,1:0,15,0:1,5,1:0,2,1:0,6,0:1,46,1:0,34,1:0,10,1:0,16,4:0,1,1:0,14,0:1,64,0:1,22,0:2,9,1:0,13,2:0,37,0:3,6,0:2,44,2:0,10,1:0,4,2:0,6,1:0,18,0:1,11,1:0,34,0:1,9,0:2,64,1:0,16,1:0,21,2:0,8…	EG2=1.8e-197	E=3e-227
556	every_assembly_backbone_piece_ColE1	0	759	+	764	5f3de2e0-5aaa-43b9-9a40-eb9b115f025c_Basecall_2D_2d	1283	728	+	2217	29,1:0,10,1:0,2,0:2,3,0:1,2,0:1,2,0:1,9,2:0,32,0:1,6,1:0,12,1:0,3,1:0,5,3:0,4,1:0,23,0:1,2,0:4,22,3:0,25,4:0,18,1:0,100,0:1,14,1:0,25,1:0,7,1:0,20,1:0,73,2:0,15,1:0,5,1:0,4,1:0,44,2:0,17,2:0,26,0:2,14,2:0,11,1:0,4,0:1,6,3:0,12,1:0,15,0:1,23,1:0,17,1:0,26,1:0,9,4:0,12,1:0,4	EG2=4.9e-144	E=8.1e-162
99	Con2__pclA_after_term__penDE_after_ColE1	0	135	+	143	5f3de2e0-5aaa-43b9-9a40-eb9b115f025c_Basecall_2D_2d	2050	131	+	2217	6,1:0,19,0:2,26,2:0,34,1:0,17,1:0,1,1:0,26	EG2=9.5e-13	E=4.1e-22
68	ConE__penDE_after_term	18	125	+	143	5f3de2e0-5aaa-43b9-9a40-eb9b115f025c_Basecall_2D_2d	54	126	+	2217	22,0:1,1,0:1,8,1:0,2,0:1,15,0:1,12,0:1,13,1:0,5,1:0,5,0:1,4,0:1,14,2:0,2,1:0,16	EG2=0.00076	E=3.6e-13
715	single_assembly_backbone_piece_AmpRTerm_AmpR_AmpRProm	0	1086	+	1086	a7941bc9-7bb9-453d-91b5-bf330162ad95_Basecall_2D_2d	206	1040	-	2188	24,1:0,8,1:0,5,2:0,54,3:0,18,0:1,25,0:1,8,3:0,27,2:0,33,2:0,18,1:0,15,1:0,4,0:1,19,0:1,14,2:0,10,1:0,2,1:0,36,0:1,9,1:0,16,0:1,17,0:1,1,0:1,43,5:0,28,2:0,5,3:0,2,1:0,7,5:0,1,1:0,12,1:0,6,2:0,6,1:0,16,2:0,3,1:0,8,1:0,21,0:3,7,1:0,23,1:0,43,0:2,6,0:1,17,1:0,5,0:2,2,1:0,3,1:0,2,1:0,8,1:0,7,1:0,47,1:0,8,0:1,5,1:0,3,1:0,36,0:1,29,0:2,18,0:1,2,1:0,9,1:0,29,3:0,21,2:0,17,0:2,13,0:1,17,4:0,18,0:1,20,0:2,…	EG2=1e-189	E=4.7e-218
527	every_assembly_backbone_piece_ColE1	0	763	+	764	a7941bc9-7bb9-453d-91b5-bf330162ad95_Basecall_2D_2d	1246	736	-	2188	11,1:0,5,0:1,4,1:0,53,0:1,13,4:0,11,1:0,6,0:2,7,1:0,16,0:2,22,1:0,1,1:0,3,0:1,6,1:0,9,1:0,50,1:0,16,2:0,6,0:1,38,0:1,7,0:1,2,0:2,28,0:1,1,0:1,9,2:0,2,2:0,8,1:0,3,1:0,44,1:0,12,0:1,24,1:0,28,1:0,2,2:0,7,1:0,2,1:0,15,1:0,33,1:0,4,1:0,54,1:0,2,1:0,13,0:4,16,2:0,23,3:0,29,1:0,12,2:0,1,1:0,10,1:0,12,2:0,16,1:0,21	EG2=1.1e-135	E=2.8e-152
426	start_of_penDE_CDS	19	658	+	677	582801aa-50b2-4775-ae07-8d55c7dcb8a8_Basecall_2D_2d	264	636	-	1509	12,2:0,6,5:0,3,1:0,2,1:0,10,0:2,10,0:2,4,2:0,4,1:0,4,0:1,2,2:0,2,1:0,6,2:0,1,1:0,10,2:0,8,0:3,14,2:0,8,1:0,2,0:1,7,0:1,19,0:2,11,2:0,22,1:0,9,2:0,62,0:1,55,1:0,14,2:0,1,1:0,6,0:1,33,0:1,6,1:0,5,1:0,11,0:1,21,1:0,17,3:0,5,0:1,33,1:0,22,1:0,61,0:2,12,0:2,40,2:0,22,1:0,13	EG2=1.1e-106	E=1.4e-125
372	end_of_penDE_CDS_and_TDH1_term	0	632	+	636	582801aa-50b2-4775-ae07-8d55c7dcb8a8_Basecall_2D_2d	900	570	-	1509	34,0:1,1,0:1,2,0:1,9,0:1,22,1:0,17,1:0,12,1:0,5,1:0,18,0:1,26,0:1,3,0:1,2,0:4,4,0:1,60,1:0,3,0:1,9,1:0,8,3:0,108,1:0,5,2:0,9,3:0,70,36:0,4,1:0,9,2:0,1,2:0,5,4:0,4,2:0,1,6:0,7,7:0,8,1:0,5,0:1,4,0:3,5,1:0,62,2:0,11	EG2=3.6e-91	E=1.1e-106
115	ConE__penDE_after_term	8	135	+	143	a7941bc9-7bb9-453d-91b5-bf330162ad95_Basecall_2D_2d	42	136	-	2188	15,0:1,54,2:0,9,1:0,12,0:3,42	EG2=2.4e-17	E=9.5e-27
102	Con2__pclA_after_term__penDE_after_ColE1	0	143	+	143	a7941bc9-7bb9-453d-91b5-bf330162ad95_Basecall_2D_2d	2005	146	-	2188	41,1:0,2,0:1,3,1:0,48,0:4,16,0:2,8,2:0,21	EG2=1.3e-13	E=5.4e-23
# batch 8
2096	multiple_assembly_backbone_piece_His3Prom_His3Term_2Micron_KanRTerm_KanR_KanRProm	0	3112	+	3118	8069f648-3027-41cb-82cd-46252ef4a5f5_Basecall_2D_2d	656	2915	-	4204	12,2:0,9,1:0,5,1:0,1,1:0,25,1:0,5,7:0,28,5:0,22,5:0,17,3:0,57,2:0,39,1:0,5,2:0,28,2:0,32,1:0,3,0:1,15,0:2,6,1:0,62,2:0,3,1:0,25,1:0,1,3:0,8,1:0,56,1:0,4,3:0,40,2:0,7,1:0,9,1:0,8,3:0,10,0:1,6,1:0,4,1:0,23,0:1,8,3:0,27,2:0,32,2:0,10,1:0,9,1:0,1,2:0,15,1:0,16,2:0,35,1:0,9,1:0,24,1:0,11,0:2,61,1:0,25,1:0,13,3:0,22,3:0,25,0:1,53,2:0,9,2:0,5,1:0,6,1:0,5,5:0,20,2:0,13,0:1,38,0:2,12,1:0,3,1:0,22,1:0,44,0…	EG2=0	E=0
423	start_of_penDE_CDS	0	677	+	677	4cfb2dcc-9406-41ab-a413-559998ceb26c_Basecall_2D_2d	691	650	-	1944	36,1:0,18,2:0,8,2:0,17,1:0,7,0:2,9,0:1,7,0:1,9,1:0,17,1:0,7,1:0,3,3:0,12,0:1,18,0:1,8,1:0,4,1:0,17,1:0,10,2:0,11,1:0,48,0:1,5,1:0,21,1:0,21,0:1,58,0:1,7,1:0,13,1:0,24,0:1,31,1:0,10,2:0,4,1:0,6,1:0,8,0:1,49,1:0,17,0:1,14,0:1,5,0:1,11,1:0,6,3:0,2,2:0,12,1:0,8,4:0,7,1:0,5,1:0,26	EG2=7.9e-106	E=1e-119
392	every_assembly_backbone_piece_ColE1	0	604	+	764	8069f648-3027-41cb-82cd-46252ef4a5f5_Basecall_2D_2d	3576	573	-	4204	15,1:0,36,1:0,2,1:0,5,3:0,8,1:0,8,1:0,39,4:0,4,1:0,18,0:1,7,1:0,4,0:1,5,3:0,10,1:0,6,1:0,4,2:0,14,2:0,6,0:2,50,2:0,13,1:0,56,3:0,20,0:1,38,1:0,11,2:0,16,0:1,13,0:1,5,0:2,14,2:0,16,0:2,28,1:0,11,1:0,30,1:0,7,0:1,11,2:0,8,2:0,14,1:0,2,1:0,7	EG2=6.4e-97	E=3.1e-106
379	pPSP2_promoter	8	714	+	731	4cfb2dcc-9406-41ab-a413-559998ceb26c_Basecall_2D_2d	46	648	-	1944	12,1:0,1,4:0,35,1:0,6,1:0,18,0:2,7,1:0,3,5:0,6,5:0,10,4:0,35,0:2,34,1:0,26,1:0,37,4:0,10,1:0,28,1:0,9,1:0,8,1:0,16,1:0,4,1:0,8,3:0,12,5:0,17,2:0,14,2:0,66,2:0,24,4:0,1,1:0,1,1:0,6,1:0,3,2:0,2,4:0,12,0:1,8,0:1,16,1:0,5,2:0,5,1:0,1,1:0,3,1:0,29,1:0,6,6:0,26,0:1,2,0:1,19,1:0,5,1:0,15,0:1,18,0:1,9	EG2=3.5e-93	E=2.1e-105
378	end_of_penDE_CDS_and_TDH1_term	1	622	+	636	8069f648-3027-41cb-82cd-46252ef4a5f5_Basecall_2D_2d	19	581	-	4204	15,1:0,11,1:0,1,1:0,29,2:0,24,1:0,14,1:0,23,2:0,5,0:1,3,1:0,7,1:0,4,1:0,7,1:0,8,1:0,9,0:2,15,5:0,27,1:0,6,1:0,11,2:0,18,1:0,54,1:0,6,0:1,22,2:0,13,0:1,6,1:0,2,1:0,1,3:0,1,2:0,1,1:0,1,1:0,9,0:2,13,2:0,3,1:0,28,1:0,9,1:0,5,0:3,20,1:0,13,1:0,1,1:0,27,1:0,3,1:0,75,2:0,9,3:0,12	EG2=6.7e-93	E=3.4e-102
347	end_of_penDE_CDS_and_TDH1_term	1	633	+	636	4cfb2dcc-9406-41ab-a413-559998ceb26c_Basecall_2D_2d	1340	575	-	1944	15,0:1,9,1:0,65,2:0,10,1:0,14,0:3,14,0:1,4,1:0,17,1:0,10,1:0,1,1:0,43,0:1,9,1:0,1,1:0,6,1:0,17,0:3,29,1:0,2,0:1,13,2:0,10,0:1,46,1:0,9,0:1,7,2:0,26,3:0,5,1:0,12,2:0,2,2:0,8,1:0,17,3:0,9,2:0,2,1:0,1,1:0,3,7:0,1,3:0,1,5:0,4,2:0,2,6:0,3,1:0,1,6:0,1,2:0,36,1:0,36,1:0,7,1:0,2,1:0,12,1:0,21	EG2=5.4e-84	E=2.9e-95
86	multiple_assembly_backbone_piece_His3Prom_His3Term_2Micron_KanRTerm_KanR_KanRProm	1114	199	+	3118	8069f648-3027-41cb-82cd-46252ef4a5f5_Basecall_2D_2d	1808	171	-	4204	12,1:0,14,1:0,7,1:0,12,4:0,19,1:0,1,1:0,1,1:0,6,1:0,26,2:0,11,1:0,4,2:0,14,2:0,11,2:0,9,1:0,4,1:0,2,1:0,1,5:0,17	EG2=5.1e-09	E=5e-18
# batch 9
668	single_assembly_backbone_piece_AmpRTerm_AmpR_AmpRProm	0	1086	+	1086	493bac99-3374-4976-aaa8-15c72e927e58_Basecall_2D_2d	211	1059	+	2231	10,2:0,23,0:2,17,2:0,17,0:1,20,1:0,12,0:1,1,0:1,8,1:0,18,3:0,3,0:1,30,2:0,13,1:0,2,0:2,18,1:0,30,0:1,4,6:0,12,1:0,3,1:0,12,0:1,1,0:1,9,0:1,11,1:0,14,0:1,15,0:2,32,6:0,12,1:0,4,0:3,9,1:0,9,3:0,16,1:0,1,1:0,13,1:0,25,2:0,4,0:1,1,0:2,5,1:0,37,2:0,13,0:4,97,1:0,6,0:2,9,1:0,18,0:1,5,0:2,4,2:0,56,4:0,5,1:0,25,0:1,8,0:3,14,0:2,10,3:0,4,0:1,13,0:2,13,2:0,12,0:1,27,1:0,10,1:0,4,2:0,29,1:0,44,1:0,5,1:0,6,0…	EG2=3.3e-176	E=8.6e-201
440	every_assembly_backbone_piece_ColE1	0	739	+	764	493bac99-3374-4976-aaa8-15c72e927e58_Basecall_2D_2d	1270	722	+	2231	11,1:0,3,1:0,38,0:1,18,2:0,10,1:0,39,2:0,3,1:0,21,1:0,2,2:0,5,1:0,1,2:0,6,0:1,3,1:0,31,1:0,1,1:0,6,0:2,43,2:0,33,1:0,15,0:1,4,0:2,15,0:1,63,1:0,5,2:0,31,0:1,34,0:1,7,2:0,7,1:0,2,1:0,10,0:1,5,0:1,28,0:1,20,0:1,24,0:2,9,2:0,12,0:2,12,1:0,6,1:0,7,0:1,8,0:1,2,0:1,18,2:0,4,3:0,10,1:0,5,0:1,7,1:0,12,1:0,6,1:0,6,0:1,8,1:0,2,0:1,4,1:0,8,0:1,7	EG2=1e-110	E=3.2e-123
84	ConE__penDE_after_term	3	140	+	143	493bac99-3374-4976-aaa8-15c72e927e58_Basecall_2D_2d	46	138	+	2231	15,0:1,6,1:0,10,0:1,2,0:1,8,0:1,4,1:0,20,1:0,38,0:2,9,4:0,11,1:0,9	EG2=1.9e-08	E=8.8e-18
68	Con2__pclA_after_term__penDE_after_ColE1	27	116	+	143	493bac99-3374-4976-aaa8-15c72e927e58_Basecall_2D_2d	2079	124	+	2231	9,0:1,23,0:2,25,0:1,6,0:1,2,0:1,11,0:2,9,1:0,1,1:0,9,0:1,8,0:1,11	EG2=0.00076	E=3.7e-13
588	single_assembly_backbone_piece_AmpRTerm_AmpR_AmpRProm	0	1086	+	1086	5de4bde3-ced5-4fb0-aaf7-4c3222616b9a_Basecall_2D_2d	196	1016	-	2137	6,2:0,15,0:2,10,2:0,7,2:0,8,2:0,18,2:0,34,3:0,43,1:0,8,0:1,1,0:2,24,3:0,4,2:0,17,2:0,3,0:1,18,1:0,7,2:0,9,0:1,5,1:0,3,1:0,4,0:1,4,0:1,11,0:1,29,3:0,6,2:0,3,1:0,9,1:0,21,1:0,10,2:0,14,1:0,18,1:0,17,1:0,1,1:0,12,2:0,26,0:1,4,0:1,5,1:0,5,1:0,27,2:0,25,0:2,19,2:0,29,0:2,3,1:0,30,0:1,8,1:0,67,1:0,15,0:1,14,1:0,59,1:0,1,4:0,4,1:0,4,1:0,20,0:1,4,2:0,18,1:0,28,1:0,6,4:0,26,3:0,16,2:0,7,2:0,2,3:0,23,3:0,1…	EG2=3.2e-153	E=4.9e-174
488	every_assembly_backbone_piece_ColE1	0	754	+	764	5de4bde3-ced5-4fb0-aaf7-4c3222616b9a_Basecall_2D_2d	1212	721	-	2137	11,1:0,3,1:0,19,1:0,12,2:0,5,1:0,11,0:1,5,1:0,18,1:0,5,2:0,5,2:0,18,2:0,5,2:0,47,1:0,11,1:0,31,0:3,10,1:0,5,0:1,6,2:0,53,0:1,22,1:0,13,3:0,45,0:3,1,0:1,11,1:0,18,1:0,37,2:0,4,1:0,35,2:0,7,1:0,10,2:0,9,0:2,5,0:1,2,0:2,5,1:0,4,1:0,30,0:1,5,2:0,19,2:0,1,1:0,16,0:3,13,1:0,4,2:0,3,1:0,12,1:0,2,1:0,20,1:0,12,1:0,22,1:0,23,1:0,12	EG2=1.7e-124	E=1.2e-139
110	ConS__pcbC_after_ColE1	0	143	+	143	5de4bde3-ced5-4fb0-aaf7-4c3222616b9a_Basecall_2D_2d	1968	133	-	2137	11,3:0,12,1:0,35,1:0,12,2:0,4,1:0,4,1:0,2,1:0,53	EG2=6.6e-16	E=2.6e-25
68	Con1__pcbC_after_term__pclA_after_ColE1	37	106	+	143	5de4bde3-ced5-4fb0-aaf7-4c3222616b9a_Basecall_2D_2d	66	103	-	2137	6,0:1,11,1:0,11,2:0,9,0:1,18,1:0,7,1:0,39	EG2=0.00076	E=3.5e-13
# batch 10
931	pclA_CDS_and_ENO2_term	7	1966	+	1977	a9a80e3b-5b72-4e6d-9ae1-8f4548654701_Basecall_2D_2d	2516	1886	+	5642	8,0:1,1,0:1,14,0:3,10,0:1,9,0:1,33,1:0,8,1:0,25,0:1,20,2:0,9,2:0,3,1:0,13,0:1,12,0:1,8,0:2,11,2:0,1,1:0,13,2:0,1,8:0,10,1:0,10,0:1,16,1:0,5,0:3,4,0:3,2,1:0,6,0:1,10,0:1,1,0:3,15,2:0,16,1:0,34,1:0,5,1:0,1,1:0,7,1:0,7,2:0,6,1:0,6,2:0,3,3:0,4,6:0,8,3:0,16,2:0,3,2:0,5,1:0,7,0:1,12,0:1,6,0:1,3,0:1,4,1:0,1,1:0,1,2:0,6,0:1,3,1:0,1,1:0,6,1:0,4,0:1,8,0:2,5,0:1,1,0:1,15,2:0,2,2:0,6,1:0,8,0:1,7,1:0,6,0:2,67…	EG2=9.3e-252	E=2.9e-262
821	pcbC_CDS_and_PGK1_term	1	1235	+	1236	a9a80e3b-5b72-4e6d-9ae1-8f4548654701_Basecall_2D_2d	602	1206	+	5642	39,0:3,17,1:0,5,1:0,2,1:0,16,1:0,17,0:1,3,1:0,6,1:0,4,0:1,22,0:1,12,1:0,11,2:0,9,1:0,6,0:1,28,2:0,15,0:1,22,0:1,3,0:1,6,1:0,23,0:2,22,1:0,13,0:1,4,4:0,1,2:0,19,1:0,12,1:0,9,1:0,45,0:3,13,4:0,17,1:0,11,0:1,19,0:1,8,1:0,4,1:0,2,1:0,29,1:0,5,2:0,12,1:0,23,0:1,11,1:0,2,1:0,82,0:2,31,1:0,3,1:0,11,0:1,17,1:0,36,0:1,26,1:0,39,1:0,10,1:0,100,1:0,11,0:2,2,0:1,9,0:2,5,0:2,23,0:1,12,1:0,4,0:1,6,0:1,12,0:1,3…	EG2=3.7e-220	E=6.4e-230
502	pPGK1_promoter	9	713	+	731	a9a80e3b-5b72-4e6d-9ae1-8f4548654701_Basecall_2D_2d	1837	678	+	5642	4,1:0,11,0:2,33,1:0,65,1:0,12,1:0,2,1:0,9,1:0,7,0:1,1,0:4,7,0:1,7,1:0,50,1:0,7,1:0,8,2:0,6,2:0,37,1:0,17,1:0,3,1:0,19,1:0,55,2:0,27,0:1,33,5:0,5,1:0,20,3:0,8,2:0,7,3:0,20,1:0,12,2:0,21,3:0,43,0:2,6,1:0,4,1:0,25,0:1,8,1:0,7,3:0,31,1:0,26,1:0,3	EG2=1.6e-128	E=1.1e-137
448	start_of_penDE_CDS	0	669	+	677	a9a80e3b-5b72-4e6d-9ae1-8f4548654701_Basecall_2D_2d	4947	668	+	5642	12,2:0,78,1:0,16,1:0,27,0:2,11,0:1,2,0:1,22,0:3,6,1:0,13,1:0,2,1:0,59,0:2,2,0:2,22,1:0,2,0:1,16,0:1,20,0:2,22,1:0,11,2:0,36,2:0,9,0:2,11,0:1,19,4:0,4,1:0,9,0:1,6,2:0,41,1:0,3,1:0,47,2:0,2,1:0,6,2:0,10,0:2,9,0:2,1,0:1,6,1:0,15,0:4,17,1:0,12,0:2,3,0:2,4,2:0,7,1:0,9,1:0,7	EG2=5.2e-113	E=4e-122
336	pGAL1_promoter	9	532	+	564	a9a80e3b-5b72-4e6d-9ae1-8f4548654701_Basecall_2D_2d	64	527	+	5642	26,2:0,8,0:1,11,0:1,22,1:0,15,0:2,11,1:0,10,1:0,2,1:0,4,0:1,19,0:1,5,0:2,16,1:0,23,1:0,20,0:1,11,0:1,22,0:1,5,1:0,4,0:1,10,2:0,15,1:0,14,0:1,21,0:1,8,0:2,11,1:0,7,2:0,19,3:0,22,1:0,2,0:3,12,1:0,59,1:0,8,0:2,14,1:0,7,3:0,9,0:2,10,1:0,2,1:0,3,1:0,17	EG2=7.8e-81	E=7.4e-90
332	pGAL1_promoter	9	536	+	564	a9a80e3b-5b72-4e6d-9ae1-8f4548654701_Basecall_2D_2d	4434	515	+	5642	7,1:0,17,3:0,33,1:0,25,4:0,19,1:0,8,1:0,2,6:0,5,1:0,11,1:0,1,1:0,1,2:0,13,0:1,3,0:1,21,2:0,5,1:0,1,1:0,2,1:0,20,0:1,3,2:0,2,0:3,10,1:0,44,1:0,10,1:0,32,3:0,6,0:1,17,0:2,18,1:0,23,1:0,35,0:1,13,0:3,7,0:2,20,0:1,14,1:0,12,1:0,24,0:1,2,0:1,11	EG2=1.1e-79	E=1e-88
# batch 11
825	pcbC_CDS_and_PGK1_term	3	1208	+	1236	d9128788-c4c6-4f67-9559-8bdb97c04a97_Basecall_2D_2d	2872	1182	+	4100	11,1:0,24,1:0,26,1:0,10,0:2,14,2:0,27,0:1,27,1:0,30,0:1,13,1:0,22,2:0,6,0:3,9,0:1,26,0:1,13,0:2,7,3:0,11,0:1,42,0:1,15,0:1,36,2:0,4,1:0,6,1:0,20,1:0,18,1:0,7,0:1,21,1:0,6,2:0,9,1:0,15,0:1,81,3:0,12,2:0,28,1:0,9,1:0,50,0:1,6,1:0,8,1:0,11,2:0,12,1:0,2,1:0,10,1:0,24,1:0,1,2:0,13,2:0,7,1:0,74,0:1,21,1:0,4,1:0,5,1:0,6,0:1,10,0:1,3,0:2,19,0:2,47,0:2,3,0:1,7,2:0,2,1:0,10,0:2,1,0:1,47,0:1,29,1:0,4,2:0,9,…	EG2=2.6e-221	E=2.7e-235
708	single_assembly_backbone_piece_AmpRTerm_AmpR_AmpRProm	33	1053	+	1086	d9128788-c4c6-4f67-9559-8bdb97c04a97_Basecall_2D_2d	240	1031	+	4100	10,1:0,11,1:0,17,1:0,2,1:0,6,1:0,14,1:0,27,0:1,4,1:0,5,0:2,4,0:2,28,2:0,10,3:0,10,2:0,29,1:0,6,1:0,29,0:1,1,0:1,23,1:0,4,0:1,5,0:1,2,0:1,9,1:0,32,2:0,64,0:3,41,2:0,32,1:0,9,0:1,1,0:1,1,0:1,14,2:0,19,1:0,8,1:0,11,0:1,3,0:1,6,2:0,40,2:0,28,0:1,22,1:0,26,0:2,11,0:5,3,0:2,4,0:1,18,0:1,18,2:0,25,1:0,21,0:1,9,1:0,18,0:6,2,1:0,8,0:1,11,3:0,13,0:2,23,1:0,10,1:0,3,1:0,3,1:0,23,3:0,40,2:0,5,2:0,26,0:1,40,2…	EG2=1.1e-187	E=9.9e-199
707	pcbC_CDS_and_PGK1_term	5	1222	+	1236	7b15651d-b4a3-4293-b11a-32311d2d59a8_Basecall_2D_2d	721	1136	+	1889	9,1:0,5,1:0,7,3:0,11,2:0,6,1:0,4,4:0,3,1:0,8,1:0,3,1:0,5,1:0,31,1:0,12,1:0,35,2:0,13,1:0,11,1:0,16,2:0,38,1:0,2,1:0,8,0:2,25,1:0,10,1:0,13,2:0,13,1:0,11,1:0,24,1:0,33,0:1,24,1:0,6,1:0,3,0:1,3,1:0,1,1:0,11,2:0,12,0:1,17,3:0,16,1:0,18,0:1,6,1:0,46,1:0,26,1:0,6,1:0,6,2:0,4,1:0,26,0:3,26,1:0,25,0:2,4,0:1,16,0:1,2,1:0,9,1:0,15,4:0,9,1:0,6,0:1,32,1:0,10,3:0,8,1:0,19,2:0,3,1:0,3,1:0,17,1:0,3,1:0,26,2:0,…	EG2=2.1e-187	E=6.5e-220
496	pHHF2_promoter	14	680	+	707	d9128788-c4c6-4f67-9559-8bdb97c04a97_Basecall_2D_2d	2223	645	+	4100	28,0:3,57,2:0,10,1:0,27,2:0,25,1:0,1,3:0,1,1:0,17,1:0,22,0:1,11,1:0,21,1:0,19,1:0,5,2:0,5,1:0,13,1:0,4,2:0,8,2:0,14,1:0,26,1:0,20,1:0,6,1:0,22,0:1,5,2:0,10,2:0,45,0:2,50,0:2,4,0:1,4,1:0,27,0:1,6,2:0,23,1:0,10,7:0,17,0:1,13,2:0,18,1:0,10,1:0,14,1:0,5,1:0,10	EG2=8.5e-127	E=2.4e-136
438	every_assembly_backbone_piece_ColE1	3	761	+	764	d9128788-c4c6-4f67-9559-8bdb97c04a97_Basecall_2D_2d	1275	730	+	4100	8,1:0,11,0:1,15,0:1,21,5:0,1,4:0,8,0:2,13,2:0,30,3:0,4,1:0,4,0:1,19,0:1,16,0:1,8,2:0,23,1:0,1,1:0,13,1:0,12,0:2,16,1:0,45,3:0,12,1:0,44,1:0,2,0:1,2,1:0,1,3:0,1,1:0,26,6:0,30,0:2,10,2:0,14,0:1,5,0:2,3,1:0,6,0:2,15,0:1,3,0:2,36,3:0,17,0:1,10,1:0,11,0:1,14,0:1,6,0:1,30,0:2,3,3:0,24,1:0,15,1:0,22,1:0,27,2:0,4,3:0,9,0:1,3,0:1,1,0:1,4,3:0,14,1:0,9	EG2=3.9e-110	E=1.5e-119
392	pPSP2_promoter	27	685	+	731	7b15651d-b4a3-4293-b11a-32311d2d59a8_Basecall_2D_2d	100	615	+	1889	13,0:1,7,0:1,9,1:0,5,1:0,27,1:0,13,1:0,1,6:0,12,4:0,7,1:0,8,0:1,63,2:0,22,2:0,8,1:0,9,1:0,7,1:0,7,2:0,4,1:0,8,0:2,8,9:0,19,2:0,11,4:0,8,0:2,4,5:0,20,4:0,3,2:0,2,1:0,3,2:0,3,2:0,14,3:0,32,3:0,4,1:0,6,2:0,10,1:0,6,1:0,6,0:2,26,1:0,7,2:0,1,2:0,13,1:0,14,0:2,9,2:0,49,1:0,5,1:0,36,1:0,8,2:0,36,1:0,11	EG2=6.4e-97	E=5.8e-110
109	Con2__pclA_after_term__penDE_after_ColE1	0	139	+	143	d9128788-c4c6-4f67-9559-8bdb97c04a97_Basecall_2D_2d	2032	141	+	4100	54,2:0,17,1:0,11,0:1,17,0:2,7,1:0,22,0:3,7	EG2=1.3e-15	E=1.2e-24
92	ConE__penDE_after_term	5	138	+	143	d9128788-c4c6-4f67-9559-8bdb97c04a97_Basecall_2D_2d	39	143	+	4100	19,1:0,5,0:2,3,0:2,11,0:1,3,0:1,3,0:1,26,0:2,16,1:0,29,2:0,19	EG2=9.7e-11	E=9.1e-20
# batch 12
1991	multiple_assembly_backbone_piece_His3Prom_His3Term_2Micron_KanRTerm_KanR_KanRProm	0	3117	+	3118	57301bc1-112f-437d-8e5c-9883a38144b2_Basecall_2D_2d	674	2922	+	4327	23,1:0,4,2:0,12,0:1,13,1:0,1,3:0,9,2:0,8,1:0,9,1:0,6,8:0,5,1:0,3,1:0,10,6:0,51,2:0,3,1:0,19,3:0,10,1:0,22,1:0,55,0:1,10,3:0,7,1:0,12,0:1,22,0:1,3,1:0,24,2:0,7,4:0,9,1:0,2,1:0,3,0:1,10,1:0,20,2:0,12,2:0,3,2:0,7,1:0,5,1:0,2,1:0,4,0:2,10,0:2,71,2:0,16,1:0,6,1:0,9,3:0,7,1:0,32,1:0,10,1:0,6,2:0,30,3:0,23,1:0,5,2:0,6,1:0,28,2:0,7,0:1,14,1:0,12,2:0,48,2:0,54,5:0,28,4:0,5,4:0,48,1:0,25,0:1,16,2:0,2,1:0,6…	EG2=0	E=0
464	every_assembly_backbone_piece_ColE1	0	764	+	764	57301bc1-112f-437d-8e5c-9883a38144b2_Basecall_2D_2d	3593	705	+	4327	11,1:0,17,1:0,22,1:0,2,0:1,7,2:0,3,2:0,3,2:0,15,3:0,11,1:0,12,1:0,9,4:0,17,1:0,13,1:0,7,0:2,9,2:0,8,0:2,26,0:1,58,1:0,32,2:0,32,1:0,2,1:0,20,1:0,9,0:2,9,2:0,10,1:0,2,3:0,6,1:0,6,1:0,39,0:1,3,1:0,3,0:1,11,2:0,15,1:0,28,1:0,14,2:0,8,4:0,9,3:0,4,4:0,8,4:0,21,0:1,10,1:0,7,1:0,1,1:0,6,1:0,17,1:0,8,1:0,3,2:0,22,1:0,30,1:0,28,1:0,12,1:0,9	EG2=1.3e-117	E=5.2e-127
395	end_of_penDE_CDS_and_TDH1_term	1	635	+	636	57301bc1-112f-437d-8e5c-9883a38144b2_Basecall_2D_2d	25	605	+	4327	31,2:0,10,2:0,1,1:0,20,1:0,17,1:0,6,1:0,3,0:1,23,0:2,3,1:0,9,0:2,43,1:0,14,1:0,30,1:0,21,1:0,10,1:0,26,4:0,5,2:0,1,1:0,8,1:0,13,0:1,5,3:0,5,1:0,8,0:1,5,2:0,28,3:0,15,1:0,12,0:1,3,1:0,13,1:0,10,0:1,2,0:1,4,2:0,25,1:0,29,0:1,10,0:1,7,1:0,15,0:1,1,0:1,20,3:0,8,0:1,27,1:0,5,2:0,20,1:0,19	EG2=8.8e-98	E=4.4e-107
120	multiple_assembly_backbone_piece_His3Prom_His3Term_2Micron_KanRTerm_KanR_KanRProm	1114	211	+	3118	57301bc1-112f-437d-8e5c-9883a38144b2_Basecall_2D_2d	1805	196	+	4327	24,1:0,2,1:0,31,1:0,13,4:0,5,1:0,52,1:0,2,1:0,4,2:0,11,1:0,20,4:0,25,0:2,5	EG2=8.8e-19	E=8.3e-28
72	multiple_assembly_backbone_piece_His3Prom_His3Term_2Micron_KanRTerm_KanR_KanRProm	1301	149	+	3118	57301bc1-112f-437d-8e5c-9883a38144b2_Basecall_2D_2d	1689	141	+	4327	26,1:0,6,1:0,19,1:0,5,2:0,11,1:0,3,1:0,14,1:0,57	EG2=5.4e-05	E=5.6e-14
57	multiple_assembly_backbone_piece_His3Prom_His3Term_2Micron_KanRTerm_KanR_KanRProm	1114	136	+	3118	57301bc1-112f-437d-8e5c-9883a38144b2_Basecall_2D_2d	1864	123	+	4327	11,4:0,39,1:0,18,2:0,14,2:0,4,1:0,19,2:0,4,1:0,14	EG2=1.1	E=1.2e-09
# batch 13
763	pcbC_CDS_and_PGK1_term	0	1236	+	1236	e0e1f8ee-31dd-45f6-aeec-3c98b41f7b82_Basecall_2D_2d	2837	1195	+	4057	13,2:0,17,2:0,7,2:0,5,1:0,17,1:0,17,1:0,9,0:1,39,0:2,4,2:0,4,1:0,6,1:0,11,2:0,13,1:0,11,1:0,19,5:0,4,1:0,2,1:0,35,0:2,26,1:0,10,1:0,5,0:3,23,1:0,5,0:2,6,1:0,8,1:0,17,0:3,1,0:4,23,2:0,28,2:0,9,1:0,26,0:2,7,1:0,34,1:0,40,1:0,8,1:0,17,1:0,18,3:0,11,1:0,52,2:0,10,1:0,4,1:0,2,0:1,18,0:1,5,0:1,42,3:0,9,1:0,2,2:0,1,3:0,20,2:0,38,5:0,3,1:0,55,0:1,13,0:1,24,0:1,7,0:3,9,0:3,1,0:2,6,0:2,22,0:2,7,0:2,26,2:0,…	EG2=1.7e-203	E=7e-216
442	pRPL18B_promoter	10	712	+	731	e0e1f8ee-31dd-45f6-aeec-3c98b41f7b82_Basecall_2D_2d	2183	657	+	4057	23,4:0,14,1:0,6,0:2,16,1:0,5,1:0,14,2:0,21,1:0,8,1:0,10,0:1,12,3:0,5,2:0,7,1:0,11,1:0,16,1:0,22,0:2,22,0:1,51,6:0,4,1:0,10,1:0,8,0:1,5,1:0,8,0:1,1,0:1,20,1:0,3,2:0,5,1:0,28,1:0,7,1:0,39,2:0,20,0:1,11,2:0,30,4:0,17,1:0,9,1:0,30,1:0,11,2:0,8,5:0,36,1:0,4,1:0,7,1:0,17,1:0,14,3:0,8,2:0,1,1:0,7,2:0,5,1:0,11	EG2=2.8e-111	E=1e-120
737	single_assembly_backbone_piece_AmpRTerm_AmpR_AmpRProm	0	1080	+	1086	eaf0b9e9-fe9c-4774-9b7f-5fa995b06435_Basecall_2D_2d	192	1077	-	2187	16,0:3,45,1:0,10,2:0,45,0:1,18,1:0,3,0:1,30,0:1,8,1:0,4,1:0,5,0:1,3,0:2,9,0:1,95,0:1,59,0:1,32,0:1,8,1:0,78,0:1,8,0:1,4,1:0,18,3:0,87,0:4,33,1:0,35,2:0,30,1:0,40,1:0,49,1:0,17,0:1,11,0:3,66,4:0,2,2:0,9,1:0,12,2:0,12,2:0,5,3:0,20,0:4,3,0:1,7,0:2,5,0:1,6,1:0,27,2:0,6,1:0,7,0:2,8,0:1,10,1:0,31,1:0,7	EG2=5e-196	E=4.4e-226
716	single_assembly_backbone_piece_AmpRTerm_AmpR_AmpRProm	32	1051	+	1086	e0e1f8ee-31dd-45f6-aeec-3c98b41f7b82_Basecall_2D_2d	2110	1029	-	4057	11,1:0,17,1:0,18,1:0,4,1:0,1,1:0,28,0:3,5,0:1,20,0:1,35,2:0,1,1:0,18,0:1,6,1:0,2,0:1,17,1:0,18,0:2,33,0:1,5,0:1,2,0:2,9,1:0,16,1:0,34,1:0,8,0:2,35,0:1,28,0:1,3,1:0,2,1:0,1,1:0,47,1:0,3,0:2,2,0:3,3,1:0,6,1:0,2,1:0,14,2:0,41,0:1,7,1:0,37,2:0,9,0:1,24,1:0,40,0:2,19,4:0,38,3:0,15,1:0,15,0:4,3,2:0,14,0:4,5,1:0,10,0:1,6,0:1,4,0:1,7,1:0,2,1:0,34,1:0,1,1:0,1,1:0,13,1:0,2,2:0,11,3:0,3,1:0,17,2:0,21,1:0,29…	EG2=5.4e-190	E=2.6e-201
557	every_assembly_backbone_piece_ColE1	0	764	+	764	eaf0b9e9-fe9c-4774-9b7f-5fa995b06435_Basecall_2D_2d	1275	715	-	2187	11,1:0,20,0:1,28,0:2,5,0:1,24,3:0,10,1:0,5,0:1,14,3:0,7,1:0,2,1:0,8,3:0,16,1:0,1,2:0,11,2:0,6,2:0,45,1:0,1,1:0,54,2:0,109,2:0,7,1:0,13,0:1,11,1:0,10,1:0,13,1:0,25,0:1,10,2:0,65,1:0,10,3:0,25,3:0,15,0:1,3,1:0,2,2:0,14,3:0,15,1:0,26,3:0,6,2:0,1,1:0,10,4:0,27,1:0,22	EG2=2.5e-144	E=9.3e-163
383	every_assembly_backbone_piece_ColE1	0	763	+	764	e0e1f8ee-31dd-45f6-aeec-3c98b41f7b82_Basecall_2D_2d	3144	728	-	4057	11,1:0,16,2:0,15,0:1,11,1:0,6,0:1,3,3:0,8,1:0,2,1:0,6,5:0,32,1:0,15,1:0,2,1:0,13,0:1,5,2:0,4,0:4,18,2:0,61,2:0,12,1:0,11,1:0,22,0:1,7,0:1,23,0:2,4,0:1,15,0:1,16,1:0,3,1:0,13,0:1,3,0:5,13,1:0,9,1:0,3,3:0,1,1:0,12,0:1,19,0:1,2,1:0,4,1:0,9,3:0,3,1:0,2,1:0,6,0:2,13,2:0,26,0:1,4,0:1,5,3:0,7,0:1,5,1:0,13,0:1,14,0:3,1,0:1,12,1:0,3,1:0,7,3:0,8,1:0,2,2:0,12,3:0,10,1:0,4,2:0,15,0:2,22,2:0,7,1:0,4,2:0,12,2:…	EG2=2.5e-94	E=1.1e-103
119	Con2__pclA_after_term__penDE_after_ColE1	0	143	+	143	eaf0b9e9-fe9c-4774-9b7f-5fa995b06435_Basecall_2D_2d	2013	141	-	2187	4,0:2,74,2:0,11,2:0,11,0:1,10,2:0,22,0:1,5	EG2=1.7e-18	E=6.6e-28
115	ConE__penDE_after_term	11	132	+	143	eaf0b9e9-fe9c-4774-9b7f-5fa995b06435_Basecall_2D_2d	36	131	-	2187	32,1:0,3,0:1,42,0:1,14,1:0,28,1:0,10	EG2=2.4e-17	E=9.5e-27
76	ConS__pcbC_after_ColE1	0	139	+	143	e0e1f8ee-31dd-45f6-aeec-3c98b41f7b82_Basecall_2D_2d	3895	128	-	4057	11,2:0,17,1:0,5,2:0,2,1:0,23,2:0,7,1:0,24,1:0,4,1:0,6,0:1,7,1:0,21	EG2=3.8e-06	E=3.6e-15
54	Con1__pcbC_after_term__pclA_after_ColE1	25	118	+	143	e0e1f8ee-31dd-45f6-aeec-3c98b41f7b82_Basecall_2D_2d	1928	125	-	4057	30,0:3,5,0:3,16,0:1,3,0:1,4,0:2,4,2:0,16,1:0,24,0:1,3,1:0,9	EG2=8	E=7.9e-09
# batch 14
756	single_assembly_backbone_piece_AmpRTerm_AmpR_AmpRProm	0	1086	+	1086	96ada83d-6d2a-4281-8873-9cace31e7416_Basecall_2D_2d	201	1084	+	2217	10,2:0,7,1:0,8,0:2,20,0:2,17,1:0,41,0:1,22,0:2,3,0:1,9,0:2,9,0:2,5,0:1,5,1:0,8,1:0,25,0:1,9,0:2,21,0:1,3,1:0,6,0:2,7,1:0,43,3:0,21,1:0,3,2:0,6,1:0,2,1:0,2,0:1,15,0:1,41,0:2,16,1:0,22,1:0,15,1:0,27,0:1,2,0:1,7,0:5,18,0:2,16,2:0,3,1:0,12,1:0,8,0:1,85,0:5,3,0:2,4,1:0,36,2:0,8,2:0,45,1:0,61,0:1,3,1:0,14,2:0,36,2:0,2,1:0,13,0:1,19,0:1,6,3:0,2,2:0,22,2:0,17,2:0,6,0:1,15,0:1,4,1:0,3,3:0,31,0:2,47,0:1,5,…	EG2=1.7e-201	E=1.8e-232
645	single_assembly_backbone_piece_AmpRTerm_AmpR_AmpRProm	5	1071	+	1086	7adc3369-fd7e-488e-a2ff-ab1fa129bbec_Basecall_2D_2d	210	1029	+	2188	22,2:0,14,1:0,22,3:0,90,1:0,16,2:0,1,3:0,10,1:0,23,1:0,23,0:1,4,1:0,2,1:0,44,2:0,11,1:0,8,2:0,20,1:0,6,1:0,8,0:2,33,1:0,21,0:3,26,0:1,7,1:0,21,0:1,29,0:1,15,3:0,10,1:0,10,1:0,56,0:1,3,0:1,34,0:1,5,1:0,10,3:0,30,1:0,16,2:0,8,1:0,7,1:0,15,2:0,5,1:0,8,2:0,3,2:0,28,3:0,7,2:0,11,0:1,1,0:1,1,0:1,6,0:1,9,1:0,2,0:1,22,0:2,1,0:1,4,1:0,1,1:0,23,0:1,5,1:0,4,2:0,4,1:0,15,1:0,5,1:0,3,2:0,20,0:1,28,1:0,7,0:1,1…	EG2=1.3e-169	E=2.7e-193
502	every_assembly_backbone_piece_ColE1	0	764	+	764	96ada83d-6d2a-4281-8873-9cace31e7416_Basecall_2D_2d	1285	742	+	2217	11,1:0,18,0:1,18,0:1,11,2:0,28,3:0,5,2:0,9,3:0,12,2:0,10,1:0,10,0:2,9,0:1,2,1:0,20,1:0,7,2:0,42,0:2,23,1:0,42,1:0,84,0:2,13,1:0,9,3:0,32,0:2,19,0:1,21,1:0,10,0:1,2,1:0,35,0:2,35,1:0,43,3:0,5,1:0,10,2:0,16,1:0,12,2:0,17,2:0,5,1:0,32,0:1,13,0:1,7,0:4,5,3:0,7,1:0,12	EG2=1.6e-128	E=1.3e-143
462	every_assembly_backbone_piece_ColE1	5	757	+	764	7adc3369-fd7e-488e-a2ff-ab1fa129bbec_Basecall_2D_2d	1253	734	+	2188	6,1:0,13,1:0,34,1:0,12,0:1,6,1:0,4,3:0,18,0:2,7,1:0,3,1:0,10,3:0,6,0:1,7,0:1,7,1:0,1,2:0,6,1:0,14,0:1,27,0:1,1,0:1,13,0:2,10,3:0,1,1:0,23,0:1,8,0:2,35,0:1,15,0:1,1,0:1,5,2:0,11,1:0,4,2:0,12,1:0,3,0:1,45,2:0,21,1:0,7,0:2,14,1:0,9,2:0,2,0:1,10,2:0,11,2:0,11,1:0,4,1:0,8,1:0,4,0:1,1,0:3,3,0:3,11,0:1,34,1:0,5,1:0,12,1:0,6,1:0,10,0:1,29,4:0,23,3:0,25,1:0,22,0:1,10,1:0,1,1:0,43	EG2=5e-117	E=1.2e-130
103	ConE__penDE_after_term	0	143	+	143	7adc3369-fd7e-488e-a2ff-ab1fa129bbec_Basecall_2D_2d	33	145	+	2188	27,1:0,18,0:2,49,0:1,48	EG2=6.7e-14	E=2.8e-23
95	Con1__pcbC_after_term__pclA_after_ColE1	3	136	+	143	96ada83d-6d2a-4281-8873-9cace31e7416_Basecall_2D_2d	27	140	+	2217	28,0:2,21,1:0,7,0:1,4,0:2,28,0:2,26,0:1,2,1:0,1,1:0,10,1:0,5	EG2=1.3e-11	E=5.8e-21
85	ConS__pcbC_after_ColE1	2	137	+	143	96ada83d-6d2a-4281-8873-9cace31e7416_Basecall_2D_2d	2056	136	+	2217	13,1:0,2,3:0,6,0:1,2,0:2,2,0:1,2,1:0,2,1:0,2,2:0,22,1:0,4,0:3,12,1:0,25,0:1,22,0:1,11	EG2=1e-08	E=4.5e-18
847	single_assembly_backbone_piece_AmpRTerm_AmpR_AmpRProm	8	1078	+	1086	2a0e0aee-3272-4deb-a1d7-b89bbf9be123_Basecall_2D_2d	194	1074	-	2211	11,0:1,14,0:2,22,1:0,16,2:0,14,1:0,24,0:3,20,0:2,10,0:1,8,2:0,5,0:1,19,1:0,17,4:0,6,0:1,33,0:4,65,1:0,14,1:0,47,0:1,1,0:1,2,0:5,18,1:0,39,2:0,22,0:1,3,0:1,8,0:1,12,1:0,6,1:0,28,2:0,22,1:0,41,0:4,16,0:1,40,1:0,10,1:0,20,0:1,2,1:0,31,0:1,68,1:0,6,0:1,12,1:0,6,3:0,3,1:0,53,0:1,10,1:0,20,1:0,9,1:0,7,1:0,15,3:0,9,0:1,38,1:0,26,0:1,44,1:0,14,0:1,22,2:0,9	EG2=1.3e-227	E=8.4e-265
550	every_assembly_backbone_piece_ColE1	0	757	+	764	2a0e0aee-3272-4deb-a1d7-b89bbf9be123_Basecall_2D_2d	1268	737	-	2211	15,1:0,8,1:0,18,2:0,44,3:0,10,0:1,21,2:0,4,3:0,1,2:0,5,1:0,27,1:0,9,1:0,9,0:2,55,3:0,42,2:0,33,0:1,11,1:0,1,1:0,2,1:0,2,1:0,36,0:1,11,0:1,7,2:0,9,0:1,20,0:2,4,0:1,3,1:0,43,0:1,1,0:1,53,1:0,26,1:0,22,0:1,16,1:0,18,0:3,8,2:0,16,1:0,18,0:1,11,0:1,6,2:0,1,1:0,15,1:0,8,0:1,33,0:1,10,1:0,5	EG2=2.6e-142	E=7.9e-160
123	Con2__pclA_after_term__penDE_after_ColE1	0	143	+	143	2a0e0aee-3272-4deb-a1d7-b89bbf9be123_Basecall_2D_2d	2037	142	-	2211	6,0:1,20,1:0,68,2:0,10,0:1,36	EG2=1.2e-19	E=4.7e-29
89	ConE__penDE_after_term	0	143	+	143	2a0e0aee-3272-4deb-a1d7-b89bbf9be123_Basecall_2D_2d	26	135	-	2211	9,0:2,19,0:1,10,1:0,1,2:0,31,2:0,2,2:0,22,2:0,8,1:0,6,2:0,14,0:1,9	EG2=7.1e-10	E=3.1e-19
# batch 15
2188	multiple_assembly_backbone_piece_His3Prom_His3Term_2Micron_KanRTerm_KanR_KanRProm	0	3118	+	3118	dc4c9795-1122-458c-9fab-8efd6efcf383_Basecall_2D_2d	620	2915	+	4302	23,1:0,5,1:0,14,0:1,24,3:0,26,7:0,21,5:0,58,3:0,16,2:0,10,1:0,15,1:0,1,1:0,4,1:0,11,2:0,49,0:1,36,0:1,15,1:0,26,0:1,26,2:0,2,4:0,4,1:0,1,2:0,2,3:0,5,2:0,1,1:0,1,1:0,4,0:1,13,1:0,4,3:0,71,0:1,2,0:1,12,1:0,6,1:0,4,3:0,6,4:0,26,0:2,83,0:1,14,0:1,33,1:0,41,0:1,3,1:0,9,0:2,21,1:0,6,0:3,18,0:1,14,4:0,10,0:1,25,1:0,45,3:0,16,2:0,99,2:0,8,3:0,5,1:0,5,2:0,5,5:0,11,1:0,5,0:2,44,1:0,11,4:0,8,1:0,23,0:1,22,1…	EG2=0	E=0
753	single_assembly_backbone_piece_AmpRTerm_AmpR_AmpRProm	0	1073	+	1086	6f4f9cc6-e956-4b94-b595-a4a82ce3cba4_Basecall_2D_2d	199	1037	+	2176	6,0:1,37,1:0,22,1:0,1,1:0,11,1:0,39,1:0,20,0:2,29,0:1,7,6:0,2,1:0,1,1:0,1,1:0,4,1:0,29,0:1,9,2:0,55,1:0,20,0:1,11,1:0,15,1:0,14,1:0,6,0:1,5,0:2,8,3:0,12,0:1,36,2:0,41,1:0,5,2:0,16,2:0,12,4:0,9,1:0,12,1:0,5,0:1,3,0:3,21,2:0,39,2:0,3,1:0,15,1:0,1,1:0,4,0:1,12,3:0,21,1:0,16,0:1,57,2:0,6,0:2,6,1:0,59,0:3,24,0:2,6,1:0,14,0:1,17,1:0,6,4:0,20,0:1,10,0:3,4,2:0,17,0:1,23,1:0,38,1:0,26,0:1,27,4:0,2,1:0,10	EG2=1.3e-200	E=6e-232
551	every_assembly_backbone_piece_ColE1	0	755	+	764	dc4c9795-1122-458c-9fab-8efd6efcf383_Basecall_2D_2d	3535	725	+	4302	11,2:0,16,1:0,25,0:2,3,0:1,31,3:0,9,1:0,30,2:0,17,0:2,26,2:0,21,1:0,20,2:0,17,1:0,2,1:0,5,0:1,40,2:0,102,3:0,48,1:0,9,1:0,15,0:1,2,3:0,3,1:0,5,0:2,6,0:1,10,0:1,4,1:0,39,2:0,17,1:0,17,1:0,32,1:0,14,3:0,12,1:0,6,1:0,8,1:0,20,1:0,34,0:1,25,2:0,12	EG2=1.3e-142	E=3.4e-152
500	every_assembly_backbone_piece_ColE1	9	755	+	764	6f4f9cc6-e956-4b94-b595-a4a82ce3cba4_Basecall_2D_2d	1253	736	+	2176	14,0:1,23,1:0,6,0:1,7,1:0,13,1:0,3,0:2,11,0:1,8,2:0,4,1:0,18,3:0,16,0:3,25,1:0,11,1:0,9,2:0,4,0:1,1,0:1,6,1:0,3,2:0,30,1:0,6,0:3,5,0:1,24,1:0,8,0:1,24,1:0,41,0:1,28,0:1,26,1:0,18,0:1,21,1:0,6,1:0,5,0:2,3,1:0,5,1:0,11,1:0,22,1:0,74,1:0,9,2:0,7,1:0,13,0:1,19,1:0,9,0:2,15,2:0,3,2:0,3,2:0,46,2:0,11,2:0,4,1:0,7,0:1,5,1:0,22	EG2=6e-128	E=2.6e-143
344	end_of_penDE_CDS_and_TDH1_term	23	613	+	636	dc4c9795-1122-458c-9fab-8efd6efcf383_Basecall_2D_2d	32	541	+	4302	5,1:0,5,0:1,29,1:0,4,1:0,5,1:0,1,1:0,9,1:0,8,0:2,7,1:0,36,0:1,2,1:0,22,1:0,3,1:0,11,1:0,12,1:0,12,1:0,3,1:0,15,3:0,6,1:0,20,3:0,3,2:0,28,2:0,74,1:0,7,2:0,11,4:0,2,1:0,5,1:0,40,36:0,16,0:1,19,1:0,17,0:3,20,1:0,12,1:0,13,1:0,1,1:0,7,0:1,9,3:0,18,3:0,15	EG2=3.9e-83	E=2.3e-92
112	Con2__pclA_after_term__penDE_after_ColE1	0	143	+	143	6f4f9cc6-e956-4b94-b595-a4a82ce3cba4_Basecall_2D_2d	2017	141	+	2176	9,0:2,64,1:0,23,1:0,3,1:0,1,2:0,4,0:1,34	EG2=1.7e-16	E=6.9e-26
87	multiple_assembly_backbone_piece_His3Prom_His3Term_2Micron_KanRTerm_KanR_KanRProm	1114	136	+	3118	dc4c9795-1122-458c-9fab-8efd6efcf383_Basecall_2D_2d	1787	123	+	4302	19,2:0,6,1:0,6,2:0,4,1:0,6,2:0,10,1:0,5,3:0,2,1:0,15,0:1,1,0:1,21,2:0,26	EG2=2.7e-09	E=2.6e-18
81	ConE__penDE_after_term	0	143	+	143	6f4f9cc6-e956-4b94-b595-a4a82ce3cba4_Basecall_2D_2d	30	141	+	2176	4,1:0,10,1:0,7,1:0,3,1:0,11,1:0,10,2:0,43,0:1,3,2:0,19,0:3,5,0:1,4,0:2,15	EG2=1.4e-07	E=6.3e-17
59	multiple_assembly_backbone_piece_His3Prom_His3Term_2Micron_KanRTerm_KanR_KanRProm	1301	136	+	3118	dc4c9795-1122-458c-9fab-8efd6efcf383_Basecall_2D_2d	1670	129	+	4302	26,1:0,6,1:0,14,4:0,29,0:1,22,1:0,13,1:0,18	EG2=0.29	E=3.1e-10
# batch 16
1286	pclA_CDS_and_ENO2_term	7	1958	+	1977	fbbd5658-ce1b-4348-b847-3e71e17ed7a5_Basecall_2D_2d	659	1884	+	2572	54,0:1,24,2:0,4,1:0,4,0:1,4,2:0,12,1:0,13,2:0,10,1:0,8,0:1,5,0:1,2,0:1,5,1:0,4,2:0,2,0:1,12,0:1,8,0:1,22,1:0,14,0:1,10,0:2,10,1:0,18,0:5,26,0:1,8,1:0,8,0:1,10,1:0,6,1:0,23,1:0,49,2:0,6,2:0,5,2:0,37,1:0,40,0:2,8,2:0,6,1:0,27,0:1,11,1:0,7,0:1,23,3:0,2,1:0,7,1:0,7,1:0,12,3:0,19,1:0,2,1:0,8,1:0,17,2:0,15,1:0,2,0:1,8,1:0,3,2:0,4,1:0,4,6:0,9,0:2,4,0:1,2,0:2,5,1:0,20,1:0,1,1:0,1,1:0,8,1:0,6,1:0,10,1:0,1…	EG2=0	E=0
773	pcbC_CDS_and_PGK1_term	19	1217	+	1236	23cae2e3-636d-4daf-8d02-a3ed45bc6a36_Basecall_2D_2d	746	1166	+	1937	16,1:0,8,0:2,75,12:0,2,2:0,8,4:0,2,1:0,9,0:1,30,1:0,12,0:2,18,0:1,19,0:1,15,1:0,3,1:0,4,1:0,23,4:0,17,2:0,10,5:0,30,1:0,9,1:0,61,1:0,68,2:0,1,1:0,6,1:0,19,0:4,18,0:1,18,0:1,2,0:1,6,0:2,8,1:0,22,2:0,2,2:0,26,0:1,3,0:1,34,2:0,53,1:0,3,2:0,5,0:1,54,1:0,1,1:0,1,1:0,43,1:0,28,1:0,30,1:0,1,1:0,8,1:0,8,0:2,39,1:0,21,0:1,1,0:1,9,1:0,4,2:0,6,2:0,19,0:2,7,3:0,9,0:2,12,1:0,25,0:1,1,0:1,12,1:0,10,1:0,22,0:1,…	EG2=2.3e-206	E=8.8e-243
498	pPSP2_promoter	9	697	+	731	23cae2e3-636d-4daf-8d02-a3ed45bc6a36_Basecall_2D_2d	46	676	+	1937	4,0:1,31,1:0,30,1:0,18,1:0,9,1:0,1,3:0,16,3:0,25,2:0,16,0:1,2,0:1,44,0:1,6,2:0,26,1:0,17,0:1,3,1:0,13,1:0,28,1:0,23,0:1,15,0:1,13,1:0,6,2:0,6,1:0,8,2:0,15,2:0,9,1:0,6,0:1,7,1:0,4,1:0,18,0:2,5,1:0,10,1:0,2,1:0,35,1:0,15,0:2,20,0:1,26,0:1,46,0:2,26,1:0,6,0:1,5,2:0,18,3:0,2,0:1,4,0:1,10,1:0,8	EG2=2.3e-127	E=4.7e-145
475	start_of_penDE_CDS	0	677	+	677	d927312f-335d-46ef-a3fe-eed638266444_Basecall_2D_2d	554	647	+	1789	7,1:0,14,0:1,9,3:0,19,3:0,6,2:0,14,1:0,16,1:0,17,1:0,23,0:2,2,3:0,29,3:0,6,1:0,70,2:0,8,0:3,21,0:2,45,0:1,8,4:0,2,0:1,14,1:0,13,1:0,5,0:1,57,0:1,7,0:1,4,3:0,4,1:0,3,1:0,84,3:0,16,2:0,6,1:0,22,1:0,7,2:0,5,0:2,8,1:0,17,0:2,16,2:0,2,2:0,7,1:0,17	EG2=9.2e-121	E=7.4e-139
452	pHHF2_promoter	14	680	+	707	fbbd5658-ce1b-4348-b847-3e71e17ed7a5_Basecall_2D_2d	12	639	+	2572	5,1:0,10,1:0,2,1:0,14,0:1,12,0:1,17,1:0,8,1:0,16,1:0,10,2:0,11,2:0,26,3:0,18,3:0,10,2:0,8,0:1,13,0:1,2,0:1,79,1:0,19,1:0,1,1:0,2,1:0,35,2:0,16,1:0,5,0:1,22,0:1,19,1:0,12,0:1,16,6:0,20,0:1,22,1:0,7,1:0,17,2:0,19,4:0,20,2:0,9,0:3,16,6:0,20,2:0,9,2:0,18,1:0,42	EG2=3.7e-114	E=2.5e-125
388	pGAL1_promoter	14	541	+	564	d927312f-335d-46ef-a3fe-eed638266444_Basecall_2D_2d	44	513	+	1789	20,3:0,11,1:0,2,1:0,11,0:2,77,2:0,39,0:1,6,2:0,19,1:0,20,0:1,3,0:1,4,2:0,13,2:0,3,1:0,26,0:1,2,0:1,14,0:1,37,1:0,7,1:0,12,2:0,3,0:1,22,2:0,12,4:0,8,1:0,16,1:0,28,2:0,23,0:1,13,3:0,14,1:0,11,1:0,11,2:0,9,2:0,7	EG2=9e-96	E=2e-109
334	every_assembly_backbone_piece_ColE1	312	452	+	764	4edf5462-4acd-4a42-a1ce-4d2dd21383b8_Basecall_2D_2d	20	428	+	643	20,1:0,40,0:1,29,1:0,20,1:0,4,1:0,36,1:0,7,1:0,3,1:0,6,0:1,17,1:0,2,2:0,28,1:0,8,2:0,9,1:0,8,1:0,53,1:0,1,1:0,9,3:0,12,1:0,36,1:0,6,1:0,12,1:0,10,1:0,12,0:1,29,2:0,8	EG2=2.9e-80	E=7e-107
321	end_of_penDE_CDS_and_TDH1_term	7	567	+	636	d927312f-335d-46ef-a3fe-eed638266444_Basecall_2D_2d	1205	511	+	1789	17,0:1,9,1:0,34,0:1,18,1:0,7,0:1,11,1:0,4,1:0,29,1:0,35,0:1,2,0:1,20,2:0,33,1:0,20,2:0,12,1:0,7,3:0,10,3:0,2,1:0,5,1:0,39,0:1,27,1:0,35,2:0,3,1:0,16,1:0,2,0:1,4,1:0,9,36:0,4,1:0,7,2:0,21,1:0,9,0:2,40,1:0,5,0:1,5	EG2=1.6e-76	E=7.9e-88
89	Con2__pclA_after_term__penDE_after_ColE1	0	143	+	143	4edf5462-4acd-4a42-a1ce-4d2dd21383b8_Basecall_2D_2d	478	137	+	643	12,0:1,2,0:1,15,0:2,11,1:0,1,1:0,3,1:0,2,3:0,23,1:0,29,1:0,5,2:0,30	EG2=7.1e-10	E=2.3e-20
# batch 17
882	pcbC_CDS_and_PGK1_term	0	1236	+	1236	94bf11ff-8306-47d3-9ef4-2cfe795fbf9c_Basecall_2D_2d	899	1194	+	4015	14,1:0,21,0:2,7,1:0,8,0:7,14,1:0,4,2:0,28,0:1,9,2:0,22,1:0,11,2:0,14,2:0,18,0:1,33,2:0,1,1:0,25,0:1,10,1:0,6,0:1,33,0:1,6,0:1,5,1:0,6,2:0,21,1:0,12,1:0,3,0:1,1,0:1,33,1:0,7,1:0,1,1:0,13,0:3,48,0:1,14,2:0,17,1:0,3,1:0,15,0:1,6,1:0,16,0:1,2,0:1,42,1:0,17,0:1,19,1:0,79,2:0,2,2:0,19,3:0,2,1:0,7,2:0,3,2:0,6,1:0,8,1:0,23,6:0,3,1:0,2,1:0,17,1:0,28,0:1,62,1:0,7,1:0,7,0:1,78,2:0,4,1:0,27,0:1,12,3:0,31,1:0…	EG2=1.1e-237	E=2.1e-254
694	single_assembly_backbone_piece_AmpRTerm_AmpR_AmpRProm	9	1077	+	1086	94bf11ff-8306-47d3-9ef4-2cfe795fbf9c_Basecall_2D_2d	2270	1017	+	4015	13,1:0,18,3:0,21,1:0,6,2:0,60,1:0,2,0:1,2,1:0,14,1:0,2,1:0,18,3:0,22,0:1,2,0:3,34,2:0,18,2:0,17,1:0,2,1:0,58,1:0,23,2:0,3,0:1,1,0:1,5,3:0,6,0:1,5,1:0,19,0:1,20,2:0,3,0:3,20,4:0,24,0:1,8,0:1,8,1:0,14,1:0,16,1:0,2,1:0,3,1:0,13,1:0,67,0:1,6,2:0,4,1:0,5,1:0,1,1:0,1,1:0,4,2:0,5,1:0,17,0:1,49,6:0,11,1:0,1,1:0,9,3:0,16,0:2,8,0:4,6,1:0,7,1:0,26,1:0,11,1:0,56,3:0,2,1:0,10,1:0,12,2:0,41,2:0,5,2:0,13,0:1,6,…	EG2=1.1e-183	E=1e-194
506	pALD6_promoter	11	713	+	733	94bf11ff-8306-47d3-9ef4-2cfe795fbf9c_Basecall_2D_2d	211	691	+	4015	5,0:1,1,0:1,28,3:0,13,2:0,16,0:1,32,2:0,3,4:0,25,1:0,3,0:1,23,1:0,18,4:0,15,3:0,46,1:0,9,1:0,16,2:0,14,1:0,9,3:0,28,0:1,13,1:0,68,0:1,17,0:2,25,1:0,26,0:1,6,4:0,16,0:2,23,0:1,3,0:1,38,2:0,16,0:2,39,1:0,19,1:0,9,2:0,28,0:1,5,0:2,8,1:0,6,0:1,3	EG2=1.1e-129	E=2.8e-139
487	start_of_penDE_CDS	0	677	+	677	b43e8dbe-478e-4495-b34c-e53d540b1701_Basecall_2D_2d	666	673	+	1965	65,1:0,7,2:0,2,0:1,4,1:0,14,0:3,4,0:1,13,2:0,15,0:1,23,2:0,33,1:0,35,1:0,10,1:0,34,1:0,7,0:1,52,1:0,8,1:0,8,4:0,5,0:1,48,0:1,1,0:1,30,1:0,5,0:2,6,0:1,2,0:2,5,1:0,20,0:1,26,1:0,13,0:1,12,0:1,4,0:1,7,1:0,18,2:0,34,0:2,7,1:0,9,0:2,17,2:0,14,1:0,25,0:1,7	EG2=3.3e-124	E=5.3e-141
470	every_assembly_backbone_piece_ColE1	0	753	+	764	94bf11ff-8306-47d3-9ef4-2cfe795fbf9c_Basecall_2D_2d	3287	708	+	4015	11,1:0,5,1:0,3,1:0,18,1:0,2,1:0,15,2:0,19,1:0,32,0:1,4,0:3,10,1:0,6,0:1,9,0:1,4,1:0,5,1:0,2,1:0,3,1:0,4,3:0,9,2:0,17,0:1,10,2:0,32,0:1,12,1:0,29,1:0,43,3:0,26,0:1,1,0:1,5,1:0,1,1:0,1,1:0,18,2:0,11,1:0,56,3:0,22,1:0,14,1:0,38,4:0,1,4:0,1,1:0,6,0:1,13,1:0,10,0:1,40,2:0,10,1:0,17,1:0,6,3:0,3,2:0,15,0:1,9,1:0,17,1:0,8,1:0,34,1:0,2,0:1,5	EG2=2.5e-119	E=7.6e-129
432	pHHF2_promoter	8	690	+	707	b43e8dbe-478e-4495-b34c-e53d540b1701_Basecall_2D_2d	37	632	+	1965	7,2:0,31,1:0,32,2:0,16,2:0,14,1:0,3,0:1,4,3:0,15,2:0,27,2:0,12,1:0,28,1:0,2,1:0,10,0:1,15,0:2,36,1:0,11,0:1,5,1:0,5,2:0,5,1:0,11,1:0,17,0:3,6,0:1,9,1:0,16,3:0,7,0:2,7,1:0,10,2:0,22,2:0,20,1:0,15,1:0,1,1:0,18,1:0,14,6:0,5,1:0,1,1:0,3,2:0,7,2:0,9,1:0,4,1:0,4,1:0,1,3:0,5,1:0,40,6:0,17,4:0,10,2:0,17,1:0,11,1:0,12,0:1,23	EG2=2.1e-108	E=1.6e-122
392	end_of_penDE_CDS_and_TDH1_term	0	636	+	636	b43e8dbe-478e-4495-b34c-e53d540b1701_Basecall_2D_2d	1339	611	+	1965	17,0:1,3,0:4,64,3:0,8,1:0,3,1:0,10,0:1,14,1:0,23,2:0,28,1:0,9,1:0,8,0:1,4,0:2,26,0:4,7,2:0,4,1:0,9,2:0,19,3:0,22,1:0,2,1:0,4,0:1,13,0:1,9,2:0,2,1:0,3,1:0,12,0:1,2,0:1,11,1:0,10,1:0,3,1:0,15,0:1,4,1:0,36,1:0,6,4:0,29,3:0,7,1:0,30,1:0,30,1:0,6,1:0,17,2:0,41,1:0,23	EG2=6.4e-97	E=1.9e-109
113	ConS__pcbC_after_ColE1	0	143	+	143	94bf11ff-8306-47d3-9ef4-2cfe795fbf9c_Basecall_2D_2d	38	141	+	4015	11,2:0,10,1:0,7,0:2,52,1:0,59	EG2=9e-17	E=7.9e-26
92	Con1__pcbC_after_term__pclA_after_ColE1	5	138	+	143	94bf11ff-8306-47d3-9ef4-2cfe795fbf9c_Basecall_2D_2d	2112	127	+	4015	34,2:0,12,2:0,13,3:0,20,0:1,19,1:0,15,3:0,4,1:0,9	EG2=9.7e-11	E=8.9e-20
# batch 18
798	pcbC_CDS_and_PGK1_term	0	1236	+	1236	abac5574-b66e-4df1-8a07-d36d14330783_Basecall_2D_2d	869	1175	+	4014	14,1:0,14,1:0,3,1:0,1,1:0,4,0:2,19,0:1,4,0:1,18,0:1,18,0:1,2,1:0,16,0:2,19,0:1,18,0:1,22,1:0,11,1:0,16,2:0,3,0:2,18,5:0,9,1:0,4,2:0,1,2:0,4,0:1,8,4:0,18,3:0,36,1:0,8,1:0,7,3:0,68,1:0,10,2:0,14,1:0,10,0:1,44,1:0,29,0:1,20,0:1,22,1:0,4,1:0,7,1:0,5,2:0,6,2:0,4,1:0,11,3:0,22,2:0,41,1:0,2,1:0,21,0:1,8,0:1,5,0:1,38,1:0,6,1:0,11,1:0,2,1:0,19,0:1,8,4:0,6,1:0,17,2:0,5,0:1,5,1:0,13,1:0,26,4:0,7,0:4,17,0:1,…	EG2=1.5e-213	E=3.6e-227
686	pcbC_CDS_and_PGK1_term	8	1226	+	1236	3c498926-cabe-47d0-9ba2-fe7179bc89b4_Basecall_2D_2d	891	1190	+	4106	21,1:0,5,1:0,2,0:1,38,0:2,11,1:0,13,3:0,5,0:1,29,1:0,8,1:0,14,2:0,10,0:1,51,0:1,59,1:0,3,1:0,10,1:0,20,1:0,17,2:0,1,2:0,10,0:1,20,0:1,63,0:1,23,2:0,27,1:0,6,1:0,12,0:2,6,3:0,8,1:0,27,1:0,30,1:0,3,4:0,8,0:1,1,0:1,4,0:1,16,1:0,5,3:0,8,0:2,49,0:1,15,1:0,10,1:0,9,3:0,38,3:0,14,2:0,8,1:0,2,1:0,6,1:0,39,0:1,14,0:1,13,0:1,15,2:0,2,1:0,9,2:0,5,0:2,6,0:2,4,0:2,12,0:4,2,0:2,7,0:1,9,0:1,8,1:0,8,0:3,6,0:1,1,…	EG2=2.2e-181	E=4.7e-192
646	single_assembly_backbone_piece_AmpRTerm_AmpR_AmpRProm	40	1046	+	1086	abac5574-b66e-4df1-8a07-d36d14330783_Basecall_2D_2d	2254	992	+	4014	19,0:1,13,2:0,6,2:0,49,0:1,29,1:0,7,2:0,28,2:0,7,0:1,7,1:0,3,0:1,26,0:2,8,1:0,39,2:0,43,1:0,14,0:1,8,1:0,7,2:0,5,1:0,6,2:0,6,2:0,14,0:1,4,0:3,5,1:0,3,1:0,1,2:0,24,1:0,7,1:0,20,1:0,25,1:0,7,2:0,26,0:2,7,0:1,5,0:1,22,1:0,34,1:0,18,1:0,41,2:0,7,0:1,25,1:0,32,1:0,13,0:1,40,4:0,3,1:0,6,2:0,9,0:1,7,1:0,3,1:0,5,2:0,12,1:0,30,1:0,4,2:0,20,1:0,9,3:0,8,0:1,7,2:0,22,0:1,8,1:0,22,2:0,18,4:0,19,0:1,5,1:0,21,4…	EG2=6.9e-170	E=2.9e-180
603	single_assembly_backbone_piece_AmpRTerm_AmpR_AmpRProm	0	1086	+	1086	3c498926-cabe-47d0-9ba2-fe7179bc89b4_Basecall_2D_2d	2271	1058	+	4106	18,0:1,9,0:1,16,1:0,24,1:0,7,3:0,52,0:2,3,0:1,5,0:1,1,0:1,20,1:0,8,1:0,5,0:2,43,0:1,18,1:0,5,0:1,4,5:0,71,0:2,19,3:0,36,0:1,28,0:1,15,0:1,29,4:0,11,0:1,12,1:0,5,1:0,2,1:0,9,1:0,5,0:1,7,1:0,19,1:0,2,1:0,10,1:0,35,2:0,4,0:1,20,3:0,2,1:0,10,4:0,9,1:0,6,1:0,3,2:0,11,0:1,11,0:1,10,0:1,13,3:0,22,0:2,10,1:0,6,1:0,1,1:0,15,0:1,2,0:1,11,0:1,27,0:1,7,1:0,36,0:1,30,1:0,24,1:0,17,1:0,5,2:0,15,3:0,15,0:1,15,1…	EG2=1.6e-157	E=1.9e-167
473	pPGK1_promoter	9	707	+	731	3c498926-cabe-47d0-9ba2-fe7179bc89b4_Basecall_2D_2d	217	663	+	4106	4,1:0,13,1:0,2,1:0,37,1:0,49,1:0,5,1:0,9,1:0,15,1:0,3,0:1,24,0:1,7,0:1,15,0:1,16,2:0,6,1:0,7,1:0,8,0:3,23,1:0,7,0:3,5,1:0,21,1:0,1,5:0,23,2:0,1,2:0,20,1:0,14,1:0,5,0:1,4,4:0,32,1:0,31,1:0,17,1:0,5,2:0,7,1:0,3,1:0,10,1:0,1,5:0,17,1:0,10,1:0,17,1:0,18,2:0,44,1:0,1,1:0,24,1:0,8,1:0,7,1:0,12,0:1,2,1:0,18,1:0,9,1:0,14	EG2=3.4e-120	E=1.1e-129
470	every_assembly_backbone_piece_ColE1	0	755	+	764	3c498926-cabe-47d0-9ba2-fe7179bc89b4_Basecall_2D_2d	3329	737	+	4106	11,1:0,25,0:1,9,0:1,5,0:2,14,0:1,23,0:2,5,0:1,4,1:0,5,0:1,20,2:0,29,2:0,5,0:1,2,1:0,73,2:0,4,0:2,4,2:0,4,1:0,18,1:0,26,2:0,8,1:0,11,0:1,6,0:1,13,0:2,34,3:0,25,2:0,5,0:1,6,1:0,24,0:1,21,1:0,17,1:0,8,0:1,52,2:0,10,0:1,10,3:0,26,2:0,25,1:0,7,1:0,16,1:0,7,4:0,23,1:0,9,1:0,2,0:1,8,4:0,12,0:1,27,0:2,6,0:1,4,0:1,3	EG2=2.5e-119	E=8.2e-129
465	pALD6_promoter	11	713	+	733	abac5574-b66e-4df1-8a07-d36d14330783_Basecall_2D_2d	207	665	+	4014	27,1:0,19,3:0,12,1:0,4,0:2,28,3:0,9,0:1,18,5:0,10,2:0,2,2:0,38,3:0,3,0:1,45,1:0,6,1:0,5,1:0,8,2:0,5,1:0,10,2:0,4,1:0,11,1:0,3,4:0,9,2:0,36,1:0,33,2:0,10,0:2,37,2:0,16,1:0,15,2:0,3,1:0,21,1:0,52,0:1,2,1:0,3,3:0,19,2:0,16,0:1,16,0:1,8,0:2,15,1:0,13,3:0,3,1:0,50,1:0,7,1:0,3	EG2=6.8e-118	E=2.1e-127
415	every_assembly_backbone_piece_ColE1	16	739	+	764	abac5574-b66e-4df1-8a07-d36d14330783_Basecall_2D_2d	3260	710	+	4014	38,1:0,4,0:1,9,0:1,6,0:1,6,1:0,1,1:0,7,2:0,27,6:0,7,1:0,8,0:1,10,1:0,2,2:0,22,1:0,15,0:2,10,1:0,5,1:0,4,2:0,1,1:0,1,1:0,13,1:0,2,0:1,37,1:0,45,1:0,1,1:0,10,0:2,9,0:2,3,3:0,6,1:0,34,2:0,7,0:2,48,0:1,10,2:0,10,2:0,29,1:0,5,1:0,35,1:0,14,0:1,18,0:3,2,0:2,1,0:1,5,0:1,5,1:0,6,2:0,10,0:3,9,0:1,3,0:1,2,0:2,3,0:2,4,0:1,6,1:0,9,3:0,27,2:0,1,1:0,23,2:0,7,2:0,5,1:0,4,1:0,8,2:0,8,2:0,5,2:0,6	EG2=1.6e-103	E=6.2e-113
134	Con1__pcbC_after_term__pclA_after_ColE1	0	143	+	143	3c498926-cabe-47d0-9ba2-fe7179bc89b4_Basecall_2D_2d	2102	142	+	4106	59,1:0,83	EG2=8.4e-23	E=7.2e-32
118	ConS__pcbC_after_ColE1	0	143	+	143	3c498926-cabe-47d0-9ba2-fe7179bc89b4_Basecall_2D_2d	40	145	+	4106	10,0:1,15,0:1,14,2:0,41,1:0,3,0:1,1,0:1,2,0:1,14,0:1,10,1:0,29	EG2=3.3e-18	E=2.9e-27
94	ConS__pcbC_after_ColE1	5	138	+	143	abac5574-b66e-4df1-8a07-d36d14330783_Basecall_2D_2d	39	136	+	4014	9,1:0,16,1:0,9,1:0,12,0:1,29,0:1,5,1:0,9,1:0,15,0:1,6,0:1,12,1:0,10	EG2=2.6e-11	E=2.4e-20
84	Con1__pcbC_after_term__pclA_after_ColE1	0	143	+	143	abac5574-b66e-4df1-8a07-d36d14330783_Basecall_2D_2d	2059	130	+	4014	11,1:0,18,1:0,4,2:0,8,2:0,6,1:0,16,1:0,15,1:0,7,1:0,2,1:0,8,0:1,11,5:0,8,0:2,13	EG2=1.9e-08	E=1.8e-17
# batch 19
1409	pclA_CDS_and_ENO2_term	7	1967	+	1977	ae6ef009-ee7e-4ff3-8f0f-c45e1d3d3fce_Basecall_2D_2d	600	1889	+	2523	78,2:0,1,6:0,9,2:0,1,2:0,1,2:0,1,6:0,14,3:0,19,1:0,11,0:1,46,1:0,10,1:0,2,1:0,5,0:2,36,2:0,3,2:0,22,1:0,4,1:0,5,0:1,17,1:0,6,1:0,43,0:3,24,2:0,1,1:0,4,2:0,10,2:0,31,1:0,3,1:0,17,0:1,3,1:0,11,1:0,11,1:0,1,2:0,10,0:2,38,0:1,6,0:1,8,0:2,52,0:1,17,1:0,32,0:1,3,0:1,14,0:3,14,0:1,41,1:0,26,0:4,23,0:1,13,2:0,36,1:0,32,0:1,29,1:0,26,0:1,11,0:1,34,1:0,10,2:0,1,1:0,2,2:0,2,3:0,5,4:0,2,2:0,6,5:0,9,2:0,23,2:…	EG2=0	E=0
441	pGAL7_promoter	11	568	+	588	ae6ef009-ee7e-4ff3-8f0f-c45e1d3d3fce_Basecall_2D_2d	47	552	+	2523	11,0:1,17,2:0,20,1:0,2,1:0,3,1:0,87,1:0,11,1:0,44,1:0,12,0:1,44,0:1,15,1:0,53,1:0,9,1:0,5,1:0,5,1:0,57,0:1,11,0:1,7,0:1,38,2:0,10,1:0,17,1:0,18,4:0,10,2:0,19,0:2,7,1:0,12	EG2=5.4e-111	E=4.1e-122
1350	pclA_CDS_and_ENO2_term	8	1967	+	1977	46aa3462-f6d3-40fe-b179-bf128e6a0053_Basecall_2D_2d	834	1857	-	4635	20,0:2,8,1:0,30,1:0,17,2:0,16,0:1,4,1:0,3,3:0,52,3:0,10,0:1,21,1:0,18,4:0,10,2:0,12,1:0,42,2:0,4,2:0,11,7:0,3,1:0,25,0:1,13,1:0,3,2:0,18,0:1,40,2:0,49,1:0,31,3:0,41,0:1,8,1:0,5,3:0,32,1:0,60,1:0,16,3:0,17,0:1,29,0:1,31,2:0,3,1:0,12,0:1,18,2:0,66,1:0,39,2:0,2,3:0,1,1:0,1,3:0,25,2:0,1,3:0,29,1:0,39,0:3,7,1:0,16,0:1,48,0:1,9,1:0,23,0:2,22,0:1,7,0:1,6,6:0,6,1:0,28,0:1,16,2:0,21,0:1,49,2:0,14,1:0,8,0:…	EG2=0	E=0
715	single_assembly_backbone_piece_AmpRTerm_AmpR_AmpRProm	3	1083	+	1086	46aa3462-f6d3-40fe-b179-bf128e6a0053_Basecall_2D_2d	2866	1018	-	4635	10,1:0,19,1:0,9,1:0,51,2:0,34,0:1,2,0:1,9,1:0,26,1:0,14,3:0,32,1:0,5,0:1,3,1:0,5,0:1,2,0:1,25,1:0,12,3:0,12,2:0,97,3:0,13,0:1,6,3:0,4,1:0,3,0:2,22,1:0,3,2:0,6,0:1,6,2:0,14,4:0,1,1:0,4,1:0,9,1:0,6,1:0,4,3:0,3,1:0,9,2:0,2,1:0,102,1:0,32,2:0,27,2:0,18,1:0,58,0:1,3,4:0,31,1:0,8,1:0,31,0:1,23,2:0,4,1:0,7,1:0,23,1:0,13,1:0,10,0:1,20,1:0,4,1:0,20,1:0,5,4:0,7,3:0,7,2:0,21,1:0,14,1:0,36	EG2=1e-189	E=8.8e-200
505	pHHF2_promoter	9	685	+	707	46aa3462-f6d3-40fe-b179-bf128e6a0053_Basecall_2D_2d	187	639	-	4635	35,1:0,19,2:0,49,1:0,47,1:0,30,1:0,4,1:0,25,2:0,39,0:2,3,1:0,6,5:0,20,2:0,70,2:0,44,1:0,33,1:0,5,2:0,43,2:0,14,0:1,30,2:0,1,1:0,4,2:0,13,1:0,13,1:0,6,8:0,12,0:1,6,2:0,9,3:0,5,2:0,2,1:0,18,1:0,25,1:0,5	EG2=2.2e-129	E=9.1e-139
441	every_assembly_backbone_piece_ColE1	0	764	+	764	46aa3462-f6d3-40fe-b179-bf128e6a0053_Basecall_2D_2d	3884	714	-	4635	15,1:0,6,3:0,27,2:0,16,0:1,2,1:0,16,3:0,30,3:0,7,1:0,17,1:0,27,1:0,53,2:0,32,1:0,6,1:0,8,2:0,17,1:0,7,2:0,61,0:2,30,1:0,6,0:2,16,0:1,11,1:0,6,0:1,3,0:1,2,1:0,8,1:0,4,3:0,1,1:0,9,1:0,8,1:0,62,0:1,12,1:0,9,3:0,10,0:1,3,0:1,10,1:0,32,3:0,8,6:0,45,2:0,5,2:0,7,1:0,9,2:0,2,1:0,6,1:0,22,3:0,10	EG2=5.4e-111	E=2.7e-120
106	Con2__pclA_after_term__penDE_after_ColE1	0	136	+	143	46aa3462-f6d3-40fe-b179-bf128e6a0053_Basecall_2D_2d	2706	127	-	4635	9,0:1,23,5:0,17,2:0,18,1:0,16,2:0,43	EG2=9.2e-15	E=9.7e-24
83	Con1__pcbC_after_term__pclA_after_ColE1	0	118	+	143	46aa3462-f6d3-40fe-b179-bf128e6a0053_Basecall_2D_2d	28	115	-	4635	9,0:1,5,1:0,68,2:0,20,1:0,12	EG2=3.7e-08	E=4.1e-17
# batch 20
1335	pclA_CDS_and_ENO2_term	5	1972	+	1977	1e263d7f-49e5-4f6e-9428-2ccf3d66c12a_Basecall_2D_2d	739	1972	-	2734	37,2:0,10,0:2,11,0:1,9,0:3,9,0:2,34,0:1,1,0:1,4,1:0,12,0:3,8,1:0,3,0:1,19,0:1,3,0:1,15,1:0,48,1:0,3,0:2,29,0:1,43,1:0,10,0:1,22,0:3,4,1:0,40,1:0,8,1:0,11,2:0,39,0:2,37,0:2,24,0:1,9,0:2,10,1:0,3,1:0,5,1:0,20,1:0,10,1:0,6,0:1,17,2:0,27,1:0,11,1:0,12,2:0,5,0:3,9,2:0,9,2:0,35,0:1,43,1:0,2,0:1,2,0:1,47,2:0,22,0:1,15,0:1,8,0:2,9,0:1,16,4:0,6,0:1,61,0:1,15,2:0,45,0:4,7,1:0,14,2:0,15,1:0,28,2:0,6,1:0,24,…	EG2=0	E=0
1311	pclA_CDS_and_ENO2_term	15	1960	+	1977	4c879493-c2d3-4729-adbc-2851decc7546_Basecall_2D_2d	713	1934	-	2672	6,1:0,20,1:0,5,1:0,20,0:1,16,2:0,8,0:2,28,4:0,16,1:0,9,1:0,54,0:1,43,0:1,6,3:0,14,0:1,9,0:1,8,1:0,21,0:2,74,2:0,2,3:0,4,0:1,17,2:0,63,0:1,10,0:3,6,0:1,1,0:1,12,0:1,56,1:0,29,2:0,6,2:0,22,2:0,3,0:1,1,0:1,10,0:1,23,0:1,5,0:1,3,0:2,20,1:0,3,0:1,2,0:2,7,0:1,9,1:0,6,2:0,19,1:0,45,2:0,5,1:0,19,3:0,20,1:0,2,2:0,15,1:0,8,0:2,6,1:0,5,3:0,1,3:0,3,1:0,17,0:2,1,0:1,2,0:1,11,0:2,14,0:2,21,0:1,15,1:0,7,0:1,8,0…	EG2=0	E=0
500	pREV1_promoter	9	712	+	731	4c879493-c2d3-4729-adbc-2851decc7546_Basecall_2D_2d	35	677	-	2672	15,1:0,23,1:0,43,3:0,15,1:0,15,1:0,55,1:0,5,2:0,12,1:0,23,1:0,12,1:0,25,2:0,5,0:1,69,0:2,4,1:0,7,0:1,2,2:0,8,0:2,14,2:0,3,3:0,5,3:0,11,2:0,16,5:0,9,1:0,6,0:1,6,2:0,31,2:0,11,1:0,18,0:1,4,1:0,8,0:1,51,3:0,6,0:1,28,1:0,21,0:1,18,1:0,7,1:0,7,1:0,11,1:0,4,1:0,21,0:1,1,0:1,2,0:1,6	EG2=6e-128	E=7.2e-140
421	pRPL18B_promoter	11	704	+	731	1e263d7f-49e5-4f6e-9428-2ccf3d66c12a_Basecall_2D_2d	50	679	-	2734	18,2:0,40,1:0,8,0:1,1,0:1,4,1:0,36,2:0,3,1:0,4,2:0,4,1:0,6,1:0,14,2:0,18,2:0,10,0:4,18,3:0,11,0:3,13,0:1,1,0:1,2,0:1,12,2:0,24,0:1,13,4:0,19,0:1,3,1:0,4,0:1,16,3:0,18,1:0,1,2:0,2,1:0,18,0:2,21,1:0,6,0:1,16,0:1,4,0:1,9,2:0,19,1:0,2,1:0,17,0:1,16,0:1,11,3:0,7,2:0,11,2:0,21,0:3,13,0:1,20,2:0,19,1:0,29,1:0,10,2:0,28,4:0,9,0:2,12,0:1,9	EG2=3e-105	E=1.7e-115
# batch 21
518	start_of_penDE_CDS	2	675	+	677	704c2bff-5cb7-4f0e-9440-73e142bea831_Basecall_2D_2d	756	675	+	2084	12,2:0,9,0:1,19,0:1,34,1:0,7,0:4,3,1:0,13,1:0,13,1:0,13,0:1,9,1:0,17,1:0,15,0:1,35,1:0,11,0:1,4,1:0,28,1:0,81,1:0,10,2:0,49,1:0,11,1:0,9,1:0,40,1:0,4,0:1,21,1:0,18,0:1,10,0:1,52,0:2,2,0:1,23,2:0,19,1:0,14,0:3,24,0:2,3,0:2,21	EG2=4.1e-133	E=2.8e-150
493	end_of_penDE_CDS_and_TDH1_term	0	636	+	636	704c2bff-5cb7-4f0e-9440-73e142bea831_Basecall_2D_2d	1431	631	+	2084	8,1:0,48,1:0,24,1:0,15,0:1,31,0:1,49,1:0,6,0:1,17,0:1,24,0:2,11,1:0,2,1:0,12,3:0,38,1:0,18,2:0,37,1:0,8,2:0,8,0:1,24,1:0,25,0:2,14,2:0,4,0:1,14,0:1,4,0:2,10,1:0,88,0:2,21,2:0,7,1:0,20,0:2,27	EG2=6.2e-126	E=8e-142
473	pREV1_promoter	9	701	+	731	704c2bff-5cb7-4f0e-9440-73e142bea831_Basecall_2D_2d	41	703	+	2084	5,1:0,18,1:0,9,1:0,4,1:0,7,0:2,11,2:0,11,0:2,14,1:0,5,4:0,4,0:1,31,0:2,17,0:3,1,0:2,82,1:0,1,1:0,9,2:0,11,1:0,14,0:3,10,1:0,59,1:0,16,0:2,25,3:0,12,1:0,24,6:0,12,1:0,9,3:0,13,1:0,8,0:1,15,0:1,8,0:1,6,0:6,11,0:4,4,0:1,10,2:0,10,0:2,32,0:1,19,1:0,22,0:3,5,0:1,3,0:2,48,1:0,19,1:0,9	EG2=3.4e-120	E=4e-135
738	single_assembly_backbone_piece_AmpRTerm_AmpR_AmpRProm	13	1073	+	1086	0c1fa207-a899-47b0-af7a-8e5ce12df6c3_Basecall_2D_2d	2314	1036	-	4140	53,3:0,26,1:0,10,1:0,62,0:2,9,3:0,11,0:1,24,1:0,8,0:3,9,2:0,49,0:1,18,1:0,9,1:0,9,1:0,3,1:0,8,0:1,7,1:0,15,2:0,19,0:1,3,0:1,62,1:0,15,1:0,3,1:0,20,0:2,20,2:0,22,0:2,10,1:0,29,1:0,23,3:0,13,0:1,12,0:2,7,1:0,39,1:0,27,1:0,10,1:0,30,1:0,2,3:0,6,0:2,4,1:0,16,2:0,1,2:0,4,1:0,18,1:0,23,0:1,13,4:0,13,2:0,1,2:0,17,1:0,12,1:0,10,1:0,2,1:0,8,1:0,43,2:0,12,2:0,31,0:1,1,0:1,1,0:1,6,2:0,36,0:1,4,0:1,11,1:0,7,…	EG2=2.6e-196	E=8.8e-208
627	pcbC_CDS_and_PGK1_term	0	1236	+	1236	0c1fa207-a899-47b0-af7a-8e5ce12df6c3_Basecall_2D_2d	913	1218	-	4140	12,0:1,21,1:0,2,0:3,7,1:0,4,0:2,17,0:1,88,1:0,3,0:2,18,1:0,10,1:0,10,1:0,4,0:2,17,0:1,19,0:1,16,1:0,13,2:0,7,0:2,8,5:0,3,1:0,4,1:0,8,0:1,5,1:0,5,4:0,33,0:1,6,1:0,1,2:0,4,1:0,47,0:1,13,0:1,19,0:3,6,6:0,28,0:3,17,1:0,58,1:0,5,0:1,29,3:0,23,0:1,5,0:1,7,0:1,20,0:1,6,0:1,17,0:3,14,2:0,1,3:0,5,0:2,17,3:0,32,0:1,10,1:0,7,1:0,4,1:0,36,1:0,1,1:0,19,0:1,54,1:0,3,0:2,3,0:3,11,1:0,3,1:0,25,0:3,12,0:1,16,1:0,…	EG2=2e-164	E=1.8e-174
517	pALD6_promoter	11	706	+	733	0c1fa207-a899-47b0-af7a-8e5ce12df6c3_Basecall_2D_2d	214	695	-	4140	55,0:3,36,1:0,13,2:0,1,1:0,48,0:1,40,1:0,3,1:0,13,1:0,51,1:0,3,1:0,39,0:1,19,1:0,3,0:2,22,1:0,10,1:0,12,0:2,11,1:0,23,2:0,26,1:0,5,1:0,35,0:1,25,0:2,3,1:0,18,1:0,12,0:2,17,1:0,14,3:0,45,1:0,6,2:0,8,0:1,8,1:0,20,0:1,14,1:0,5,0:1,15	EG2=7.9e-133	E=2.1e-142
513	every_assembly_backbone_piece_ColE1	0	760	+	764	0c1fa207-a899-47b0-af7a-8e5ce12df6c3_Basecall_2D_2d	3350	742	-	4140	11,1:0,17,1:0,14,0:3,9,0:1,9,0:3,9,0:3,19,2:0,18,0:2,6,1:0,7,1:0,2,1:0,5,1:0,6,4:0,4,0:1,20,1:0,9,1:0,41,0:1,103,1:0,41,0:2,20,0:1,1,0:1,11,1:0,14,1:0,11,1:0,2,3:0,11,1:0,17,0:2,11,4:0,19,0:1,12,1:0,11,1:0,12,0:1,10,2:0,21,1:0,16,1:0,12,1:0,11,2:0,7,1:0,4,0:2,9,4:0,12,0:1,12,0:1,2,3:0,5,2:0,14,2:0,16,0:3,10,3:0,5,0:1,22,0:2,20	EG2=1.1e-131	E=3e-141
70	ConS__pcbC_after_ColE1	0	139	+	143	0c1fa207-a899-47b0-af7a-8e5ce12df6c3_Basecall_2D_2d	22	155	-	4140	8,0:1,3,0:2,5,0:1,15,0:1,2,0:1,3,1:0,6,0:2,4,0:1,8,0:3,28,0:1,6,1:0,24,0:1,3,0:2,9,0:1,8,0:1,5	EG2=0.0002	E=2e-13
64	Con1__pcbC_after_term__pclA_after_ColE1	0	142	+	143	0c1fa207-a899-47b0-af7a-8e5ce12df6c3_Basecall_2D_2d	2145	130	-	4140	22,0:1,12,3:0,11,7:0,3,0:1,9,3:0,4,0:1,15,2:0,51	EG2=0.011	E=1.1e-11
# batch 22
1248	pclA_CDS_and_ENO2_term	7	1958	+	1977	0411c130-52ae-4be5-8506-984368091aa5_Basecall_2D_2d	2508	1894	-	5836	22,0:2,10,2:0,27,2:0,12,3:0,14,0:1,8,1:0,27,2:0,21,0:1,31,1:0,10,1:0,1,1:0,7,0:2,23,2:0,22,2:0,20,1:0,33,1:0,18,4:0,9,1:0,12,1:0,12,2:0,10,0:1,8,1:0,16,1:0,6,2:0,10,0:1,65,0:1,5,1:0,7,1:0,33,1:0,2,1:0,4,0:2,10,1:0,5,1:0,20,0:1,21,0:1,43,0:3,24,1:0,22,1:0,5,1:0,5,0:1,4,0:3,1,0:2,5,1:0,1,1:0,1,1:0,20,1:0,10,0:2,21,0:1,32,1:0,14,1:0,34,1:0,22,0:2,4,0:2,1,0:1,6,1:0,3,1:0,10,1:0,4,3:0,2,1:0,10,0:1,15,…	EG2=0	E=0
765	pcbC_CDS_and_PGK1_term	19	1217	+	1236	0411c130-52ae-4be5-8506-984368091aa5_Basecall_2D_2d	760	1180	-	5836	3,0:1,7,0:1,14,0:2,7,1:0,30,1:0,17,0:1,2,0:1,9,0:1,6,1:0,12,0:1,8,0:1,20,0:1,5,2:0,13,1:0,28,1:0,5,2:0,1,2:0,3,1:0,5,0:1,12,0:1,10,0:2,11,0:1,3,0:1,30,2:0,6,1:0,12,4:0,26,1:0,15,4:0,16,0:2,8,3:0,62,3:0,15,0:1,14,3:0,27,1:0,9,0:1,15,2:0,27,0:1,29,0:1,2,0:3,3,1:0,3,1:0,3,2:0,11,1:0,7,1:0,57,0:1,15,1:0,10,1:0,7,3:0,19,1:0,9,0:1,10,0:1,11,2:0,5,0:1,5,0:4,13,0:1,18,2:0,26,1:0,44,0:3,32,1:0,67,2:0,5,0:…	EG2=4.5e-204	E=1.4e-213
671	single_assembly_backbone_piece_AmpRTerm_AmpR_AmpRProm	2	1084	+	1086	cd723af4-3ea0-4100-86d8-e58d0bab470c_Basecall_2D_2d	194	1007	-	2090	9,1:0,24,1:0,6,1:0,28,2:0,27,0:2,1,0:1,5,1:0,2,0:1,6,1:0,4,1:0,2,1:0,3,1:0,2,1:0,11,2:0,6,1:0,28,1:0,20,3:0,52,0:1,21,2:0,10,2:0,3,2:0,3,6:0,2,2:0,17,1:0,1,2:0,2,2:0,2,1:0,11,0:2,9,0:2,11,1:0,18,1:0,2,1:0,87,1:0,13,2:0,12,2:0,10,1:0,36,2:0,64,1:0,4,1:0,2,1:0,4,2:0,56,2:0,34,0:1,4,0:2,2,0:1,17,0:2,7,4:0,1,2:0,10,3:0,10,0:1,4,4:0,39,3:0,1,3:0,28,2:0,17,1:0,22,3:0,9,4:0,58,2:0,6,2:0,20,2:0,11,0:1,15…	EG2=4.5e-177	E=9.7e-204
470	pPGK1_promoter	10	712	+	731	0411c130-52ae-4be5-8506-984368091aa5_Basecall_2D_2d	4441	688	-	5836	15,1:0,4,1:0,23,1:0,33,1:0,29,1:0,3,4:0,11,1:0,7,1:0,6,2:0,15,1:0,1,2:0,18,1:0,7,0:1,25,1:0,16,1:0,28,0:3,7,1:0,10,0:1,18,0:1,42,1:0,54,0:1,14,0:1,3,0:1,16,2:0,15,1:0,12,0:1,4,1:0,37,1:0,6,1:0,29,0:1,14,2:0,25,1:0,10,1:0,3,0:1,48,1:0,16,1:0,21,1:0,6,2:0,25	EG2=2.5e-119	E=1.9e-128
445	start_of_penDE_CDS	0	677	+	677	0411c130-52ae-4be5-8506-984368091aa5_Basecall_2D_2d	5126	687	-	5836	49,2:0,20,3:0,5,2:0,8,1:0,10,0:3,14,0:7,6,0:2,2,0:7,10,0:1,8,2:0,7,1:0,6,1:0,9,0:3,14,1:0,34,1:0,7,1:0,19,0:2,4,0:1,6,0:1,11,1:0,13,0:3,4,0:1,1,0:2,62,0:1,2,0:1,5,1:0,20,1:0,46,1:0,11,0:1,15,0:1,23,2:0,3,1:0,6,3:0,17,1:0,6,1:0,40,1:0,32,0:1,13,1:0,5,0:1,75	EG2=3.8e-112	E=3.1e-121
445	every_assembly_backbone_piece_ColE1	0	764	+	764	cd723af4-3ea0-4100-86d8-e58d0bab470c_Basecall_2D_2d	1201	758	-	2090	29,1:0,3,1:0,19,0:1,7,1:0,17,0:1,18,1:0,27,3:0,12,1:0,4,1:0,14,1:0,4,1:0,9,1:0,19,1:0,21,0:2,35,4:0,1,2:0,1,1:0,4,1:0,1,1:0,38,1:0,24,0:2,6,1:0,6,4:0,7,0:3,15,0:1,28,2:0,9,2:0,31,2:0,10,0:3,10,3:0,8,0:1,14,0:2,8,2:0,31,0:1,9,3:0,7,1:0,9,0:1,4,1:0,11,0:2,2,0:2,12,0:3,1,0:1,2,0:1,2,0:1,3,0:1,7,0:2,13,0:1,6,0:1,3,0:2,2,0:1,2,0:5,15,1:0,17,1:0,47,1:0,9,1:0,7,0:1,18,0:1,6,1:0,11	EG2=3.8e-112	E=8.2e-126
350	pGAL7_promoter	11	561	+	588	0411c130-52ae-4be5-8506-984368091aa5_Basecall_2D_2d	1971	532	-	5836	31,1:0,20,0:2,5,1:0,5,1:0,11,1:0,15,0:1,9,1:0,4,1:0,3,3:0,2,1:0,29,2:0,5,1:0,22,1:0,8,0:2,9,1:0,32,1:0,13,1:0,2,1:0,7,0:1,18,2:0,13,0:2,4,0:4,47,1:0,3,1:0,5,1:0,5,2:0,4,1:0,3,1:0,4,4:0,9,0:3,3,1:0,13,0:1,5,1:0,7,1:0,14,1:0,17,0:2,5,3:0,14,0:1,3,1:0,20,0:1,5,0:1,11,3:0,23,6:0,10,2:0,14	EG2=7.4e-85	E=7.2e-94
322	pCCW12_promoter	39	676	+	731	0411c130-52ae-4be5-8506-984368091aa5_Basecall_2D_2d	76	670	-	5836	14,2:0,3,1:0,13,0:1,14,0:1,20,0:1,14,0:1,16,3:0,12,0:1,17,0:3,9,1:0,17,0:1,2,0:1,15,1:0,8,1:0,15,0:1,18,0:2,6,0:1,12,2:0,2,2:0,7,0:1,12,1:0,4,1:0,2,0:1,27,5:0,21,0:2,12,1:0,7,0:1,2,0:3,28,1:0,4,1:0,4,0:2,21,0:1,2,0:1,15,1:0,4,1:0,7,1:0,4,1:0,5,1:0,16,1:0,2,1:0,15,0:4,6,1:0,4,0:2,3,2:0,20,2:0,9,0:1,6,0:1,14,2:0,13,1:0,14,0:1,1,0:1,5,2:0,62,1:0,6,1:0,23	EG2=8.2e-77	E=8.3e-86
98	ConE__penDE_after_term	2	139	+	143	cd723af4-3ea0-4100-86d8-e58d0bab470c_Basecall_2D_2d	32	130	-	2090	6,0:2,18,2:0,27,3:0,7,1:0,7,2:0,7,1:0,37,2:0,19	EG2=1.8e-12	E=7.3e-22
# batch 23
728	single_assembly_backbone_piece_AmpRTerm_AmpR_AmpRProm	0	1086	+	1086	da48a9b7-b2e8-408c-a87d-803e26caa2fe_Basecall_2D_2d	208	1078	+	2213	22,0:2,21,1:0,26,4:0,22,0:1,37,0:1,6,3:0,53,0:1,3,0:1,26,0:1,25,2:0,14,0:1,7,2:0,1,2:0,1,2:0,9,3:0,52,1:0,11,0:2,5,2:0,2,1:0,41,0:2,20,1:0,48,0:2,21,2:0,4,1:0,14,0:1,1,0:1,1,0:2,13,0:2,4,2:0,3,0:1,2,0:1,8,0:2,6,0:3,47,0:1,2,1:0,4,0:2,9,0:1,1,0:1,14,0:1,7,2:0,20,0:1,2,0:1,12,0:2,3,0:2,3,0:1,7,1:0,5,1:0,22,1:0,13,2:0,11,1:0,11,1:0,1,2:0,37,1:0,11,0:1,24,2:0,5,0:2,25,0:1,20,1:0,13,1:0,9,2:0,10,0:2,6…	EG2=1.9e-193	E=1.9e-222
452	every_assembly_backbone_piece_ColE1	0	764	+	764	da48a9b7-b2e8-408c-a87d-803e26caa2fe_Basecall_2D_2d	1286	733	+	2213	15,1:0,13,0:1,1,0:2,6,0:1,2,2:0,8,0:3,13,1:0,7,0:1,7,2:0,1,1:0,14,0:1,11,0:1,17,3:0,10,1:0,11,0:4,9,0:1,22,1:0,14,0:1,9,4:0,7,1:0,15,3:0,68,1:0,22,0:1,32,0:1,1,0:1,30,0:1,11,0:1,3,0:1,9,2:0,20,2:0,1,1:0,4,0:3,14,3:0,1,2:0,9,6:0,4,3:0,12,2:0,8,0:2,2,1:0,40,5:0,11,1:0,17,0:1,1,0:1,33,1:0,11,1:0,17,1:0,7,4:0,2,1:0,24,1:0,28,1:0,33,0:1,6,3:0,3,0:1,6	EG2=3.7e-114	E=3.3e-127
119	Con2__pclA_after_term__penDE_after_ColE1	3	139	+	143	da48a9b7-b2e8-408c-a87d-803e26caa2fe_Basecall_2D_2d	2048	136	+	2213	71,2:0,33,1:0,32	EG2=1.7e-18	E=6.7e-28
88	ConE__penDE_after_term	0	141	+	143	da48a9b7-b2e8-408c-a87d-803e26caa2fe_Basecall_2D_2d	28	146	+	2213	26,2:0,3,0:3,6,0:1,11,0:2,7,0:2,4,1:0,19,0:2,4,1:0,4,0:1,30,2:0,21	EG2=1.4e-09	E=6.1e-19
# batch 24
1270	pclA_CDS_and_ENO2_term	29	1946	+	1977	6bd5966a-5e59-4ca2-80ef-9c00d7280beb_Basecall_2D_2d	2690	1971	+	6081	33,0:1,2,0:3,5,0:1,22,1:0,13,3:0,30,1:0,10,0:1,35,1:0,10,0:1,23,0:1,25,1:0,10,0:1,10,0:1,28,0:1,7,3:0,23,1:0,22,0:1,2,0:1,6,0:2,17,0:1,30,0:1,12,4:0,46,1:0,3,1:0,2,0:1,3,0:1,28,3:0,5,1:0,5,0:2,34,0:1,19,0:3,10,0:1,33,0:1,14,2:0,8,1:0,2,1:0,25,2:0,8,2:0,4,0:3,12,0:3,11,0:1,4,1:0,15,0:2,66,0:2,11,0:2,13,3:0,26,0:1,10,2:0,11,0:1,4,0:2,27,0:1,7,0:1,7,0:2,21,0:2,12,1:0,17,1:0,17,0:1,1,0:1,6,0:4,15,0:2…	EG2=0	E=0
779	pcbC_CDS_and_PGK1_term	0	1236	+	1236	6bd5966a-5e59-4ca2-80ef-9c00d7280beb_Basecall_2D_2d	752	1197	+	6081	14,1:0,20,0:1,22,1:0,3,1:0,1,1:0,17,2:0,13,0:1,14,2:0,14,1:0,8,0:1,7,1:0,19,2:0,14,0:1,11,1:0,23,0:1,3,1:0,4,1:0,7,0:1,9,1:0,8,0:2,8,0:2,1,0:1,3,0:1,26,1:0,8,0:1,3,1:0,42,3:0,18,0:3,57,0:2,13,1:0,24,2:0,7,0:1,3,0:2,28,1:0,17,1:0,6,1:0,21,2:0,7,0:1,21,3:0,5,0:1,3,3:0,19,1:0,10,1:0,23,1:0,2,1:0,127,2:0,13,3:0,16,1:0,11,1:0,7,0:2,43,2:0,3,0:2,19,1:0,18,0:2,1,0:1,3,1:0,6,0:1,16,1:0,6,1:0,4,2:0,18,0:2…	EG2=4.3e-208	E=1.5e-217
522	pCCW12_promoter	7	702	+	731	6bd5966a-5e59-4ca2-80ef-9c00d7280beb_Basecall_2D_2d	1979	678	+	6081	20,2:0,19,1:0,10,0:1,8,1:0,3,1:0,6,0:2,9,1:0,24,0:1,30,2:0,15,3:0,27,2:0,36,1:0,18,1:0,2,1:0,15,1:0,3,0:1,3,1:0,52,4:0,1,3:0,38,0:1,23,3:0,6,1:0,11,0:1,23,1:0,6,1:0,72,0:1,10,0:1,70,1:0,15,1:0,31,1:0,20,1:0,19,0:1,18,0:1,4	EG2=2.9e-134	E=2.2e-143
522	pPSP2_promoter	9	713	+	731	6bd5966a-5e59-4ca2-80ef-9c00d7280beb_Basecall_2D_2d	4692	684	+	6081	21,0:3,12,2:0,5,4:0,8,1:0,4,0:1,4,0:2,20,1:0,13,2:0,6,3:0,9,4:0,10,0:1,23,4:0,14,2:0,14,0:1,60,1:0,5,2:0,26,1:0,5,0:1,23,1:0,17,0:1,14,1:0,13,3:0,24,2:0,12,1:0,6,2:0,23,0:1,17,1:0,24,1:0,18,2:0,22,0:1,8,1:0,22,1:0,13,0:2,155	EG2=2.9e-134	E=2.2e-143
462	start_of_penDE_CDS	0	655	+	677	6bd5966a-5e59-4ca2-80ef-9c00d7280beb_Basecall_2D_2d	5373	659	+	6081	36,1:0,6,2:0,42,1:0,1,1:0,4,0:1,1,0:1,10,0:2,13,1:0,18,0:3,16,2:0,8,2:0,5,1:0,31,0:1,21,1:0,8,0:3,11,1:0,8,1:0,20,1:0,66,0:1,7,1:0,18,1:0,23,0:1,11,0:1,6,0:1,55,0:1,10,0:1,25,1:0,4,1:0,14,2:0,4,1:0,5,0:1,5,0:1,24,2:0,21,0:1,6,0:2,8,0:1,6,0:2,10,0:1,4,0:1,10,1:0,13,0:1,10,0:1,6	EG2=5e-117	E=4.2e-126
440	pCCW12_promoter	8	714	+	731	6bd5966a-5e59-4ca2-80ef-9c00d7280beb_Basecall_2D_2d	61	694	+	6081	12,0:1,17,1:0,7,1:0,2,1:0,26,0:1,3,0:1,5,0:1,4,1:0,8,0:1,17,0:3,32,0:1,15,0:1,13,0:1,8,1:0,17,1:0,53,1:0,29,1:0,26,10:0,29,1:0,13,0:1,2,0:1,17,1:0,7,3:0,7,0:1,27,3:0,32,0:1,17,0:1,48,2:0,21,1:0,15,4:0,8,0:1,5,0:3,11,1:0,3,1:0,2,1:0,3,0:2,8,2:0,25,2:0,13,1:0,24,1:0,41	EG2=1e-110	E=9.2e-120
# batch 25
858	pcbC_CDS_and_PGK1_term	0	1236	+	1236	5e7b8a5c-975d-4e0f-9ef1-6516847042d9_Basecall_2D_2d	883	1224	+	4120	29,1:0,10,1:0,2,1:0,6,0:1,7,0:1,1,0:2,8,1:0,7,0:1,5,1:0,38,2:0,93,1:0,24,1:0,10,1:0,2,1:0,4,0:1,31,1:0,53,0:1,2,0:1,3,0:1,3,3:0,40,0:1,46,1:0,3,2:0,46,1:0,11,1:0,8,3:0,10,1:0,49,0:1,4,0:2,5,1:0,3,1:0,7,2:0,2,1:0,13,0:1,5,0:2,3,0:1,4,1:0,50,1:0,50,1:0,46,1:0,18,1:0,35,1:0,10,1:0,47,1:0,29,1:0,25,0:1,20,0:3,13,1:0,2,1:0,4,0:3,11,0:2,3,1:0,12,0:2,17,0:2,1,0:2,1,0:1,2,1:0,6,0:1,19,0:1,3,0:1,11,1:0,18…	EG2=8.7e-231	E=8.4e-246
812	single_assembly_backbone_piece_AmpRTerm_AmpR_AmpRProm	0	1086	+	1086	5e7b8a5c-975d-4e0f-9ef1-6516847042d9_Basecall_2D_2d	2289	1064	+	4120	14,0:1,6,0:1,13,1:0,80,0:2,9,0:2,10,0:1,82,1:0,3,1:0,10,1:0,18,2:0,8,1:0,24,1:0,29,2:0,28,2:0,8,0:1,51,1:0,33,0:2,14,0:3,36,0:1,4,0:1,12,0:1,23,0:1,5,1:0,28,2:0,1,1:0,43,2:0,29,3:0,23,1:0,18,0:2,38,1:0,13,1:0,3,1:0,6,2:0,1,1:0,2,1:0,12,0:3,19,1:0,22,1:0,3,0:3,4,0:1,25,1:0,17,0:1,24,3:0,2,0:1,17,2:0,4,2:0,32,1:0,16,2:0,4,1:0,14,1:0,49,1:0,20,1:0,11,2:0,3,1:0,13	EG2=1.4e-217	E=5e-231
766	pcbC_CDS_and_PGK1_term	1	1235	+	1236	811b63b3-d08a-47f4-a2fe-5d1546cc6c6f_Basecall_2D_2d	723	1156	+	3831	13,1:0,14,1:0,12,3:0,21,1:0,8,0:1,52,1:0,31,1:0,2,1:0,12,1:0,9,1:0,17,2:0,8,6:0,28,0:1,73,1:0,9,1:0,29,0:3,22,1:0,15,1:0,6,3:0,6,2:0,19,1:0,1,1:0,57,1:0,5,2:0,38,1:0,5,0:1,31,1:0,5,1:0,10,1:0,25,0:1,49,0:1,13,0:1,8,7:0,2,4:0,4,3:0,2,1:0,4,5:0,13,2:0,24,0:1,10,1:0,26,1:0,21,5:0,8,1:0,28,1:0,13,1:0,6,0:1,17,0:1,8,1:0,13,0:2,30,1:0,20,1:0,3,1:0,13,0:3,2,1:0,5,1:0,24,1:0,4,1:0,2,1:0,2,1:0,3,1:0,10,0:…	EG2=2.3e-204	E=5.1e-218
619	single_assembly_backbone_piece_AmpRTerm_AmpR_AmpRProm	0	1086	+	1086	811b63b3-d08a-47f4-a2fe-5d1546cc6c6f_Basecall_2D_2d	2063	1063	+	3831	36,1:0,6,1:0,16,0:1,20,1:0,14,1:0,42,1:0,18,1:0,17,0:1,2,1:0,5,1:0,11,0:1,5,0:2,1,0:1,15,1:0,14,1:0,60,2:0,63,0:2,3,3:0,12,1:0,27,2:0,2,4:0,9,0:3,49,0:1,3,0:1,27,1:0,22,2:0,2,1:0,7,1:0,18,5:0,68,0:1,3,1:0,12,0:1,7,0:1,5,1:0,19,1:0,2,0:1,2,0:1,13,0:2,4,1:0,9,0:1,6,0:2,15,1:0,11,1:0,25,3:0,3,1:0,3,3:0,7,0:2,4,0:5,4,0:1,2,0:1,7,1:0,6,0:1,15,2:0,1,1:0,5,1:0,1,1:0,2,6:0,1,1:0,8,1:0,3,1:0,8,0:2,2,0:2,1…	EG2=3.9e-162	E=1.5e-172
505	pPGK1_promoter	10	712	+	731	5e7b8a5c-975d-4e0f-9ef1-6516847042d9_Basecall_2D_2d	218	668	+	4120	48,0:2,55,1:0,6,1:0,63,0:1,4,1:0,9,1:0,16,1:0,4,2:0,8,0:1,11,3:0,1,1:0,2,1:0,2,1:0,1,1:0,2,2:0,5,1:0,6,5:0,2,4:0,1,2:0,26,3:0,5,0:1,2,0:1,7,1:0,8,1:0,7,0:1,20,1:0,10,1:0,1,1:0,10,0:1,35,1:0,2,0:1,41,1:0,13,0:1,19,1:0,6,1:0,3,1:0,16,1:0,25,1:0,4,4:0,77,1:0,8,1:0,29,1:0,11,1:0,15,1:0,5,2:0,7	EG2=2.2e-129	E=6.1e-139
483	every_assembly_backbone_piece_ColE1	0	732	+	764	811b63b3-d08a-47f4-a2fe-5d1546cc6c6f_Basecall_2D_2d	3126	705	+	3831	11,1:0,29,3:0,3,1:0,4,1:0,6,2:0,1,1:0,1,1:0,26,1:0,11,0:1,19,3:0,7,0:2,9,0:2,6,2:0,7,1:0,1,1:0,19,1:0,6,1:0,16,1:0,1,1:0,12,0:1,14,0:1,26,1:0,55,1:0,46,0:1,5,0:1,32,1:0,25,0:1,7,0:2,37,0:1,4,2:0,5,3:0,18,1:0,40,2:0,21,1:0,9,1:0,25,0:1,8,2:0,1,1:0,4,3:0,16,1:0,9,1:0,15,1:0,17,1:0,10,0:4,6,0:2,23,1:0,1,1:0,11	EG2=4.6e-123	E=1.1e-132
483	every_assembly_backbone_piece_ColE1	0	742	+	764	5e7b8a5c-975d-4e0f-9ef1-6516847042d9_Basecall_2D_2d	3353	728	+	4120	11,1:0,17,1:0,22,1:0,7,1:0,8,0:1,15,1:0,12,2:0,12,1:0,10,3:0,4,1:0,9,2:0,15,0:1,24,1:0,4,1:0,10,0:1,36,0:1,12,0:1,52,0:1,1,0:2,2,0:1,26,1:0,4,0:4,14,0:1,23,0:1,35,1:0,11,0:2,63,2:0,20,1:0,33,1:0,10,0:2,16,1:0,2,3:0,10,2:0,24,2:0,10,2:0,5,0:2,8,3:0,22,1:0,5,1:0,12,0:1,2,0:1,14,0:1,17,1:0,4,0:1,8,0:1,5,1:0,6,1:0,10	EG2=4.6e-123	E=1.4e-132
351	pGAL1_promoter	9	541	+	564	811b63b3-d08a-47f4-a2fe-5d1546cc6c6f_Basecall_2D_2d	201	518	+	3831	7,1:0,7,2:0,2,1:0,5,3:0,17,1:0,9,0:1,2,0:1,11,1:0,73,0:1,4,2:0,42,2:0,16,0:1,16,1:0,1,1:0,11,0:1,6,0:3,3,1:0,10,1:0,7,0:3,16,0:2,57,1:0,5,1:0,25,1:0,17,2:0,10,1:0,28,1:0,12,1:0,3,0:1,10,1:0,11,2:0,2,1:0,4,1:0,6,3:0,9,2:0,21,1:0,5,1:0,14	EG2=3.8e-85	E=1.7e-94
105	ConS__pcbC_after_ColE1	2	136	+	143	5e7b8a5c-975d-4e0f-9ef1-6516847042d9_Basecall_2D_2d	35	138	+	4120	16,0:2,16,0:1,1,0:3,13,1:0,2,1:0,13,2:0,33,1:0,3,0:1,34	EG2=1.8e-14	E=1.6e-23
101	Con1__pcbC_after_term__pclA_after_ColE1	5	138	+	143	5e7b8a5c-975d-4e0f-9ef1-6516847042d9_Basecall_2D_2d	2121	143	+	4120	8,1:0,69,0:1,4,0:2,21,0:1,14,1:0,6,0:1,5,0:1,1,0:1,8	EG2=2.5e-13	E=2.3e-22
91	ConS__pcbC_after_ColE1	0	143	+	143	811b63b3-d08a-47f4-a2fe-5d1546cc6c6f_Basecall_2D_2d	32	142	+	3831	29,0:1,18,1:0,18,1:0,1,2:0,8,0:1,11,1:0,22,0:1,2,0:1,29	EG2=1.9e-10	E=1.6e-19
84	Con1__pcbC_after_term__pclA_after_ColE1	0	143	+	143	811b63b3-d08a-47f4-a2fe-5d1546cc6c6f_Basecall_2D_2d	1893	142	+	3831	25,2:0,8,2:0,5,1:0,10,2:0,19,0:1,17,1:0,12,0:1,25,0:2,2,0:1,1,0:2,11	EG2=1.9e-08	E=1.7e-17
# batch 26
792	pcbC_CDS_and_PGK1_term	1	1208	+	1236	b439b968-371f-4ec8-9ce5-382cedff2921_Basecall_2D_2d	709	1138	+	1886	21,1:0,2,3:0,5,1:0,4,2:0,15,1:0,10,1:0,4,1:0,4,1:0,56,1:0,11,2:0,30,1:0,28,2:0,5,1:0,4,1:0,9,5:0,18,2:0,4,0:2,17,0:1,18,1:0,3,2:0,10,0:1,15,1:0,22,2:0,36,2:0,30,0:1,12,0:2,56,1:0,17,1:0,16,1:0,1,1:0,4,0:1,9,1:0,35,0:1,12,7:0,7,1:0,23,4:0,4,0:1,6,1:0,30,2:0,44,1:0,1,2:0,80,2:0,19,3:0,17,0:2,6,2:0,14,2:0,3,0:3,8,4:0,14,0:1,19,1:0,11,0:1,1,0:1,3,0:1,4,1:0,22,1:0,21,3:0,7,1:0,9,1:0,5,1:0,32,1:0,6,1:0…	EG2=7.9e-212	E=1.4e-250
481	pRPL18B_promoter	9	700	+	731	b439b968-371f-4ec8-9ce5-382cedff2921_Basecall_2D_2d	46	660	+	1886	24,5:0,9,2:0,13,0:1,9,1:0,12,1:0,13,1:0,6,0:1,5,2:0,22,1:0,3,2:0,19,3:0,21,1:0,30,0:1,3,0:1,66,1:0,6,1:0,11,1:0,23,0:1,7,0:3,23,8:0,10,1:0,11,1:0,10,1:0,7,1:0,12,1:0,1,1:0,2,4:0,20,0:4,18,1:0,4,0:1,41,3:0,30,1:0,12,0:4,15,1:0,11,3:0,4,3:0,54,2:0,3,1:0,27,1:0,6,1:0,20	EG2=1.7e-122	E=8.5e-140
785	single_assembly_backbone_piece_AmpRTerm_AmpR_AmpRProm	0	1086	+	1086	61c76541-3cd8-4e70-b44f-9283e56ca564_Basecall_2D_2d	2264	1051	-	4071	11,1:0,1,3:0,3,1:0,5,0:3,18,1:0,22,1:0,2,1:0,12,0:1,10,1:0,5,0:2,14,1:0,3,2:0,2,1:0,9,1:0,3,0:1,1,0:1,22,0:1,18,2:0,56,3:0,11,0:1,15,0:1,17,1:0,23,1:0,38,0:1,2,0:1,15,0:2,15,1:0,64,2:0,4,0:1,32,1:0,14,0:1,14,2:0,23,2:0,41,0:1,8,2:0,3,0:2,8,0:1,4,2:0,17,1:0,10,1:0,19,0:1,16,2:0,30,1:0,4,0:1,18,2:0,50,2:0,11,2:0,13,1:0,26,1:0,38,0:1,7,1:0,2,1:0,4,2:0,6,1:0,13,1:0,21,1:0,37,1:0,33,1:0,9,0:2,3,1:0,3,…	EG2=8.1e-210	E=9.8e-223
766	pcbC_CDS_and_PGK1_term	0	1236	+	1236	61c76541-3cd8-4e70-b44f-9283e56ca564_Basecall_2D_2d	886	1195	-	4071	65,1:0,28,0:1,29,1:0,6,0:1,4,0:2,8,0:2,19,1:0,29,1:0,17,1:0,9,1:0,25,1:0,9,1:0,7,0:1,30,1:0,14,0:2,2,0:1,4,1:0,5,0:1,61,2:0,9,0:1,12,1:0,39,1:0,4,1:0,4,1:0,8,0:2,38,2:0,18,1:0,11,2:0,13,0:1,9,0:2,5,3:0,4,1:0,2,1:0,4,3:0,8,6:0,6,2:0,4,0:1,15,1:0,7,1:0,9,0:1,20,0:1,9,1:0,2,1:0,6,1:0,8,0:3,3,0:1,10,1:0,24,1:0,10,0:1,8,0:1,2,2:0,3,1:0,7,1:0,8,1:0,12,0:1,22,2:0,6,1:0,4,1:0,78,0:2,6,0:1,31,0:1,10,0:1,6…	EG2=2.3e-204	E=9.4e-217
487	pHHF2_promoter	9	689	+	707	61c76541-3cd8-4e70-b44f-9283e56ca564_Basecall_2D_2d	213	676	-	4071	27,3:0,60,1:0,15,1:0,11,2:0,26,1:0,108,1:0,7,2:0,65,1:0,7,0:1,15,0:1,6,1:0,3,1:0,13,0:3,33,1:0,13,0:3,8,1:0,6,0:1,5,1:0,10,0:2,5,0:4,11,0:2,14,1:0,6,1:0,2,2:0,60,1:0,7,5:0,2,2:0,9,1:0,27,1:0,14,0:1,11,0:1,5,1:0,10,1:0,11,0:2,20,1:0,3	EG2=3.3e-124	E=9.6e-134
460	every_assembly_backbone_piece_ColE1	0	764	+	764	61c76541-3cd8-4e70-b44f-9283e56ca564_Basecall_2D_2d	3315	724	-	4071	11,1:0,11,1:0,4,2:0,6,0:2,34,0:2,22,2:0,3,1:0,13,1:0,4,1:0,13,2:0,1,2:0,11,1:0,15,2:0,14,1:0,6,0:2,7,0:1,16,0:1,8,3:0,16,0:1,16,1:0,33,0:1,12,0:1,4,0:2,18,3:0,7,0:1,29,1:0,1,1:0,8,1:0,20,1:0,11,1:0,37,3:0,12,1:0,2,1:0,4,3:0,8,0:1,52,1:0,6,0:1,6,0:1,10,2:0,15,4:0,9,1:0,11,2:0,11,0:1,7,1:0,11,2:0,26,1:0,3,2:0,1,1:0,20,6:0,16,1:0,9,2:0,10,0:1,2,0:2,11,0:1,5,1:0,18,0:2,4	EG2=1.9e-116	E=6.3e-126
102	ConS__pcbC_after_ColE1	10	132	+	143	61c76541-3cd8-4e70-b44f-9283e56ca564_Basecall_2D_2d	42	136	-	4071	11,0:2,18,0:1,13,0:2,16,1:0,60,1:0,5,0:1,7	EG2=1.3e-13	E=1.2e-22
65	Con1__pcbC_after_term__pclA_after_ColE1	0	143	+	143	61c76541-3cd8-4e70-b44f-9283e56ca564_Basecall_2D_2d	2094	143	-	4071	13,0:1,20,2:0,15,0:2,3,1:0,12,0:2,5,0:1,2,0:2,1,0:1,5,1:0,17,1:0,7,2:0,11,1:0,3,2:0,5,0:2,6,1:0,7	EG2=0.0055	E=5.4e-12
# batch 27
1300	pclA_CDS_and_ENO2_term	6	1971	+	1977	746a3c73-9883-49cc-8f99-c300bbb8c4e6_Basecall_2D_2d	609	2000	+	2640	10,2:0,30,0:1,28,1:0,1,2:0,3,0:1,19,0:3,18,0:1,3,1:0,2,1:0,26,1:0,5,0:4,13,0:2,15,0:2,8,0:1,14,0:1,1,0:1,26,0:1,30,0:4,4,0:3,24,0:3,50,0:1,5,0:1,44,3:0,5,0:1,12,1:0,3,1:0,2,1:0,48,0:1,4,1:0,7,0:1,3,0:5,4,2:0,15,1:0,8,1:0,5,0:2,9,1:0,7,1:0,12,1:0,6,1:0,25,1:0,42,0:4,20,1:0,5,1:0,25,0:1,26,0:2,3,1:0,5,1:0,11,0:1,17,1:0,38,0:1,27,2:0,5,2:0,11,0:1,3,1:0,4,0:1,18,0:2,13,0:1,36,0:3,20,4:0,4,1:0,1,1:0,4…	EG2=0	E=0
499	pTDH3_promoter	9	686	+	711	f94236d4-b2ac-4e05-bb7c-d9c4a734bf37_Basecall_2D_2d	49	654	+	1971	6,1:0,35,0:1,23,3:0,4,1:0,5,1:0,15,5:0,6,1:0,13,0:1,2,0:1,14,1:0,5,2:0,18,2:0,16,2:0,9,1:0,24,0:1,35,3:0,6,1:0,9,1:0,15,2:0,12,2:0,23,0:1,5,0:1,7,2:0,12,0:1,23,1:0,39,0:1,4,1:0,7,0:2,11,0:1,16,0:1,37,3:0,24,1:0,37,1:0,45,1:0,7,1:0,14,5:0,9,1:0,10,0:1,26,0:1,12	EG2=1.2e-127	E=5e-145
427	end_of_penDE_CDS_and_TDH1_term	0	619	+	636	f94236d4-b2ac-4e05-bb7c-d9c4a734bf37_Basecall_2D_2d	1365	581	+	1971	60,0:1,7,1:0,14,1:0,22,0:1,5,2:0,7,1:0,4,1:0,1,1:0,16,3:0,39,1:0,1,1:0,3,1:0,9,0:1,10,1:0,25,1:0,9,1:0,2,2:0,33,0:1,3,0:1,4,0:1,18,1:0,52,0:1,5,1:0,6,1:0,9,4:0,1,2:0,3,2:0,4,1:0,17,0:1,4,4:0,11,5:0,19,1:0,1,1:0,15,1:0,32,1:0,14,1:0,10,0:2,9,1:0,38,2:0,12,1:0,17	EG2=5.6e-107	E=8e-121
400	start_of_penDE_CDS	1	676	+	677	f94236d4-b2ac-4e05-bb7c-d9c4a734bf37_Basecall_2D_2d	704	661	+	1971	29,0:1,23,3:0,18,3:0,49,2:0,12,0:1,12,1:0,6,1:0,22,1:0,21,0:1,10,0:1,23,1:0,15,0:1,8,0:3,12,0:1,6,0:1,11,0:2,13,1:0,5,0:1,7,1:0,5,1:0,1,1:0,10,0:1,4,1:0,26,2:0,5,1:0,4,1:0,7,3:0,1,1:0,1,1:0,6,3:0,12,1:0,12,2:0,6,0:1,12,1:0,23,1:0,21,0:1,13,0:2,4,0:1,42,0:1,34,0:2,12,1:0,57,2:0,19	EG2=3.2e-99	E=5.4e-112
331	pGAL1_promoter	13	541	+	564	746a3c73-9883-49cc-8f99-c300bbb8c4e6_Basecall_2D_2d	48	562	+	2640	38,1:0,29,0:2,37,0:4,9,0:1,8,0:1,16,0:1,57,1:0,16,1:0,11,1:0,18,1:0,9,0:1,14,0:5,4,0:1,4,0:2,2,0:1,8,0:2,11,0:2,9,2:0,3,2:0,7,1:0,5,0:1,10,0:3,6,1:0,6,0:2,6,0:1,4,1:0,18,0:1,14,0:2,27,0:2,39,0:1,3,0:1,9,1:0,11,3:0,33,2:0,15,0:2,7	EG2=2.1e-79	E=3.6e-89
776	single_assembly_backbone_piece_AmpRTerm_AmpR_AmpRProm	1	1084	+	1086	9e101067-35a5-4122-9fdd-04436d0b9d5a_Basecall_2D_2d	207	1062	-	2226	10,1:0,32,0:1,4,1:0,3,2:0,7,1:0,23,1:0,9,1:0,14,0:1,1,0:1,10,0:1,43,0:1,20,1:0,13,0:2,10,1:0,71,0:1,57,1:0,2,0:1,11,1:0,47,3:0,22,1:0,27,0:1,4,1:0,4,4:0,10,1:0,5,1:0,6,0:2,4,2:0,22,1:0,3,2:0,16,0:1,31,1:0,20,1:0,4,4:0,53,0:1,11,0:1,7,2:0,28,2:0,5,3:0,4,1:0,27,1:0,6,1:0,4,0:1,27,1:0,49,0:1,34,0:1,24,2:0,22,2:0,21,0:1,5,0:2,22,3:0,5,0:1,3,0:1,2,0:2,43,0:2,15,0:1,7,0:2,12,0:1,19,1:0,6,1:0,5	EG2=3.1e-207	E=3.1e-239
498	every_assembly_backbone_piece_ColE1	0	755	+	764	9e101067-35a5-4122-9fdd-04436d0b9d5a_Basecall_2D_2d	1271	741	-	2226	11,1:0,10,1:0,1,1:0,12,0:1,26,0:2,6,1:0,3,0:1,6,0:2,11,2:0,7,0:1,6,0:2,11,1:0,10,0:1,9,2:0,12,1:0,27,1:0,13,1:0,38,1:0,19,1:0,37,0:1,4,0:1,5,0:1,99,0:1,21,0:1,2,0:1,28,0:1,3,0:2,23,0:1,14,1:0,4,4:0,5,2:0,29,1:0,18,0:1,11,1:0,28,0:1,13,2:0,10,0:1,9,1:0,12,0:1,5,1:0,16,0:2,6,0:1,14,1:0,18,2:0,6,9:0,2,1:0,8,1:0,13,0:1,6,1:0,6	EG2=2.3e-127	E=3.3e-142
100	ConE__penDE_after_term	8	135	+	143	9e101067-35a5-4122-9fdd-04436d0b9d5a_Basecall_2D_2d	41	140	-	2226	20,0:1,10,0:2,8,0:2,33,1:0,6,0:2,19,1:0,37	EG2=4.9e-13	E=2.1e-22
88	Con2__pclA_after_term__penDE_after_ColE1	7	136	+	143	9e101067-35a5-4122-9fdd-04436d0b9d5a_Basecall_2D_2d	2054	140	-	2226	3,0:1,8,0:1,1,0:1,28,1:0,12,0:1,32,1:0,9,0:2,1,0:2,17,1:0,6,1:0,15	EG2=1.4e-09	E=6.1e-19
# batch 28
1780	multiple_assembly_backbone_piece_His3Prom_His3Term_2Micron_KanRTerm_KanR_KanRProm	237	2787	+	3118	965e3120-337c-40bb-924d-0808112e73f2_Basecall_2D_2d	21	2590	+	2640	7,2:0,8,2:0,13,2:0,10,2:0,7,1:0,2,1:0,23,2:0,12,4:0,7,3:0,5,1:0,12,2:0,16,2:0,14,1:0,8,2:0,21,2:0,17,1:0,37,1:0,46,3:0,6,1:0,15,3:0,3,2:0,10,1:0,4,2:0,6,1:0,36,1:0,1,1:0,7,1:0,5,1:0,41,1:0,5,1:0,9,0:1,9,0:1,3,1:0,5,0:1,7,1:0,29,1:0,25,1:0,49,2:0,9,0:2,5,4:0,62,0:2,10,3:0,10,4:0,6,2:0,69,0:1,17,1:0,6,1:0,15,2:0,7,2:0,5,1:0,5,5:0,10,1:0,12,2:0,17,1:0,10,2:0,6,1:0,13,1:0,8,2:0,5,1:0,3,1:0,9,1:0,11,3…	EG2=0	E=0
56	multiple_assembly_backbone_piece_His3Prom_His3Term_2Micron_KanRTerm_KanR_KanRProm	1114	147	+	3118	965e3120-337c-40bb-924d-0808112e73f2_Basecall_2D_2d	992	137	+	2640	15,1:0,17,1:0,16,2:0,17,0:1,16,0:1,4,3:0,2,2:0,12,2:0,11,1:0,25	EG2=2.1	E=1.3e-09
1283	pclA_CDS_and_ENO2_term	7	1968	+	1977	eac66431-ee00-4b2f-8da3-e276ad94bb43_Basecall_2D_2d	595	1838	-	2465	14,0:2,28,0:2,9,1:0,2,1:0,4,0:1,19,2:0,47,0:1,9,1:0,2,1:0,10,1:0,7,1:0,13,0:1,12,1:0,1,1:0,6,1:0,26,0:1,4,3:0,6,0:3,4,0:2,35,1:0,11,1:0,26,4:0,2,1:0,21,0:1,32,1:0,17,1:0,1,2:0,59,2:0,9,1:0,23,1:0,6,1:0,2,2:0,3,1:0,21,0:2,5,3:0,24,1:0,28,2:0,9,2:0,2,1:0,9,1:0,37,4:0,25,0:2,25,2:0,23,0:1,8,3:0,11,5:0,3,2:0,6,0:1,15,1:0,16,4:0,5,2:0,33,2:0,11,1:0,27,1:0,13,2:0,6,1:0,27,0:2,2,0:1,2,1:0,1,2:0,27,1:0,1…	EG2=0	E=0
446	pGAL7_promoter	11	568	+	588	eac66431-ee00-4b2f-8da3-e276ad94bb43_Basecall_2D_2d	41	553	-	2465	8,0:1,31,1:0,26,1:0,10,0:2,27,1:0,15,1:0,40,0:1,4,3:0,10,0:1,11,0:1,3,0:1,18,2:0,28,0:1,14,1:0,25,0:1,50,1:0,19,1:0,34,0:1,14,1:0,5,2:0,16,1:0,14,1:0,26,2:0,9,1:0,52,4:0,30,1:0,4	EG2=2e-112	E=6.7e-124
438	start_of_penDE_CDS	2	675	+	677	b65fe14d-8189-4397-ab67-c52125ca470e_Basecall_2D_2d	704	647	-	1983	29,2:0,8,1:0,46,0:1,20,0:1,5,1:0,8,0:1,7,1:0,21,4:0,17,0:1,16,0:2,9,3:0,24,0:1,41,0:1,11,0:1,7,2:0,1,1:0,20,1:0,5,1:0,3,3:0,6,0:1,19,1:0,2,2:0,11,1:0,7,1:0,41,0:1,5,0:1,63,1:0,7,1:0,14,1:0,6,1:0,9,1:0,30,1:0,3,1:0,3,1:0,6,0:1,37,0:1,3,4:0,6,3:0,11,1:0,2,1:0,11,1:0,23,0:1,9	EG2=3.9e-110	E=2.3e-124
428	pPSP2_promoter	9	706	+	731	b65fe14d-8189-4397-ab67-c52125ca470e_Basecall_2D_2d	34	663	-	1983	9,1:0,7,2:0,8,2:0,1,2:0,2,1:0,6,0:3,5,0:2,3,1:0,34,0:2,9,1:0,2,6:0,8,2:0,10,2:0,9,0:1,3,0:1,12,0:1,3,1:0,5,1:0,7,0:1,20,1:0,13,1:0,1,1:0,6,1:0,2,2:0,14,2:0,14,0:3,24,1:0,27,1:0,6,0:3,13,2:0,10,2:0,11,5:0,23,2:0,16,3:0,14,2:0,9,0:1,42,1:0,9,1:0,38,0:2,9,1:0,39,1:0,2,4:0,23,0:1,16,0:1,6,2:0,12,1:0,3,1:0,14,1:0,12,3:0,43,1:0,7	EG2=2.9e-107	E=4.7e-121
355	end_of_penDE_CDS_and_TDH1_term	0	636	+	636	b65fe14d-8189-4397-ab67-c52125ca470e_Basecall_2D_2d	1351	611	-	1983	3,0:1,18,0:2,3,2:0,15,1:0,2,0:1,41,2:0,2,1:0,11,1:0,8,0:2,32,0:1,15,0:2,34,1:0,19,1:0,17,1:0,10,1:0,7,1:0,29,0:2,22,1:0,7,2:0,8,0:1,2,0:1,20,6:0,1,1:0,3,2:0,2,2:0,3,2:0,6,0:1,8,1:0,4,1:0,3,1:0,10,1:0,5,3:0,4,1:0,3,0:1,4,6:0,13,0:3,1,0:3,12,0:1,30,1:0,29,6:0,23,1:0,6,0:1,2,0:1,1,0:2,29,0:2,9,0:2,12,2:0,12,1:0,6,2:0,15	EG2=2.7e-86	E=1.4e-97
# batch 29
823	single_assembly_backbone_piece_AmpRTerm_AmpR_AmpRProm	0	1081	+	1086	00bc378a-61fb-4328-bf06-efa1507ff933_Basecall_2D_2d	183	1054	+	2143	26,0:1,10,1:0,5,2:0,12,0:1,56,2:0,19,0:1,149,0:2,6,1:0,16,2:0,1,1:0,12,1:0,2,1:0,2,1:0,7,2:0,48,1:0,19,1:0,18,0:1,82,2:0,19,1:0,11,0:1,21,0:1,2,0:2,67,1:0,43,2:0,36,1:0,3,0:1,11,1:0,18,1:0,19,3:0,5,0:1,23,1:0,3,0:1,24,2:0,31,0:3,32,1:0,10,0:1,12,2:0,12,2:0,17,0:5,18,1:0,14,1:0,20,0:1,3,1:0,3,3:0,1,3:0,1,1:0,12,1:0,27,1:0,15,2:0,8	EG2=9.8e-221	E=2.7e-257
749	single_assembly_backbone_piece_AmpRTerm_AmpR_AmpRProm	0	1082	+	1086	1924042b-b58a-47de-a98a-50d6c1378578_Basecall_2D_2d	152	1086	+	2169	22,1:0,14,0:1,4,0:2,69,0:1,17,0:1,14,0:1,18,1:0,2,2:0,42,1:0,16,1:0,32,0:1,5,2:0,4,2:0,4,0:1,17,0:1,52,2:0,30,2:0,20,2:0,5,0:3,24,0:1,1,0:1,28,2:0,6,0:4,12,0:1,4,0:1,13,0:2,13,2:0,21,3:0,11,0:1,5,0:1,3,0:3,7,0:1,6,1:0,31,0:1,11,0:2,22,1:0,18,0:2,1,0:1,60,3:0,11,1:0,13,0:1,24,1:0,12,1:0,7,0:1,59,0:1,28,0:3,4,0:1,11,3:0,2,1:0,10,1:0,2,1:0,9,2:0,13,0:1,15,0:3,13,2:0,5,1:0,21,0:1,4,0:3,8,0:2,8,1:0,1,…	EG2=1.8e-199	E=9.9e-231
559	every_assembly_backbone_piece_ColE1	0	764	+	764	00bc378a-61fb-4328-bf06-efa1507ff933_Basecall_2D_2d	1239	720	+	2143	11,1:0,21,1:0,28,1:0,1,3:0,11,3:0,8,3:0,5,2:0,4,2:0,3,0:1,14,3:0,17,3:0,5,1:0,5,1:0,1,1:0,18,2:0,54,2:0,20,1:0,4,0:3,39,2:0,74,2:0,8,1:0,16,1:0,85,0:1,29,1:0,34,1:0,21,0:1,6,3:0,2,1:0,15,3:0,17,1:0,11,0:1,3,1:0,7,1:0,15,0:1,9,0:1,13,2:0,17,1:0,14,0:1,2,1:0,33,1:0,1,1:0,9	EG2=6.8e-145	E=6e-164
475	pTDH3_promoter	9	681	+	711	bfe46c6c-c4e2-45cc-b08f-43e4b2af2a4d_Basecall_2D_2d	356	646	+	1669	9,0:1,7,0:1,22,0:1,40,1:0,14,3:0,9,1:0,29,1:0,27,1:0,26,1:0,22,2:0,7,1:0,23,7:0,16,4:0,14,1:0,29,2:0,5,1:0,27,2:0,10,1:0,6,1:0,16,0:6,53,1:0,9,0:1,5,0:2,15,3:0,10,2:0,1,1:0,3,0:1,20,0:1,13,1:0,11,1:0,20,2:0,25,1:0,38,3:0,14,4:0,37	EG2=9.2e-121	E=1.2e-140
473	every_assembly_backbone_piece_ColE1	0	764	+	764	1924042b-b58a-47de-a98a-50d6c1378578_Basecall_2D_2d	1240	738	+	2169	40,2:0,10,1:0,9,1:0,4,0:2,2,0:1,6,2:0,13,2:0,5,2:0,8,0:2,16,2:0,5,0:2,12,2:0,7,1:0,18,0:1,7,2:0,49,0:1,7,1:0,8,0:1,3,3:0,63,0:2,21,0:2,57,0:1,12,1:0,5,2:0,18,0:1,29,1:0,1,2:0,2,1:0,12,2:0,15,1:0,6,2:0,19,1:0,9,0:1,31,2:0,8,1:0,15,0:3,14,1:0,27,1:0,4,1:0,1,1:0,11,1:0,9,1:0,22,1:0,17,1:0,14,0:1,14,0:1,1,0:1,7,4:0,22	EG2=3.4e-120	E=2.1e-134
445	start_of_penDE_CDS	0	675	+	677	bfe46c6c-c4e2-45cc-b08f-43e4b2af2a4d_Basecall_2D_2d	1006	654	+	1669	29,1:0,13,1:0,5,2:0,27,1:0,3,0:1,14,1:0,31,0:2,5,0:2,7,1:0,39,1:0,1,5:0,28,1:0,7,1:0,40,1:0,10,0:3,24,0:1,3,0:1,52,2:0,10,2:0,22,0:1,2,0:1,5,0:2,23,1:0,40,1:0,6,1:0,17,1:0,15,1:0,6,2:0,30,0:1,3,0:1,6,1:0,26,1:0,14,0:1,2,0:1,5,0:1,4,3:0,2,2:0,12,1:0,13,1:0,2,1:0,4,1:0,7,0:2,4,4:0,15	EG2=3.8e-112	E=6.3e-130
421	start_of_penDE_CDS	0	677	+	677	2540a632-fe10-4094-8585-38644f405ca0_Basecall_2D_2d	564	652	+	1841	22,2:0,2,2:0,14,0:1,18,0:3,25,0:2,9,2:0,14,3:0,21,1:0,8,0:2,2,0:1,23,1:0,25,2:0,11,1:0,13,0:1,27,1:0,15,1:0,32,1:0,28,2:0,26,2:0,5,0:1,8,1:0,29,0:3,5,0:1,44,1:0,9,0:1,5,0:1,66,6:0,2,1:0,4,1:0,16,1:0,71,1:0,6,2:0,1,2:0,6,2:0,6,3:0,17	EG2=3e-105	E=6e-120
378	end_of_penDE_CDS_and_TDH1_term	3	616	+	636	2540a632-fe10-4094-8585-38644f405ca0_Basecall_2D_2d	1218	589	+	1841	22,1:0,12,1:0,5,0:1,1,0:1,11,3:0,27,1:0,9,0:3,8,2:0,9,1:0,8,1:0,24,2:0,10,3:0,20,1:0,4,2:0,5,0:3,12,1:0,4,3:0,11,0:2,18,1:0,13,1:0,1,1:0,15,1:0,27,0:2,1,0:1,6,0:2,5,3:0,15,1:0,8,2:0,25,0:1,4,1:0,2,1:0,16,1:0,6,1:0,8,2:0,8,0:1,23,4:0,12,1:0,12,1:0,6,0:1,22,0:4,6,2:0,2,2:0,14,1:0,53,0:1,1,0:1,17,2:0,17	EG2=6.7e-93	E=9.5e-106
347	pGAL7_promoter	21	558	+	588	2540a632-fe10-4094-8585-38644f405ca0_Basecall_2D_2d	51	516	+	1841	18,2:0,23,1:0,28,1:0,3,1:0,5,1:0,51,2:0,8,2:0,7,1:0,34,1:0,7,1:0,11,1:0,55,1:0,17,0:1,8,1:0,2,1:0,26,2:0,10,3:0,5,2:0,26,1:0,1,1:0,21,1:0,5,5:0,20,1:0,3,0:1,3,0:1,1,0:1,4,1:0,2,1:0,5,1:0,13,2:0,4,3:0,6,1:0,41,2:0,1,1:0,26,1:0,12	EG2=5.4e-84	E=9e-96
162	pclA_CDS_and_ENO2_term	1730	246	+	1977	bfe46c6c-c4e2-45cc-b08f-43e4b2af2a4d_Basecall_2D_2d	97	230	+	1669	10,0:1,3,0:2,1,0:1,38,1:0,11,2:0,6,1:0,7,1:0,2,1:0,19,2:0,48,1:0,1,1:0,15,1:0,22,3:0,14,4:0,1,1:0,7,1:0,21	EG2=7.6e-31	E=1.4e-40
103	Con1__pcbC_after_term__pclA_after_ColE1	11	132	+	143	1924042b-b58a-47de-a98a-50d6c1378578_Basecall_2D_2d	2010	132	+	2169	28,2:0,4,2:0,17,0:1,17,1:0,8,0:2,2,0:3,25,1:0,25	EG2=6.7e-14	E=2.8e-23
99	ConE__penDE_after_term	0	140	+	143	00bc378a-61fb-4328-bf06-efa1507ff933_Basecall_2D_2d	24	133	+	2143	4,1:0,5,2:0,25,0:1,8,0:1,34,1:0,6,3:0,33,2:0,16	EG2=9.5e-13	E=3.9e-22
87	Con2__pclA_after_term__penDE_after_ColE1	0	128	+	143	00bc378a-61fb-4328-bf06-efa1507ff933_Basecall_2D_2d	1985	124	+	2143	46,0:2,18,1:0,8,1:0,10,0:2,20,4:0,3,1:0,5,1:0,10	EG2=2.7e-09	E=1.1e-18
# batch 30
2003	multiple_assembly_backbone_piece_His3Prom_His3Term_2Micron_KanRTerm_KanR_KanRProm	3	3101	+	3118	d26c2b4c-95a1-4899-8b8a-6832421761bc_Basecall_2D_2d	665	2947	+	4363	20,1:0,5,1:0,5,0:1,28,6:0,15,1:0,12,6:0,22,5:0,12,1:0,5,1:0,33,1:0,24,2:0,10,1:0,21,1:0,27,2:0,3,1:0,35,1:0,11,1:0,2,2:0,1,1:0,2,1:0,5,0:1,5,2:0,4,6:0,25,4:0,7,4:0,8,6:0,12,2:0,1,4:0,9,1:0,5,5:0,7,0:2,32,1:0,35,1:0,15,0:1,1,0:2,3,3:0,7,0:2,19,1:0,6,0:1,2,0:2,7,0:1,4,3:0,1,2:0,5,1:0,17,0:7,6,0:1,2,0:2,4,0:6,7,0:1,4,1:0,6,1:0,8,1:0,4,3:0,9,1:0,16,4:0,6,2:0,12,0:1,8,1:0,15,1:0,2,1:0,10,2:0,37,0:1,2,…	EG2=0	E=0
434	every_assembly_backbone_piece_ColE1	90	674	+	764	d26c2b4c-95a1-4899-8b8a-6832421761bc_Basecall_2D_2d	3686	643	+	4363	8,3:0,10,1:0,11,2:0,31,0:1,5,1:0,16,1:0,20,2:0,1,1:0,1,1:0,3,1:0,44,1:0,12,1:0,11,0:2,27,1:0,15,1:0,1,1:0,3,1:0,56,1:0,8,0:4,23,1:0,41,1:0,15,1:0,3,1:0,15,1:0,22,0:4,12,0:1,4,0:3,1,0:1,18,1:0,24,2:0,1,3:0,2,1:0,5,2:0,6,1:0,5,2:0,8,1:0,13,3:0,12,2:0,7,3:0,4,1:0,22,1:0,17,1:0,14,1:0,2,0:2,36,0:1,9	EG2=5.5e-109	E=2.5e-118
281	end_of_penDE_CDS_and_TDH1_term	0	636	+	636	d26c2b4c-95a1-4899-8b8a-6832421761bc_Basecall_2D_2d	29	588	+	4363	23,1:0,8,0:1,3,0:1,8,1:0,11,2:0,29,1:0,14,1:0,2,7:0,3,1:0,2,2:0,12,0:1,2,3:0,3,0:1,39,2:0,24,1:0,4,0:1,4,0:3,1,0:3,23,2:0,13,1:0,13,0:2,29,0:1,27,4:0,8,0:2,2,0:1,5,0:1,10,2:0,6,0:4,19,1:0,19,2:0,2,0:1,41,35:0,6,3:0,14,0:2,11,2:0,25,1:0,25,0:3,7,0:1,11,0:3,5,1:0,7,2:0,11,1:0,16,1:0,9	EG2=4.9e-65	E=3.4e-74
94	multiple_assembly_backbone_piece_His3Prom_His3Term_2Micron_KanRTerm_KanR_KanRProm	1116	209	+	3118	d26c2b4c-95a1-4899-8b8a-6832421761bc_Basecall_2D_2d	1815	191	+	4363	12,0:1,13,1:0,7,1:0,22,2:0,6,2:0,10,0:1,4,1:0,25,0:3,13,2:0,4,1:0,5,4:0,6,1:0,12,2:0,9,1:0,7,1:0,1,4:0,30	EG2=2.6e-11	E=2.6e-20
51	multiple_assembly_backbone_piece_His3Prom_His3Term_2Micron_KanRTerm_KanR_KanRProm	1301	136	+	3118	d26c2b4c-95a1-4899-8b8a-6832421761bc_Basecall_2D_2d	1688	137	+	4363	11,1:0,14,1:0,6,2:0,13,2:0,31,0:2,2,0:1,12,0:1,21,0:3,20	EG2=58	E=6.2e-08
1414	pclA_CDS_and_ENO2_term	0	1974	+	1977	a70341be-76eb-4a67-82db-9af34f670bc8_Basecall_2D_2d	721	1910	-	2650	9,2:0,17,0:2,29,0:1,8,1:0,1,1:0,17,2:0,6,2:0,26,1:0,6,1:0,1,1:0,48,0:4,15,0:1,19,0:1,40,1:0,31,4:0,27,1:0,2,1:0,8,1:0,30,2:0,47,2:0,62,0:1,12,1:0,2,2:0,1,4:0,8,0:1,3,0:6,12,1:0,15,1:0,7,0:3,9,1:0,14,1:0,22,2:0,3,1:0,4,1:0,31,4:0,19,1:0,41,0:1,15,0:3,6,1:0,16,0:1,32,1:0,64,3:0,23,1:0,3,2:0,43,2:0,10,1:0,3,1:0,2,1:0,2,0:1,3,0:2,14,2:0,43,1:0,32,4:0,26,0:1,8,1:0,50,0:1,29,3:0,22,1:0,17,0:1,79,3:0,3,…	EG2=0	E=0
510	pCCW12_promoter	9	713	+	731	a70341be-76eb-4a67-82db-9af34f670bc8_Basecall_2D_2d	49	675	-	2650	58,1:0,19,1:0,15,0:2,10,1:0,34,1:0,9,2:0,14,0:1,10,0:1,7,1:0,10,0:2,39,0:1,12,2:0,18,4:0,2,2:0,12,1:0,20,9:0,4,1:0,40,1:0,19,1:0,5,3:0,27,1:0,5,3:0,4,1:0,1,1:0,4,3:0,32,1:0,24,1:0,81,0:1,1,0:1,20,0:1,17,0:1,20,3:0,25,1:0,21,1:0,5,1:0,5,2:0,5,0:1,9	EG2=8.1e-131	E=3.8e-143
# batch 31
1276	pclA_CDS_and_ENO2_term	20	1955	+	1977	b9721cd2-6555-46b1-a86f-d3bbe1411ae7_Basecall_2D_2d	608	1930	+	2568	12,1:0,32,1:0,68,0:1,15,0:1,38,0:1,30,0:1,8,0:4,8,1:0,64,1:0,7,0:3,28,2:0,40,1:0,14,2:0,15,5:0,2,1:0,8,0:1,11,0:1,9,0:1,27,0:2,15,0:1,15,3:0,6,0:2,40,0:1,4,0:2,28,0:2,4,1:0,2,1:0,13,1:0,13,0:2,5,3:0,14,1:0,20,1:0,8,0:4,28,0:2,19,2:0,8,0:1,29,1:0,4,1:0,23,0:2,9,2:0,11,2:0,12,1:0,31,0:2,46,0:2,8,1:0,26,0:2,47,0:1,9,0:1,57,0:2,1,0:1,11,1:0,10,2:0,2,2:0,8,0:1,2,0:1,37,0:3,8,0:1,12,2:0,13,1:0,14,0:2,9…	EG2=0	E=0
724	single_assembly_backbone_piece_AmpRTerm_AmpR_AmpRProm	17	1069	+	1086	aa8c5167-01e7-462e-b1d7-1e1f0f32b7b7_Basecall_2D_2d	360	1024	+	2150	5,1:0,6,0:1,14,1:0,28,2:0,23,0:2,37,1:0,4,0:1,1,0:1,15,0:1,14,1:0,25,3:0,7,0:1,3,1:0,22,1:0,2,3:0,7,0:1,13,0:5,30,0:1,1,0:3,15,1:0,11,1:0,3,2:0,25,0:1,9,0:1,2,0:1,43,0:1,24,1:0,1,1:0,23,0:1,45,2:0,12,3:0,8,0:1,15,0:1,3,0:1,29,4:0,48,0:2,4,1:0,5,1:0,62,0:2,6,2:0,20,2:0,9,1:0,5,1:0,7,1:0,29,3:0,18,0:1,12,0:2,16,2:0,21,1:0,17,1:0,23,1:0,21,7:0,1,1:0,19,5:0,2,5:0,4,2:0,5,3:0,40,1:0,1,1:0,4,1:0,3,2:0,…	EG2=2.7e-192	E=5.3e-222
523	every_assembly_backbone_piece_ColE1	0	757	+	764	aa8c5167-01e7-462e-b1d7-1e1f0f32b7b7_Basecall_2D_2d	1384	736	+	2150	11,1:0,7,0:1,21,0:1,3,0:1,3,1:0,18,0:1,1,0:2,4,1:0,8,0:2,10,3:0,12,1:0,21,4:0,8,2:0,2,2:0,12,1:0,1,2:0,11,0:1,7,1:0,43,0:2,4,1:0,96,0:1,4,1:0,56,2:0,11,1:0,8,1:0,17,0:1,6,0:1,7,1:0,2,0:1,36,2:0,10,1:0,54,3:0,39,0:1,24,1:0,7,1:0,1,1:0,8,4:0,12,1:0,15,1:0,22,2:0,7,0:3,3,0:1,6,1:0,15,1:0,23,0:1,7,0:3,9	EG2=1.5e-134	E=2.6e-151
382	pGAL7_promoter	12	567	+	588	b9721cd2-6555-46b1-a86f-d3bbe1411ae7_Basecall_2D_2d	41	555	+	2568	16,0:1,12,2:0,8,0:2,14,1:0,18,0:1,2,0:1,5,3:0,8,1:0,3,1:0,50,1:0,28,1:0,2,0:1,1,0:1,6,0:3,8,1:0,8,2:0,37,0:1,24,1:0,3,0:2,7,1:0,5,1:0,6,0:3,5,0:1,2,1:0,15,0:1,28,4:0,11,1:0,5,1:0,50,1:0,9,1:0,3,0:1,33,0:2,10,2:0,55,0:2,4,4:0,17,1:0,4,2:0,7,1:0,3	EG2=4.8e-94	E=3.4e-104
93	pcbC_CDS_and_PGK1_term	1077	159	+	1236	aa8c5167-01e7-462e-b1d7-1e1f0f32b7b7_Basecall_2D_2d	23	145	+	2150	20,2:0,9,2:0,12,1:0,7,0:1,5,0:2,30,9:0,38,4:0,4,0:1,16	EG2=5e-11	E=2.1e-20
78	Con1__pcbC_after_term__pclA_after_ColE1	0	143	+	143	aa8c5167-01e7-462e-b1d7-1e1f0f32b7b7_Basecall_2D_2d	183	143	+	2150	35,2:0,12,0:1,7,0:1,7,3:0,25,0:1,4,0:3,2,0:2,19,1:0,7,2:0,17	EG2=1e-06	E=4.5e-16
1304	pclA_CDS_and_ENO2_term	9	1966	+	1977	d15aa868-f492-412f-95c6-8e15c2c68e04_Basecall_2D_2d	757	1911	-	2693	13,1:0,7,1:0,5,1:0,3,2:0,19,0:1,12,1:0,11,2:0,7,0:1,27,2:0,7,0:1,10,1:0,53,2:0,4,1:0,1,1:0,17,1:0,42,1:0,27,1:0,15,1:0,11,3:0,22,0:1,1,0:2,65,0:2,12,1:0,3,0:1,5,0:1,10,0:1,10,0:1,28,0:3,4,1:0,3,1:0,17,1:0,4,0:1,23,1:0,23,1:0,2,1:0,24,2:0,10,2:0,4,2:0,56,0:3,9,2:0,9,1:0,27,0:1,38,0:1,6,0:1,3,1:0,3,2:0,8,1:0,6,3:0,8,1:0,28,3:0,37,2:0,25,0:1,19,1:0,9,0:2,8,0:1,5,1:0,3,0:3,13,1:0,52,2:0,19,0:1,21,2:0…	EG2=0	E=0
491	pCCW12_promoter	9	704	+	731	d15aa868-f492-412f-95c6-8e15c2c68e04_Basecall_2D_2d	44	700	-	2693	28,1:0,5,0:1,31,0:2,21,3:0,29,0:2,43,0:1,4,0:1,7,1:0,7,2:0,8,0:3,5,1:0,8,0:1,24,0:1,23,2:0,7,1:0,34,0:1,17,2:0,60,0:1,7,3:0,18,0:2,8,0:1,11,0:1,7,0:1,2,0:1,5,0:1,8,1:0,23,1:0,32,1:0,9,1:0,3,0:2,6,0:1,24,2:0,23,3:0,17,1:0,56,0:1,29,1:0,4,1:0,6,1:0,16	EG2=2.3e-125	E=6e-137
# batch 32
747	pcbC_CDS_and_PGK1_term	6	1230	+	1236	9e1dfc60-851e-48c3-a634-b70447544623_Basecall_2D_2d	892	1118	+	2523	8,1:0,14,1:0,10,1:0,2,1:0,17,1:0,2,1:0,15,0:2,28,1:0,4,1:0,5,1:0,6,1:0,20,1:0,14,2:0,25,1:0,23,1:0,1,2:0,31,0:1,4,2:0,32,0:2,15,0:4,41,2:0,40,2:0,30,2:0,25,2:0,48,1:0,27,1:0,3,2:0,7,1:0,18,0:4,25,1:0,5,1:0,3,2:0,6,2:0,50,0:1,35,3:0,3,1:0,19,1:0,4,2:0,3,2:0,5,1:0,4,1:0,10,4:0,19,2:0,8,1:0,1,2:0,6,10:0,17,5:0,1,1:0,8,1:0,11,2:0,43,0:1,5,3:0,1,4:0,9,1:0,12,1:0,1,5:0,16,4:0,23,1:0,16,1:0,7,1:0,5,2:0,…	EG2=6.7e-199	E=1.4e-224
531	pPGK1_promoter	9	706	+	731	9e1dfc60-851e-48c3-a634-b70447544623_Basecall_2D_2d	215	672	+	2523	16,1:0,24,0:1,55,1:0,9,1:0,7,2:0,4,1:0,28,3:0,1,1:0,1,1:0,8,0:1,12,1:0,23,1:0,3,1:0,6,0:1,12,1:0,8,1:0,6,0:1,51,2:0,29,1:0,6,1:0,18,1:0,21,3:0,28,2:0,3,1:0,36,0:1,1,0:1,13,1:0,16,3:0,7,1:0,5,1:0,2,0:1,18,1:0,10,1:0,28,2:0,92,1:0,7,0:1,5,0:1,6,1:0,18,1:0,13,3:0,7	EG2=7.5e-137	E=1e-150
501	start_of_penDE_CDS	0	677	+	677	70fc75e6-7c49-4a05-b9a6-0eb2be9ef787_Basecall_2D_2d	706	687	+	2060	58,0:2,24,0:1,4,0:1,2,1:0,48,1:0,7,2:0,1,1:0,24,0:1,54,2:0,5,0:2,13,0:1,9,0:1,6,1:0,32,1:0,26,1:0,13,1:0,23,0:2,6,1:0,17,0:1,5,0:1,2,0:4,30,0:2,14,0:1,6,0:1,22,1:0,38,1:0,33,0:2,12,0:1,6,1:0,3,2:0,8,0:1,8,0:1,3,1:0,16,0:2,2,0:2,21,1:0,5,0:1,7,0:2,8,2:0,2,1:0,18,1:0,13	EG2=3.1e-128	E=9e-145
458	pALD6_promoter	11	713	+	733	70fc75e6-7c49-4a05-b9a6-0eb2be9ef787_Basecall_2D_2d	41	668	+	2060	37,1:0,2,1:0,5,2:0,4,1:0,1,2:0,9,1:0,1,1:0,2,1:0,35,1:0,3,2:0,2,5:0,11,3:0,3,1:0,4,2:0,9,3:0,29,3:0,10,0:1,1,0:1,14,0:1,11,0:1,19,1:0,14,2:0,16,2:0,12,2:0,2,1:0,6,4:0,29,0:1,12,0:1,10,1:0,68,2:0,24,3:0,8,2:0,3,0:1,3,3:0,31,1:0,10,0:1,2,0:2,7,1:0,88,0:2,20,0:1,18,2:0,51,1:0,9	EG2=7e-116	E=2.4e-130
395	end_of_penDE_CDS_and_TDH1_term	17	619	+	636	70fc75e6-7c49-4a05-b9a6-0eb2be9ef787_Basecall_2D_2d	1411	630	+	2060	3,0:1,15,2:0,4,1:0,5,0:1,2,0:2,20,0:1,2,2:0,15,0:1,8,0:2,2,1:0,13,0:1,5,0:1,1,0:2,20,0:1,1,0:2,11,0:1,2,1:0,3,0:1,2,0:2,2,0:4,18,0:2,6,1:0,8,1:0,23,0:1,37,3:0,38,0:3,5,0:2,9,1:0,17,0:2,35,0:1,34,0:1,11,1:0,2,1:0,11,0:3,23,4:0,31,1:0,17,1:0,19,0:1,36,1:0,13,1:0,19,1:0,19,3:0,5,1:0,19	EG2=8.8e-98	E=7.9e-110
139	single_assembly_backbone_piece_AmpRTerm_AmpR_AmpRProm	40	284	+	1086	9e1dfc60-851e-48c3-a634-b70447544623_Basecall_2D_2d	2234	268	+	2523	21,0:2,3,0:1,5,3:0,15,1:0,14,0:1,3,0:2,29,1:0,13,0:3,12,1:0,19,3:0,7,4:0,10,0:2,16,0:1,4,2:0,8,3:0,11,2:0,5,1:0,40,1:0,6,2:0,3,2:0,4,2:0,8	EG2=3.1e-24	E=1.4e-33
130	ConS__pcbC_after_ColE1	0	143	+	143	9e1dfc60-851e-48c3-a634-b70447544623_Basecall_2D_2d	41	141	+	2523	61,2:0,80	EG2=1.2e-21	E=5.4e-31
103	Con1__pcbC_after_term__pclA_after_ColE1	0	143	+	143	9e1dfc60-851e-48c3-a634-b70447544623_Basecall_2D_2d	2025	138	+	2523	35,2:0,44,3:0,5,2:0,35,0:2,17	EG2=6.7e-14	E=3.4e-23
# batch 33
1995	multiple_assembly_backbone_piece_His3Prom_His3Term_2Micron_KanRTerm_KanR_KanRProm	0	3118	+	3118	c80a573d-3bed-4a05-aef8-7be7d0c735f7_Basecall_2D_2d	687	3022	+	4494	14,0:2,15,1:0,14,1:0,18,5:0,20,2:0,7,6:0,16,1:0,18,2:0,9,0:1,7,0:2,11,0:2,15,1:0,17,1:0,1,2:0,10,1:0,20,1:0,6,1:0,14,2:0,5,3:0,43,1:0,7,1:0,8,0:2,11,2:0,10,1:0,30,2:0,21,1:0,4,1:0,48,0:2,87,0:1,16,1:0,9,1:0,17,0:2,11,0:1,2,1:0,5,0:1,14,1:0,11,0:1,5,0:3,21,1:0,3,0:1,18,1:0,13,1:0,1,3:0,8,1:0,6,1:0,5,1:0,46,0:3,9,2:0,5,0:2,2,0:1,2,0:1,3,1:0,2,1:0,14,0:1,21,2:0,25,1:0,3,0:1,10,0:2,35,0:1,12,0:1,9,0:…	EG2=0	E=0
492	every_assembly_backbone_piece_ColE1	0	764	+	764	c80a573d-3bed-4a05-aef8-7be7d0c735f7_Basecall_2D_2d	3709	759	+	4494	11,1:0,5,1:0,30,2:0,7,0:4,6,1:0,2,0:1,3,0:2,9,3:0,20,3:0,19,0:1,5,2:0,3,2:0,2,4:0,6,1:0,6,0:5,1,0:1,9,0:1,3,2:0,9,1:0,26,0:4,3,0:1,9,0:1,12,1:0,4,1:0,36,0:1,37,1:0,2,1:0,18,0:1,41,1:0,13,0:1,2,0:1,13,2:0,59,1:0,15,2:0,9,1:0,5,1:0,4,1:0,52,1:0,18,0:2,41,1:0,2,1:0,3,1:0,12,0:4,12,1:0,10,0:1,28,1:0,22,0:1,19,0:1,8,0:1,3,0:2,10,0:1,8,1:0,9	EG2=1.2e-125	E=4.7e-135
408	end_of_penDE_CDS_and_TDH1_term	1	635	+	636	c80a573d-3bed-4a05-aef8-7be7d0c735f7_Basecall_2D_2d	16	623	+	4494	3,0:1,28,0:2,9,0:1,5,0:2,40,1:0,33,1:0,4,2:0,5,0:1,48,1:0,10,1:0,16,0:2,26,0:1,2,0:1,4,1:0,40,3:0,6,1:0,11,3:0,1,2:0,5,2:0,4,1:0,3,0:1,9,0:4,9,0:3,8,0:1,6,0:1,9,0:1,18,2:0,2,0:1,22,0:1,31,4:0,23,1:0,45,1:0,7,2:0,29,2:0,9,2:0,24,1:0,8,3:0,16,0:1,20	EG2=1.6e-101	E=8.5e-111
114	multiple_assembly_backbone_piece_His3Prom_His3Term_2Micron_KanRTerm_KanR_KanRProm	1094	221	+	3118	c80a573d-3bed-4a05-aef8-7be7d0c735f7_Basecall_2D_2d	1859	213	+	4494	44,0:1,3,1:0,6,2:0,23,1:0,7,0:1,3,0:2,13,0:1,5,1:0,25,0:1,13,1:0,3,3:0,1,1:0,15,3:0,19,1:0,5,2:0,13,0:1,3,0:1,4	EG2=4.6e-17	E=4.7e-26
1327	pclA_CDS_and_ENO2_term	7	1970	+	1977	730ff68e-0f53-41dc-81bb-0a25049557fd_Basecall_2D_2d	704	1972	-	2713	40,1:0,14,4:0,5,1:0,35,1:0,31,0:2,31,0:1,24,0:2,7,0:1,2,0:2,4,0:3,43,1:0,25,2:0,22,1:0,18,1:0,53,0:2,21,0:1,3,0:1,72,0:3,7,0:2,1,0:1,2,0:2,11,1:0,1,1:0,3,1:0,6,1:0,2,1:0,5,0:2,6,0:2,14,1:0,2,1:0,32,0:1,35,1:0,7,0:1,1,0:1,15,0:1,8,0:1,4,0:4,24,1:0,7,1:0,2,1:0,24,0:2,6,0:5,33,1:0,12,0:1,36,2:0,62,1:0,5,1:0,13,0:1,11,0:1,28,1:0,20,0:3,11,1:0,23,1:0,3,1:0,29,0:1,7,1:0,9,0:1,20,0:2,4,1:0,11,0:1,3,1:0,…	EG2=0	E=0
437	pTDH3_promoter	9	684	+	711	730ff68e-0f53-41dc-81bb-0a25049557fd_Basecall_2D_2d	40	654	-	2713	9,0:1,1,0:1,2,0:1,3,0:1,8,3:0,9,0:1,25,1:0,6,1:0,4,2:0,11,1:0,19,1:0,10,0:1,5,1:0,5,0:1,8,1:0,25,2:0,32,2:0,27,2:0,9,3:0,4,1:0,28,2:0,4,2:0,10,0:1,13,1:0,8,2:0,4,2:0,34,1:0,13,0:1,14,3:0,12,1:0,5,0:1,17,1:0,11,0:1,2,0:1,1,0:2,22,2:0,11,4:0,20,4:0,31,1:0,4,0:3,88,2:0,23,0:1,2,1:0,10,0:1,1,0:1,24	EG2=7.6e-110	E=2.5e-120
# batch 34
825	pcbC_CDS_and_PGK1_term	1	1235	+	1236	6aff657b-593f-465b-92ff-8647e8611a07_Basecall_2D_2d	843	1168	+	3933	40,2:0,23,1:0,14,10:0,4,1:0,1,1:0,7,1:0,2,1:0,4,1:0,13,1:0,14,0:1,35,1:0,7,1:0,7,1:0,4,0:1,8,2:0,20,2:0,20,1:0,6,0:1,8,1:0,6,0:1,6,1:0,13,1:0,7,1:0,22,1:0,1,2:0,15,0:2,13,1:0,51,5:0,14,0:3,3,0:1,7,3:0,13,1:0,43,1:0,23,2:0,12,0:1,24,0:1,1,0:1,27,1:0,9,2:0,25,1:0,4,1:0,12,1:0,3,1:0,8,0:1,22,1:0,3,1:0,4,2:0,17,1:0,15,3:0,31,2:0,54,1:0,24,2:0,6,1:0,3,1:0,42,0:1,5,1:0,22,0:2,77,0:3,4,0:1,20,0:1,15,0:1…	EG2=2.6e-221	E=2.2e-236
738	single_assembly_backbone_piece_AmpRTerm_AmpR_AmpRProm	27	1029	+	1086	d7818ff6-76f2-4be1-9e85-06254d973ed3_Basecall_2D_2d	225	996	+	2122	40,2:0,56,0:3,8,1:0,55,0:2,45,1:0,9,2:0,13,1:0,16,0:1,4,1:0,35,1:0,22,1:0,6,1:0,4,0:2,9,0:1,39,1:0,44,0:1,28,1:0,20,0:1,13,2:0,19,1:0,23,0:2,17,3:0,28,2:0,18,0:1,2,0:2,8,1:0,10,3:0,22,1:0,24,2:0,22,1:0,8,1:0,8,2:0,6,2:0,18,2:0,1,1:0,23,3:0,10,1:0,12,0:1,7,0:1,24,0:1,6,0:1,2,0:2,1,0:1,3,1:0,11,3:0,10,1:0,3,1:0,23,1:0,3,2:0,9,0:1,8,0:1,4,1:0,13,1:0,3,3:0,6,0:1,37,3:0,26,1:0,26	EG2=2.6e-196	E=2.5e-227
615	single_assembly_backbone_piece_AmpRTerm_AmpR_AmpRProm	81	1000	+	1086	6aff657b-593f-465b-92ff-8647e8611a07_Basecall_2D_2d	2267	934	+	3933	8,1:0,1,1:0,18,1:0,4,2:0,21,0:1,2,0:1,9,0:1,7,0:1,4,1:0,1,2:0,15,1:0,1,2:0,15,2:0,4,0:1,8,6:0,11,1:0,3,3:0,27,6:0,9,2:0,15,1:0,19,1:0,9,1:0,30,0:1,3,1:0,2,1:0,34,1:0,8,1:0,55,2:0,7,0:1,7,1:0,3,1:0,14,0:1,9,2:0,96,0:1,25,1:0,10,3:0,31,4:0,9,0:1,1,0:1,1,0:1,14,2:0,4,0:1,36,1:0,15,1:0,13,2:0,46,0:1,53,1:0,12,1:0,27,3:0,4,4:0,35,2:0,40,1:0,21,1:0,6,1:0,14,1:0,6,0:1,4,5:0,2,3:0,11	EG2=5.5e-161	E=3.5e-171
460	pPGK1_promoter	9	709	+	731	6aff657b-593f-465b-92ff-8647e8611a07_Basecall_2D_2d	191	650	+	3933	16,1:0,10,1:0,33,2:0,25,2:0,4,1:0,2,2:0,7,1:0,4,5:0,33,1:0,4,0:1,13,0:1,20,2:0,5,1:0,6,3:0,5,1:0,9,1:0,7,1:0,12,0:1,4,1:0,8,1:0,4,0:2,22,1:0,5,2:0,14,1:0,1,1:0,4,2:0,4,7:0,22,1:0,31,2:0,33,0:1,16,2:0,17,1:0,33,4:0,22,1:0,14,3:0,34,1:0,35,1:0,6,1:0,38,1:0,7,2:0,20,1:0,11,1:0,11,2:0,13	EG2=1.9e-116	E=5.6e-126
456	every_assembly_backbone_piece_ColE1	0	738	+	764	6aff657b-593f-465b-92ff-8647e8611a07_Basecall_2D_2d	3203	693	+	3933	11,1:0,48,3:0,26,3:0,7,1:0,21,4:0,3,2:0,1,6:0,4,0:1,10,1:0,1,3:0,7,0:1,15,1:0,26,2:0,27,1:0,2,0:1,3,1:0,7,1:0,4,1:0,71,1:0,4,0:1,29,0:1,7,2:0,29,1:0,29,2:0,18,3:0,21,2:0,26,1:0,43,1:0,1,1:0,7,3:0,18,0:1,7,1:0,20,1:0,5,2:0,6,0:1,14,2:0,12,1:0,9,0:1,6,1:0,49,1:0,18,0:1,2,0:3,7	EG2=2.6e-115	E=8.1e-125
444	every_assembly_backbone_piece_ColE1	93	659	+	764	d7818ff6-76f2-4be1-9e85-06254d973ed3_Basecall_2D_2d	1317	619	+	2122	8,0:1,3,0:2,16,5:0,2,2:0,49,1:0,27,1:0,55,1:0,6,4:0,15,1:0,12,0:1,42,1:0,5,2:0,5,1:0,20,1:0,24,1:0,3,0:1,2,0:1,7,0:1,5,2:0,3,1:0,20,0:1,19,2:0,5,1:0,6,1:0,16,1:0,44,1:0,4,2:0,6,1:0,59,1:0,15,4:0,10,1:0,8,3:0,4,1:0,22,1:0,10,1:0,22,3:0,8,1:0,15,0:1,8	EG2=7.4e-112	E=3e-125
107	ConE__penDE_after_term	0	140	+	143	d7818ff6-76f2-4be1-9e85-06254d973ed3_Basecall_2D_2d	34	141	+	2122	26,2:0,13,0:3,4,0:1,5,0:1,40,1:0,27,2:0,10,0:1,10	EG2=4.8e-15	E=1.9e-24
76	ConS__pcbC_after_ColE1	0	143	+	143	6aff657b-593f-465b-92ff-8647e8611a07_Basecall_2D_2d	29	128	+	3933	18,2:0,2,2:0,7,3:0,6,2:0,2,1:0,9,1:0,27,1:0,15,1:0,10,5:0,14,0:3,15	EG2=3.8e-06	E=3.5e-15
# batch 35
1334	pclA_CDS_and_ENO2_term	1	1974	+	1977	054143ec-fb4d-4491-b757-86dedba9e2cd_Basecall_2D_2d	700	1948	+	2666	36,0:2,54,1:0,12,1:0,1,2:0,29,0:1,6,0:1,21,0:1,3,0:2,16,0:1,10,0:3,20,0:1,30,1:0,48,0:1,8,1:0,7,0:1,3,1:0,9,2:0,9,1:0,22,3:0,5,0:1,26,1:0,6,2:0,10,2:0,10,0:1,12,1:0,10,1:0,13,1:0,28,0:2,14,2:0,9,1:0,21,0:1,5,0:1,11,1:0,33,1:0,6,1:0,7,0:2,29,1:0,6,0:2,33,0:1,3,1:0,1,1:0,39,0:1,10,0:1,12,1:0,12,0:1,4,1:0,14,0:1,1,0:1,8,0:2,39,0:1,2,0:4,1,0:1,43,1:0,14,1:0,6,1:0,28,0:1,22,0:1,19,0:2,4,1:0,31,2:0,34,…	EG2=0	E=0
739	single_assembly_backbone_piece_AmpRTerm_AmpR_AmpRProm	0	1086	+	1086	eead1256-90df-4f84-bef8-55635afc0d3c_Basecall_2D_2d	184	1061	+	2191	10,2:0,14,1:0,10,0:1,5,0:3,13,1:0,11,1:0,2,3:0,18,2:0,2,1:0,14,0:1,21,2:0,7,0:2,14,1:0,43,1:0,15,0:2,4,1:0,38,1:0,11,1:0,10,1:0,2,1:0,1,2:0,2,3:0,44,1:0,3,0:1,14,0:2,17,1:0,13,0:1,62,0:1,28,0:4,36,1:0,7,0:3,14,0:2,1,0:1,93,1:0,1,2:0,59,2:0,31,3:0,14,2:0,71,1:0,6,0:1,24,1:0,3,0:1,8,1:0,24,2:0,15,0:1,18,4:0,7,1:0,28,2:0,5,1:0,20,1:0,9,1:0,16,0:1,17,1:0,5,1:0,21,0:2,30	EG2=1.3e-196	E=9.5e-227
522	every_assembly_backbone_piece_ColE1	0	764	+	764	eead1256-90df-4f84-bef8-55635afc0d3c_Basecall_2D_2d	1245	737	+	2191	11,1:0,3,1:0,63,0:1,12,3:0,7,0:1,19,0:3,25,0:2,6,1:0,26,1:0,23,2:0,17,0:3,30,3:0,11,1:0,2,1:0,1,1:0,1,2:0,13,1:0,17,2:0,43,0:1,17,4:0,7,0:1,1,0:3,22,2:0,10,2:0,3,1:0,26,0:2,13,2:0,4,1:0,36,1:0,22,3:0,16,4:0,56,3:0,5,1:0,4,0:4,5,0:2,34,1:0,4,1:0,28,2:0,10,1:0,13,3:0,13,0:2,33	EG2=2.9e-134	E=1.5e-150
461	pTDH3_promoter	9	686	+	711	054143ec-fb4d-4491-b757-86dedba9e2cd_Basecall_2D_2d	55	641	+	2666	25,0:1,57,1:0,4,7:0,13,1:0,6,1:0,10,1:0,28,0:1,3,1:0,10,0:1,28,0:2,10,3:0,3,0:1,16,2:0,20,3:0,10,1:0,1,5:0,13,2:0,51,1:0,16,1:0,22,0:1,29,3:0,30,0:2,31,4:0,4,0:1,7,1:0,8,4:0,21,1:0,8,1:0,10,1:0,12,0:1,61,1:0,10,5:0,12,4:0,21,2:0,15,0:1,4	EG2=9.6e-117	E=9.2e-128
101	Con1__pcbC_after_term__pclA_after_ColE1	0	143	+	143	eead1256-90df-4f84-bef8-55635afc0d3c_Basecall_2D_2d	17	140	+	2191	27,1:0,13,1:0,12,1:0,16,1:0,15,0:1,18,1:0,2,1:0,16,0:1,2,0:1,16	EG2=2.5e-13	E=1.1e-22
72	ConS__pcbC_after_ColE1	0	143	+	143	eead1256-90df-4f84-bef8-55635afc0d3c_Basecall_2D_2d	2011	153	+	2191	13,0:3,10,2:0,25,1:0,18,0:1,29,0:1,14,0:1,11,0:4,1,0:1,4,0:1,5,0:1,10	EG2=5.4e-05	E=2.5e-14
694	single_assembly_backbone_piece_AmpRTerm_AmpR_AmpRProm	17	1069	+	1086	b3380c89-8a41-485c-a43a-a04f08fcfcb2_Basecall_2D_2d	216	1037	-	2206	17,0:3,14,1:0,17,5:0,9,1:0,29,0:2,20,1:0,3,0:1,5,2:0,27,2:0,4,1:0,58,1:0,1,6:0,14,1:0,13,1:0,19,2:0,28,0:1,34,0:1,3,0:1,21,1:0,10,0:1,16,1:0,5,1:0,21,0:1,46,0:2,6,2:0,20,3:0,5,1:0,5,0:1,11,2:0,6,0:4,24,3:0,17,0:1,26,0:1,20,1:0,43,2:0,10,0:1,11,1:0,11,0:1,1,0:1,5,1:0,16,1:0,1,1:0,16,0:1,13,1:0,7,4:0,10,0:1,7,1:0,2,2:0,19,1:0,42,1:0,5,1:0,15,1:0,7,1:0,13,1:0,8,1:0,12,0:1,9,1:0,8,0:1,6,0:1,9,0:1,11,…	EG2=1.1e-183	E=3.2e-210
541	every_assembly_backbone_piece_ColE1	0	764	+	764	b3380c89-8a41-485c-a43a-a04f08fcfcb2_Basecall_2D_2d	1253	750	-	2206	11,1:0,49,1:0,5,0:1,22,3:0,16,0:2,24,1:0,2,1:0,10,1:0,2,0:1,9,1:0,19,1:0,18,1:0,4,0:2,2,0:1,19,1:0,55,1:0,21,1:0,5,0:2,15,2:0,8,1:0,33,0:1,36,1:0,48,0:1,6,1:0,2,1:0,4,1:0,12,1:0,54,1:0,45,0:1,3,1:0,24,0:1,11,0:2,8,2:0,21,2:0,2,1:0,7,0:2,22,1:0,14,2:0,41,0:1,23	EG2=1e-139	E=7.9e-157
108	Con2__pclA_after_term__penDE_after_ColE1	0	135	+	143	b3380c89-8a41-485c-a43a-a04f08fcfcb2_Basecall_2D_2d	2030	139	-	2206	72,0:2,15,1:0,15,1:0,14,0:1,12,0:3,5	EG2=2.5e-15	E=1e-24
80	ConE__penDE_after_term	0	143	+	143	b3380c89-8a41-485c-a43a-a04f08fcfcb2_Basecall_2D_2d	27	144	-	2206	7,0:2,2,0:2,6,0:1,15,0:1,23,0:1,20,2:0,11,1:0,9,0:1,8,1:0,7,1:0,5,2:0,23	EG2=2.7e-07	E=1.2e-16
# batch 36
711	single_assembly_backbone_piece_AmpRTerm_AmpR_AmpRProm	29	1057	+	1086	be5d16f8-fd99-4480-a22a-5ba397db44e3_Basecall_2D_2d	219	1048	-	2221	12,0:1,20,1:0,10,2:0,5,0:3,5,0:1,49,1:0,10,0:3,13,0:3,1,0:1,3,1:0,10,1:0,2,0:1,1,0:1,2,1:0,3,0:1,67,0:4,24,1:0,8,0:1,10,2:0,9,1:0,54,0:2,27,0:1,1,0:1,90,0:2,7,0:1,5,0:3,3,1:0,14,1:0,7,1:0,4,5:0,4,2:0,18,0:2,4,0:2,11,2:0,51,0:1,5,0:1,57,0:2,12,5:0,22,0:2,50,5:0,12,3:0,9,0:5,4,1:0,10,0:1,2,1:0,5,1:0,2,1:0,8,0:1,3,0:1,14,1:0,1,1:0,8,1:0,5,1:0,47,2:0,17,2:0,29,3:0,25,0:1,6,1:0,4,0:1,33,5:0,4,2:0,11,1…	EG2=1.5e-188	E=3.2e-216
647	single_assembly_backbone_piece_AmpRTerm_AmpR_AmpRProm	10	1076	+	1086	5f4e67ef-7109-40f9-afc5-80b5b74e539e_Basecall_2D_2d	197	1053	-	2142	10,0:2,4,1:0,12,0:1,18,1:0,42,1:0,6,0:1,22,0:1,17,4:0,10,1:0,3,3:0,12,0:1,3,3:0,11,1:0,16,4:0,5,0:1,16,1:0,3,1:0,4,0:1,1,0:1,23,0:2,5,0:2,11,1:0,4,1:0,9,1:0,25,1:0,6,1:0,7,0:3,7,0:1,2,0:3,2,0:2,14,0:1,3,1:0,52,1:0,23,1:0,31,1:0,19,1:0,14,1:0,11,1:0,3,0:1,6,1:0,1,1:0,2,2:0,8,0:4,2,0:1,2,0:3,8,0:1,12,1:0,3,0:1,4,0:1,2,0:1,4,0:1,7,0:1,7,0:1,2,0:1,5,0:1,11,0:1,12,1:0,17,0:1,15,1:0,7,1:0,1,1:0,6,1:0,6…	EG2=3.6e-170	E=1.2e-194
529	every_assembly_backbone_piece_ColE1	1	762	+	764	be5d16f8-fd99-4480-a22a-5ba397db44e3_Basecall_2D_2d	1269	743	-	2221	10,1:0,3,1:0,7,0:3,22,1:0,7,0:1,7,1:0,33,1:0,33,2:0,1,1:0,1,2:0,21,2:0,5,0:1,2,0:1,4,0:1,8,3:0,13,0:3,53,2:0,3,4:0,13,0:1,6,0:2,6,3:0,14,0:3,17,2:0,33,0:1,30,4:0,20,0:1,7,1:0,6,0:1,25,1:0,30,1:0,16,1:0,114,0:2,6,1:0,14,1:0,17,1:0,12,2:0,20,1:0,6,3:0,6,0:1,25,0:1,21,0:1,22	EG2=2.8e-136	E=1.3e-152
487	every_assembly_backbone_piece_ColE1	0	757	+	764	5f4e67ef-7109-40f9-afc5-80b5b74e539e_Basecall_2D_2d	1250	732	-	2142	4,0:1,20,0:1,15,0:1,3,1:0,17,1:0,8,0:1,2,0:3,18,3:0,31,0:1,6,1:0,2,3:0,5,1:0,10,0:1,9,0:1,18,1:0,19,0:1,2,0:2,6,0:2,7,2:0,6,2:0,5,2:0,3,2:0,2,0:1,4,1:0,10,1:0,24,3:0,12,0:1,25,1:0,55,1:0,6,0:2,2,0:2,10,3:0,7,1:0,10,2:0,3,1:0,4,1:0,41,0:3,8,2:0,15,0:1,24,3:0,37,1:0,10,3:0,25,1:0,22,1:0,13,1:0,21,1:0,61,2:0,8,1:0,3,1:0,23,0:1,5	EG2=3.3e-124	E=2.8e-139
94	ConS__pcbC_after_ColE1	11	132	+	143	be5d16f8-fd99-4480-a22a-5ba397db44e3_Basecall_2D_2d	2047	136	-	2221	20,0:2,8,0:1,28,2:0,16,0:2,5,0:3,13,1:0,3,1:0,6,0:1,14,1:0,14	EG2=2.6e-11	E=1.1e-20
86	ConS__pcbC_after_ColE1	5	112	+	143	5f4e67ef-7109-40f9-afc5-80b5b74e539e_Basecall_2D_2d	2014	113	-	2142	55,2:0,4,0:1,8,2:0,15,0:3,20,0:1,6	EG2=5.1e-09	E=2.2e-18
80	Con1__pcbC_after_term__pclA_after_ColE1	0	141	+	143	5f4e67ef-7109-40f9-afc5-80b5b74e539e_Basecall_2D_2d	22	142	-	2142	19,1:0,2,0:2,1,0:1,42,1:0,2,0:2,19,1:0,1,1:0,11,0:3,10,1:0,10,1:0,5,1:0,12	EG2=2.7e-07	E=1.2e-16
# batch 37
2106	multiple_assembly_backbone_piece_His3Prom_His3Term_2Micron_KanRTerm_KanR_KanRProm	1	3117	+	3118	30b46c50-39fe-4f75-bb5b-a961ead72d92_Basecall_2D_2d	655	2958	+	4387	3,1:0,24,1:0,10,2:0,21,1:0,5,4:0,26,4:0,14,0:2,8,5:0,41,2:0,8,2:0,25,1:0,3,0:1,19,1:0,5,1:0,16,0:3,7,2:0,3,1:0,26,1:0,5,0:1,10,2:0,25,1:0,7,0:1,6,1:0,2,0:1,58,1:0,40,0:2,8,1:0,2,1:0,45,4:0,31,3:0,30,3:0,8,1:0,5,1:0,2,1:0,6,2:0,33,0:1,2,0:1,46,0:1,35,1:0,22,3:0,2,1:0,1,2:0,4,0:1,3,1:0,21,1:0,8,1:0,1,1:0,5,1:0,3,1:0,5,3:0,7,2:0,9,4:0,5,5:0,63,0:2,23,2:0,13,2:0,10,1:0,58,0:3,16,1:0,4,2:0,19,3:0,4,1:…	EG2=0	E=0
479	every_assembly_backbone_piece_ColE1	3	761	+	764	30b46c50-39fe-4f75-bb5b-a961ead72d92_Basecall_2D_2d	3618	727	+	4387	8,2:0,16,1:0,21,2:0,7,1:0,6,2:0,12,1:0,4,0:2,27,2:0,7,3:0,4,1:0,16,0:1,8,2:0,3,0:1,19,1:0,26,2:0,46,1:0,7,0:1,27,0:2,17,2:0,8,1:0,50,2:0,13,0:1,5,0:3,16,1:0,7,0:1,10,2:0,20,2:0,20,0:1,39,1:0,3,0:1,36,2:0,35,2:0,14,1:0,21,1:0,7,2:0,16,1:0,15,1:0,22,1:0,8,0:2,20,3:0,13,1:0,14,3:0,18	EG2=6.5e-122	E=2.5e-131
364	end_of_penDE_CDS_and_TDH1_term	0	636	+	636	30b46c50-39fe-4f75-bb5b-a961ead72d92_Basecall_2D_2d	25	581	+	4387	35,0:1,1,0:1,12,0:2,3,0:1,6,1:0,11,0:2,4,0:1,11,4:0,7,2:0,75,3:0,7,1:0,27,1:0,9,0:1,3,0:1,24,1:0,20,1:0,18,1:0,25,1:0,14,3:0,38,3:0,24,9:0,2,1:0,2,1:0,8,3:0,1,6:0,3,2:0,4,5:0,9,3:0,1,1:0,1,3:0,15,1:0,36,1:0,14,1:0,26,1:0,32,1:0,8,3:0,18,3:0,7,0:2,8	EG2=7.1e-89	E=4e-98
110	multiple_assembly_backbone_piece_His3Prom_His3Term_2Micron_KanRTerm_KanR_KanRProm	1114	211	+	3118	30b46c50-39fe-4f75-bb5b-a961ead72d92_Basecall_2D_2d	1807	194	+	4387	14,2:0,27,2:0,15,1:0,4,1:0,16,1:0,18,3:0,2,1:0,3,0:1,21,0:1,9,1:0,2,2:0,6,3:0,15,2:0,40	EG2=6.6e-16	E=6.4e-25
51	multiple_assembly_backbone_piece_His3Prom_His3Term_2Micron_KanRTerm_KanR_KanRProm	1298	152	+	3118	30b46c50-39fe-4f75-bb5b-a961ead72d92_Basecall_2D_2d	1687	142	+	4387	15,0:1,14,2:0,5,1:0,47,1:0,11,1:0,20,3:0,19,2:0,1,1:0,9	EG2=58	E=6.3e-08
1351	pclA_CDS_and_ENO2_term	7	1968	+	1977	3d521dd4-d5e7-4153-8fa4-7390a7485286_Basecall_2D_2d	688	1914	-	2633	23,0:1,17,1:0,12,0:1,6,1:0,21,2:0,13,1:0,3,1:0,9,0:1,25,0:3,14,0:3,9,1:0,12,0:3,29,1:0,15,1:0,7,3:0,6,0:1,4,0:1,30,1:0,2,0:2,3,0:1,11,1:0,14,1:0,2,1:0,23,0:1,12,0:1,26,2:0,10,1:0,12,1:0,15,1:0,52,1:0,13,0:2,14,1:0,35,1:0,3,1:0,5,1:0,28,1:0,21,1:0,6,0:1,15,1:0,9,2:0,17,0:1,23,1:0,1,1:0,10,2:0,3,0:3,25,0:1,13,0:2,9,4:0,8,2:0,14,1:0,1,1:0,4,3:0,27,0:2,19,0:1,21,1:0,19,1:0,13,3:0,4,1:0,6,0:2,25,0:2,3…	EG2=0	E=0
492	pHHF2_promoter	14	684	+	707	3d521dd4-d5e7-4153-8fa4-7390a7485286_Basecall_2D_2d	43	644	-	2633	14,1:0,16,0:1,9,0:1,4,1:0,6,1:0,18,2:0,29,1:0,25,2:0,50,1:0,3,3:0,48,1:0,25,2:0,4,4:0,34,1:0,15,3:0,7,1:0,2,0:1,26,0:1,9,0:1,37,0:1,1,0:1,15,0:1,14,1:0,3,1:0,64,3:0,6,1:0,24,2:0,12,1:0,2,1:0,23,7:0,22,3:0,6,2:0,25,1:0,3,1:0,35	EG2=1.2e-125	E=1.5e-137
# batch 38
819	pcbC_CDS_and_PGK1_term	1	1230	+	1236	25cde075-57a2-4608-a4bb-5e4020f5a819_Basecall_2D_2d	707	1172	+	1911	7,1:0,20,1:0,14,0:3,17,1:0,2,1:0,31,0:1,18,1:0,10,1:0,7,0:2,9,1:0,1,1:0,38,1:0,35,1:0,5,0:1,23,2:0,6,3:0,6,0:2,20,0:1,20,1:0,14,1:0,63,2:0,34,1:0,12,1:0,1,1:0,25,0:2,30,1:0,8,0:1,11,3:0,4,1:0,6,6:0,2,2:0,6,1:0,54,2:0,3,0:1,14,1:0,22,2:0,1,2:0,12,1:0,5,0:2,39,1:0,47,0:1,46,1:0,11,1:0,13,2:0,21,0:1,2,1:0,21,1:0,36,0:1,13,0:2,40,1:0,20,1:0,16,0:1,5,1:0,16,1:0,7,0:2,10,1:0,1,1:0,2,3:0,5,1:0,15,0:1,10…	EG2=1.4e-219	E=5.9e-260
771	pcbC_CDS_and_PGK1_term	8	1222	+	1236	1187d50e-f7ea-4518-85a0-878132a5f165_Basecall_2D_2d	860	1137	+	3980	20,0:2,14,1:0,11,5:0,31,4:0,3,2:0,11,1:0,3,5:0,43,2:0,42,0:1,12,0:1,12,0:1,5,1:0,6,5:0,13,3:0,10,0:1,42,3:0,28,2:0,42,1:0,27,2:0,2,1:0,2,1:0,1,1:0,7,2:0,1,1:0,2,2:0,3,1:0,9,2:0,2,2:0,27,3:0,4,1:0,6,2:0,45,0:2,31,1:0,19,1:0,14,1:0,14,1:0,7,1:0,10,2:0,57,1:0,48,0:1,11,1:0,33,1:0,12,5:0,3,1:0,14,1:0,35,0:1,1,0:1,12,1:0,2,3:0,4,2:0,5,0:1,11,2:0,3,1:0,12,1:0,5,0:2,18,1:0,13,1:0,56,1:0,4,1:0,26,0:2,13,…	EG2=8.5e-206	E=8.9e-219
752	single_assembly_backbone_piece_AmpRTerm_AmpR_AmpRProm	0	1086	+	1086	1187d50e-f7ea-4518-85a0-878132a5f165_Basecall_2D_2d	2181	1027	+	3980	10,2:0,31,1:0,10,0:2,18,2:0,8,0:1,51,1:0,1,3:0,11,1:0,6,0:1,13,1:0,10,3:0,72,1:0,31,1:0,56,1:0,17,1:0,24,1:0,11,3:0,22,2:0,1,1:0,48,1:0,8,1:0,2,1:0,7,1:0,6,2:0,1,2:0,67,0:1,6,1:0,23,1:0,1,1:0,52,0:2,1,0:2,33,1:0,5,1:0,20,1:0,10,1:0,7,2:0,6,2:0,22,1:0,7,1:0,8,2:0,1,2:0,4,0:1,12,1:0,4,1:0,11,0:1,33,0:1,4,2:0,12,0:1,2,1:0,12,0:1,25,2:0,7,1:0,35,1:0,25,4:0,3,1:0,4,1:0,1,1:0,19,1:0,9,1:0,6,1:0,3,1:0,1…	EG2=2.4e-200	E=8.6e-213
566	pPSP2_promoter	9	709	+	731	6c38c783-e0eb-4fc0-8d1a-975c440a8f61_Basecall_2D_2d	40	687	+	2017	3,1:0,3,0:1,24,1:0,14,0:4,49,1:0,1,3:0,19,2:0,38,2:0,11,0:2,27,1:0,16,0:2,9,0:1,20,1:0,30,3:0,30,1:0,18,1:0,12,1:0,28,1:0,11,3:0,11,1:0,9,1:0,49,1:0,20,1:0,143,2:0,30,2:0,18,1:0,22,1:0,12	EG2=6.6e-147	E=6.7e-168
517	start_of_penDE_CDS	1	676	+	677	6c38c783-e0eb-4fc0-8d1a-975c440a8f61_Basecall_2D_2d	731	667	+	2017	28,1:0,43,2:0,7,0:1,4,0:3,3,1:0,15,1:0,1,2:0,4,1:0,28,0:2,30,4:0,26,0:1,18,1:0,27,1:0,3,0:1,23,1:0,25,0:1,68,1:0,19,0:1,28,1:0,2,1:0,8,1:0,31,0:2,18,1:0,22,1:0,28,1:0,10,0:1,1,0:2,7,1:0,50,0:1,20,2:0,1,1:0,3,1:0,31,0:2,17	EG2=7.9e-133	E=1.1e-150
485	every_assembly_backbone_piece_ColE1	0	763	+	764	1187d50e-f7ea-4518-85a0-878132a5f165_Basecall_2D_2d	3208	732	+	3980	12,1:0,34,0:2,4,4:0,13,0:1,24,1:0,45,1:0,9,0:2,30,1:0,23,1:0,1,1:0,18,1:0,14,0:1,25,1:0,40,2:0,2,1:0,3,1:0,13,3:0,61,4:0,3,5:0,3,1:0,16,0:5,8,0:1,9,0:1,3,0:1,22,1:0,15,1:0,4,1:0,6,0:1,8,0:2,40,10:0,6,2:0,4,2:0,23,1:0,23,0:1,10,0:2,5,1:0,17,1:0,9,0:1,6,1:0,22,2:0,16,1:0,18,0:1,43	EG2=1.2e-123	E=3.4e-133
458	pHHF2_promoter	9	696	+	707	1187d50e-f7ea-4518-85a0-878132a5f165_Basecall_2D_2d	214	652	+	3980	8,1:0,6,1:0,42,1:0,25,2:0,3,1:0,4,1:0,11,1:0,11,2:0,17,1:0,20,2:0,24,1:0,11,2:0,49,0:3,21,0:1,11,1:0,3,0:1,7,1:0,17,1:0,32,2:0,17,5:0,1,1:0,7,0:1,7,1:0,17,0:1,53,0:1,38,1:0,14,0:2,5,0:1,3,2:0,27,1:0,6,2:0,34,8:0,11,1:0,8,3:0,6,4:0,8,2:0,8,3:0,6,0:1,21,1:0,9,0:1,2,1:0,9	EG2=7e-116	E=2.2e-125
438	end_of_penDE_CDS_and_TDH1_term	1	635	+	636	6c38c783-e0eb-4fc0-8d1a-975c440a8f61_Basecall_2D_2d	1397	597	+	2017	34,0:1,24,0:3,9,1:0,17,1:0,8,0:2,2,0:4,7,2:0,42,3:0,52,0:1,7,0:1,2,0:2,33,1:0,6,0:1,44,2:0,5,1:0,13,0:1,56,0:1,22,2:0,46,35:0,7,2:0,64,1:0,36,1:0,20,1:0,9,2:0,15	EG2=3.9e-110	E=4.4e-124
437	pPGK1_promoter	31	687	+	731	25cde075-57a2-4608-a4bb-5e4020f5a819_Basecall_2D_2d	49	655	+	1911	8,1:0,8,0:2,1,0:3,5,1:0,26,0:1,17,1:0,7,1:0,16,2:0,14,0:1,11,0:2,12,1:0,1,1:0,22,3:0,14,1:0,2,0:2,16,2:0,7,1:0,10,2:0,8,1:0,7,0:2,35,0:1,10,1:0,23,1:0,21,1:0,46,1:0,8,0:1,18,0:1,18,5:0,22,5:0,23,1:0,5,1:0,60,2:0,21,1:0,4,1:0,5,1:0,15,0:1,9,1:0,23,1:0,11,3:0,22,3:0,2,2:0,25	EG2=7.6e-110	E=1.2e-124
119	ConS__pcbC_after_ColE1	0	143	+	143	1187d50e-f7ea-4518-85a0-878132a5f165_Basecall_2D_2d	43	139	+	3980	9,2:0,71,1:0,24,1:0,3,0:1,24,1:0,7	EG2=1.7e-18	E=1.5e-27
91	Con1__pcbC_after_term__pclA_after_ColE1	8	133	+	143	1187d50e-f7ea-4518-85a0-878132a5f165_Basecall_2D_2d	2027	127	+	3980	31,2:0,24,0:2,5,0:1,11,1:0,7,2:0,14,1:0,20,3:0,12	EG2=1.9e-10	E=1.7e-19
# batch 39
950	pcbC_CDS_and_PGK1_term	1	1235	+	1236	9c475928-d141-4071-bc10-3dc17098773b_Basecall_2D_2d	911	1226	+	4156	12,2:0,18,0:1,1,0:2,1,0:1,20,1:0,26,0:3,73,0:1,7,2:0,19,1:0,39,0:1,35,0:2,100,1:0,36,2:0,18,1:0,1,1:0,38,1:0,33,0:2,6,1:0,16,0:1,3,1:0,56,0:1,22,2:0,16,1:0,3,0:1,6,1:0,9,0:2,108,0:2,14,1:0,38,1:0,35,0:1,11,0:1,6,0:3,69,0:1,5,0:1,79,0:1,22,0:2,12,1:0,5,3:0,5,2:0,25,0:1,86,1:0,7,5:0,37,6:0,7,2:0,10	EG2=3.2e-257	E=5.5e-276
879	single_assembly_backbone_piece_AmpRTerm_AmpR_AmpRProm	0	1086	+	1086	9c475928-d141-4071-bc10-3dc17098773b_Basecall_2D_2d	2316	1062	+	4156	11,1:0,3,0:1,18,0:2,10,1:0,11,1:0,16,2:0,40,2:0,16,0:1,1,0:2,27,1:0,41,0:3,23,0:1,31,1:0,25,0:2,40,1:0,2,1:0,61,1:0,13,0:1,22,0:1,44,0:1,29,1:0,12,3:0,9,2:0,9,2:0,11,1:0,17,1:0,25,0:1,43,1:0,33,2:0,80,1:0,26,3:0,7,1:0,2,1:0,20,0:1,1,0:2,7,2:0,62,1:0,3,5:0,23,3:0,47,1:0,40,2:0,3,0:1,20,0:1,27,0:1,23,1:0,6	EG2=8e-237	E=2.3e-252
634	every_assembly_backbone_piece_ColE1	0	764	+	764	9c475928-d141-4071-bc10-3dc17098773b_Basecall_2D_2d	3378	741	+	4156	11,1:0,7,0:1,3,0:1,38,3:0,14,1:0,6,2:0,36,3:0,26,1:0,26,1:0,23,1:0,1,1:0,19,0:1,3,1:0,95,0:1,4,1:0,37,0:1,104,4:0,19,0:1,47,0:1,24,2:0,44,1:0,11,0:2,8,3:0,13,6:0,32,1:0,41,0:1,39	EG2=1.9e-166	E=1.7e-176
596	pPSP2_promoter	9	708	+	731	9c475928-d141-4071-bc10-3dc17098773b_Basecall_2D_2d	216	691	+	4156	5,1:0,97,2:0,14,2:0,46,0:1,21,2:0,37,2:0,9,2:0,13,1:0,20,0:1,26,1:0,12,0:3,15,1:0,12,1:0,10,0:2,12,1:0,2,4:0,16,2:0,7,1:0,29,2:0,55,1:0,11,0:2,26,1:0,42,1:0,29,0:1,105,0:1,9	EG2=1.6e-155	E=2.3e-165
121	ConS__pcbC_after_ColE1	2	140	+	143	9c475928-d141-4071-bc10-3dc17098773b_Basecall_2D_2d	41	140	+	4156	30,0:4,29,1:0,2,3:0,75	EG2=4.5e-19	E=4.1e-28
94	Con1__pcbC_after_term__pclA_after_ColE1	0	143	+	143	9c475928-d141-4071-bc10-3dc17098773b_Basecall_2D_2d	2149	140	+	4156	48,0:1,20,0:1,12,4:0,1,1:0,5,0:1,17,1:0,1,1:0,17,1:0,6,0:1,3,0:1,5	EG2=2.6e-11	E=2.4e-20
# batch 40
2323	multiple_assembly_backbone_piece_His3Prom_His3Term_2Micron_KanRTerm_KanR_KanRProm	0	3112	+	3118	f7f1079a-d0d8-40cc-b370-dc8b2fd5c6c3_Basecall_2D_2d	727	3131	+	4710	15,0:1,8,1:0,5,1:0,38,3:0,28,6:0,2,1:0,17,5:0,77,2:0,13,1:0,67,1:0,45,0:1,13,2:0,20,0:3,10,2:0,9,0:1,5,0:1,67,0:1,5,0:1,6,0:3,2,0:1,33,0:1,17,1:0,14,1:0,21,0:1,10,1:0,6,0:1,1,0:3,17,1:0,10,0:3,21,0:4,9,0:1,5,0:1,2,0:4,1,0:1,17,0:1,24,0:1,1,0:1,10,1:0,15,0:3,31,0:2,12,1:0,24,0:1,5,0:3,1,0:2,2,0:2,51,0:1,8,3:0,63,1:0,3,0:1,1,0:2,16,2:0,11,2:0,11,0:5,52,0:1,47,2:0,5,1:0,13,4:0,12,0:1,8,2:0,1,1:0,8,0…	EG2=0	E=0
1380	pclA_CDS_and_ENO2_term	0	1977	+	1977	a0295515-7158-417d-a412-3b6ed35c6255_Basecall_2D_2d	706	1988	+	2722	10,1:0,8,0:1,17,0:5,16,1:0,15,2:0,12,1:0,7,1:0,67,0:1,15,1:0,48,2:0,12,1:0,28,1:0,17,1:0,8,1:0,7,0:1,47,1:0,3,1:0,2,1:0,2,1:0,47,2:0,37,1:0,42,0:1,2,1:0,14,3:0,5,3:0,35,1:0,12,1:0,11,1:0,7,0:1,84,1:0,5,0:4,23,3:0,2,2:0,4,1:0,7,0:1,8,0:3,3,0:5,1,0:1,32,0:2,10,2:0,22,2:0,26,1:0,4,0:1,17,2:0,21,0:1,7,1:0,7,1:0,2,1:0,24,0:1,2,0:2,18,1:0,14,1:0,1,1:0,4,0:1,2,0:1,3,0:1,1,0:3,13,1:0,46,0:2,30,0:2,9,1:0,…	EG2=0	E=0
560	every_assembly_backbone_piece_ColE1	0	764	+	764	f7f1079a-d0d8-40cc-b370-dc8b2fd5c6c3_Basecall_2D_2d	3867	798	+	4710	11,1:0,35,1:0,14,0:1,9,0:1,8,1:0,4,0:1,18,0:1,20,3:0,4,1:0,10,1:0,2,0:1,3,0:1,6,0:2,14,0:2,53,0:3,11,1:0,11,0:1,41,0:1,15,0:2,2,0:1,13,0:2,12,0:1,9,0:3,2,0:2,5,0:1,3,0:1,12,0:1,25,0:1,2,0:1,2,0:3,55,1:0,53,0:4,33,0:2,48,0:3,8,2:0,17,0:1,19,0:2,11,2:0,15,1:0,12,0:1,24,0:1,1,0:1,17,1:0,11,0:2,2,1:0,45	EG2=3.5e-145	E=1.2e-154
533	end_of_penDE_CDS_and_TDH1_term	3	633	+	636	f7f1079a-d0d8-40cc-b370-dc8b2fd5c6c3_Basecall_2D_2d	38	641	+	4710	38,1:0,18,0:3,26,1:0,8,1:0,3,0:2,28,1:0,68,0:2,6,0:1,15,0:2,33,0:2,50,0:4,21,0:1,5,0:4,49,0:1,23,0:1,46,4:0,37,1:0,27,1:0,84,3:0,15,1:0,5,1:0,13	EG2=2e-137	E=7.7e-147
459	pHHF2_promoter	9	689	+	707	a0295515-7158-417d-a412-3b6ed35c6255_Basecall_2D_2d	47	662	+	2722	4,0:1,4,0:1,16,0:2,32,1:0,2,3:0,1,1:0,6,1:0,5,1:0,10,1:0,2,1:0,15,1:0,11,2:0,13,0:1,34,1:0,12,2:0,13,2:0,3,2:0,49,0:1,32,0:1,9,2:0,12,0:1,10,1:0,2,0:2,13,1:0,12,0:1,12,0:1,25,1:0,14,0:1,6,1:0,10,1:0,13,3:0,20,0:1,35,0:1,7,0:2,56,2:0,34,6:0,31,2:0,18,1:0,6,2:0,23,1:0,10,1:0,3	EG2=3.6e-116	E=5.7e-127
130	multiple_assembly_backbone_piece_His3Prom_His3Term_2Micron_KanRTerm_KanR_KanRProm	1238	211	+	3118	f7f1079a-d0d8-40cc-b370-dc8b2fd5c6c3_Basecall_2D_2d	1852	204	+	4710	6,0:1,18,1:0,11,1:0,14,1:0,7,2:0,15,0:1,11,1:0,4,0:1,26,1:0,25,1:0,12,1:0,18,1:0,34	EG2=1.2e-21	E=1.2e-30
123	multiple_assembly_backbone_piece_His3Prom_His3Term_2Micron_KanRTerm_KanR_KanRProm	1114	199	+	3118	f7f1079a-d0d8-40cc-b370-dc8b2fd5c6c3_Basecall_2D_2d	1973	186	+	4710	35,1:0,14,1:0,4,1:0,30,1:0,21,3:0,32,1:0,7,3:0,11,0:1,6,1:0,2,1:0,3,1:0,20	EG2=1.2e-19	E=1.3e-28
69	multiple_assembly_backbone_piece_His3Prom_His3Term_2Micron_KanRTerm_KanR_KanRProm	1301	148	+	3118	f7f1079a-d0d8-40cc-b370-dc8b2fd5c6c3_Basecall_2D_2d	1852	145	+	4710	3,0:1,23,1:0,6,1:0,17,1:0,7,1:0,17,0:1,43,1:0,27	EG2=0.00039	E=4.5e-13
55	multiple_assembly_backbone_piece_His3Prom_His3Term_2Micron_KanRTerm_KanR_KanRProm	1114	148	+	3118	f7f1079a-d0d8-40cc-b370-dc8b2fd5c6c3_Basecall_2D_2d	2032	141	+	4710	45,1:0,2,2:0,3,1:0,27,0:1,8,2:0,3,3:0,15,1:0,23,0:2,12	EG2=4.1	E=4.8e-09
# batch 41
1277	pclA_CDS_and_ENO2_term	7	1961	+	1977	01fc9219-fdfc-4a44-a665-13114133eb0d_Basecall_2D_2d	723	1874	+	2629	13,0:1,16,1:0,15,1:0,38,1:0,16,0:1,3,1:0,9,0:1,8,0:1,4,2:0,5,1:0,20,1:0,31,0:1,5,2:0,9,2:0,13,0:1,11,0:1,28,1:0,11,0:1,16,1:0,8,1:0,5,0:2,9,2:0,2,1:0,35,3:0,25,1:0,7,1:0,6,1:0,13,1:0,11,2:0,75,1:0,48,0:1,32,1:0,6,1:0,13,1:0,11,0:1,3,0:1,9,1:0,2,0:3,43,0:1,1,0:1,12,1:0,2,2:0,19,1:0,3,1:0,14,3:0,6,6:0,11,1:0,8,2:0,2,2:0,7,3:0,5,1:0,2,1:0,14,3:0,7,0:1,8,0:3,16,0:1,7,1:0,15,2:0,21,1:0,61,2:0,2,0:1,14…	EG2=0	E=0
743	single_assembly_backbone_piece_AmpRTerm_AmpR_AmpRProm	1	1080	+	1086	dc1ba83a-d477-4fb5-93bc-0f4593265003_Basecall_2D_2d	201	1064	+	2234	9,2:0,8,0:1,2,0:1,4,0:1,4,0:1,13,1:0,10,0:3,46,0:1,35,3:0,19,1:0,17,0:1,19,1:0,3,1:0,5,0:2,10,1:0,9,1:0,5,0:1,13,1:0,46,1:0,25,0:1,22,1:0,17,0:1,34,0:3,14,1:0,10,1:0,7,3:0,1,1:0,11,0:1,4,1:0,10,0:3,17,0:1,5,1:0,18,2:0,13,2:0,11,1:0,21,1:0,3,1:0,25,1:0,148,1:0,12,0:2,8,1:0,23,1:0,4,0:1,10,0:1,15,2:0,14,1:0,73,1:0,19,0:1,4,3:0,40,2:0,5,1:0,27,0:1,18,1:0,2,1:0,27,1:0,21,1:0,8,0:2,1,0:1,9	EG2=9.4e-198	E=2.2e-227
660	single_assembly_backbone_piece_AmpRTerm_AmpR_AmpRProm	0	1086	+	1086	d3788802-ee80-4a1b-ac9d-f64e049c6107_Basecall_2D_2d	208	1071	+	2204	10,3:0,14,0:1,16,1:0,22,3:0,11,2:0,31,1:0,2,1:0,10,0:1,3,1:0,6,0:1,26,0:1,93,2:0,7,0:1,6,0:1,17,1:0,11,0:1,4,1:0,5,0:1,11,1:0,15,0:2,16,0:2,6,1:0,14,0:4,1,0:1,7,0:2,23,1:0,16,2:0,28,0:1,6,0:2,3,0:2,8,3:0,3,11:0,20,1:0,7,1:0,46,0:3,48,0:2,4,0:2,16,1:0,25,0:4,13,1:0,2,6:0,12,1:0,1,1:0,5,1:0,7,0:1,6,0:1,11,3:0,12,0:1,11,0:4,13,3:0,5,1:0,4,0:1,15,1:0,2,1:0,14,0:2,12,0:5,14,1:0,15,0:1,3,1:0,12,0:4,4,1…	EG2=6.6e-174	E=2.8e-198
521	every_assembly_backbone_piece_ColE1	0	764	+	764	d3788802-ee80-4a1b-ac9d-f64e049c6107_Basecall_2D_2d	1279	762	+	2204	36,0:2,2,0:2,16,0:1,6,1:0,2,1:0,7,0:4,51,3:0,7,0:2,24,0:1,9,1:0,12,1:0,5,0:1,21,0:1,25,0:1,3,0:1,3,0:2,7,0:1,2,2:0,6,0:1,8,1:0,16,0:3,50,0:1,9,4:0,28,0:3,28,2:0,36,1:0,2,1:0,3,0:1,6,0:3,23,0:2,23,1:0,45,2:0,21,1:0,17,1:0,44,1:0,12,2:0,17,3:0,1,1:0,20,1:0,20,2:0,4,1:0,17,1:0,35	EG2=5.6e-134	E=4.3e-150
519	every_assembly_backbone_piece_ColE1	0	764	+	764	dc1ba83a-d477-4fb5-93bc-0f4593265003_Basecall_2D_2d	1267	772	+	2234	47,0:2,5,1:0,2,0:1,4,0:1,4,1:0,7,0:2,7,0:1,13,3:0,7,3:0,23,1:0,20,0:1,18,1:0,26,0:2,36,1:0,14,1:0,10,0:2,1,0:2,6,0:3,56,1:0,83,1:0,25,0:1,16,0:2,15,0:2,10,1:0,14,0:1,27,0:2,3,1:0,48,1:0,20,2:0,28,1:0,3,1:0,4,0:1,3,1:0,34,0:1,22,1:0,35,0:2,19,0:1,3,0:1,23	EG2=2.1e-133	E=3.9e-149
506	pRPL18B_promoter	9	698	+	731	01fc9219-fdfc-4a44-a665-13114133eb0d_Basecall_2D_2d	47	662	+	2629	17,7:0,23,1:0,3,2:0,8,2:0,11,2:0,23,0:2,6,0:1,50,3:0,19,2:0,85,1:0,3,0:4,13,4:0,103,1:0,7,1:0,4,1:0,17,1:0,28,1:0,10,0:2,10,0:1,16,1:0,15,4:0,32,1:0,2,1:0,3,1:0,7,0:1,11,1:0,11,1:0,6,4:0,8,0:1,7,1:0,37,1:0,21,2:0,2,1:0,6,0:1,17,1:0,8	EG2=1.1e-129	E=5.5e-142
107	ConE__penDE_after_term	0	140	+	143	dc1ba83a-d477-4fb5-93bc-0f4593265003_Basecall_2D_2d	23	145	+	2234	10,1:0,26,0:1,12,1:0,6,0:1,21,0:1,6,0:4,57	EG2=4.8e-15	E=2e-24
98	Con1__pcbC_after_term__pclA_after_ColE1	0	143	+	143	d3788802-ee80-4a1b-ac9d-f64e049c6107_Basecall_2D_2d	32	146	+	2204	26,1:0,58,0:3,4,0:2,4,1:0,4,0:1,7,3:0,1,1:0,9,0:3,24	EG2=1.8e-12	E=7.8e-22
93	Con2__pclA_after_term__penDE_after_ColE1	3	140	+	143	dc1ba83a-d477-4fb5-93bc-0f4593265003_Basecall_2D_2d	2067	144	+	2234	24,1:0,1,1:0,6,0:1,6,0:2,2,0:2,7,2:0,7,0:1,7,0:1,39,1:0,1,1:0,9,0:3,25	EG2=5e-11	E=2.2e-20
88	ConS__pcbC_after_ColE1	0	109	+	143	d3788802-ee80-4a1b-ac9d-f64e049c6107_Basecall_2D_2d	2071	112	+	2204	82,1:0,2,0:1,3,0:1,6,0:1,4,0:1,11	EG2=1.4e-09	E=6.1e-19
# batch 42
745	pcbC_CDS_and_PGK1_term	48	1188	+	1236	49f13568-530f-42fa-b149-933cd012cb5c_Basecall_2D_2d	905	1143	+	4064	15,3:0,70,4:0,4,1:0,3,1:0,10,2:0,25,1:0,19,1:0,32,0:1,17,0:5,9,3:0,2,0:1,14,1:0,40,2:0,33,0:2,34,0:1,7,1:0,4,0:1,18,2:0,4,1:0,8,1:0,3,2:0,8,2:0,5,1:0,2,1:0,27,1:0,14,1:0,6,0:1,23,0:1,28,0:2,4,0:1,2,1:0,7,1:0,9,2:0,1,3:0,11,2:0,5,0:1,17,0:1,8,1:0,3,0:1,5,1:0,30,1:0,9,1:0,10,1:0,21,1:0,2,1:0,14,0:1,6,0:1,11,1:0,3,2:0,3,2:0,6,5:0,2,1:0,10,0:1,17,2:0,9,3:0,16,0:1,4,0:1,13,0:3,27,1:0,18,1:0,16,0:2,3,0…	EG2=2.5e-198	E=3.1e-210
740	single_assembly_backbone_piece_AmpRTerm_AmpR_AmpRProm	0	1086	+	1086	49f13568-530f-42fa-b149-933cd012cb5c_Basecall_2D_2d	2224	1062	+	4064	10,2:0,10,1:0,7,0:1,13,1:0,21,1:0,6,2:0,6,1:0,14,0:1,7,0:2,4,0:4,27,0:1,42,0:1,2,1:0,6,2:0,45,1:0,4,0:1,5,1:0,19,1:0,12,0:1,11,1:0,4,0:1,53,1:0,11,0:1,2,0:1,17,2:0,50,1:0,47,1:0,2,1:0,6,0:2,8,2:0,12,2:0,42,0:1,2,0:1,31,1:0,42,0:2,3,1:0,38,0:2,23,1:0,5,0:1,3,1:0,22,1:0,16,2:0,6,5:0,21,0:1,12,1:0,3,2:0,5,0:1,16,3:0,3,1:0,17,0:1,10,1:0,11,1:0,21,2:0,30,2:0,9,0:1,3,1:0,28,2:0,5,1:0,5,1:0,8,0:1,18,0:1…	EG2=6.8e-197	E=1.1e-208
721	single_assembly_backbone_piece_AmpRTerm_AmpR_AmpRProm	0	1086	+	1086	6db781b0-bf0c-4385-bbe2-8bac1b4a9486_Basecall_2D_2d	195	1064	+	2221	11,1:0,4,2:0,15,1:0,4,3:0,32,1:0,2,1:0,41,2:0,4,1:0,2,1:0,2,1:0,29,1:0,12,0:1,14,0:1,90,1:0,5,2:0,24,0:1,5,2:0,52,0:1,17,1:0,12,5:0,4,0:2,19,0:2,9,0:2,25,0:3,6,0:2,21,1:0,4,1:0,13,4:0,10,2:0,31,0:1,37,2:0,20,0:1,27,1:0,11,1:0,15,0:1,1,0:2,6,1:0,4,1:0,31,0:1,9,0:2,4,0:1,21,3:0,2,1:0,3,2:0,6,2:0,17,0:1,17,0:2,15,1:0,45,1:0,21,2:0,17,1:0,9,5:0,9,0:2,3,1:0,21,0:3,15,0:3,10,0:1,4,0:1,19,0:2,78,2:0,9	EG2=2e-191	E=9.1e-220
492	every_assembly_backbone_piece_ColE1	0	739	+	764	49f13568-530f-42fa-b149-933cd012cb5c_Basecall_2D_2d	3286	725	+	4064	11,1:0,3,1:0,36,1:0,15,0:1,7,2:0,24,0:1,20,4:0,11,1:0,4,0:2,10,1:0,132,2:0,9,0:1,10,1:0,3,0:2,12,1:0,11,2:0,29,0:1,2,0:1,8,1:0,8,1:0,8,0:1,12,3:0,41,0:1,8,0:2,15,0:1,12,0:1,11,2:0,9,1:0,14,0:3,8,2:0,2,1:0,19,1:0,9,3:0,8,0:1,11,0:3,5,1:0,36,1:0,17,1:0,16,0:1,1,0:1,21,1:0,17,1:0,26,1:0,10	EG2=1.2e-125	E=3.4e-135
417	pHHF2_promoter	9	682	+	707	49f13568-530f-42fa-b149-933cd012cb5c_Basecall_2D_2d	184	663	+	4064	6,1:0,3,1:0,24,1:0,15,0:3,7,1:0,4,1:0,15,1:0,22,1:0,41,2:0,6,2:0,27,1:0,23,3:0,19,0:1,4,2:0,27,0:1,16,0:2,16,3:0,4,0:1,11,3:0,4,0:1,28,0:2,3,0:1,4,0:1,18,1:0,39,1:0,33,1:0,39,0:1,27,0:1,15,0:2,6,3:0,5,1:0,5,1:0,1,1:0,16,1:0,7,0:4,2,0:1,2,0:1,3,0:1,2,0:1,3,3:0,13,2:0,16,1:0,35,4:0,15,1:0,7	EG2=4.2e-104	E=1.7e-113
403	every_assembly_backbone_piece_ColE1	0	763	+	764	6db781b0-bf0c-4385-bbe2-8bac1b4a9486_Basecall_2D_2d	1259	771	+	2221	11,1:0,27,3:0,8,3:0,14,2:0,10,1:0,6,0:1,7,0:1,2,0:2,2,0:2,5,0:1,4,1:0,2,2:0,21,1:0,6,0:2,31,4:0,15,2:0,4,0:1,1,0:1,8,0:1,1,0:2,12,0:3,3,0:1,2,0:1,7,0:10,2,0:4,4,0:1,4,0:1,3,0:1,1,0:2,3,0:1,3,0:5,1,0:5,2,0:4,7,0:1,7,2:0,4,2:0,16,1:0,29,1:0,1,1:0,10,1:0,23,1:0,35,1:0,1,2:0,49,1:0,26,1:0,2,3:0,95,4:0,18,1:0,18,1:0,4,1:0,5,1:0,12,1:0,11,1:0,6,1:0,87,0:1,2,0:1,15	EG2=4.4e-100	E=1.5e-111
103	Con2__pclA_after_term__penDE_after_ColE1	0	143	+	143	6db781b0-bf0c-4385-bbe2-8bac1b4a9486_Basecall_2D_2d	2056	141	+	2221	47,1:0,9,1:0,1,1:0,6,1:0,14,0:2,10,1:0,14,0:1,37	EG2=6.7e-14	E=2.8e-23
95	ConE__penDE_after_term	0	140	+	143	6db781b0-bf0c-4385-bbe2-8bac1b4a9486_Basecall_2D_2d	32	134	+	2221	27,1:0,16,1:0,2,0:1,26,1:0,3,1:0,1,2:0,5,0:1,6,1:0,14,1:0,32	EG2=1.3e-11	E=5.8e-21
87	Con1__pcbC_after_term__pclA_after_ColE1	13	130	+	143	49f13568-530f-42fa-b149-933cd012cb5c_Basecall_2D_2d	2077	120	+	4064	4,0:2,30,2:0,4,1:0,16,1:0,18,2:0,3,1:0,4,2:0,16,2:0,14,1:0,9	EG2=2.7e-09	E=2.5e-18
# batch 43
766	single_assembly_backbone_piece_AmpRTerm_AmpR_AmpRProm	0	1080	+	1086	bf13aa17-e587-41f5-9834-9670449e39f9_Basecall_2D_2d	192	1037	+	1547	33,1:0,9,1:0,28,2:0,13,1:0,1,3:0,8,0:1,12,0:1,1,0:1,29,0:3,16,0:1,11,1:0,25,1:0,12,4:0,6,0:1,65,3:0,1,3:0,6,1:0,9,0:2,5,1:0,5,2:0,1,3:0,3,2:0,14,0:1,5,1:0,30,0:2,16,0:1,33,1:0,7,0:2,35,0:1,6,1:0,11,0:2,8,2:0,17,2:0,15,2:0,7,3:0,2,0:1,5,0:1,13,1:0,68,0:1,7,3:0,30,2:0,48,1:0,4,1:0,19,2:0,35,3:0,9,2:0,17,0:2,54,1:0,7,0:1,6,3:0,2,2:0,26,3:0,43,1:0,28,0:1,5,1:0,18,0:3,11,2:0,38,2:0,3,1:0,7	EG2=2.3e-204	E=1.6e-247
693	pcbC_CDS_and_PGK1_term	0	1235	+	1236	dc7dcaa9-6a8f-401d-ac5a-93c27a4cadbd_Basecall_2D_2d	718	1166	+	1905	14,1:0,16,0:1,5,0:3,12,2:0,13,1:0,23,1:0,14,0:1,18,0:2,32,0:1,10,2:0,6,2:0,5,1:0,5,1:0,1,1:0,11,0:1,6,1:0,1,1:0,6,0:1,9,1:0,25,2:0,10,1:0,25,1:0,29,1:0,1,1:0,7,1:0,17,1:0,11,1:0,5,0:1,2,0:6,6,1:0,13,1:0,7,1:0,1,3:0,13,1:0,10,2:0,1,1:0,3,2:0,11,2:0,10,3:0,38,1:0,2,1:0,15,0:1,5,0:1,3,1:0,12,1:0,3,0:1,9,2:0,17,0:1,4,2:0,1,2:0,26,0:1,16,1:0,45,1:0,10,1:0,30,1:0,26,1:0,14,1:0,16,2:0,3,2:0,24,1:0,14,4:…	EG2=2.2e-183	E=6.1e-215
350	pPGK1_promoter	23	699	+	731	dc7dcaa9-6a8f-401d-ac5a-93c27a4cadbd_Basecall_2D_2d	59	662	+	1905	18,0:1,3,0:1,3,0:1,6,0:1,24,1:0,15,1:0,7,0:1,23,1:0,19,3:0,2,2:0,3,1:0,6,2:0,4,2:0,18,0:3,1,0:8,15,0:1,6,1:0,8,4:0,18,0:2,2,3:0,4,1:0,12,1:0,2,0:1,6,1:0,34,1:0,2,1:0,3,2:0,15,1:0,7,1:0,3,1:0,35,1:0,21,1:0,8,2:0,14,1:0,16,4:0,46,1:0,15,1:0,10,1:0,13,1:0,16,1:0,6,1:0,6,4:0,24,1:0,7,0:2,52,2:0,3,1:0,13,1:0,1,1:0,17,1:0,15,1:0,4,1:0,9	EG2=7.4e-85	E=2.2e-96
125	Con1__pcbC_after_term__pclA_after_ColE1	0	143	+	143	bf13aa17-e587-41f5-9834-9670449e39f9_Basecall_2D_2d	23	143	+	1547	47,1:0,22,0:1,11,1:0,26,0:1,35	EG2=3.2e-20	E=6.8e-30
95	every_assembly_backbone_piece_ColE1	2	306	+	764	bf13aa17-e587-41f5-9834-9670449e39f9_Basecall_2D_2d	1237	295	+	1547	9,1:0,24,0:1,5,0:1,7,0:1,12,1:0,20,1:0,8,2:0,2,2:0,26,3:0,3,1:0,10,1:0,3,0:1,11,0:2,11,0:1,9,1:0,7,0:1,8,0:3,10,1:0,8,1:0,6,0:2,2,1:0,2,1:0,5,0:2,13,1:0,4,3:0,1,1:0,17,1:0,1,1:0,10,1:0,6,1:0,5,3:0,4,0:2,1,0:1,7	EG2=1.3e-11	E=3.5e-21
749	pcbC_CDS_and_PGK1_term	1	1235	+	1236	85b5fcf3-687e-44cc-b5e3-12026c0a1316_Basecall_2D_2d	904	1237	-	4203	13,1:0,72,1:0,11,1:0,3,0:1,11,0:1,50,0:1,11,1:0,18,1:0,7,0:1,7,1:0,1,1:0,4,2:0,19,1:0,16,0:1,2,0:2,20,0:1,9,0:2,1,0:1,2,1:0,34,0:1,7,1:0,7,1:0,4,2:0,41,0:2,4,0:1,5,0:2,6,0:1,1,0:2,5,1:0,7,1:0,2,1:0,4,0:1,8,0:1,2,0:1,5,0:1,1,0:1,10,3:0,1,1:0,18,0:1,3,0:1,5,2:0,4,0:1,4,0:3,5,0:4,2,0:3,1,0:2,16,1:0,5,0:1,4,0:3,54,0:1,22,0:5,5,1:0,38,0:1,9,0:2,12,0:2,18,1:0,2,1:0,17,1:0,16,2:0,8,1:0,14,0:4,6,1:0,3,0:…	EG2=1.8e-199	E=6.1e-211
684	single_assembly_backbone_piece_AmpRTerm_AmpR_AmpRProm	0	1086	+	1086	85b5fcf3-687e-44cc-b5e3-12026c0a1316_Basecall_2D_2d	2325	1073	-	4203	5,0:1,8,1:0,4,2:0,15,0:1,4,0:1,1,0:1,27,2:0,81,0:1,43,0:2,18,0:1,22,1:0,4,1:0,7,1:0,1,1:0,19,1:0,12,0:2,7,1:0,19,0:2,17,0:1,3,0:1,8,1:0,2,0:2,43,1:0,11,0:1,8,1:0,5,3:0,7,2:0,1,1:0,6,0:1,39,0:2,24,1:0,9,2:0,3,1:0,15,0:2,17,0:1,12,0:1,9,0:1,6,1:0,41,0:1,2,1:0,11,0:2,7,1:0,12,0:1,4,1:0,2,1:0,15,3:0,3,1:0,25,1:0,11,1:0,11,0:1,23,2:0,3,1:0,31,0:1,12,0:2,8,0:1,8,0:2,1,0:1,1,0:1,9,0:1,22,0:1,6,1:0,10,1:…	EG2=8.4e-181	E=3e-191
526	pRPL18B_promoter	9	706	+	731	85b5fcf3-687e-44cc-b5e3-12026c0a1316_Basecall_2D_2d	213	687	-	4203	6,0:1,2,0:1,54,1:0,16,3:0,7,0:2,4,0:1,14,1:0,39,1:0,33,1:0,43,1:0,8,0:1,40,1:0,12,5:0,1,1:0,94,1:0,38,0:3,15,0:1,6,1:0,20,2:0,31,2:0,39,2:0,30,1:0,12,2:0,11,1:0,60,1:0,16,1:0,26	EG2=2e-135	E=5.4e-145
510	every_assembly_backbone_piece_ColE1	0	764	+	764	85b5fcf3-687e-44cc-b5e3-12026c0a1316_Basecall_2D_2d	3398	763	-	4203	11,0:1,41,1:0,8,1:0,8,0:3,21,1:0,13,0:2,6,1:0,4,1:0,27,0:2,34,1:0,45,0:1,2,0:1,19,1:0,64,0:1,21,1:0,4,0:1,14,0:3,7,0:2,4,1:0,19,1:0,15,1:0,15,1:0,6,0:3,6,0:1,4,1:0,4,1:0,2,2:0,23,0:1,8,2:0,21,0:1,27,0:1,2,1:0,24,0:1,1,0:1,65,1:0,17,3:0,19,0:1,7,2:0,4,1:0,3,2:0,4,0:1,6,1:0,7,0:1,6,1:0,12,0:1,31,1:0,22	EG2=8.1e-131	E=2.4e-140
100	Con1__pcbC_after_term__pclA_after_ColE1	0	143	+	143	85b5fcf3-687e-44cc-b5e3-12026c0a1316_Basecall_2D_2d	2157	140	-	4203	22,0:1,14,1:0,31,1:0,20,1:0,30,1:0,1,1:0,11,0:1,9	EG2=4.9e-13	E=4.6e-22
73	ConS__pcbC_after_ColE1	13	130	+	143	85b5fcf3-687e-44cc-b5e3-12026c0a1316_Basecall_2D_2d	59	123	-	4203	3,1:0,13,0:2,2,1:0,3,1:0,10,1:0,2,0:1,4,1:0,5,2:0,24,1:0,16,1:0,1,1:0,4,1:0,14,0:1,18	EG2=2.8e-05	E=2.8e-14
# batch 44
1158	pclA_CDS_and_ENO2_term	7	1946	+	1977	ec40155c-5372-43b5-8fae-58909504ec98_Basecall_2D_2d	574	1907	-	2522	9,1:0,31,0:1,10,1:0,4,3:0,8,1:0,2,1:0,4,0:1,14,1:0,7,1:0,1,2:0,22,1:0,12,1:0,22,0:2,20,3:0,7,3:0,6,0:1,19,0:1,4,0:2,1,0:1,7,1:0,3,1:0,10,0:4,41,0:1,4,0:1,2,3:0,15,1:0,8,2:0,18,1:0,8,0:1,35,1:0,3,2:0,5,2:0,21,1:0,11,2:0,17,4:0,24,1:0,14,0:2,55,0:1,15,0:3,36,2:0,22,2:0,7,0:1,10,0:1,16,1:0,11,0:1,27,0:2,1,0:1,16,0:1,11,2:0,10,2:0,5,2:0,2,1:0,10,0:1,9,0:1,4,0:1,28,2:0,12,2:0,44,0:1,3,0:1,5,0:1,10,1:0…	EG2=0	E=0
786	single_assembly_backbone_piece_AmpRTerm_AmpR_AmpRProm	4	1082	+	1086	327f47bc-3630-43e3-9f88-041043a26bba_Basecall_2D_2d	195	1063	-	2205	9,1:0,9,0:1,13,0:1,7,1:0,8,1:0,12,1:0,7,1:0,8,2:0,11,1:0,39,0:1,4,0:1,2,0:1,10,1:0,10,0:4,11,1:0,1,1:0,18,1:0,8,0:1,34,1:0,8,0:1,16,1:0,2,0:1,44,2:0,40,0:2,4,0:2,3,1:0,26,0:1,5,1:0,16,0:2,6,0:1,5,0:1,59,1:0,2,2:0,7,0:1,3,1:0,13,2:0,11,2:0,10,2:0,16,1:0,58,0:2,2,1:0,54,2:0,21,0:1,54,1:0,57,1:0,12,1:0,7,0:1,47,2:0,19,1:0,23,2:0,23,1:0,23,0:1,32,3:0,37,1:0,37,1:0,13	EG2=4.2e-210	E=2e-243
658	single_assembly_backbone_piece_AmpRTerm_AmpR_AmpRProm	0	1081	+	1086	f08d6e82-72e1-4a1a-8d4b-6af7a5f0053b_Basecall_2D_2d	202	1067	-	2214	11,1:0,12,0:1,9,1:0,22,0:1,5,0:3,11,2:0,14,0:1,32,1:0,10,1:0,9,0:1,11,3:0,9,1:0,2,0:1,13,1:0,13,1:0,10,0:2,28,1:0,35,1:0,6,0:2,99,2:0,7,0:3,19,0:1,2,1:0,10,0:1,2,2:0,1,1:0,29,0:1,10,1:0,3,1:0,7,1:0,1,4:0,9,1:0,17,1:0,9,1:0,3,0:2,21,0:3,6,1:0,4,2:0,9,1:0,4,3:0,36,0:1,4,0:1,1,0:2,1,0:1,10,0:1,18,2:0,1,1:0,52,1:0,18,4:0,40,0:1,18,2:0,5,2:0,17,1:0,8,1:0,6,0:2,13,0:1,19,2:0,5,1:0,21,0:1,8,1:0,23,1:0,2…	EG2=2.5e-173	E=2e-197
525	every_assembly_backbone_piece_ColE1	0	762	+	764	327f47bc-3630-43e3-9f88-041043a26bba_Basecall_2D_2d	1258	740	-	2205	8,1:0,50,0:1,8,0:1,18,2:0,38,2:0,1,1:0,45,1:0,31,2:0,3,2:0,17,2:0,21,0:1,13,1:0,8,5:0,5,1:0,24,1:0,38,2:0,7,0:1,3,0:2,21,0:3,6,1:0,8,1:0,29,0:2,8,2:0,2,1:0,1,1:0,5,1:0,5,0:1,15,1:0,2,2:0,21,0:1,36,0:2,15,0:1,18,1:0,12,1:0,28,2:0,8,0:1,8,0:1,14,2:0,5,1:0,38,2:0,9,0:2,5,1:0,11,2:0,16,0:1,12,0:1,9,0:1,12	EG2=4e-135	E=2e-151
523	every_assembly_backbone_piece_ColE1	28	736	+	764	f08d6e82-72e1-4a1a-8d4b-6af7a5f0053b_Basecall_2D_2d	1298	720	-	2214	16,0:3,16,1:0,8,0:1,5,0:1,17,1:0,32,1:0,4,1:0,18,4:0,6,1:0,19,1:0,20,0:1,25,0:1,19,0:2,11,0:1,16,0:2,71,1:0,41,6:0,7,1:0,11,1:0,9,2:0,1,2:0,29,0:2,17,2:0,15,0:2,32,1:0,6,0:1,68,1:0,9,0:1,23,2:0,25,1:0,15,0:1,7,0:2,7,2:0,16,1:0,12,4:0,23,1:0,6,0:1,16	EG2=1.5e-134	E=1.1e-150
252	pGAL1_promoter	9	539	+	564	ec40155c-5372-43b5-8fae-58909504ec98_Basecall_2D_2d	37	528	-	2522	26,2:0,28,1:0,8,0:2,9,0:1,2,0:1,5,0:1,3,0:1,50,0:1,6,0:2,3,0:3,10,1:0,35,1:0,3,1:0,14,0:1,9,2:0,3,1:0,1,1:0,3,1:0,13,2:0,3,1:0,16,1:0,10,3:0,15,0:1,6,0:2,3,0:1,23,1:0,2,0:1,31,1:0,8,1:0,3,0:1,8,0:3,12,3:0,6,1:0,7,3:0,8,0:2,4,1:0,7,2:0,4,0:2,12,1:0,13,1:0,11,0:2,13,4:0,8,1:0,4,3:0,7,0:2,23	EG2=1.1e-56	E=2.8e-66
119	Con2__pclA_after_term__penDE_after_ColE1	0	143	+	143	327f47bc-3630-43e3-9f88-041043a26bba_Basecall_2D_2d	2030	143	-	2205	59,1:0,31,2:0,16,0:1,17,0:1,6,0:1,11	EG2=1.7e-18	E=6.7e-28
107	ConE__penDE_after_term	0	143	+	143	f08d6e82-72e1-4a1a-8d4b-6af7a5f0053b_Basecall_2D_2d	35	141	-	2214	5,0:1,32,0:3,2,1:0,5,1:0,1,2:0,3,1:0,18,0:2,51,3:0,18	EG2=4.8e-15	E=2e-24
90	Con2__pclA_after_term__penDE_after_ColE1	3	140	+	143	f08d6e82-72e1-4a1a-8d4b-6af7a5f0053b_Basecall_2D_2d	2046	130	-	2214	34,2:0,7,3:0,1,4:0,43,2:0,10,0:1,34	EG2=3.6e-10	E=1.6e-19
64	ConE__penDE_after_term	0	143	+	143	327f47bc-3630-43e3-9f88-041043a26bba_Basecall_2D_2d	26	144	-	2205	6,4:0,13,1:0,2,1:0,2,0:1,13,0:1,1,0:1,7,0:1,3,0:2,19,0:1,19,0:1,1,0:1,35,2:0,14	EG2=0.011	E=5.2e-12
# batch 45
1262	pclA_CDS_and_ENO2_term	1	1976	+	1977	beb03af8-ffc1-4fc1-a8b8-d02a60b6d030_Basecall_2D_2d	2510	1949	+	5851	9,1:0,5,0:1,9,2:0,1,3:0,11,0:2,12,3:0,3,2:0,1,1:0,8,0:2,4,2:0,2,1:0,21,0:3,5,1:0,12,0:6,9,1:0,2,0:1,6,1:0,9,0:1,3,0:1,10,0:3,35,0:4,2,0:1,15,2:0,8,1:0,2,1:0,7,0:1,9,1:0,1,1:0,5,1:0,15,1:0,5,1:0,3,1:0,13,3:0,6,1:0,8,1:0,28,0:1,9,0:2,43,2:0,4,2:0,10,2:0,18,0:1,3,0:1,9,0:1,33,1:0,22,0:2,2,0:1,31,1:0,20,1:0,18,0:1,54,3:0,11,1:0,2,1:0,18,1:0,9,2:0,1,1:0,20,0:2,11,1:0,4,0:1,13,0:2,20,1:0,45,1:0,19,2:0,…	EG2=0	E=0
940	pcbC_CDS_and_PGK1_term	0	1236	+	1236	beb03af8-ffc1-4fc1-a8b8-d02a60b6d030_Basecall_2D_2d	735	1206	+	5851	14,1:0,8,0:2,16,1:0,21,3:0,6,0:1,32,0:1,3,0:1,21,2:0,1,1:0,2,1:0,9,3:0,5,1:0,28,1:0,9,1:0,14,0:2,24,2:0,5,1:0,2,1:0,8,2:0,7,0:2,52,0:1,15,1:0,34,3:0,4,1:0,31,1:0,17,1:0,25,1:0,23,0:2,30,1:0,85,1:0,3,0:3,15,3:0,12,1:0,49,1:0,39,1:0,20,1:0,45,2:0,14,0:2,6,3:0,7,1:0,1,2:0,1,3:0,6,0:1,3,0:3,13,0:2,4,1:0,10,0:2,66,0:2,6,0:4,2,0:1,71,1:0,7,3:0,5,1:0,23,0:1,6,3:0,5,1:0,20,0:1,24,1:0,10,2:0,51,1:0,3,1:0,…	EG2=2.4e-254	E=1.3e-264
496	pRPL18B_promoter	7	715	+	731	beb03af8-ffc1-4fc1-a8b8-d02a60b6d030_Basecall_2D_2d	4489	689	+	5851	5,1:0,21,3:0,24,3:0,7,1:0,8,1:0,61,1:0,36,1:0,13,0:2,13,0:1,73,0:1,19,3:0,3,1:0,34,1:0,4,0:1,4,2:0,13,1:0,6,1:0,4,0:1,9,1:0,20,1:0,88,1:0,16,3:0,11,0:1,1,0:2,3,1:0,20,0:1,22,1:0,12,0:1,6,1:0,22,1:0,28,0:2,16,1:0,15,2:0,4,1:0,6,1:0,9,1:0,4,2:0,5,1:0,11	EG2=8.5e-127	E=6.3e-136
428	pCCW12_promoter	12	710	+	731	beb03af8-ffc1-4fc1-a8b8-d02a60b6d030_Basecall_2D_2d	74	664	+	5851	6,0:1,10,0:2,13,1:0,5,1:0,3,0:1,16,1:0,1,2:0,12,2:0,5,4:0,2,5:0,7,3:0,2,2:0,1,2:0,2,2:0,2,3:0,4,2:0,26,3:0,7,1:0,10,0:1,22,1:0,5,0:1,18,0:2,12,0:1,27,1:0,36,1:0,6,7:0,25,0:1,20,0:1,7,1:0,12,0:1,5,1:0,56,0:1,17,0:2,7,1:0,50,0:1,2,0:2,17,1:0,16,1:0,71,1:0,3,1:0,16,2:0,9,5:0,13,3:0,4,1:0,5,0:1,13,2:0,14,1:0,3	EG2=2.9e-107	E=2.5e-116
383	pGAL7_promoter	11	563	+	588	beb03af8-ffc1-4fc1-a8b8-d02a60b6d030_Basecall_2D_2d	1972	534	+	5851	28,2:0,6,1:0,9,1:0,6,1:0,16,3:0,4,2:0,6,0:1,50,0:2,38,2:0,15,1:0,7,1:0,11,2:0,15,2:0,14,0:1,31,1:0,27,2:0,16,2:0,8,1:0,8,3:0,8,1:0,30,1:0,48,2:0,44,1:0,14,4:0,14,0:1,5,0:1,6,1:0,4,1:0,5,0:3,9,2:0,4,0:3,9,1:0,7	EG2=2.5e-94	E=2.3e-103
326	start_of_penDE_CDS	0	677	+	677	beb03af8-ffc1-4fc1-a8b8-d02a60b6d030_Basecall_2D_2d	5175	661	+	5851	29,1:0,6,1:0,21,1:0,7,0:2,23,0:1,11,0:1,13,2:0,17,0:1,3,1:0,2,1:0,13,0:1,11,2:0,45,0:2,3,0:1,3,0:1,18,1:0,4,1:0,7,2:0,3,3:0,2,4:0,5,1:0,5,2:0,14,0:2,1,0:1,20,2:0,5,0:2,15,1:0,5,1:0,5,4:0,7,0:1,11,3:0,23,0:2,40,1:0,6,0:1,6,0:1,1,0:2,10,1:0,67,1:0,14,0:1,9,2:0,2,0:1,31,0:1,5,1:0,5,2:0,7,1:0,4,0:3,3,2:0,23,0:1,42	EG2=5.8e-78	E=5.9e-87
807	single_assembly_backbone_piece_AmpRTerm_AmpR_AmpRProm	0	1086	+	1086	d1312433-5edc-4b51-aed9-bee20280b05f_Basecall_2D_2d	217	1083	-	2245	11,0:2,3,0:1,4,0:1,2,0:1,2,0:1,3,1:0,7,0:1,10,1:0,8,1:0,13,3:0,22,1:0,13,0:3,7,3:0,22,0:1,4,0:1,34,2:0,17,1:0,49,0:2,7,0:6,23,0:1,5,1:0,25,0:3,27,1:0,41,2:0,74,1:0,12,0:2,33,1:0,13,2:0,3,1:0,12,0:1,2,0:1,73,1:0,82,1:0,15,0:2,12,1:0,48,1:0,5,0:1,6,1:0,9,0:2,26,0:1,3,0:1,6,2:0,4,2:0,5,0:1,15,0:2,6,2:0,7,1:0,25,1:0,37,2:0,34,2:0,19,0:1,40,0:2,13,3:0,13,0:1,11,1:0,11,1:0,2,1:0,6	EG2=3.9e-216	E=2.9e-250
549	every_assembly_backbone_piece_ColE1	0	764	+	764	d1312433-5edc-4b51-aed9-bee20280b05f_Basecall_2D_2d	1300	748	-	2245	60,1:0,9,0:1,7,0:3,12,3:0,13,0:2,12,1:0,13,1:0,1,2:0,7,2:0,10,3:0,21,1:0,53,2:0,12,2:0,20,2:0,29,0:1,3,0:2,7,2:0,29,0:1,9,0:3,7,1:0,7,1:0,10,1:0,26,1:0,5,0:1,28,1:0,26,3:0,9,0:2,26,2:0,5,0:1,16,0:2,1,0:1,13,1:0,11,0:1,10,1:0,65,2:0,9,0:2,7,1:0,17,0:1,19,2:0,14,3:0,31,0:2,33	EG2=5.1e-142	E=3.8e-159
121	Con2__pclA_after_term__penDE_after_ColE1	0	143	+	143	d1312433-5edc-4b51-aed9-bee20280b05f_Basecall_2D_2d	2075	141	-	2245	12,2:0,24,0:1,100,1:0,4	EG2=4.5e-19	E=1.8e-28
67	ConE__penDE_after_term	31	112	+	143	d1312433-5edc-4b51-aed9-bee20280b05f_Basecall_2D_2d	68	122	-	2245	7,0:4,3,0:1,1,0:2,7,2:0,14,0:3,10,1:0,25,0:2,2,0:1,40	EG2=0.0015	E=7.2e-13
# batch 46
824	pcbC_CDS_and_PGK1_term	35	1201	+	1236	dd471347-001d-4fdc-a571-53f87f339b5d_Basecall_2D_2d	741	1137	+	1902	13,0:3,36,2:0,10,1:0,1,1:0,17,1:0,23,0:1,4,4:0,19,3:0,7,1:0,7,1:0,28,2:0,2,1:0,2,1:0,25,2:0,5,1:0,1,1:0,51,0:1,12,1:0,34,1:0,7,1:0,30,3:0,12,0:1,14,1:0,19,2:0,12,0:1,33,2:0,3,1:0,16,3:0,2,1:0,5,0:1,8,3:0,28,1:0,2,1:0,4,0:2,6,1:0,7,5:0,3,1:0,7,1:0,20,1:0,67,0:1,42,2:0,2,2:0,18,1:0,16,2:0,7,1:0,12,1:0,9,0:1,12,1:0,11,1:0,1,1:0,10,0:1,59,1:0,11,1:0,3,0:1,20,1:0,3,0:3,14,0:1,35,1:0,6,1:0,22,1:0,2,2:0…	EG2=5.1e-221	E=6.1e-262
798	single_assembly_backbone_piece_AmpRTerm_AmpR_AmpRProm	0	1086	+	1086	cf0873fc-aae0-43ac-a91b-4697ca07c9c8_Basecall_2D_2d	189	1027	+	2176	10,2:0,21,1:0,9,1:0,28,2:0,24,1:0,17,1:0,17,1:0,7,1:0,10,1:0,25,3:0,67,1:0,6,0:1,65,0:1,3,0:1,33,0:1,3,1:0,1,1:0,19,0:1,1,0:1,2,1:0,9,0:1,12,0:2,6,0:1,18,3:0,41,1:0,13,1:0,1,3:0,12,2:0,17,4:0,12,0:2,34,0:2,6,3:0,10,2:0,33,2:0,66,1:0,13,1:0,8,4:0,8,2:0,11,1:0,8,1:0,20,2:0,38,1:0,43,1:0,29,2:0,12,1:0,9,3:0,6,3:0,31,3:0,4,2:0,4,1:0,20,0:1,4,1:0,62,3:0,7,1:0,8,1:0,9	EG2=1.5e-213	E=2.1e-248
449	every_assembly_backbone_piece_ColE1	5	759	+	764	cf0873fc-aae0-43ac-a91b-4697ca07c9c8_Basecall_2D_2d	1219	760	+	2176	6,1:0,32,4:0,42,2:0,30,3:0,10,1:0,11,0:3,7,0:2,24,1:0,21,2:0,91,0:2,19,1:0,21,2:0,37,1:0,7,0:1,8,0:2,6,0:1,2,0:3,1,0:1,8,0:1,25,0:1,18,1:0,3,2:0,19,1:0,3,1:0,2,2:0,2,1:0,35,0:1,27,0:1,9,0:1,8,0:1,11,0:1,13,2:0,1,1:0,8,3:0,2,1:0,6,1:0,20,0:1,2,0:2,3,0:3,2,0:1,7,0:2,6,0:2,37,0:1,5,3:0,7,0:1,10,0:2,10,0:2,2,1:0,10,1:0,3,0:1,21	EG2=2.7e-113	E=1.7e-126
355	pREV1_promoter	9	694	+	731	dd471347-001d-4fdc-a571-53f87f339b5d_Basecall_2D_2d	44	670	+	1902	8,1:0,4,2:0,2,1:0,16,1:0,4,1:0,43,3:0,8,2:0,5,1:0,24,1:0,14,1:0,21,1:0,9,1:0,2,1:0,1,6:0,11,1:0,39,2:0,4,3:0,42,2:0,43,0:1,9,1:0,42,2:0,12,1:0,18,7:0,9,2:0,14,1:0,17,1:0,10,6:0,14,2:0,8,1:0,11,0:7,8,0:4,3,0:1,7,0:1,6,0:3,3,0:1,27,1:0,13,0:2,4,0:1,2,0:3,22,1:0,19,0:2,1,0:4,16,0:1,4,1:0,10,0:1,12,0:1,9,0:1,6	EG2=2.7e-86	E=5.5e-98
92	ConE__penDE_after_term	0	143	+	143	cf0873fc-aae0-43ac-a91b-4697ca07c9c8_Basecall_2D_2d	29	136	+	2176	26,2:0,7,0:1,2,1:0,4,0:1,4,0:1,13,1:0,16,1:0,5,1:0,13,2:0,20,2:0,23	EG2=9.7e-11	E=4.2e-20
56	Con2__pclA_after_term__penDE_after_ColE1	6	133	+	143	cf0873fc-aae0-43ac-a91b-4697ca07c9c8_Basecall_2D_2d	2007	135	+	2176	7,2:0,18,0:1,3,1:0,6,1:0,9,0:2,2,0:2,19,1:0,14,1:0,11,0:2,6,1:0,4,0:1,20,0:1,7	EG2=2.1	E=1e-09
# batch 47
750	single_assembly_backbone_piece_AmpRTerm_AmpR_AmpRProm	0	1086	+	1086	b7e791bd-3adf-4cea-8f2c-1d18521b07ef_Basecall_2D_2d	2188	1034	+	3995	16,0:1,17,2:0,17,1:0,34,1:0,20,0:2,4,0:1,1,0:1,5,2:0,9,0:1,9,1:0,37,3:0,24,2:0,3,4:0,20,0:2,19,0:1,7,2:0,22,0:1,25,0:1,15,1:0,2,1:0,2,1:0,8,1:0,11,2:0,60,0:1,15,1:0,14,1:0,2,1:0,61,2:0,94,2:0,18,1:0,43,1:0,4,0:1,12,1:0,2,1:0,12,1:0,23,1:0,21,1:0,16,2:0,3,1:0,1,2:0,17,5:0,4,2:0,6,1:0,5,1:0,24,0:1,11,2:0,10,1:0,29,1:0,13,1:0,9,2:0,48,2:0,6,1:0,25,1:0,29,1:0,27,1:0,16,1:0,13	EG2=9.2e-200	E=4.3e-212
726	single_assembly_backbone_piece_AmpRTerm_AmpR_AmpRProm	0	1086	+	1086	3353dcd3-bab3-4943-808c-7412651fb52e_Basecall_2D_2d	204	1055	+	4131	10,2:0,6,0:1,4,1:0,4,0:1,16,1:0,22,3:0,11,1:0,30,1:0,20,0:1,2,0:1,22,0:1,4,1:0,12,1:0,24,1:0,9,0:2,18,0:2,1,0:2,34,1:0,2,1:0,11,0:1,9,0:1,7,1:0,2,1:0,42,1:0,5,1:0,21,0:1,28,0:1,15,2:0,9,0:1,37,0:2,19,0:1,6,0:1,4,1:0,4,1:0,19,1:0,28,0:1,24,1:0,3,2:0,15,1:0,9,0:1,30,1:0,6,1:0,9,1:0,25,2:0,16,0:2,3,1:0,4,0:1,12,0:4,10,1:0,8,1:0,1,1:0,12,1:0,2,2:0,6,0:3,15,1:0,12,3:0,11,0:1,8,3:0,11,1:0,29,0:1,17,1:0…	EG2=7.2e-193	E=3.9e-204
715	pcbC_CDS_and_PGK1_term	0	1236	+	1236	b7e791bd-3adf-4cea-8f2c-1d18521b07ef_Basecall_2D_2d	869	1152	+	3995	14,1:0,12,0:2,2,0:1,8,2:0,27,4:0,40,2:0,26,0:1,6,4:0,9,0:1,4,0:1,28,1:0,2,0:1,36,3:0,2,2:0,23,0:2,28,1:0,5,1:0,4,1:0,2,0:1,5,1:0,35,3:0,4,0:1,3,1:0,7,0:1,40,3:0,18,1:0,72,1:0,1,1:0,18,1:0,2,1:0,7,2:0,12,0:5,5,0:2,19,6:0,1,5:0,2,4:0,7,3:0,1,2:0,8,0:2,5,1:0,7,1:0,20,1:0,44,0:1,8,1:0,25,3:0,13,1:0,11,0:1,17,2:0,1,1:0,8,2:0,21,0:2,22,3:0,12,1:0,2,1:0,9,2:0,5,2:0,13,1:0,5,1:0,3,1:0,3,0:2,8,1:0,10,1:0,…	EG2=1e-189	E=3.2e-201
560	every_assembly_backbone_piece_ColE1	0	757	+	764	b7e791bd-3adf-4cea-8f2c-1d18521b07ef_Basecall_2D_2d	3222	744	+	3995	4,0:1,7,1:0,3,1:0,30,0:1,7,0:1,14,0:1,1,0:1,7,1:0,26,0:1,9,1:0,14,0:1,13,2:0,9,1:0,5,0:1,4,1:0,4,2:0,11,1:0,6,1:0,6,1:0,23,1:0,114,1:0,2,0:1,60,1:0,10,0:1,63,2:0,14,0:1,10,1:0,10,1:0,9,0:3,4,2:0,31,1:0,10,1:0,53,1:0,1,1:0,6,1:0,17,1:0,15,1:0,13,0:1,3,0:1,10,0:1,25,0:1,16,1:0,12,1:0,15	EG2=3.5e-145	E=5.6e-155
526	every_assembly_backbone_piece_ColE1	0	764	+	764	3353dcd3-bab3-4943-808c-7412651fb52e_Basecall_2D_2d	1259	761	+	4131	11,1:0,3,1:0,7,0:3,7,0:1,26,0:2,8,0:3,2,0:2,24,2:0,9,0:1,12,0:2,21,2:0,10,1:0,7,0:1,24,1:0,41,0:1,91,1:0,1,2:0,8,0:2,2,0:3,19,0:2,53,4:0,11,0:3,7,0:1,3,1:0,35,1:0,26,2:0,1,2:0,10,5:0,27,0:3,10,0:1,21,2:0,42,1:0,18,1:0,17,1:0,7,0:1,8,1:0,12,1:0,16,0:1,51,1:0,9,1:0,2,1:0,9	EG2=2e-135	E=5.1e-145
480	pREV1_promoter	14	708	+	731	b7e791bd-3adf-4cea-8f2c-1d18521b07ef_Basecall_2D_2d	204	668	+	3995	10,0:1,14,2:0,13,0:1,3,1:0,10,1:0,7,2:0,15,3:0,4,0:1,74,0:1,1,0:1,8,3:0,1,1:0,33,2:0,12,0:1,7,3:0,20,2:0,23,0:1,15,0:1,36,1:0,36,0:2,15,3:0,11,1:0,18,6:0,13,2:0,5,1:0,32,1:0,11,0:2,4,1:0,8,0:1,2,1:0,10,0:1,11,0:1,7,3:0,29,4:0,4,1:0,18,3:0,15,1:0,6,1:0,6,1:0,32,1:0,9,1:0,10,1:0,8,1:0,27	EG2=3.4e-122	E=9.5e-132
125	ConS__pcbC_after_ColE1	0	143	+	143	b7e791bd-3adf-4cea-8f2c-1d18521b07ef_Basecall_2D_2d	31	141	+	3995	25,0:1,10,1:0,23,0:1,48,1:0,2,1:0,2,1:0,29	EG2=3.2e-20	E=2.7e-29
104	Con1__pcbC_after_term__pclA_after_ColE1	0	126	+	143	3353dcd3-bab3-4943-808c-7412651fb52e_Basecall_2D_2d	2046	126	+	4131	34,0:1,8,0:1,39,1:0,15,1:0,28	EG2=3.5e-14	E=3.2e-23
96	Con2__pclA_after_term__penDE_after_ColE1	0	143	+	143	3353dcd3-bab3-4943-808c-7412651fb52e_Basecall_2D_2d	34	140	+	4131	6,1:0,7,2:0,15,0:1,45,0:1,8,0:2,6,3:0,10,1:0,39	EG2=6.9e-12	E=6.5e-21
78	Con1__pcbC_after_term__pclA_after_ColE1	0	130	+	143	b7e791bd-3adf-4cea-8f2c-1d18521b07ef_Basecall_2D_2d	2033	118	+	3995	17,1:0,12,1:0,8,2:0,12,2:0,13,1:0,1,2:0,11,0:2,3,1:0,23,4:0,3,1:0,8,0:1,4	EG2=1e-06	E=9.5e-16
877	pcbC_CDS_and_PGK1_term	0	1236	+	1236	3353dcd3-bab3-4943-808c-7412651fb52e_Basecall_2D_2d	718	1200	-	4131	9,2:0,20,1:0,4,0:3,70,0:1,41,0:1,3,1:0,6,1:0,17,0:1,43,2:0,3,1:0,24,0:1,6,0:1,3,2:0,25,1:0,14,1:0,41,1:0,9,0:3,14,0:2,4,1:0,11,2:0,39,0:1,43,1:0,25,1:0,3,1:0,18,3:0,23,2:0,14,1:0,1,2:0,9,0:2,9,1:0,20,0:1,2,0:1,5,0:2,20,0:2,11,1:0,12,3:0,8,1:0,3,1:0,2,1:0,41,2:0,5,0:1,21,0:1,12,0:1,18,1:0,37,1:0,3,0:1,6,3:0,1,1:0,39,1:0,6,1:0,18,2:0,25,0:2,51,0:1,10,1:0,27,1:0,4,1:0,21,0:3,3,0:1,8,1:0,7,1:0,25,1:0…	EG2=3e-236	E=6.9e-252
463	pHHF2_promoter	19	679	+	707	3353dcd3-bab3-4943-808c-7412651fb52e_Basecall_2D_2d	54	667	-	4131	6,0:4,5,0:2,9,1:0,16,0:2,11,1:0,35,1:0,11,1:0,5,0:1,20,2:0,28,1:0,21,0:1,6,1:0,4,1:0,39,0:1,36,2:0,19,3:0,6,0:1,7,0:1,3,0:1,12,0:1,40,1:0,46,1:0,15,1:0,3,0:1,3,0:1,11,1:0,29,0:2,19,0:1,2,1:0,24,3:0,31,0:2,3,1:0,7,0:1,20,6:0,10,0:1,3,1:0,7,4:0,6,3:0,8,0:2,51,1:0,4	EG2=2.6e-117	E=8.9e-127
# batch 48
1324	pclA_CDS_and_ENO2_term	1	1976	+	1977	d73b9932-6568-4031-8753-dedbcd2404ed_Basecall_2D_2d	2378	1914	-	5697	9,1:0,15,1:0,34,0:1,6,1:0,20,2:0,10,1:0,2,1:0,34,0:2,17,0:1,17,0:2,9,0:1,3,0:1,25,0:2,14,1:0,8,3:0,44,1:0,5,4:0,6,3:0,11,1:0,24,0:2,10,0:2,16,1:0,21,0:1,14,1:0,6,2:0,36,0:1,13,0:1,40,2:0,9,1:0,2,1:0,2,2:0,16,1:0,3,1:0,26,1:0,42,2:0,50,1:0,3,1:0,16,3:0,28,1:0,3,1:0,44,2:0,36,1:0,5,0:2,8,2:0,10,2:0,14,2:0,23,0:1,6,0:1,14,2:0,11,0:3,16,0:5,2,0:1,5,2:0,2,2:0,22,0:1,75,1:0,29,1:0,13,1:0,4,0:2,5,0:3,26…	EG2=0	E=0
669	pcbC_CDS_and_PGK1_term	0	1223	+	1236	d73b9932-6568-4031-8753-dedbcd2404ed_Basecall_2D_2d	555	1167	-	5697	14,1:0,18,1:0,4,2:0,4,1:0,48,0:1,1,0:2,20,3:0,1,4:0,8,2:0,24,1:0,3,0:1,1,0:2,52,1:0,17,3:0,15,1:0,3,1:0,5,0:1,3,0:1,30,1:0,22,1:0,12,5:0,11,0:2,11,0:2,4,1:0,4,0:1,20,2:0,30,2:0,15,1:0,6,0:1,33,1:0,39,1:0,5,1:0,14,2:0,27,4:0,19,1:0,3,0:1,17,1:0,2,2:0,4,1:0,10,1:0,23,1:0,1,3:0,26,2:0,17,1:0,30,0:1,12,1:0,26,1:0,2,1:0,3,6:0,6,5:0,15,0:1,25,1:0,3,0:1,4,1:0,3,0:2,3,0:1,41,1:0,2,1:0,4,0:2,21,0:1,5,0:1,…	EG2=1.7e-176	E=7.2e-186
499	pRPL18B_promoter	9	713	+	731	d73b9932-6568-4031-8753-dedbcd2404ed_Basecall_2D_2d	4317	692	-	5697	18,1:0,37,0:3,2,0:1,1,0:1,11,5:0,22,1:0,27,0:3,8,1:0,5,2:0,1,3:0,9,1:0,19,1:0,3,1:0,67,1:0,3,1:0,5,1:0,3,0:1,1,0:1,17,1:0,4,4:0,27,0:1,4,0:1,9,1:0,5,0:1,8,0:2,5,2:0,36,0:2,22,1:0,30,1:0,10,1:0,25,1:0,26,2:0,10,1:0,2,0:1,29,0:1,14,0:1,1,0:1,15,1:0,10,4:0,20,0:1,14,0:2,7,1:0,14,1:0,25,1:0,16,2:0,3,2:0,12,0:1,5	EG2=1.2e-127	E=8.1e-137
497	start_of_penDE_CDS	0	677	+	677	d73b9932-6568-4031-8753-dedbcd2404ed_Basecall_2D_2d	5006	667	-	5697	8,1:0,5,2:0,14,0:1,6,1:0,4,1:0,15,0:2,25,0:2,7,1:0,20,1:0,73,0:2,37,1:0,18,1:0,3,1:0,48,0:2,35,1:0,18,1:0,4,2:0,7,1:0,4,1:0,34,0:4,3,0:1,16,0:1,36,1:0,6,1:0,25,1:0,1,1:0,2,2:0,6,1:0,6,1:0,40,2:0,10,0:3,9,0:3,17,0:1,3,2:0,13,0:1,19,1:0,6,1:0,11,1:0,12,2:0,18	EG2=4.4e-127	E=3.1e-136
427	pHHF2_promoter	9	678	+	707	d73b9932-6568-4031-8753-dedbcd2404ed_Basecall_2D_2d	1758	611	-	5697	6,1:0,6,0:1,22,3:0,5,0:1,47,2:0,10,1:0,12,1:0,14,2:0,18,1:0,2,1:0,26,0:1,14,1:0,20,1:0,50,2:0,1,1:0,42,1:0,3,9:0,4,4:0,12,0:1,12,7:0,2,1:0,22,5:0,2,2:0,3,2:0,4,8:0,1,3:0,28,0:1,28,3:0,2,0:1,12,1:0,2,2:0,15,0:2,25,0:2,6,2:0,15,0:1,5,1:0,9,0:1,10,6:0,31,2:0,6,2:0,2,2:0,17,1:0,10,0:2,14	EG2=5.6e-107	E=4.6e-116
318	pGAL1_promoter	9	546	+	564	d73b9932-6568-4031-8753-dedbcd2404ed_Basecall_2D_2d	50	508	-	5697	25,3:0,5,5:0,3,0:1,7,0:1,5,1:0,4,1:0,47,1:0,13,0:1,4,0:1,9,4:0,5,5:0,4,4:0,18,0:1,45,2:0,3,2:0,7,0:1,11,0:1,6,3:0,18,1:0,21,0:1,4,1:0,4,0:1,29,3:0,9,1:0,5,1:0,8,1:0,16,2:0,41,1:0,14,1:0,8,1:0,16,1:0,30,2:0,22,0:2,13,1:0,8,1:0,10	EG2=1.2e-75	E=1.1e-84
# batch 49
788	single_assembly_backbone_piece_AmpRTerm_AmpR_AmpRProm	0	1045	+	1086	649ffe05-5c28-4b71-9d04-4fdd76c23a92_Basecall_2D_2d	795	1045	+	2654	23,1:0,1,1:0,9,0:2,18,0:2,67,0:2,22,1:0,17,1:0,8,0:2,25,0:3,52,1:0,14,0:1,1,0:1,20,2:0,53,1:0,3,0:1,41,0:3,2,1:0,18,1:0,2,1:0,5,0:1,39,1:0,58,2:0,17,0:1,34,2:0,18,0:1,46,1:0,6,4:0,6,2:0,7,0:3,2,0:1,5,0:1,6,1:0,6,3:0,8,0:1,18,0:1,10,1:0,60,2:0,10,0:4,6,0:1,2,1:0,4,1:0,56,0:2,19,1:0,12,1:0,23,1:0,13,1:0,80,0:2,37	EG2=1.1e-210	E=3.4e-237
501	every_assembly_backbone_piece_ColE1	8	756	+	764	649ffe05-5c28-4b71-9d04-4fdd76c23a92_Basecall_2D_2d	1878	738	+	2654	15,0:1,9,0:3,28,3:0,4,1:0,12,0:1,12,1:0,31,1:0,53,1:0,29,1:0,1,1:0,2,0:1,7,1:0,3,5:0,96,1:0,5,1:0,3,1:0,13,1:0,3,0:1,31,0:3,6,0:1,4,1:0,14,2:0,36,1:0,12,2:0,15,4:0,13,1:0,55,1:0,3,0:1,16,2:0,11,0:1,1,0:2,15,0:1,9,0:1,1,0:1,2,1:0,2,0:1,4,0:1,1,0:2,4,0:3,12,1:0,7,2:0,9,2:0,11,1:0,84,1:0,1,1:0,3,1:0,5	EG2=3.1e-128	E=2.8e-140
446	end_of_penDE_CDS_and_TDH1_term	0	636	+	636	649ffe05-5c28-4b71-9d04-4fdd76c23a92_Basecall_2D_2d	15	602	+	2654	23,1:0,3,1:0,4,2:0,34,1:0,19,2:0,100,1:0,6,1:0,7,0:1,17,3:0,6,6:0,3,1:0,3,2:0,9,5:0,8,0:2,19,1:0,4,2:0,6,1:0,13,0:1,4,2:0,7,1:0,34,1:0,4,2:0,7,0:4,19,0:1,52,3:0,32,1:0,68,1:0,7,0:1,32,0:1,9,2:0,17,2:0,15	EG2=2e-112	E=3.3e-123
83	ConE__penDE_after_term	6	137	+	143	649ffe05-5c28-4b71-9d04-4fdd76c23a92_Basecall_2D_2d	638	132	+	2654	14,2:0,4,0:1,2,2:0,12,1:0,2,1:0,3,1:0,3,0:3,17,1:0,38,0:3,9,2:0,7,2:0,14	EG2=3.7e-08	E=2.1e-17
775	pcbC_CDS_and_PGK1_term	46	1190	+	1236	735e1854-63cb-4ada-a5df-56ac191939ef_Basecall_2D_2d	921	1138	-	4055	10,1:0,6,0:2,10,0:1,22,0:1,1,0:2,15,0:1,2,0:5,28,2:0,1,1:0,2,1:0,14,2:0,28,1:0,1,1:0,33,2:0,16,1:0,2,0:1,3,2:0,12,0:2,21,3:0,56,1:0,37,0:1,8,1:0,12,3:0,7,1:0,2,2:0,19,0:1,13,1:0,51,0:1,2,0:2,15,1:0,12,1:0,8,2:0,41,1:0,2,1:0,22,1:0,1,2:0,25,0:1,25,2:0,27,2:0,2,1:0,38,3:0,9,1:0,1,1:0,3,1:0,6,1:0,2,1:0,9,2:0,13,1:0,26,0:2,17,2:0,5,0:4,22,2:0,7,0:1,5,1:0,12,1:0,4,0:2,10,1:0,7,0:1,31,3:0,10,1:0,11,0:1…	EG2=6e-207	E=1.2e-219
570	single_assembly_backbone_piece_AmpRTerm_AmpR_AmpRProm	0	1074	+	1086	735e1854-63cb-4ada-a5df-56ac191939ef_Basecall_2D_2d	2239	1042	-	4055	11,1:0,30,2:0,4,1:0,17,3:0,38,0:4,26,0:1,21,1:0,5,0:1,44,1:0,12,0:1,2,1:0,24,0:1,10,3:0,24,0:1,4,1:0,17,0:1,1,0:1,33,0:1,45,2:0,5,1:0,16,1:0,17,1:0,1,1:0,28,0:2,33,1:0,21,2:0,15,0:3,3,2:0,4,3:0,6,1:0,2,2:0,9,0:1,9,2:0,49,1:0,14,1:0,29,1:0,6,1:0,4,1:0,17,0:1,4,0:5,18,0:7,4,0:4,7,0:1,10,2:0,8,4:0,1,2:0,8,2:0,8,2:0,11,1:0,9,0:1,17,1:0,3,0:2,6,3:0,9,0:1,5,0:4,7,1:0,1,1:0,1,1:0,5,1:0,6,1:0,1,1:0,18,1:…	EG2=4.7e-148	E=7.4e-158
432	every_assembly_backbone_piece_ColE1	0	764	+	764	735e1854-63cb-4ada-a5df-56ac191939ef_Basecall_2D_2d	3290	720	-	4055	11,1:0,8,2:0,3,4:0,12,1:0,8,0:3,12,0:1,1,0:2,6,0:1,15,0:1,13,2:0,29,2:0,1,1:0,10,0:1,9,0:1,4,1:0,7,1:0,16,2:0,12,0:1,3,0:1,11,2:0,66,1:0,13,4:0,5,0:1,3,1:0,34,3:0,15,0:1,29,1:0,12,1:0,11,2:0,13,0:3,4,0:1,7,1:0,3,1:0,14,1:0,13,2:0,13,3:0,8,1:0,10,1:0,7,1:0,12,2:0,12,2:0,7,2:0,16,2:0,9,1:0,2,1:0,11,0:1,6,1:0,9,0:1,1,0:1,16,1:0,30,1:0,3,2:0,20,2:0,16,0:1,22,5:0,23,1:0,12	EG2=2.1e-108	E=7.8e-118
368	pPGK1_promoter	8	705	+	731	735e1854-63cb-4ada-a5df-56ac191939ef_Basecall_2D_2d	195	681	-	4055	6,1:0,10,0:1,12,0:2,25,0:3,2,0:1,5,0:1,12,0:1,1,0:1,22,0:4,6,5:0,9,1:0,4,1:0,4,2:0,28,1:0,16,0:2,9,1:0,3,1:0,9,0:1,6,0:1,3,0:1,11,1:0,7,1:0,8,3:0,2,1:0,2,1:0,28,1:0,12,1:0,16,4:0,29,1:0,6,0:1,4,1:0,20,1:0,2,0:1,28,1:0,23,0:2,11,0:1,22,0:1,9,1:0,8,2:0,16,0:1,3,1:0,19,0:1,7,0:1,29,10:0,8,2:0,1,1:0,8,0:1,9,0:1,2,0:1,13,2:0,19,1:0,17,1:0,6,1:0,8,1:0,14,2:0,9,1:0,16,0:1,5	EG2=5e-90	E=2.4e-99
105	Con1__pcbC_after_term__pclA_after_ColE1	11	132	+	143	735e1854-63cb-4ada-a5df-56ac191939ef_Basecall_2D_2d	2084	129	-	4055	48,0:1,5,0:3,17,1:0,5,1:0,1,1:0,18,3:0,28,1:0,3	EG2=1.8e-14	E=1.6e-23
55	ConS__pcbC_after_ColE1	11	132	+	143	735e1854-63cb-4ada-a5df-56ac191939ef_Basecall_2D_2d	27	140	-	4055	19,1:0,3,1:0,3,1:0,8,2:0,4,0:1,1,0:1,5,0:1,5,0:3,6,0:3,9,0:4,2,0:1,2,0:2,3,1:0,20,1:0,2,0:1,10,2:0,21	EG2=4.1	E=4.1e-09
# batch 50
813	single_assembly_backbone_piece_AmpRTerm_AmpR_AmpRProm	0	1086	+	1086	be32f28d-11b3-4b7c-afe9-1670875da4c9_Basecall_2D_2d	201	1085	+	2246	10,2:0,10,1:0,10,1:0,8,2:0,8,1:0,35,0:1,5,0:1,38,0:1,7,1:0,2,0:1,34,1:0,4,3:0,21,0:1,11,0:1,1,0:1,2,0:1,37,0:2,19,0:1,41,1:0,13,0:1,3,0:1,6,0:1,1,0:1,6,0:1,6,0:1,24,0:1,7,1:0,3,0:1,39,0:1,70,2:0,26,0:3,3,0:2,6,2:0,60,1:0,76,2:0,44,0:2,3,0:1,4,1:0,23,1:0,2,0:1,26,2:0,12,1:0,8,0:1,1,0:1,29,0:1,38,0:1,11,1:0,13,1:0,22,3:0,37,0:2,6,2:0,84,3:0,7,0:1,6,0:1,2,0:1,6,2:0,5,1:0,6	EG2=7.3e-218	E=5.2e-252
725	single_assembly_backbone_piece_AmpRTerm_AmpR_AmpRProm	13	1073	+	1086	2d176536-52a3-42d5-9d59-9b2bf55ac673_Basecall_2D_2d	212	1083	+	2178	10,1:0,25,1:0,68,0:2,20,1:0,13,2:0,17,0:1,2,0:1,38,0:2,18,2:0,3,2:0,13,0:1,24,0:1,4,0:1,6,0:1,15,2:0,3,1:0,15,0:1,2,0:1,26,0:1,14,0:1,2,0:1,44,0:1,18,0:1,3,0:1,20,0:3,7,0:2,22,1:0,14,1:0,14,0:2,34,0:2,16,2:0,31,0:1,31,0:2,8,1:0,32,0:1,37,0:2,26,0:1,2,0:2,5,0:1,4,0:3,24,2:0,13,3:0,3,1:0,21,0:1,21,2:0,33,1:0,5,1:0,10,1:0,8,0:1,18,1:0,4,1:0,8,3:0,18,1:0,16,0:1,8,1:0,7,3:0,6,0:1,26,0:1,4,0:3,4,0:1,20…	EG2=1.4e-192	E=8e-222
536	every_assembly_backbone_piece_ColE1	0	764	+	764	2d176536-52a3-42d5-9d59-9b2bf55ac673_Basecall_2D_2d	1295	748	+	2178	11,1:0,50,1:0,16,0:1,5,0:2,9,1:0,28,3:0,4,1:0,18,0:1,54,1:0,1,1:0,8,1:0,15,0:2,15,0:1,14,1:0,12,1:0,12,1:0,2,1:0,5,0:2,4,0:3,17,0:1,2,0:1,12,0:1,22,1:0,3,1:0,22,1:0,18,0:1,21,2:0,17,1:0,12,0:4,20,2:0,8,2:0,16,0:1,9,1:0,5,0:1,34,2:0,22,1:0,10,2:0,13,0:1,10,1:0,42,1:0,5,0:1,31,2:0,2,1:0,4,2:0,5,0:1,6,1:0,9,1:0,22,1:0,12,1:0,9	EG2=2.7e-138	E=2e-155
535	every_assembly_backbone_piece_ColE1	0	747	+	764	be32f28d-11b3-4b7c-afe9-1670875da4c9_Basecall_2D_2d	1286	749	+	2246	54,0:2,1,0:1,6,0:1,16,0:3,22,0:2,3,0:1,33,1:0,14,1:0,1,2:0,24,1:0,26,2:0,32,0:1,2,0:2,2,0:1,6,2:0,34,1:0,34,0:2,10,0:2,1,0:1,75,3:0,6,1:0,8,1:0,16,0:3,8,0:1,37,0:1,6,0:1,46,0:2,25,1:0,9,0:1,29,2:0,15,0:1,7,1:0,21,3:0,9,1:0,21,2:0,11,0:1,15,1:0,6,2:0,28	EG2=5.3e-138	E=2.1e-154
115	Con2__pclA_after_term__penDE_after_ColE1	0	143	+	143	be32f28d-11b3-4b7c-afe9-1670875da4c9_Basecall_2D_2d	2079	145	+	2246	20,0:1,7,1:0,59,0:1,22,1:0,17,0:1,9,0:1,7	EG2=2.4e-17	E=9.9e-27
103	ConE__penDE_after_term	6	137	+	143	be32f28d-11b3-4b7c-afe9-1670875da4c9_Basecall_2D_2d	29	144	+	2246	14,0:2,1,0:3,5,0:1,2,0:1,2,0:2,5,1:0,46,1:0,60	EG2=6.7e-14	E=2.9e-23
66	ConE__penDE_after_term	0	141	+	143	2d176536-52a3-42d5-9d59-9b2bf55ac673_Basecall_2D_2d	38	136	+	2178	20,0:1,2,0:1,4,1:0,10,0:1,7,0:1,5,2:0,5,0:1,4,1:0,2,2:0,23,1:0,29,2:0,17,1:0,3	EG2=0.0029	E=1.3e-12
51	Con2__pclA_after_term__penDE_after_ColE1	0	80	+	143	2d176536-52a3-42d5-9d59-9b2bf55ac673_Basecall_2D_2d	2072	80	+	2178	19,1:0,5,1:0,11,0:1,6,0:1,2,0:1,28,1:0,6	EG2=58	E=2.9e-08
1307	pclA_CDS_and_ENO2_term	8	1960	+	1977	9a28663f-1f6f-4427-a1a8-02aaa5082f3d_Basecall_2D_2d	690	1879	-	2604	24,1:0,2,2:0,21,1:0,8,1:0,3,1:0,19,1:0,3,0:1,23,0:2,27,0:1,6,0:1,19,1:0,48,0:1,9,0:1,51,1:0,29,1:0,3,1:0,30,1:0,11,1:0,3,1:0,10,2:0,23,1:0,16,0:1,19,4:0,10,1:0,62,1:0,17,2:0,4,1:0,8,0:1,16,2:0,19,0:1,10,0:1,1,0:1,2,0:1,2,1:0,52,2:0,40,0:1,18,1:0,62,1:0,32,3:0,18,1:0,31,1:0,16,1:0,27,1:0,3,1:0,4,1:0,1,1:0,1,1:0,5,1:0,3,4:0,3,2:0,2,2:0,3,3:0,29,4:0,12,1:0,17,0:1,11,0:1,56,3:0,26,1:0,7,0:1,3,0:1,12,…	EG2=0	E=0
490	pRPL18B_promoter	9	711	+	731	9a28663f-1f6f-4427-a1a8-02aaa5082f3d_Basecall_2D_2d	34	652	-	2604	18,1:0,8,1:0,32,3:0,10,4:0,6,0:1,14,1:0,43,1:0,5,2:0,6,2:0,5,2:0,7,1:0,69,1:0,24,0:2,22,0:1,5,6:0,13,0:1,44,5:0,54,2:0,14,1:0,5,1:0,10,1:0,19,1:0,16,1:0,16,2:0,20,2:0,10,1:0,17,4:0,17,2:0,5,2:0,21,1:0,21,1:0,3,2:0,19,3:0,7,1:0,9,2:0,8,1:0,11,2:0,9,1:0,5	EG2=4.5e-125	E=4.7e-137
# batch 51
766	pcbC_CDS_and_PGK1_term	1	1235	+	1236	556ca913-1382-484f-8561-51456683ccd2_Basecall_2D_2d	730	1181	+	1943	92,2:0,1,1:0,2,1:0,2,1:0,3,0:1,26,0:2,15,0:1,3,1:0,21,2:0,1,1:0,11,0:1,16,2:0,9,1:0,32,2:0,20,0:2,14,0:1,28,0:1,30,1:0,51,2:0,28,1:0,15,1:0,19,2:0,30,1:0,3,1:0,7,1:0,2,1:0,7,1:0,2,1:0,18,2:0,27,0:1,6,2:0,3,0:2,39,1:0,8,0:1,19,1:0,9,0:2,2,1:0,10,0:1,23,0:2,13,1:0,18,2:0,12,4:0,15,0:1,14,1:0,7,1:0,2,1:0,1,2:0,11,1:0,29,1:0,17,0:2,6,0:1,8,5:0,6,2:0,6,1:0,5,2:0,2,2:0,7,0:1,23,0:2,3,0:1,36,0:1,33,1:0,…	EG2=2.3e-204	E=3.8e-240
464	pALD6_promoter	11	706	+	733	556ca913-1382-484f-8561-51456683ccd2_Basecall_2D_2d	46	679	+	1943	9,1:0,6,1:0,19,1:0,5,1:0,8,3:0,26,1:0,13,1:0,9,2:0,5,1:0,32,1:0,12,1:0,53,0:4,7,1:0,7,0:1,16,1:0,15,1:0,7,0:1,9,2:0,18,1:0,4,3:0,9,0:1,15,2:0,11,1:0,6,2:0,25,1:0,14,1:0,2,1:0,10,0:3,6,0:2,13,0:2,7,0:1,19,0:1,8,1:0,37,1:0,30,3:0,19,1:0,5,1:0,19,2:0,49,1:0,11,0:1,3,1:0,10,1:0,49,1:0,5	EG2=1.3e-117	E=2e-133
801	single_assembly_backbone_piece_AmpRTerm_AmpR_AmpRProm	0	1075	+	1086	60f3b927-0fb2-4393-9f5c-eeaf9b0e975d_Basecall_2D_2d	2116	1060	-	3975	11,1:0,13,0:1,18,1:0,28,2:0,36,1:0,19,0:2,4,0:3,43,0:1,3,3:0,45,1:0,8,3:0,4,0:1,14,2:0,3,1:0,1,1:0,39,0:1,48,1:0,3,2:0,4,0:1,1,0:1,11,2:0,4,1:0,2,0:1,29,0:3,9,1:0,3,1:0,27,2:0,5,0:1,17,1:0,6,0:5,8,0:1,17,2:0,41,1:0,28,1:0,49,1:0,33,0:1,6,1:0,45,0:1,21,0:2,19,0:1,33,0:1,7,0:1,3,1:0,8,2:0,2,1:0,5,1:0,2,1:0,5,0:1,2,0:1,13,0:1,5,1:0,12,1:0,11,0:1,6,1:0,3,3:0,6,1:0,22,3:0,38,0:1,6,1:0,68,1:0,14,0:1,6,…	EG2=2.1e-214	E=2.3e-228
726	pcbC_CDS_and_PGK1_term	1	1235	+	1236	60f3b927-0fb2-4393-9f5c-eeaf9b0e975d_Basecall_2D_2d	737	1191	-	3975	15,0:1,8,0:2,10,1:0,13,3:0,18,1:0,2,2:0,13,3:0,9,0:1,10,1:0,23,0:3,11,1:0,6,1:0,8,1:0,8,0:2,16,1:0,20,1:0,9,1:0,6,0:1,25,0:2,13,1:0,6,1:0,14,1:0,8,1:0,20,2:0,2,1:0,4,0:2,7,0:1,17,2:0,33,1:0,1,1:0,19,0:1,15,2:0,4,3:0,12,0:2,15,1:0,7,0:1,10,0:3,13,0:1,50,0:3,34,3:0,9,1:0,4,4:0,11,0:1,12,1:0,17,0:1,79,0:1,6,0:1,20,3:0,5,0:1,9,1:0,3,2:0,5,2:0,6,2:0,7,2:0,7,1:0,1,1:0,13,1:0,56,1:0,7,0:1,23,1:0,27,1:0,…	EG2=7.2e-193	E=1.1e-204
464	every_assembly_backbone_piece_ColE1	5	759	+	764	60f3b927-0fb2-4393-9f5c-eeaf9b0e975d_Basecall_2D_2d	3192	745	-	3975	9,0:2,46,3:0,7,1:0,1,4:0,12,4:0,19,1:0,9,4:0,23,0:2,30,1:0,5,1:0,77,1:0,19,0:1,17,0:2,5,3:0,22,0:3,17,0:2,17,1:0,4,1:0,28,1:0,21,0:2,4,0:1,4,0:1,20,0:3,16,1:0,13,0:2,6,0:1,11,0:1,11,1:0,52,0:1,2,0:1,2,0:1,34,1:0,5,2:0,7,0:1,1,0:1,6,1:0,2,0:1,3,0:2,34,3:0,1,1:0,7,0:3,15,4:0,2,2:0,7,2:0,22,1:0,27,1:0,1,2:0,8	EG2=1.3e-117	E=4e-127
433	end_of_penDE_CDS_and_TDH1_term	0	636	+	636	11255ee6-8370-4f62-915a-3db62aa3f922_Basecall_2D_2d	1314	605	-	1945	3,0:1,19,0:1,9,0:1,46,1:0,8,1:0,6,1:0,3,0:1,3,1:0,5,4:0,24,1:0,1,1:0,5,0:1,1,0:2,41,1:0,54,3:0,16,0:1,4,2:0,22,2:0,24,0:1,30,1:0,11,0:1,26,1:0,6,1:0,10,0:1,7,3:0,36,4:0,5,2:0,29,2:0,24,2:0,5,1:0,25,1:0,1,3:0,3,2:0,70,1:0,12	EG2=1.1e-108	E=5e-123
424	start_of_penDE_CDS	0	677	+	677	11255ee6-8370-4f62-915a-3db62aa3f922_Basecall_2D_2d	675	639	-	1945	14,2:0,9,1:0,10,1:0,18,1:0,1,5:0,10,1:0,41,0:1,30,0:1,9,3:0,2,2:0,4,1:0,2,4:0,6,1:0,6,2:0,10,0:1,1,0:1,11,1:0,14,1:0,91,2:0,1,1:0,1,2:0,9,2:0,6,1:0,12,1:0,13,1:0,21,0:1,8,1:0,4,0:2,14,0:3,46,3:0,10,4:0,27,0:2,2,3:0,19,1:0,4,1:0,39,1:0,6,1:0,6,0:1,1,0:1,16,1:0,38,1:0,26,0:1,6	EG2=4.1e-106	E=4.8e-120
383	pGAL7_promoter	11	560	+	588	60f3b927-0fb2-4393-9f5c-eeaf9b0e975d_Basecall_2D_2d	211	521	-	3975	6,1:0,31,1:0,4,1:0,6,2:0,25,1:0,23,0:1,15,2:0,14,1:0,10,3:0,21,2:0,26,1:0,70,2:0,13,1:0,9,3:0,1,1:0,6,2:0,8,1:0,17,1:0,27,1:0,64,1:0,14,1:0,6,2:0,7,0:1,4,1:0,5,2:0,1,1:0,7,1:0,5,0:1,18,2:0,28,4:0,27	EG2=2.5e-94	E=1.1e-103
376	pTDH3_promoter	55	647	+	711	11255ee6-8370-4f62-915a-3db62aa3f922_Basecall_2D_2d	56	622	-	1945	7,0:1,1,0:1,17,0:2,1,0:1,4,0:4,9,0:1,3,0:1,7,1:0,4,2:0,8,1:0,9,3:0,5,1:0,6,1:0,6,1:0,3,1:0,5,2:0,2,2:0,45,0:1,4,1:0,17,1:0,9,1:0,8,3:0,23,1:0,12,4:0,18,0:1,17,0:1,10,1:0,10,0:1,5,2:0,5,1:0,5,0:1,10,4:0,6,3:0,10,0:1,8,2:0,9,0:1,25,1:0,5,0:1,12,0:1,19,0:1,6,0:2,8,4:0,9,0:1,41,2:0,9,1:0,32,0:1,21,2:0,13,1:0,15,3:0,22,0:1,19,0:2,10	EG2=2.5e-92	E=2e-104
118	Con1__pcbC_after_term__pclA_after_ColE1	0	143	+	143	60f3b927-0fb2-4393-9f5c-eeaf9b0e975d_Basecall_2D_2d	1943	143	-	3975	39,2:0,34,0:1,2,0:1,20,1:0,10,1:0,19,0:1,1,0:1,14	EG2=3.3e-18	E=2.8e-27
94	ConS__pcbC_after_ColE1	2	141	+	143	60f3b927-0fb2-4393-9f5c-eeaf9b0e975d_Basecall_2D_2d	31	149	-	3975	7,1:0,4,0:1,2,0:2,20,0:1,3,0:1,7,0:1,14,0:2,13,1:0,10,0:1,20,0:2,3,1:0,5,1:0,25,0:1,4	EG2=2.6e-11	E=2.3e-20
# batch 52
1141	pclA_CDS_and_ENO2_term	0	1975	+	1977	c8a8efff-f7af-4393-94b2-ca555121766c_Basecall_2D_2d	895	1925	+	4854	10,1:0,8,1:0,20,1:0,6,1:0,5,0:1,13,1:0,3,4:0,10,1:0,1,3:0,7,1:0,4,3:0,20,1:0,1,1:0,29,0:3,6,0:2,59,1:0,21,1:0,39,0:1,6,3:0,2,0:2,6,1:0,31,1:0,13,4:0,21,2:0,27,1:0,1,1:0,29,1:0,16,1:0,3,1:0,19,0:2,5,1:0,15,0:1,27,1:0,3,1:0,16,1:0,1,3:0,3,1:0,44,2:0,68,0:1,3,0:1,19,0:1,6,1:0,11,0:1,8,0:1,47,3:0,1,2:0,6,0:2,2,0:1,19,0:2,12,1:0,31,0:1,20,1:0,15,1:0,7,1:0,24,1:0,13,1:0,5,0:1,1,0:1,3,1:0,4,0:2,15,0:1,5…	EG2=0	E=0
767	single_assembly_backbone_piece_AmpRTerm_AmpR_AmpRProm	0	1086	+	1086	c8a8efff-f7af-4393-94b2-ca555121766c_Basecall_2D_2d	3003	1064	+	4854	11,2:0,20,1:0,18,1:0,19,2:0,16,3:0,30,1:0,10,1:0,7,1:0,3,1:0,13,1:0,16,3:0,2,0:1,23,0:1,9,1:0,9,1:0,12,2:0,46,1:0,10,1:0,25,1:0,40,0:2,2,0:2,17,0:2,23,0:2,10,0:1,3,1:0,15,0:1,12,0:1,3,1:0,17,1:0,18,1:0,8,2:0,1,1:0,16,0:2,10,0:2,8,0:1,1,0:1,59,0:2,4,0:3,22,1:0,12,1:0,41,0:1,43,0:1,17,2:0,13,0:1,7,0:1,20,5:0,6,3:0,2,3:0,15,1:0,6,0:1,1,0:3,12,0:1,16,2:0,19,0:1,18,1:0,7,1:0,7,1:0,14,3:0,10,1:0,7,1:0,…	EG2=1.2e-204	E=7.7e-215
370	pALD6_promoter	25	699	+	733	c8a8efff-f7af-4393-94b2-ca555121766c_Basecall_2D_2d	225	673	+	4854	8,0:1,8,0:3,5,0:3,6,2:0,3,5:0,29,2:0,5,0:1,7,0:1,7,0:1,15,2:0,1,3:0,10,1:0,25,1:0,5,0:1,8,1:0,51,0:1,18,1:0,14,2:0,10,1:0,5,2:0,16,1:0,11,2:0,29,2:0,6,0:1,7,0:2,41,1:0,11,0:1,15,0:2,11,1:0,21,1:0,7,1:0,31,0:1,43,0:1,5,0:1,10,0:1,1,0:1,22,2:0,8,1:0,12,5:0,9,2:0,3,1:0,5,1:0,7,1:0,3,0:1,4,0:1,5,2:0,13,0:1,6,2:0,17,1:0,18,1:0,1,1:0,9	EG2=1.3e-90	E=9.1e-100
329	every_assembly_backbone_piece_ColE1	0	754	+	764	c8a8efff-f7af-4393-94b2-ca555121766c_Basecall_2D_2d	4067	747	+	4854	22,0:1,17,1:0,1,1:0,4,0:1,13,2:0,1,1:0,1,1:0,11,2:0,7,3:0,62,0:2,2,0:1,13,2:0,21,0:1,10,0:3,12,1:0,31,0:1,18,1:0,3,1:0,11,0:1,5,0:3,40,0:1,9,0:1,19,1:0,5,0:1,20,0:2,22,1:0,18,1:0,3,2:0,11,0:1,9,0:1,3,0:1,11,1:0,6,1:0,4,0:1,9,2:0,13,0:1,7,0:1,14,0:2,3,0:1,9,0:1,3,3:0,2,0:2,3,0:2,17,0:1,14,3:0,6,2:0,11,1:0,6,2:0,9,0:1,3,0:1,14,3:0,6,0:1,3,1:0,12,0:1,29,4:0,19,1:0,14,2:0,24,0:1,4,0:1,8	EG2=8e-79	E=6e-88
119	Con2__pclA_after_term__penDE_after_ColE1	0	134	+	143	c8a8efff-f7af-4393-94b2-ca555121766c_Basecall_2D_2d	2836	133	+	4854	32,0:2,16,2:0,66,1:0,17	EG2=1.7e-18	E=1.9e-27
117	Con1__pcbC_after_term__pclA_after_ColE1	0	143	+	143	c8a8efff-f7af-4393-94b2-ca555121766c_Basecall_2D_2d	41	142	+	4854	15,0:1,2,1:0,17,0:2,10,2:0,25,0:1,45,2:0,24	EG2=6.4e-18	E=7e-27
1307	pclA_CDS_and_ENO2_term	8	1969	+	1977	78492250-d1bf-4a05-96ae-55cd5073fae8_Basecall_2D_2d	588	1933	-	2554	44,0:1,6,1:0,12,1:0,23,0:1,28,3:0,6,3:0,18,0:1,21,1:0,3,1:0,3,1:0,2,1:0,4,0:1,14,0:4,8,1:0,26,1:0,78,5:0,2,1:0,19,0:3,26,2:0,11,0:1,12,1:0,29,2:0,68,0:2,3,0:1,7,1:0,3,0:1,23,1:0,15,1:0,4,1:0,43,1:0,17,0:1,7,1:0,25,1:0,34,0:1,25,0:1,33,1:0,8,1:0,4,2:0,6,2:0,10,1:0,3,0:2,27,3:0,50,2:0,5,0:2,37,0:1,3,1:0,9,0:2,19,2:0,14,0:5,3,1:0,6,1:0,24,0:2,3,0:1,4,2:0,14,0:3,4,0:2,8,1:0,11,0:1,2,0:1,3,1:0,9,1:0,7…	EG2=0	E=0
381	pGAL7_promoter	11	568	+	588	78492250-d1bf-4a05-96ae-55cd5073fae8_Basecall_2D_2d	36	551	-	2554	29,1:0,10,1:0,5,1:0,20,2:0,6,1:0,19,0:1,5,2:0,7,3:0,13,2:0,18,1:0,1,1:0,9,1:0,2,0:1,7,0:1,43,1:0,52,1:0,12,0:2,15,1:0,33,0:1,13,3:0,10,0:1,13,0:1,12,0:3,10,0:1,10,2:0,3,0:1,33,1:0,6,0:2,11,1:0,31,0:1,3,1:0,41,5:0,21,1:0,12	EG2=9.2e-94	E=6.4e-104
# batch 53
1458	pclA_CDS_and_ENO2_term	7	1965	+	1977	14c5a249-db03-42e7-9676-9670d8c99ce5_Basecall_2D_2d	553	1909	+	2489	8,0:2,56,3:0,34,6:0,37,1:0,1,1:0,12,2:0,2,0:1,5,1:0,36,1:0,7,1:0,86,0:1,72,0:1,29,2:0,5,4:0,10,2:0,3,0:1,12,1:0,26,1:0,18,1:0,2,2:0,3,2:0,47,1:0,134,0:3,93,4:0,12,2:0,72,0:2,15,0:1,20,0:1,9,0:1,22,0:1,1,0:2,16,0:1,25,2:0,4,0:1,1,0:1,29,0:1,70,2:0,2,1:0,32,1:0,5,3:0,81,5:0,4,5:0,8,1:0,4,1:0,4,0:1,21,1:0,3,3:0,11,1:0,15,1:0,5,2:0,19,1:0,6,2:0,40,1:0,8,0:3,7,0:1,16,1:0,40,2:0,11,0:1,12,1:0,14,1:0,8,…	EG2=0	E=0
760	single_assembly_backbone_piece_AmpRTerm_AmpR_AmpRProm	0	1073	+	1086	d35f0c85-8a5c-427b-9372-8c188b488fc9_Basecall_2D_2d	194	1054	+	1579	6,1:0,11,0:2,4,1:0,13,1:0,36,1:0,2,1:0,43,1:0,6,0:1,6,1:0,1,3:0,10,2:0,15,1:0,6,4:0,4,0:1,19,0:1,5,0:2,10,1:0,10,0:2,33,0:1,4,0:1,53,1:0,20,0:1,7,1:0,46,1:0,16,0:2,11,1:0,25,1:0,52,0:3,2,1:0,6,3:0,42,0:1,31,1:0,2,1:0,4,1:0,16,1:0,21,1:0,4,1:0,14,2:0,7,0:2,10,1:0,17,0:1,7,0:1,47,2:0,33,3:0,46,0:2,28,0:2,24,1:0,36,3:0,20,1:0,5,0:1,21,1:0,27,0:1,25,2:0,12,0:1,26,0:1,17	EG2=1.2e-202	E=1.1e-244
383	pGAL1_promoter	9	545	+	564	14c5a249-db03-42e7-9676-9670d8c99ce5_Basecall_2D_2d	39	511	+	2489	25,3:0,41,1:0,29,0:2,13,1:0,13,1:0,4,2:0,13,2:0,1,2:0,27,0:1,5,3:0,14,1:0,15,2:0,25,0:1,11,0:1,10,5:0,62,3:0,41,1:0,4,0:3,9,2:0,50,1:0,3,1:0,18,4:0,1,3:0,13,3:0,14,1:0,4,0:1,19,2:0,9,0:1,8	EG2=2.5e-94	E=1.3e-104
218	every_assembly_backbone_piece_ColE1	0	283	+	764	d35f0c85-8a5c-427b-9372-8c188b488fc9_Basecall_2D_2d	1257	283	+	1579	12,1:0,47,1:0,10,0:2,20,1:0,4,0:1,26,3:0,17,0:3,11,1:0,24,1:0,25,1:0,68,0:2,5,0:1,5	EG2=6.2e-47	E=4.4e-57
79	Con2__pclA_after_term__penDE_after_ColE1	3	140	+	143	d35f0c85-8a5c-427b-9372-8c188b488fc9_Basecall_2D_2d	30	138	+	1579	33,0:1,4,0:1,9,0:1,24,1:0,13,0:1,21,4:0,2,1:0,28	EG2=5.3e-07	E=1.5e-16
639	multiple_assembly_backbone_piece_His3Prom_His3Term_2Micron_KanRTerm_KanR_KanRProm	2114	1004	+	3118	3fff75f2-09ce-4430-b87a-67d0309dbfde_Basecall_2D_2d	2173	959	-	3907	7,3:0,23,1:0,15,0:1,35,0:2,9,0:2,14,0:1,1,0:1,7,3:0,49,1:0,7,0:1,12,0:3,45,1:0,9,1:0,8,3:0,4,1:0,4,5:0,34,1:0,45,0:1,20,0:1,17,3:0,22,1:0,119,1:0,10,4:0,5,1:0,9,0:1,16,3:0,38,1:0,28,2:0,9,1:0,2,3:0,14,5:0,33,1:0,22,0:1,47,1:0,10,0:1,10,4:0,8,0:2,25,0:1,6,0:2,7,2:0,11,1:0,8,0:1,8,1:0,1,1:0,9,2:0,3,1:0,5,10:0,13,0:2,41,1:0,8,1:0,15,0:2,6	EG2=7.1e-168	E=2.2e-178
444	end_of_penDE_CDS_and_TDH1_term	3	633	+	636	3fff75f2-09ce-4430-b87a-67d0309dbfde_Basecall_2D_2d	21	604	-	3907	13,1:0,3,1:0,22,1:0,18,3:0,15,0:1,13,1:0,2,1:0,10,0:1,5,1:0,30,0:2,22,1:0,69,0:2,35,1:0,6,2:0,12,0:1,6,1:0,17,0:1,22,2:0,6,0:1,22,2:0,23,1:0,8,1:0,37,6:0,13,1:0,23,1:0,27,0:1,3,2:0,20,3:0,5,0:1,8,2:0,3,1:0,28,0:1,17,1:0,6,1:0,8,3:0,15	EG2=7.4e-112	E=2.3e-121
393	every_assembly_backbone_piece_ColE1	0	735	+	764	3fff75f2-09ce-4430-b87a-67d0309dbfde_Basecall_2D_2d	3132	734	-	3907	11,1:0,28,1:0,11,1:0,9,1:0,9,1:0,16,3:0,31,2:0,6,1:0,1,2:0,5,1:0,14,3:0,19,2:0,153,1:0,2,1:0,12,0:2,14,0:2,5,0:1,3,0:1,13,0:3,14,1:0,15,1:0,1,1:0,10,0:1,1,0:2,3,0:1,5,1:0,11,0:5,2,0:1,4,0:1,6,0:1,5,2:0,2,1:0,22,1:0,2,1:0,7,0:2,10,2:0,4,0:1,1,0:1,9,0:2,4,0:1,34,0:2,17,0:3,4,1:0,11,1:0,8,2:0,3,2:0,10,0:2,26,0:1,5,0:1,6,1:0,6,1:0,10,0:1,14,0:1,9,0:2,9,0:2,8,1:0,1,3:0,10	EG2=3.3e-97	E=1.3e-106
# batch 54
1999	multiple_assembly_backbone_piece_His3Prom_His3Term_2Micron_KanRTerm_KanR_KanRProm	0	3116	+	3118	daffb54b-33c8-4ebf-835c-35c18db78169_Basecall_2D_2d	686	2958	+	4424	12,1:0,16,1:0,3,0:1,8,2:0,10,0:1,18,2:0,26,6:0,12,0:2,4,5:0,82,1:0,9,1:0,19,4:0,10,0:2,18,2:0,5,1:0,27,2:0,8,1:0,7,2:0,21,2:0,28,0:1,8,0:2,30,1:0,7,1:0,37,0:1,3,1:0,27,2:0,56,1:0,9,3:0,16,2:0,8,1:0,12,1:0,6,1:0,22,0:2,22,0:1,26,1:0,19,1:0,16,1:0,23,2:0,42,0:1,20,2:0,11,0:1,5,1:0,4,5:0,10,3:0,2,4:0,22,1:0,35,1:0,9,0:1,12,4:0,16,1:0,5,0:1,4,0:1,12,0:1,3,1:0,3,2:0,3,3:0,62,1:0,2,2:0,4,5:0,41,1:0,28,…	EG2=0	E=0
584	every_assembly_backbone_piece_ColE1	0	764	+	764	daffb54b-33c8-4ebf-835c-35c18db78169_Basecall_2D_2d	3649	741	+	4424	11,1:0,3,1:0,13,1:0,18,0:1,12,1:0,6,1:0,23,1:0,7,0:1,23,3:0,10,1:0,20,0:1,24,0:1,2,2:0,6,1:0,14,2:0,8,0:2,127,1:0,5,0:3,6,1:0,16,0:1,9,4:0,2,2:0,9,1:0,8,0:1,21,0:3,32,0:1,12,2:0,13,0:1,77,1:0,32,1:0,32,3:0,14,5:0,10,0:1,21,2:0,17,1:0,18,3:0,3,0:2,38	EG2=4.5e-152	E=1e-161
421	end_of_penDE_CDS_and_TDH1_term	3	630	+	636	daffb54b-33c8-4ebf-835c-35c18db78169_Basecall_2D_2d	29	607	+	4424	17,1:0,13,0:1,7,0:2,5,1:0,5,0:1,3,0:1,14,0:1,20,0:1,21,1:0,4,1:0,30,2:0,54,1:0,42,1:0,14,0:1,31,0:1,21,2:0,6,0:1,42,2:0,3,2:0,10,2:0,7,1:0,8,2:0,20,1:0,6,1:0,11,2:0,42,1:0,30,1:0,9,2:0,3,1:0,15,1:0,6,0:1,23,1:0,22,3:0,27,1:0,5	EG2=3e-105	E=1.5e-114
119	multiple_assembly_backbone_piece_His3Prom_His3Term_2Micron_KanRTerm_KanR_KanRProm	1114	204	+	3118	daffb54b-33c8-4ebf-835c-35c18db78169_Basecall_2D_2d	1851	198	+	4424	13,0:1,17,0:2,15,1:0,21,0:1,15,1:0,26,2:0,20,0:1,7,1:0,4,2:0,11,1:0,22,2:0,16,1:0,6	EG2=1.7e-18	E=1.7e-27
65	multiple_assembly_backbone_piece_His3Prom_His3Term_2Micron_KanRTerm_KanR_KanRProm	1301	136	+	3118	daffb54b-33c8-4ebf-835c-35c18db78169_Basecall_2D_2d	1730	133	+	4424	21,0:1,36,3:0,21,1:0,27,1:0,11,0:1,15	EG2=0.0055	E=5.9e-12
57	multiple_assembly_backbone_piece_His3Prom_His3Term_2Micron_KanRTerm_KanR_KanRProm	1114	149	+	3118	daffb54b-33c8-4ebf-835c-35c18db78169_Basecall_2D_2d	1915	143	+	4424	5,0:1,46,3:0,15,0:1,5,1:0,14,2:0,4,1:0,25,1:0,12,1:0,6,0:1,8	EG2=1.1	E=1.2e-09
# batch 55
842	pcbC_CDS_and_PGK1_term	5	1231	+	1236	19f90677-e96c-4236-b2f3-4916f6209af5_Basecall_2D_2d	903	1155	+	4029	9,1:0,13,0:1,29,3:0,6,1:0,2,1:0,31,3:0,22,2:0,17,2:0,15,2:0,7,2:0,4,1:0,11,1:0,16,2:0,10,1:0,9,2:0,8,1:0,33,2:0,14,5:0,16,1:0,21,1:0,30,1:0,36,3:0,14,2:0,19,0:1,19,2:0,18,3:0,4,2:0,21,1:0,36,4:0,34,1:0,4,0:2,7,1:0,22,1:0,59,0:1,5,1:0,2,1:0,38,3:0,6,1:0,14,1:0,8,1:0,11,1:0,25,2:0,39,1:0,16,0:2,2,0:1,12,2:0,45,0:1,3,1:0,13,0:1,7,0:2,7,0:1,45,1:0,6,2:0,2,2:0,11,0:1,14,0:1,11,1:0,23,0:2,12,1:0,13,1:0…	EG2=3.4e-226	E=3.1e-241
723	single_assembly_backbone_piece_AmpRTerm_AmpR_AmpRProm	0	1086	+	1086	19f90677-e96c-4236-b2f3-4916f6209af5_Basecall_2D_2d	2237	1044	+	4029	11,1:0,5,3:0,2,1:0,9,0:1,1,0:3,5,2:0,26,3:0,25,0:1,1,0:2,59,4:0,1,1:0,5,1:0,12,3:0,9,2:0,6,0:1,13,0:4,13,0:1,24,2:0,34,1:0,5,2:0,29,1:0,15,1:0,21,2:0,31,0:1,20,0:1,16,0:1,18,0:3,6,1:0,6,0:2,16,0:1,42,0:1,14,2:0,24,2:0,36,1:0,17,1:0,7,0:1,8,2:0,65,0:1,9,0:2,18,1:0,15,1:0,7,3:0,34,3:0,3,1:0,5,1:0,18,1:0,4,1:0,23,0:2,2,0:1,35,2:0,9,3:0,21,4:0,7,1:0,35,2:0,40,1:0,1,1:0,36,1:0,4,1:0,16,3:0,3,1:0,6,1:0…	EG2=5.2e-192	E=1.5e-203
526	pALD6_promoter	11	717	+	733	19f90677-e96c-4236-b2f3-4916f6209af5_Basecall_2D_2d	225	678	+	4029	12,1:0,8,0:2,13,1:0,14,0:1,49,1:0,12,1:0,5,2:0,33,3:0,30,2:0,52,1:0,25,1:0,5,1:0,15,8:0,41,2:0,7,0:1,10,1:0,20,0:1,18,0:1,10,0:1,20,2:0,2,1:0,27,1:0,18,3:0,13,1:0,32,4:0,45,2:0,8,1:0,14,3:0,20,0:1,29,1:0,43,1:0,13,1:0,2,1:0,5	EG2=2e-135	E=4.5e-145
523	every_assembly_backbone_piece_ColE1	8	748	+	764	19f90677-e96c-4236-b2f3-4916f6209af5_Basecall_2D_2d	3286	704	+	4029	7,1:0,26,2:0,3,2:0,5,2:0,10,0:2,18,1:0,37,3:0,17,0:1,1,0:1,3,0:1,8,2:0,16,1:0,5,1:0,11,1:0,62,0:1,38,0:1,35,2:0,2,2:0,6,1:0,11,2:0,1,1:0,34,1:0,8,1:0,40,0:3,47,0:2,9,2:0,3,1:0,13,1:0,19,1:0,11,1:0,3,4:0,51,1:0,2,4:0,6,1:0,11,3:0,12,1:0,8,3:0,6,1:0,9,0:1,7,5:0,17,1:0,26,1:0,27	EG2=1.5e-134	E=3.4e-144
100	ConS__pcbC_after_ColE1	0	143	+	143	19f90677-e96c-4236-b2f3-4916f6209af5_Basecall_2D_2d	43	150	+	4029	52,0:1,6,1:0,1,2:0,3,2:0,12,0:2,1,0:3,14,0:2,9,0:3,20,0:1,20	EG2=4.9e-13	E=4.4e-22
65	Con1__pcbC_after_term__pclA_after_ColE1	25	118	+	143	19f90677-e96c-4236-b2f3-4916f6209af5_Basecall_2D_2d	2093	118	+	4029	16,0:1,1,0:1,11,2:0,20,1:0,3,0:2,11,1:0,17,1:0,1,1:0,13,0:2,19	EG2=0.0055	E=5.3e-12
# batch 56
1154	pclA_CDS_and_ENO2_term	8	1969	+	1977	ea584db0-d629-446a-b39c-4de8a18f227f_Basecall_2D_2d	903	1940	-	4854	14,1:0,5,0:2,8,1:0,18,2:0,10,1:0,3,1:0,1,1:0,4,0:1,4,1:0,9,1:0,4,1:0,47,1:0,4,0:1,2,0:1,1,0:1,13,0:1,4,0:1,4,1:0,2,0:1,11,0:2,27,0:1,1,0:1,27,1:0,24,0:1,6,2:0,21,1:0,2,2:0,5,0:1,2,1:0,3,4:0,33,0:1,8,1:0,12,2:0,23,1:0,18,2:0,5,1:0,27,2:0,5,1:0,13,1:0,1,1:0,12,2:0,2,2:0,6,0:1,8,1:0,2,1:0,7,0:1,16,1:0,3,1:0,12,1:0,6,1:0,11,0:1,6,0:1,23,0:1,6,1:0,6,0:1,3,0:2,3,0:1,4,0:1,3,0:3,6,0:8,1,0:3,4,0:3,24,1:0…	EG2=0	E=0
772	single_assembly_backbone_piece_AmpRTerm_AmpR_AmpRProm	0	1073	+	1086	ea584db0-d629-446a-b39c-4de8a18f227f_Basecall_2D_2d	3033	1033	-	4854	13,0:2,20,2:0,8,1:0,28,2:0,21,1:0,35,0:2,6,0:1,14,1:0,2,1:0,2,0:1,16,0:1,9,1:0,16,6:0,53,2:0,42,0:2,13,5:0,8,1:0,44,0:1,10,1:0,3,2:0,11,3:0,11,1:0,9,2:0,20,1:0,23,2:0,8,0:2,30,2:0,26,2:0,4,0:1,33,0:2,10,0:1,7,3:0,35,1:0,15,0:1,41,0:1,5,2:0,7,1:0,10,1:0,48,1:0,20,3:0,12,0:2,14,1:0,25,2:0,18,1:0,8,3:0,42,1:0,49,1:0,9,0:3,43,2:0,16,1:0,38	EG2=4.4e-206	E=2.5e-216
505	pALD6_promoter	11	714	+	733	ea584db0-d629-446a-b39c-4de8a18f227f_Basecall_2D_2d	204	700	-	4854	7,0:2,16,0:1,3,0:1,8,3:0,11,0:1,13,0:1,3,0:1,47,1:0,20,1:0,12,0:1,34,0:1,23,2:0,9,0:1,9,0:2,22,2:0,9,1:0,10,1:0,4,2:0,6,1:0,22,1:0,14,0:1,21,0:1,15,0:1,24,1:0,26,0:2,28,0:1,13,2:0,2,1:0,6,1:0,24,1:0,27,0:1,32,2:0,6,1:0,1,1:0,7,2:0,16,3:0,27,0:1,26,1:0,5,1:0,10,1:0,8,2:0,34,0:1,19	EG2=2.2e-129	E=1e-138
426	every_assembly_backbone_piece_ColE1	0	764	+	764	ea584db0-d629-446a-b39c-4de8a18f227f_Basecall_2D_2d	4076	741	-	4854	11,1:0,16,0:1,7,1:0,41,1:0,11,3:0,10,0:1,15,1:0,14,1:0,3,1:0,14,0:1,6,0:1,10,0:2,25,1:0,7,0:2,4,0:1,1,0:2,28,1:0,13,0:1,20,1:0,5,1:0,8,1:0,4,1:0,3,2:0,1,1:0,6,1:0,3,0:2,17,0:1,5,0:1,4,0:2,18,2:0,1,1:0,3,1:0,7,4:0,5,0:1,13,0:1,6,0:1,1,0:2,10,0:2,9,1:0,9,0:1,7,1:0,6,1:0,3,2:0,60,0:2,31,1:0,9,1:0,2,1:0,5,1:0,10,2:0,16,1:0,11,1:0,2,1:0,6,0:1,23,2:0,16,2:0,14,0:1,23,1:0,13,3:0,1,1:0,9,2:0,9,0:2,6,1:0,…	EG2=1.1e-106	E=6.5e-116
107	Con1__pcbC_after_term__pclA_after_ColE1	16	127	+	143	ea584db0-d629-446a-b39c-4de8a18f227f_Basecall_2D_2d	45	127	-	4854	27,0:1,48,0:1,39,1:0,1,1:0,10	EG2=4.8e-15	E=5.3e-24
98	Con2__pclA_after_term__penDE_after_ColE1	3	136	+	143	ea584db0-d629-446a-b39c-4de8a18f227f_Basecall_2D_2d	2861	140	-	4854	6,0:1,39,0:2,4,2:0,36,0:1,1,0:1,20,0:1,28	EG2=1.8e-12	E=2.1e-21
# batch 57
1260	pclA_CDS_and_ENO2_term	7	1968	+	1977	132be679-c116-4e0e-acf1-7788cab28d0f_Basecall_2D_2d	2443	1859	+	5644	12,1:0,28,1:0,1,1:0,22,0:1,1,0:2,2,1:0,44,2:0,5,1:0,1,4:0,15,0:3,12,1:0,13,1:0,19,0:1,48,1:0,3,1:0,12,3:0,3,0:1,6,3:0,2,1:0,30,2:0,9,3:0,23,1:0,2,6:0,17,0:1,6,1:0,9,2:0,11,2:0,6,2:0,10,2:0,5,1:0,32,1:0,8,0:1,4,1:0,2,4:0,2,1:0,2,2:0,61,0:1,3,3:0,2,2:0,10,1:0,5,0:1,43,1:0,1,1:0,7,2:0,38,0:1,3,3:0,2,1:0,27,1:0,13,0:1,17,2:0,10,3:0,8,0:1,58,0:1,31,1:0,2,1:0,5,1:0,4,1:0,21,0:1,22,1:0,35,0:1,6,0:2,62,4…	EG2=0	E=0
890	single_assembly_backbone_piece_AmpRTerm_AmpR_AmpRProm	0	1086	+	1086	9d4e2ee2-3a0a-48e4-ab6f-8f25ca50f7ab_Basecall_2D_2d	193	1074	+	2217	10,2:0,12,1:0,8,0:2,10,1:0,24,1:0,65,1:0,7,0:1,2,0:1,75,0:1,1,0:1,3,0:1,4,0:3,29,1:0,28,1:0,42,1:0,6,0:1,13,1:0,109,0:4,8,0:1,20,0:1,20,3:0,38,0:2,82,1:0,35,3:0,64,2:0,14,2:0,25,3:0,34,0:1,2,0:2,13,0:1,57,3:0,7,1:0,18,3:0,11,1:0,35,0:1,71,1:0,21,2:0,14,1:0,13	EG2=5.6e-240	E=3.1e-280
781	pcbC_CDS_and_PGK1_term	10	1226	+	1236	132be679-c116-4e0e-acf1-7788cab28d0f_Basecall_2D_2d	735	1135	+	5644	19,1:0,3,0:1,22,1:0,8,1:0,26,2:0,17,2:0,8,0:1,10,3:0,11,1:0,17,2:0,13,1:0,11,1:0,64,1:0,1,1:0,14,0:1,21,1:0,4,1:0,65,1:0,29,2:0,18,1:0,29,2:0,5,1:0,4,1:0,2,1:0,31,4:0,1,4:0,15,3:0,19,1:0,2,1:0,44,1:0,3,2:0,12,4:0,8,1:0,6,1:0,6,0:1,46,0:2,23,1:0,11,0:1,2,0:1,9,0:1,47,0:1,2,2:0,2,1:0,1,1:0,4,5:0,2,2:0,1,1:0,3,10:0,2,5:0,3,3:0,1,1:0,19,1:0,2,1:0,3,1:0,17,1:0,22,2:0,24,1:0,5,0:4,46,0:2,1,0:1,16,0:1,1…	EG2=1.1e-208	E=2.7e-218
600	every_assembly_backbone_piece_ColE1	0	764	+	764	9d4e2ee2-3a0a-48e4-ab6f-8f25ca50f7ab_Basecall_2D_2d	1267	746	+	2217	11,1:0,20,0:3,20,1:0,7,1:0,21,1:0,8,3:0,7,0:1,21,3:0,19,0:1,10,0:2,24,2:0,3,0:2,19,1:0,1,1:0,28,2:0,5,0:1,1,0:1,15,0:1,31,1:0,4,2:0,14,1:0,38,0:1,55,1:0,15,1:0,1,1:0,55,2:0,14,0:1,70,4:0,22,0:2,16,1:0,24,3:0,12,1:0,7,0:1,9,0:1,22,1:0,26,1:0,53	EG2=1.1e-156	E=3.2e-177
538	pPSP2_promoter	9	703	+	731	132be679-c116-4e0e-acf1-7788cab28d0f_Basecall_2D_2d	61	663	+	5644	46,1:0,5,1:0,42,1:0,1,3:0,16,3:0,27,0:1,13,2:0,36,2:0,28,2:0,24,1:0,3,1:0,22,1:0,1,1:0,10,2:0,14,1:0,18,1:0,12,1:0,22,3:0,15,3:0,7,3:0,3,1:0,14,1:0,2,2:0,22,1:0,12,0:1,5,0:1,21,1:0,14,1:0,26,0:1,2,1:0,46,0:1,28,0:2,9,1:0,11,2:0,25,2:0,10,1:0,44	EG2=7.3e-139	E=4.5e-148
512	start_of_penDE_CDS	0	661	+	677	132be679-c116-4e0e-acf1-7788cab28d0f_Basecall_2D_2d	4980	632	+	5644	89,1:0,4,1:0,16,1:0,33,3:0,13,1:0,39,2:0,40,2:0,17,1:0,10,1:0,21,1:0,41,7:0,17,0:1,5,1:0,15,1:0,7,1:0,4,0:1,3,0:1,1,0:1,2,0:1,13,1:0,27,0:2,13,1:0,7,0:1,22,1:0,16,1:0,6,2:0,39,1:0,36,1:0,29,3:0,9,1:0,26,1:0,4	EG2=2.2e-131	E=1.4e-140
481	pHHF2_promoter	14	684	+	707	132be679-c116-4e0e-acf1-7788cab28d0f_Basecall_2D_2d	4331	652	+	5644	13,0:1,3,0:2,7,1:0,6,2:0,14,1:0,18,1:0,10,6:0,7,1:0,10,2:0,11,2:0,30,2:0,4,3:0,25,1:0,7,1:0,25,0:5,6,0:1,23,0:1,25,1:0,8,0:1,23,0:1,7,1:0,6,2:0,27,3:0,15,1:0,15,0:1,33,1:0,15,0:2,94,0:4,14,1:0,4,2:0,4,2:0,34,5:0,8,1:0,12,1:0,10,2:0,7,1:0,3,1:0,5,1:0,11,1:0,20,1:0,14	EG2=1.7e-122	E=1.2e-131
392	pGAL7_promoter	11	568	+	588	132be679-c116-4e0e-acf1-7788cab28d0f_Basecall_2D_2d	1899	543	+	5644	15,1:0,13,1:0,13,1:0,12,0:1,16,2:0,20,1:0,13,1:0,1,1:0,24,0:1,22,1:0,7,1:0,8,1:0,43,0:1,11,4:0,17,1:0,55,2:0,4,1:0,14,1:0,22,1:0,26,0:7,21,1:0,24,1:0,14,1:0,18,1:0,8,1:0,6,1:0,2,1:0,42,5:0,4,1:0,21,0:1,9,2:0,7	EG2=6.4e-97	E=5.4e-106
125	Con2__pclA_after_term__penDE_after_ColE1	0	143	+	143	9d4e2ee2-3a0a-48e4-ab6f-8f25ca50f7ab_Basecall_2D_2d	2042	145	+	2217	6,1:0,94,0:1,1,0:1,7,1:0,5,0:1,15,0:1,13	EG2=3.2e-20	E=1.2e-29
93	ConE__penDE_after_term	0	143	+	143	9d4e2ee2-3a0a-48e4-ab6f-8f25ca50f7ab_Basecall_2D_2d	25	141	+	2217	5,2:0,13,2:0,7,1:0,5,0:1,5,0:1,10,0:1,33,1:0,14,0:2,24,1:0,20	EG2=5e-11	E=2.2e-20
# batch 58
739	single_assembly_backbone_piece_AmpRTerm_AmpR_AmpRProm	0	1086	+	1086	981ec74a-9f69-4019-98a2-796a7cde10b3_Basecall_2D_2d	2331	1093	+	4229	5,1:0,5,1:0,21,1:0,22,0:1,6,2:0,13,2:0,16,1:0,36,1:0,7,0:1,1,0:2,16,1:0,18,0:1,26,0:2,4,0:2,51,1:0,3,1:0,30,0:2,14,1:0,8,1:0,51,0:1,6,3:0,11,1:0,22,0:3,3,0:1,7,0:1,45,0:1,31,1:0,11,4:0,29,3:0,5,1:0,34,1:0,26,0:1,63,1:0,1,1:0,13,2:0,20,2:0,18,0:1,29,1:0,36,0:2,1,0:1,6,0:1,3,0:1,6,0:2,6,0:1,23,0:1,6,0:1,7,0:1,12,0:3,23,0:2,2,0:1,20,3:0,14,0:2,11,0:2,9,1:0,3,0:1,4,0:1,13,0:1,37,0:1,17,0:3,9,1:0,37,1…	EG2=1.3e-196	E=8.6e-208
726	pcbC_CDS_and_PGK1_term	6	1230	+	1236	981ec74a-9f69-4019-98a2-796a7cde10b3_Basecall_2D_2d	928	1220	+	4229	23,0:1,19,0:2,14,0:1,15,0:2,8,1:0,47,0:1,6,1:0,10,1:0,28,1:0,6,1:0,31,0:1,39,0:2,8,0:1,3,0:1,4,1:0,15,1:0,11,0:1,20,1:0,11,2:0,6,1:0,22,1:0,33,0:2,17,2:0,13,0:2,28,0:1,34,1:0,11,0:1,15,0:1,17,2:0,8,2:0,9,1:0,10,3:0,9,0:1,36,1:0,13,1:0,21,0:1,17,0:1,3,1:0,5,1:0,6,2:0,9,0:1,5,1:0,24,1:0,5,1:0,3,0:1,4,2:0,8,2:0,19,3:0,10,1:0,9,0:1,9,0:1,10,3:0,8,0:1,4,0:1,12,2:0,4,1:0,12,0:1,13,0:2,1,0:1,10,0:2,5,0:…	EG2=7.2e-193	E=7.8e-204
617	single_assembly_backbone_piece_AmpRTerm_AmpR_AmpRProm	0	1086	+	1086	ddf74b31-93e7-4af7-9d42-c23894715161_Basecall_2D_2d	188	1063	+	2165	13,0:1,3,2:0,5,2:0,8,0:1,10,1:0,9,0:1,27,1:0,31,3:0,3,0:1,3,1:0,17,0:1,21,1:0,2,2:0,17,0:2,9,0:1,6,0:2,7,0:1,21,0:2,16,2:0,14,1:0,24,0:1,5,1:0,4,1:0,4,0:1,23,1:0,4,1:0,2,1:0,15,1:0,29,0:1,39,0:2,5,1:0,5,1:0,51,0:2,11,2:0,12,0:1,5,1:0,23,1:0,6,0:3,3,0:1,3,0:1,6,0:1,7,1:0,5,0:1,10,0:1,15,0:5,4,0:1,8,2:0,17,3:0,8,1:0,11,1:0,47,1:0,12,0:5,24,0:2,5,0:1,8,1:0,2,1:0,6,4:0,6,0:1,16,2:0,13,1:0,4,2:0,5,1:0…	EG2=1.5e-161	E=8.3e-184
562	every_assembly_backbone_piece_ColE1	0	764	+	764	981ec74a-9f69-4019-98a2-796a7cde10b3_Basecall_2D_2d	3424	770	+	4229	17,1:0,6,1:0,12,0:1,17,1:0,3,0:1,6,0:1,20,3:0,10,1:0,2,0:1,11,1:0,11,2:0,4,1:0,10,1:0,10,0:2,27,1:0,33,1:0,86,0:3,22,0:4,6,0:3,1,0:1,13,0:3,7,0:1,6,1:0,8,0:1,6,0:2,28,1:0,35,0:2,21,1:0,44,1:0,40,0:2,12,1:0,8,0:1,10,0:2,21,0:2,7,1:0,14,1:0,15,2:0,12,1:0,7,0:1,30,2:0,17,1:0,52,1:0,9	EG2=9.3e-146	E=2e-155
509	pPSP2_promoter	9	711	+	731	981ec74a-9f69-4019-98a2-796a7cde10b3_Basecall_2D_2d	228	690	+	4229	48,2:0,7,0:3,14,1:0,2,1:0,3,0:1,7,1:0,9,1:0,1,3:0,17,2:0,19,0:1,17,0:1,53,3:0,5,1:0,3,0:1,3,1:0,22,0:1,22,2:0,13,0:1,6,0:1,20,1:0,9,1:0,3,1:0,17,1:0,4,3:0,4,0:1,17,1:0,11,3:0,18,2:0,8,1:0,14,0:1,33,1:0,1,1:0,7,0:1,28,0:1,16,1:0,7,0:1,10,0:2,91,1:0,12,1:0,9,0:1,45,2:0,3,0:1,5,1:0,8	EG2=1.6e-130	E=4.7e-140
389	every_assembly_backbone_piece_ColE1	0	751	+	764	ddf74b31-93e7-4af7-9d42-c23894715161_Basecall_2D_2d	1251	710	+	2165	8,1:0,50,2:0,4,1:0,10,2:0,6,6:0,6,1:0,6,0:1,15,3:0,7,1:0,45,2:0,26,1:0,1,1:0,2,2:0,33,0:2,4,2:0,11,0:1,31,0:1,9,2:0,18,0:3,11,0:1,7,3:0,27,0:1,8,2:0,3,1:0,11,0:1,2,1:0,2,1:0,11,2:0,27,2:0,7,2:0,9,1:0,27,1:0,7,1:0,17,1:0,7,0:1,22,4:0,6,1:0,18,0:2,13,0:1,25,1:0,8,1:0,7,2:0,11,2:0,17,3:0,13,0:1,11,0:2,5,0:1,7,1:0,19,1:0,13,2:0,10,0:2,1,0:1,7	EG2=4.7e-96	E=2.1e-107
95	Con1__pcbC_after_term__pclA_after_ColE1	11	128	+	143	981ec74a-9f69-4019-98a2-796a7cde10b3_Basecall_2D_2d	2171	130	+	4229	23,1:0,18,2:0,16,1:0,13,0:1,6,0:3,11,0:1,8,0:1,29	EG2=1.3e-11	E=1.3e-20
81	ConS__pcbC_after_ColE1	0	143	+	143	981ec74a-9f69-4019-98a2-796a7cde10b3_Basecall_2D_2d	39	155	+	4229	15,0:1,5,0:1,8,0:3,6,0:1,1,0:5,12,0:2,20,2:0,5,1:0,6,1:0,6,0:5,12,1:0,12,1:0,29	EG2=1.4e-07	E=1.4e-16
70	Con2__pclA_after_term__penDE_after_ColE1	0	143	+	143	ddf74b31-93e7-4af7-9d42-c23894715161_Basecall_2D_2d	2001	138	+	2165	19,1:0,25,0:1,6,2:0,5,1:0,10,0:1,17,1:0,2,1:0,12,1:0,6,1:0,22,0:1,11	EG2=0.0002	E=9.4e-14
65	ConE__penDE_after_term	6	132	+	143	ddf74b31-93e7-4af7-9d42-c23894715161_Basecall_2D_2d	36	121	+	2165	16,1:0,10,0:1,4,1:0,1,1:0,46,3:0,2,2:0,8,1:0,20,3:0,13	EG2=0.0055	E=2.6e-12
# batch 59
1353	pclA_CDS_and_ENO2_term	7	1970	+	1977	de4f4b4c-ab7f-41d0-bd34-283047d60dd2_Basecall_2D_2d	2592	1873	+	5669	9,2:0,14,1:0,7,1:0,6,1:0,4,1:0,32,4:0,10,1:0,2,1:0,4,1:0,7,0:1,10,4:0,1,1:0,22,1:0,64,2:0,14,2:0,2,2:0,3,1:0,3,1:0,18,0:1,4,4:0,26,2:0,48,0:1,10,0:1,3,2:0,11,0:1,11,3:0,16,1:0,78,4:0,14,3:0,23,2:0,23,0:1,10,1:0,6,0:1,33,1:0,1,2:0,9,1:0,11,1:0,29,2:0,17,1:0,21,0:1,5,0:1,28,0:1,41,2:0,3,0:1,10,2:0,4,2:0,8,2:0,96,1:0,6,4:0,13,0:1,13,0:2,4,0:2,9,1:0,4,0:1,5,1:0,11,1:0,5,3:0,9,1:0,19,1:0,16,1:0,2,1:0,…	EG2=0	E=0
739	pcbC_CDS_and_PGK1_term	1	1235	+	1236	de4f4b4c-ab7f-41d0-bd34-283047d60dd2_Basecall_2D_2d	703	1195	+	5669	13,1:0,51,1:0,23,0:1,14,3:0,6,4:0,10,1:0,14,0:2,47,1:0,6,1:0,9,2:0,15,0:1,23,0:2,12,0:2,20,1:0,15,2:0,2,4:0,21,1:0,31,1:0,9,1:0,22,3:0,4,1:0,9,0:1,10,0:1,2,1:0,4,1:0,10,1:0,8,2:0,6,6:0,14,0:1,24,1:0,24,3:0,12,1:0,11,1:0,9,1:0,4,0:1,22,1:0,5,1:0,43,0:1,35,0:2,35,0:1,1,0:1,13,3:0,77,1:0,8,1:0,3,0:1,21,4:0,4,0:1,2,0:1,17,0:1,19,1:0,12,0:1,6,3:0,10,1:0,2,1:0,7,0:6,17,0:1,8,2:0,5,0:2,13,0:3,3,1:0,15,1…	EG2=1.3e-196	E=4.1e-206
505	pPSP2_promoter	9	709	+	731	de4f4b4c-ab7f-41d0-bd34-283047d60dd2_Basecall_2D_2d	1924	663	+	5669	28,1:0,11,3:0,14,1:0,16,1:0,10,1:0,15,4:0,10,4:0,6,2:0,23,1:0,3,2:0,71,2:0,3,1:0,9,1:0,7,1:0,8,1:0,12,0:1,5,1:0,20,1:0,4,1:0,2,1:0,15,3:0,12,1:0,20,0:1,11,1:0,13,2:0,8,1:0,5,3:0,22,1:0,20,1:0,11,1:0,9,1:0,9,1:0,3,1:0,12,1:0,16,0:2,1,0:6,12,4:0,10,0:2,13,1:0,9,1:0,27,1:0,2,0:1,18,1:0,7,2:0,14,2:0,53,0:1,20	EG2=2.2e-129	E=1.5e-138
488	pRPL18B_promoter	7	709	+	731	de4f4b4c-ab7f-41d0-bd34-283047d60dd2_Basecall_2D_2d	44	658	+	5669	19,7:0,22,0:1,5,2:0,18,1:0,2,2:0,9,3:0,1,2:0,51,1:0,30,2:0,11,0:1,22,0:1,17,1:0,8,1:0,39,1:0,12,5:0,3,2:0,22,0:1,48,2:0,14,2:0,14,4:0,36,1:0,16,1:0,13,0:1,13,1:0,2,1:0,14,4:0,23,0:1,13,0:1,3,7:0,5,1:0,2,0:2,22,3:0,68,1:0,12,1:0,1,1:0,6,0:1,20,1:0,12	EG2=1.7e-124	E=1.2e-133
386	start_of_penDE_CDS	9	668	+	677	de4f4b4c-ab7f-41d0-bd34-283047d60dd2_Basecall_2D_2d	5014	639	+	5669	20,1:0,35,2:0,31,0:1,11,1:0,3,1:0,4,1:0,45,1:0,20,5:0,17,0:2,13,1:0,13,2:0,9,2:0,20,0:1,34,2:0,24,2:0,17,1:0,3,5:0,13,2:0,14,0:1,40,3:0,13,0:1,26,0:1,1,0:1,6,1:0,58,0:1,1,0:1,1,0:1,4,0:1,3,0:1,9,3:0,4,1:0,4,1:0,4,1:0,7,1:0,4,2:0,10,1:0,38,0:2,7,1:0,16,0:1,16,1:0,5	EG2=3.4e-95	E=2.9e-104
277	pGAL1_promoter	9	530	+	564	de4f4b4c-ab7f-41d0-bd34-283047d60dd2_Basecall_2D_2d	4497	495	+	5669	7,1:0,17,3:0,11,1:0,29,1:0,5,2:0,13,1:0,7,3:0,14,1:0,15,2:0,12,1:0,17,0:2,10,0:1,12,0:1,11,0:1,24,0:1,5,1:0,9,0:1,37,2:0,10,3:0,3,2:0,9,0:1,4,2:0,4,0:2,2,0:1,19,3:0,21,2:0,2,1:0,8,0:1,6,2:0,1,1:0,15,2:0,4,2:0,15,1:0,46,1:0,5,1:0,14,3:0,9,2:0,31	EG2=6.9e-64	E=7.3e-73
# batch 60
1406	pclA_CDS_and_ENO2_term	7	1970	+	1977	22788d4d-dd41-4f34-b538-8a17be831362_Basecall_2D_2d	742	1969	+	2738	27,1:0,12,1:0,6,1:0,47,1:0,5,1:0,8,0:1,32,0:1,7,0:1,10,2:0,2,0:1,13,2:0,1,2:0,8,0:1,34,1:0,11,0:2,8,1:0,13,0:1,8,1:0,5,1:0,13,0:1,33,2:0,36,0:1,8,2:0,25,1:0,4,1:0,75,0:1,11,0:1,13,2:0,6,1:0,16,0:1,25,0:1,4,1:0,7,3:0,36,1:0,16,0:1,38,1:0,26,1:0,16,1:0,2,0:1,3,0:2,9,1:0,10,1:0,12,1:0,48,0:1,23,0:1,4,2:0,16,0:1,33,1:0,5,1:0,30,0:1,1,0:3,27,1:0,58,0:2,5,1:0,16,1:0,13,1:0,11,0:1,8,0:3,88,2:0,18,1:0,9,…	EG2=0	E=0
789	pcbC_CDS_and_PGK1_term	11	1225	+	1236	d85322f2-b587-4c48-baa4-fe47ed3bd4ba_Basecall_2D_2d	839	1146	+	3976	18,1:0,36,1:0,6,1:0,9,1:0,11,0:1,6,1:0,25,1:0,6,0:1,37,2:0,2,1:0,10,1:0,7,2:0,7,2:0,10,2:0,8,2:0,30,0:2,31,1:0,22,3:0,25,2:0,22,1:0,17,2:0,20,0:1,10,1:0,11,2:0,5,3:0,37,0:3,15,1:0,1,1:0,1,1:0,3,1:0,6,1:0,3,1:0,11,3:0,14,2:0,1,1:0,9,1:0,10,1:0,10,0:3,8,1:0,13,1:0,4,0:1,3,1:0,7,2:0,2,3:0,38,0:1,28,0:1,2,1:0,8,0:1,1,0:1,5,1:0,21,3:0,2,1:0,10,3:0,16,1:0,9,0:2,5,1:0,23,1:0,16,1:0,3,1:0,14,1:0,8,0:2,6,…	EG2=5.7e-211	E=1.6e-224
667	single_assembly_backbone_piece_AmpRTerm_AmpR_AmpRProm	0	1086	+	1086	d85322f2-b587-4c48-baa4-fe47ed3bd4ba_Basecall_2D_2d	2173	1053	+	3976	22,0:4,1,0:1,10,0:1,5,2:0,13,0:1,13,1:0,5,1:0,3,1:0,41,0:1,5,1:0,12,3:0,15,0:1,6,1:0,13,0:2,33,0:1,4,0:1,1,0:1,4,4:0,15,3:0,6,0:1,9,2:0,41,1:0,13,0:1,15,1:0,3,0:1,10,0:1,5,1:0,12,0:2,18,1:0,9,1:0,69,2:0,25,1:0,10,0:1,13,2:0,31,3:0,48,2:0,3,0:1,1,0:1,17,0:1,9,0:1,3,1:0,15,2:0,1,1:0,31,1:0,15,0:1,6,0:1,2,0:2,23,1:0,13,1:0,7,2:0,16,0:1,29,1:0,44,1:0,1,1:0,19,0:2,9,1:0,7,1:0,3,4:0,5,1:0,10,1:0,12,2:0…	EG2=6.4e-176	E=1.2e-186
516	every_assembly_backbone_piece_ColE1	0	749	+	764	d85322f2-b587-4c48-baa4-fe47ed3bd4ba_Basecall_2D_2d	3226	719	+	3976	11,1:0,38,0:1,12,1:0,1,1:0,12,0:2,5,0:2,7,3:0,9,1:0,19,4:0,13,1:0,31,1:0,7,1:0,5,2:0,16,1:0,1,1:0,3,1:0,26,0:1,100,1:0,35,3:0,20,1:0,2,1:0,51,0:1,14,0:1,13,2:0,10,1:0,32,0:2,23,2:0,11,0:1,5,1:0,22,0:1,1,0:3,19,2:0,7,1:0,3,3:0,8,3:0,12,3:0,24,0:2,15,4:0,22,1:0,12,1:0,5,1:0,10,0:2,3,0:1,4	EG2=1.5e-132	E=3.4e-142
508	pPGK1_promoter	9	706	+	731	22788d4d-dd41-4f34-b538-8a17be831362_Basecall_2D_2d	52	683	+	2738	49,0:1,5,0:1,47,0:1,10,1:0,35,2:0,7,0:2,10,2:0,11,1:0,7,2:0,17,1:0,4,2:0,7,1:0,4,1:0,6,2:0,17,0:2,12,0:1,55,1:0,15,0:3,28,0:1,3,0:1,30,1:0,3,0:1,8,0:1,7,1:0,2,0:1,3,0:1,35,1:0,8,8:0,7,2:0,10,1:0,14,1:0,28,0:1,15,2:0,49,1:0,4,1:0,33,1:0,7,2:0,29,1:0,2,1:0,15,1:0,7	EG2=3e-130	E=4.6e-142
324	pHHF2_promoter	9	671	+	707	d85322f2-b587-4c48-baa4-fe47ed3bd4ba_Basecall_2D_2d	209	611	+	3976	19,0:1,4,0:1,7,4:0,17,0:2,25,5:0,2,2:0,4,1:0,14,3:0,21,1:0,1,5:0,15,2:0,5,3:0,2,1:0,8,1:0,7,1:0,8,3:0,4,4:0,2,1:0,8,1:0,4,7:0,18,0:2,7,0:1,19,1:0,5,1:0,7,0:1,4,0:1,15,0:2,7,0:2,5,2:0,8,1:0,1,1:0,13,0:1,1,0:3,19,2:0,3,1:0,5,1:0,11,0:1,13,0:1,7,0:2,13,2:0,3,3:0,8,1:0,10,0:1,16,0:1,1,0:1,5,1:0,21,0:1,3,1:0,5,1:0,11,0:1,4,1:0,2,2:0,10,0:1,10,1:0,1,3:0,5,1:0,35,1:0,10,7:0,13,2:0,9,3:0,17,1:0,10,1:0,17	EG2=2.2e-77	E=1.2e-86
95	ConS__pcbC_after_ColE1	5	127	+	143	d85322f2-b587-4c48-baa4-fe47ed3bd4ba_Basecall_2D_2d	39	125	+	3976	4,1:0,17,0:1,11,2:0,7,2:0,11,0:1,25,0:1,8,0:1,20,1:0,18	EG2=1.3e-11	E=1.2e-20
91	Con1__pcbC_after_term__pclA_after_ColE1	0	138	+	143	d85322f2-b587-4c48-baa4-fe47ed3bd4ba_Basecall_2D_2d	1999	137	+	3976	38,1:0,14,2:0,8,0:2,12,0:2,8,0:1,1,0:1,13,1:0,5,1:0,4,2:0,28	EG2=1.9e-10	E=1.7e-19
# batch 61
824	pcbC_CDS_and_PGK1_term	0	1236	+	1236	64e1e136-f02d-429e-bc0b-cd3c19ec913a_Basecall_2D_2d	754	1187	-	3944	14,1:0,17,1:0,2,1:0,14,0:2,16,1:0,13,2:0,18,1:0,10,3:0,28,3:0,12,1:0,4,2:0,35,1:0,1,1:0,4,2:0,5,0:1,3,1:0,25,0:1,4,1:0,2,0:1,26,0:1,17,1:0,17,2:0,31,0:2,16,2:0,24,0:1,3,0:2,6,0:1,18,0:2,20,2:0,16,3:0,4,0:1,5,0:4,16,1:0,20,2:0,5,0:1,9,2:0,7,0:2,6,0:1,16,2:0,9,0:1,18,0:1,8,3:0,2,2:0,10,0:2,41,0:1,21,1:0,14,1:0,12,0:2,28,1:0,1,1:0,2,3:0,6,0:1,25,1:0,18,2:0,4,2:0,6,1:0,5,2:0,21,1:0,23,1:0,7,1:0,3,0:1…	EG2=5.1e-221	E=5.6e-236
686	pcbC_CDS_and_PGK1_term	0	1236	+	1236	361a3274-de6d-436e-9089-dbfd1292dad1_Basecall_2D_2d	574	1217	-	1810	8,1:0,5,1:0,21,0:2,8,3:0,16,2:0,16,0:2,44,1:0,2,0:1,4,0:1,3,0:1,7,3:0,5,0:1,12,2:0,27,1:0,2,1:0,16,3:0,4,0:4,8,1:0,9,0:5,9,2:0,2,0:1,6,1:0,5,1:0,8,0:1,24,1:0,11,0:3,4,1:0,4,1:0,27,0:1,29,1:0,4,0:2,7,2:0,22,0:1,1,0:1,9,1:0,12,1:0,9,1:0,10,1:0,9,0:2,21,2:0,11,1:0,6,2:0,1,1:0,12,3:0,17,1:0,1,1:0,28,0:3,42,0:1,17,0:3,13,0:2,12,0:1,14,0:1,2,0:3,27,1:0,5,1:0,19,3:0,4,2:0,5,0:1,19,0:2,7,2:0,26,1:0,2,0:1…	EG2=2.2e-181	E=3.9e-214
653	single_assembly_backbone_piece_AmpRTerm_AmpR_AmpRProm	9	1077	+	1086	64e1e136-f02d-429e-bc0b-cd3c19ec913a_Basecall_2D_2d	2130	1058	-	3944	15,0:1,37,1:0,4,1:0,1,1:0,12,0:1,28,0:1,21,0:1,13,0:1,16,4:0,11,1:0,2,1:0,8,0:2,5,0:1,23,1:0,8,3:0,2,1:0,6,2:0,6,0:1,1,0:2,10,0:2,33,2:0,8,0:2,18,0:4,10,1:0,12,1:0,5,1:0,9,0:2,3,1:0,9,0:1,16,0:1,2,0:2,42,1:0,19,1:0,14,1:0,13,0:2,33,3:0,78,1:0,3,2:0,23,0:1,4,2:0,2,1:0,13,1:0,4,0:1,5,1:0,45,1:0,2,1:0,13,0:2,24,1:0,21,2:0,13,2:0,8,2:0,13,1:0,19,0:1,3,0:1,5,0:1,19,0:1,1,0:1,2,0:1,4,1:0,7,0:1,3,1:0,12…	EG2=6.7e-172	E=1.7e-182
510	start_of_penDE_CDS	0	677	+	677	3621f782-200c-4689-ad33-3ca5c0410e67_Basecall_2D_2d	776	683	-	2066	54,1:0,19,0:2,8,0:1,62,0:1,44,0:1,9,0:1,13,1:0,7,2:0,23,2:0,7,1:0,34,0:4,16,1:0,24,0:3,19,1:0,10,0:1,8,1:0,27,1:0,9,1:0,47,0:1,16,0:1,11,1:0,22,1:0,4,2:0,5,0:1,21,0:1,6,2:0,8,0:2,17,1:0,35,0:4,44,1:0,16,0:2,12	EG2=8.1e-131	E=9.3e-148
468	every_assembly_backbone_piece_ColE1	3	760	+	764	64e1e136-f02d-429e-bc0b-cd3c19ec913a_Basecall_2D_2d	3193	710	-	3944	8,1:0,17,1:0,11,1:0,4,0:1,6,1:0,2,1:0,4,3:0,6,0:2,12,0:2,15,1:0,30,3:0,20,1:0,11,2:0,21,1:0,6,1:0,8,0:1,32,2:0,44,1:0,3,2:0,6,0:1,52,1:0,19,1:0,34,1:0,15,0:1,50,3:0,3,2:0,8,2:0,15,1:0,18,2:0,22,2:0,21,1:0,17,1:0,13,0:3,12,1:0,4,2:0,3,1:0,5,1:0,10,5:0,5,1:0,11,0:1,2,3:0,14,0:2,7,2:0,29,5:0,19,3:0,11,1:0,11	EG2=9.4e-119	E=2.7e-128
409	end_of_penDE_CDS_and_TDH1_term	0	636	+	636	3621f782-200c-4689-ad33-3ca5c0410e67_Basecall_2D_2d	1459	591	-	2066	3,0:1,9,0:1,3,2:0,3,1:0,21,0:1,18,0:2,8,1:0,12,2:0,10,1:0,14,3:0,17,1:0,30,0:1,6,1:0,2,2:0,19,1:0,5,0:1,6,0:1,12,1:0,96,0:1,106,0:3,25,20:0,5,6:0,2,1:0,2,1:0,1,1:0,3,6:0,24,2:0,24,0:1,2,0:1,3,2:0,45,2:0,8,1:0,10,1:0,23	EG2=8.4e-102	E=2.8e-114
368	pGAL1_promoter	9	546	+	564	361a3274-de6d-436e-9089-dbfd1292dad1_Basecall_2D_2d	48	529	-	1810	46,0:1,6,0:1,6,0:2,17,1:0,49,5:0,15,1:0,4,0:1,28,1:0,37,2:0,24,2:0,3,1:0,14,2:0,20,0:2,5,0:1,29,0:2,9,2:0,9,0:2,7,3:0,5,0:1,10,0:1,30,3:0,3,1:0,18,1:0,33,0:4,7,0:1,5,1:0,20,3:0,18,2:0,16,5:0,17	EG2=5e-90	E=1e-102
368	pGAL7_promoter	17	562	+	588	64e1e136-f02d-429e-bc0b-cd3c19ec913a_Basecall_2D_2d	219	538	-	3944	23,1:0,6,1:0,1,1:0,18,1:0,30,0:1,10,2:0,18,1:0,60,1:0,8,0:1,14,2:0,1,2:0,15,1:0,23,1:0,45,3:0,11,2:0,26,1:0,5,1:0,13,1:0,15,0:1,4,2:0,23,0:4,47,2:0,8,0:1,13,0:1,3,3:0,29,0:2,4,0:2,21,4:0,14,1:0,6,2:0,7,1:0,4	EG2=5e-90	E=2.3e-99
355	pPGK1_promoter	7	715	+	731	3621f782-200c-4689-ad33-3ca5c0410e67_Basecall_2D_2d	43	736	-	2066	5,0:3,10,1:0,8,0:2,8,0:1,4,1:0,4,0:1,1,0:1,15,0:3,3,0:4,24,0:1,10,0:1,14,1:0,10,0:2,17,0:1,23,0:2,5,0:2,13,0:2,2,0:2,11,0:2,21,0:1,3,0:3,11,2:0,10,1:0,25,0:1,14,0:1,8,1:0,1,1:0,18,0:1,2,0:1,3,0:1,1,0:1,2,0:1,2,0:3,7,1:0,37,0:1,6,0:1,6,1:0,4,3:0,10,0:1,17,0:1,6,0:7,2,0:3,18,5:0,15,1:0,5,1:0,7,0:4,25,2:0,6,0:1,30,1:0,18,3:0,11,1:0,19,1:0,29,3:0,9,0:1,4,1:0,14,3:0,2,2:0,5,1:0,2,1:0,3,0:2,8,1:0,4,4:0…	EG2=2.7e-86	E=2.9e-97
99	ConS__pcbC_after_ColE1	1	142	+	143	64e1e136-f02d-429e-bc0b-cd3c19ec913a_Basecall_2D_2d	31	142	-	3944	5,1:0,17,2:0,58,1:0,1,1:0,9,0:1,3,0:1,10,0:1,23,0:2,11	EG2=9.5e-13	E=8.4e-22
59	Con1__pcbC_after_term__pclA_after_ColE1	20	122	+	143	64e1e136-f02d-429e-bc0b-cd3c19ec913a_Basecall_2D_2d	1981	113	-	3944	10,0:1,14,0:1,4,1:0,2,5:0,27,2:0,32,2:0,9,1:0,13	EG2=0.29	E=2.8e-10
# batch 62
753	single_assembly_backbone_piece_AmpRTerm_AmpR_AmpRProm	68	1018	+	1086	fbd1ad11-95c7-40ae-aeea-bcb57e37667c_Basecall_2D_2d	275	997	+	2157	23,1:0,68,1:0,8,1:0,8,1:0,25,0:2,32,1:0,2,2:0,16,1:0,3,1:0,23,1:0,4,1:0,52,1:0,85,0:1,3,0:1,17,0:1,7,1:0,13,0:1,2,0:1,19,1:0,12,2:0,10,0:2,9,0:2,3,0:1,85,0:1,53,1:0,7,1:0,2,1:0,47,1:0,11,1:0,7,1:0,18,0:2,11,3:0,11,0:1,25,0:2,6,0:1,1,0:1,6,0:1,12,1:0,24,1:0,11,1:0,4,1:0,3,1:0,14,1:0,12,3:0,47,1:0,12,3:0,25,0:1,10,1:0,17,0:1,6,0:1,18,2:0,7,0:1,6,4:0,1,1:0,9	EG2=1.3e-200	E=2.1e-232
697	single_assembly_backbone_piece_AmpRTerm_AmpR_AmpRProm	0	1075	+	1086	5335dbab-5adb-4c34-a4d9-27797f234577_Basecall_2D_2d	195	1044	+	2163	10,2:0,8,0:1,5,0:1,10,0:1,3,0:3,17,1:0,39,1:0,4,2:0,35,1:0,40,1:0,26,0:1,52,1:0,1,1:0,8,1:0,12,0:1,23,1:0,73,1:0,26,1:0,11,3:0,8,0:1,28,2:0,1,1:0,8,0:1,11,1:0,12,0:2,6,0:1,8,3:0,9,1:0,48,2:0,6,1:0,25,0:1,4,0:1,3,1:0,20,1:0,13,1:0,1,1:0,11,0:1,9,2:0,28,1:0,20,1:0,23,2:0,2,2:0,5,0:1,1,0:1,8,0:1,12,2:0,23,0:1,11,1:0,24,1:0,1,1:0,27,1:0,5,1:0,10,2:0,6,1:0,9,0:1,4,1:0,9,2:0,25,0:2,23,1:0,37,1:0,2,1:0,…	EG2=1.5e-184	E=4.2e-212
601	single_assembly_backbone_piece_AmpRTerm_AmpR_AmpRProm	0	884	+	1086	dc53a043-717e-4645-aed8-09740be98e86_Basecall_2D_2d	199	920	+	1142	13,0:1,5,0:2,9,1:0,8,1:0,1,2:0,12,1:0,13,1:0,8,0:1,13,0:1,7,0:1,31,0:6,10,0:1,23,0:2,36,0:1,33,1:0,6,2:0,4,2:0,14,0:1,18,1:0,5,0:1,2,0:2,13,1:0,2,1:0,39,0:2,8,1:0,10,0:1,2,3:0,38,0:1,7,0:2,43,0:2,16,1:0,20,0:2,22,2:0,8,0:1,16,0:1,54,1:0,33,0:1,5,1:0,56,0:8,13,0:1,13,0:1,2,0:3,10,0:2,51,1:0,15,0:1,2,0:1,2,0:2,19,0:5,6,0:2,7,0:2,18,1:0,7,0:1,20,1:0,10	EG2=5.8e-157	E=5.5e-195
546	every_assembly_backbone_piece_ColE1	0	764	+	764	fbd1ad11-95c7-40ae-aeea-bcb57e37667c_Basecall_2D_2d	1272	732	+	2157	11,1:0,36,0:1,13,1:0,19,1:0,15,2:0,16,2:0,7,1:0,9,2:0,1,1:0,9,1:0,6,0:3,24,1:0,23,2:0,26,1:0,3,0:1,39,1:0,46,0:2,6,0:1,8,2:0,14,0:1,25,3:0,8,0:1,11,1:0,24,1:0,14,2:0,55,2:0,37,1:0,8,4:0,10,0:2,17,1:0,35,1:0,7,1:0,11,3:0,12,1:0,6,1:0,8,1:0,19,2:0,10,0:1,20,1:0,51	EG2=3.7e-141	E=4.7e-159
504	every_assembly_backbone_piece_ColE1	0	764	+	764	5335dbab-5adb-4c34-a4d9-27797f234577_Basecall_2D_2d	1245	741	+	2163	11,1:0,79,1:0,16,3:0,5,1:0,5,3:0,7,1:0,2,1:0,2,3:0,14,0:2,3,0:2,12,0:1,8,1:0,15,0:2,8,1:0,1,1:0,21,0:3,5,1:0,20,2:0,42,0:1,2,0:1,6,0:1,21,1:0,7,1:0,1,1:0,15,0:1,15,1:0,4,0:1,6,1:0,24,1:0,56,0:1,6,1:0,52,1:0,2,0:1,18,2:0,4,1:0,50,0:2,11,1:0,9,1:0,30,0:1,3,1:0,7,3:0,6,0:1,47,3:0,10,1:0,6,0:1,4,1:0,12,1:0,2,2:0,7	EG2=4.3e-129	E=9e-145
98	Con1__pcbC_after_term__pclA_after_ColE1	0	143	+	143	dc53a043-717e-4645-aed8-09740be98e86_Basecall_2D_2d	30	143	+	1142	68,1:0,7,0:1,5,1:0,12,1:0,2,1:0,9,1:0,16,0:1,9,0:3,10	EG2=1.8e-12	E=2.7e-22
78	ConE__penDE_after_term	2	141	+	143	5335dbab-5adb-4c34-a4d9-27797f234577_Basecall_2D_2d	32	136	+	2163	16,1:0,3,2:0,4,1:0,1,2:0,15,0:1,19,0:1,8,2:0,6,1:0,10,0:2,13,0:2,19,2:0,16	EG2=1e-06	E=4.6e-16
77	Con2__pclA_after_term__penDE_after_ColE1	0	122	+	143	5335dbab-5adb-4c34-a4d9-27797f234577_Basecall_2D_2d	2014	115	+	2163	57,1:0,1,1:0,23,1:0,5,1:0,2,1:0,13,1:0,10,1:0,4	EG2=2e-06	E=8.9e-16
703	single_assembly_backbone_piece_AmpRTerm_AmpR_AmpRProm	54	1032	+	1086	222d5b97-57fb-4cc6-be45-e99eb0fb1801_Basecall_2D_2d	9	1018	-	1971	12,1:0,13,1:0,12,0:2,5,1:0,35,0:1,3,0:3,13,0:2,14,0:1,11,5:0,5,0:1,34,0:2,6,0:1,8,2:0,12,0:2,15,0:1,7,1:0,9,1:0,7,0:1,16,1:0,7,0:4,2,0:1,29,1:0,10,1:0,33,1:0,55,1:0,29,0:1,11,0:1,20,0:1,20,0:3,4,0:1,5,1:0,11,0:2,4,0:2,3,0:1,42,0:1,34,0:1,12,1:0,7,2:0,3,2:0,3,1:0,8,1:0,3,1:0,19,1:0,3,1:0,21,1:0,3,1:0,3,1:0,1,1:0,10,4:0,21,1:0,23,1:0,1,1:0,5,1:0,4,1:0,16,0:2,28,0:3,5,0:1,4,1:0,4,1:0,8,3:0,18,1:0,13…	EG2=2.9e-186	E=3e-217
497	every_assembly_backbone_piece_ColE1	0	763	+	764	222d5b97-57fb-4cc6-be45-e99eb0fb1801_Basecall_2D_2d	1027	745	-	1971	11,1:0,15,0:1,34,1:0,10,1:0,11,1:0,17,0:1,30,2:0,27,1:0,16,1:0,57,2:0,11,1:0,19,0:2,28,0:1,46,1:0,6,0:2,7,1:0,1,1:0,1,1:0,86,0:4,14,0:1,7,1:0,4,1:0,7,1:0,10,0:2,9,0:1,24,2:0,5,1:0,33,2:0,7,1:0,9,0:1,10,1:0,26,0:1,3,2:0,5,1:0,2,0:1,16,0:2,6,3:0,1,2:0,30,2:0,1,2:0,2,1:0,17,1:0,9,0:1,34	EG2=4.4e-127	E=2.4e-144
90	Con1__pcbC_after_term__pclA_after_ColE1	0	134	+	143	222d5b97-57fb-4cc6-be45-e99eb0fb1801_Basecall_2D_2d	1801	131	-	1971	13,0:1,1,0:1,4,2:0,14,1:0,15,0:3,5,1:0,28,0:1,6,2:0,16,2:0,10,1:0,13	EG2=3.6e-10	E=1.4e-19
# batch 63
1392	pclA_CDS_and_ENO2_term	0	1975	+	1977	59719952-b611-43fc-910c-0001277887ae_Basecall_2D_2d	704	1947	+	2679	10,1:0,41,3:0,27,1:0,18,1:0,1,1:0,5,0:2,57,0:1,28,0:4,30,0:1,20,0:1,4,1:0,17,0:2,7,2:0,5,0:1,11,1:0,8,1:0,6,0:1,9,1:0,23,0:1,14,0:1,23,0:2,23,2:0,13,2:0,5,1:0,5,1:0,40,0:1,7,1:0,16,0:6,39,0:1,10,1:0,7,0:1,7,1:0,5,3:0,17,1:0,31,0:5,12,2:0,21,0:1,17,0:2,3,1:0,23,0:1,7,0:2,5,0:1,1,0:4,9,1:0,44,0:1,17,1:0,29,2:0,17,0:1,65,0:1,5,0:1,3,0:1,6,1:0,25,1:0,11,3:0,13,0:1,11,0:2,9,2:0,14,5:0,16,4:0,14,2:0,15…	EG2=0	E=0
937	single_assembly_backbone_piece_AmpRTerm_AmpR_AmpRProm	0	1086	+	1086	314e6d4a-0aa3-47ce-88d5-51826b9be28a_Basecall_2D_2d	2091	1064	+	3925	10,2:0,31,1:0,18,0:1,10,2:0,26,1:0,75,2:0,54,1:0,24,1:0,54,0:1,94,1:0,65,0:2,155,0:1,29,0:2,6,0:1,5,0:1,4,0:1,4,3:0,2,1:0,51,2:0,41,3:0,34,0:2,47,1:0,4,1:0,15,4:0,5,1:0,27,3:0,7,1:0,10,1:0,24,1:0,59,0:1,6,0:1,5,1:0,22,0:1,10,1:0,4,1:0,6,1:0,6	EG2=1.7e-253	E=9e-274
884	pcbC_CDS_and_PGK1_term	20	1216	+	1236	314e6d4a-0aa3-47ce-88d5-51826b9be28a_Basecall_2D_2d	767	1147	+	3925	22,2:0,17,1:0,2,1:0,22,1:0,22,2:0,21,0:2,5,4:0,4,2:0,58,1:0,6,1:0,14,3:0,26,0:1,28,1:0,6,1:0,20,4:0,8,0:1,10,1:0,89,1:0,14,3:0,9,1:0,1,1:0,38,1:0,2,1:0,24,0:1,82,4:0,9,1:0,7,1:0,100,1:0,20,1:0,47,1:0,22,2:0,1,1:0,15,1:0,18,0:1,5,0:2,9,3:0,28,1:0,9,3:0,2,2:0,77,2:0,7,0:1,10,0:1,21,1:0,5,3:0,50,1:0,10,2:0,11,1:0,25,1:0,7,3:0,7,1:0,7,5:0,33,4:0,25	EG2=2.9e-238	E=8.6e-256
610	every_assembly_backbone_piece_ColE1	0	764	+	764	314e6d4a-0aa3-47ce-88d5-51826b9be28a_Basecall_2D_2d	3155	734	+	3925	11,1:0,14,0:1,34,1:0,30,1:0,15,1:0,14,3:0,10,1:0,4,0:1,2,0:1,9,0:2,5,0:1,22,1:0,61,3:0,68,0:1,25,2:0,63,2:0,10,2:0,40,1:0,11,0:1,4,4:0,7,4:0,6,0:1,83,0:1,55,2:0,5,0:1,8,6:0,9,1:0,22,1:0,23,2:0,32,1:0,4,1:0,17	EG2=1.5e-159	E=1e-169
450	pTDH3_promoter	9	693	+	711	59719952-b611-43fc-910c-0001277887ae_Basecall_2D_2d	41	666	+	2679	5,1:0,3,0:2,13,1:0,11,0:1,59,3:0,5,1:0,13,1:0,5,1:0,6,1:0,32,2:0,40,1:0,18,0:4,7,1:0,20,3:0,21,1:0,24,2:0,1,2:0,7,1:0,8,2:0,30,2:0,42,1:0,8,2:0,8,1:0,8,1:0,1,1:0,10,2:0,33,1:0,2,0:2,17,5:0,23,0:1,3,0:1,19,1:0,7,0:1,40,0:3,12,0:1,78,1:0,4,1:0,7	EG2=1.4e-113	E=2.3e-124
420	pGAL7_promoter	11	559	+	588	314e6d4a-0aa3-47ce-88d5-51826b9be28a_Basecall_2D_2d	208	523	+	3925	28,2:0,13,1:0,13,1:0,14,2:0,69,3:0,26,3:0,23,1:0,7,1:0,67,1:0,30,4:0,21,1:0,7,0:1,12,1:0,6,1:0,14,1:0,1,1:0,25,2:0,6,1:0,8,1:0,3,1:0,4,0:1,1,0:1,44,3:0,2,1:0,5,1:0,6,0:1,15,1:0,22,4:0,19,1:0,8	EG2=5.8e-105	E=2.1e-114
108	ConS__pcbC_after_ColE1	0	140	+	143	314e6d4a-0aa3-47ce-88d5-51826b9be28a_Basecall_2D_2d	29	144	+	3925	23,1:0,38,0:1,6,0:1,10,0:2,9,0:1,53	EG2=2.5e-15	E=2.1e-24
104	Con1__pcbC_after_term__pclA_after_ColE1	3	140	+	143	314e6d4a-0aa3-47ce-88d5-51826b9be28a_Basecall_2D_2d	1931	133	+	3925	44,2:0,4,1:0,27,1:0,12,1:0,2,1:0,3,0:1,21,2:0,19	EG2=3.5e-14	E=3e-23
# batch 64
898	pcbC_CDS_and_PGK1_term	11	1225	+	1236	cf0e5297-3d98-454c-aef9-b5f0cda5b1ec_Basecall_2D_2d	888	1177	+	4043	15,0:1,16,2:0,17,1:0,2,1:0,45,2:0,22,0:1,45,1:0,9,1:0,26,1:0,13,1:0,7,1:0,11,0:1,7,0:1,30,3:0,18,2:0,25,1:0,44,0:1,6,2:0,3,1:0,3,2:0,30,0:1,2,0:1,12,1:0,4,2:0,8,2:0,2,2:0,23,0:2,7,2:0,22,1:0,14,1:0,9,0:1,5,2:0,20,1:0,21,0:2,4,1:0,16,2:0,1,2:0,29,1:0,8,0:1,13,0:1,60,1:0,114,0:1,42,0:1,9,2:0,7,1:0,28,0:1,76,1:0,1,1:0,24,0:1,6,3:0,5,1:0,28,0:1,16,1:0,10,2:0,15,2:0,38,1:0,11,6:0,9,0:1,19,4:0,25	EG2=2.8e-242	E=1.9e-259
637	single_assembly_backbone_piece_AmpRTerm_AmpR_AmpRProm	15	1066	+	1086	cf0e5297-3d98-454c-aef9-b5f0cda5b1ec_Basecall_2D_2d	2250	1023	+	4043	28,1:0,18,0:1,19,1:0,14,1:0,3,0:1,2,1:0,15,2:0,12,0:2,45,1:0,6,1:0,7,0:1,13,0:1,19,1:0,11,1:0,4,1:0,45,0:2,5,2:0,20,2:0,18,1:0,5,0:1,17,3:0,10,1:0,11,0:1,6,2:0,15,1:0,20,0:2,19,1:0,2,1:0,31,1:0,11,1:0,21,1:0,34,1:0,34,2:0,43,1:0,29,1:0,1,1:0,5,0:2,4,0:2,6,1:0,2,0:1,6,2:0,5,1:0,3,1:0,34,2:0,6,3:0,20,1:0,11,3:0,3,3:0,9,0:4,1,0:1,16,1:0,6,1:0,5,0:1,4,0:2,7,1:0,21,1:0,9,0:1,10,1:0,4,2:0,20,1:0,9,3:0,…	EG2=2.7e-167	E=1.5e-177
497	pALD6_promoter	11	706	+	733	cf0e5297-3d98-454c-aef9-b5f0cda5b1ec_Basecall_2D_2d	203	672	+	4043	8,2:0,4,0:1,4,0:2,5,1:0,4,1:0,5,0:1,17,3:0,5,1:0,15,0:1,35,2:0,8,1:0,22,0:2,7,1:0,12,0:1,55,1:0,23,1:0,5,1:0,8,2:0,5,1:0,9,3:0,12,2:0,4,1:0,10,1:0,29,3:0,21,0:1,13,0:1,19,1:0,30,1:0,36,1:0,14,1:0,9,2:0,7,1:0,9,0:1,7,0:1,14,2:0,15,1:0,35,2:0,9,1:0,6,1:0,57,2:0,12,2:0,36	EG2=4.4e-127	E=1.2e-136
449	every_assembly_backbone_piece_ColE1	5	759	+	764	cf0e5297-3d98-454c-aef9-b5f0cda5b1ec_Basecall_2D_2d	3283	739	+	4043	6,1:0,48,3:0,1,1:0,24,3:0,5,2:0,17,1:0,6,2:0,13,1:0,2,1:0,13,0:1,1,0:1,2,0:2,20,1:0,18,0:2,52,2:0,28,0:1,14,1:0,23,1:0,7,1:0,2,0:1,12,0:2,9,1:0,2,1:0,6,0:1,12,0:2,16,2:0,11,0:3,12,1:0,2,1:0,5,0:1,15,0:2,3,1:0,25,0:1,2,0:2,27,2:0,3,3:0,3,1:0,11,1:0,27,1:0,11,0:1,13,2:0,7,1:0,6,1:0,19,0:1,10,0:1,10,1:0,9,0:2,2,1:0,16,0:2,26,1:0,8,1:0,6,0:1,9,1:0,1,1:0,10,1:0,31,1:0,2,1:0,2,1:0,6	EG2=2.7e-113	E=9.3e-123
103	ConS__pcbC_after_ColE1	7	136	+	143	cf0e5297-3d98-454c-aef9-b5f0cda5b1ec_Basecall_2D_2d	41	130	+	4043	17,2:0,32,1:0,1,2:0,2,2:0,9,0:1,4,1:0,52,0:1,11	EG2=6.7e-14	E=6.1e-23
62	Con1__pcbC_after_term__pclA_after_ColE1	3	140	+	143	cf0e5297-3d98-454c-aef9-b5f0cda5b1ec_Basecall_2D_2d	2082	127	+	4043	19,6:0,19,2:0,4,2:0,16,1:0,6,0:2,34,1:0,3,2:0,9,1:0,15	EG2=0.04	E=3.9e-11
764	pcbC_CDS_and_PGK1_term	3	1233	+	1236	1e2116ad-be3c-44b6-b043-8bede283cbd9_Basecall_2D_2d	893	1210	-	4131	11,1:0,46,1:0,18,2:0,29,3:0,18,1:0,12,2:0,37,0:1,29,0:1,3,1:0,9,6:0,4,2:0,3,1:0,2,1:0,8,0:1,2,0:1,6,0:1,10,0:2,18,0:2,1,0:3,12,0:2,7,1:0,5,0:1,10,0:1,27,0:4,6,0:1,4,1:0,9,1:0,1,2:0,8,0:1,1,0:3,19,0:1,14,2:0,36,2:0,6,2:0,7,2:0,21,1:0,17,2:0,12,0:1,81,2:0,18,1:0,6,0:3,1,0:2,3,2:0,7,0:1,7,0:1,37,0:4,1,0:1,8,1:0,12,0:1,17,0:2,10,1:0,6,0:1,32,2:0,8,2:0,7,1:0,35,2:0,29,1:0,21,1:0,29,1:0,37,1:0,9,0:1,38…	EG2=8.7e-204	E=7.3e-216
708	single_assembly_backbone_piece_AmpRTerm_AmpR_AmpRProm	8	1073	+	1086	1e2116ad-be3c-44b6-b043-8bede283cbd9_Basecall_2D_2d	2289	1041	-	4131	21,0:1,13,2:0,8,1:0,4,0:1,5,0:1,10,2:0,31,0:1,33,0:1,14,0:1,4,0:3,13,1:0,24,1:0,3,0:1,37,4:0,19,0:1,2,0:3,8,0:3,20,1:0,25,2:0,6,0:2,29,1:0,14,1:0,5,1:0,51,1:0,50,0:1,17,1:0,13,2:0,9,0:1,12,1:0,3,1:0,3,1:0,13,0:1,21,1:0,45,1:0,45,3:0,42,1:0,43,1:0,21,3:0,10,3:0,11,1:0,6,1:0,10,1:0,43,1:0,12,3:0,9,1:0,13,1:0,9,2:0,11,2:0,12,0:2,16,1:0,1,1:0,4,1:0,24,1:0,18,1:0,5,0:1,4,3:0,27,0:2,29,1:0,4	EG2=1.1e-187	E=1.2e-198
479	pPGK1_promoter	9	704	+	731	1e2116ad-be3c-44b6-b043-8bede283cbd9_Basecall_2D_2d	215	673	-	4131	16,1:0,12,0:1,19,1:0,6,0:1,11,1:0,10,0:1,12,0:2,17,1:0,8,1:0,4,1:0,7,1:0,12,0:1,8,0:1,48,0:2,5,1:0,8,1:0,15,2:0,8,1:0,3,0:1,35,0:1,51,0:1,5,0:1,2,0:1,20,2:0,16,5:0,6,1:0,22,1:0,18,7:0,4,1:0,16,0:1,16,0:1,18,0:1,2,1:0,1,2:0,6,0:1,50,5:0,7,2:0,6,0:1,18,2:0,12,1:0,13,2:0,9,2:0,8,1:0,3,1:0,7,1:0,25,0:1,8,2:0,20	EG2=6.5e-122	E=2.1e-131
352	every_assembly_backbone_piece_ColE1	0	754	+	764	1e2116ad-be3c-44b6-b043-8bede283cbd9_Basecall_2D_2d	3332	755	-	4131	35,0:4,5,0:1,8,1:0,8,1:0,18,1:0,8,3:0,14,1:0,21,2:0,25,2:0,39,0:2,2,0:1,3,0:1,44,2:0,10,1:0,13,1:0,14,1:0,7,0:3,14,1:0,21,0:3,14,2:0,25,0:2,2,0:1,15,1:0,7,1:0,1,2:0,33,0:2,6,1:0,3,1:0,5,0:1,6,0:2,3,1:0,8,1:0,3,1:0,10,1:0,18,1:0,3,2:0,9,1:0,3,0:1,10,0:3,20,0:3,14,0:1,10,0:1,11,0:3,6,1:0,3,4:0,17,0:5,6,0:1,4,1:0,1,1:0,1,2:0,4,1:0,6,0:1,2,0:1,17,0:1,2,1:0,13,0:1,7,1:0,6,1:0,10,0:2,12,2:0,8,0:2,33	EG2=2e-85	E=1e-94
104	Con1__pcbC_after_term__pclA_after_ColE1	0	143	+	143	1e2116ad-be3c-44b6-b043-8bede283cbd9_Basecall_2D_2d	2113	142	-	4131	27,1:0,11,2:0,53,1:0,35,0:3,13	EG2=3.5e-14	E=3.2e-23
90	ConS__pcbC_after_ColE1	4	139	+	143	1e2116ad-be3c-44b6-b043-8bede283cbd9_Basecall_2D_2d	36	142	-	4131	7,2:0,11,1:0,14,0:1,2,0:1,4,0:1,15,0:1,34,0:1,4,0:1,8,0:1,19,1:0,17	EG2=3.6e-10	E=3.4e-19
# batch 65
773	single_assembly_backbone_piece_AmpRTerm_AmpR_AmpRProm	0	1086	+	1086	51c50064-e7c5-4fb9-9684-315e18c80fbb_Basecall_2D_2d	204	1055	+	2192	10,2:0,31,1:0,22,1:0,8,0:1,23,4:0,11,0:1,1,0:1,9,0:1,42,2:0,40,0:1,17,1:0,26,1:0,23,1:0,6,0:1,10,1:0,2,1:0,13,1:0,46,0:1,50,1:0,11,0:2,11,0:1,3,0:1,28,0:1,1,0:3,10,0:1,14,4:0,20,3:0,37,1:0,68,1:0,10,1:0,10,3:0,16,0:1,43,0:1,12,1:0,8,1:0,4,1:0,12,1:0,3,1:0,14,0:2,46,1:0,47,1:0,26,1:0,3,1:0,3,1:0,13,1:0,9,3:0,11,1:0,4,0:1,8,0:2,1,0:1,28,1:0,21,4:0,14,0:1,18,1:0,6,2:0,21,3:0,26	EG2=2.3e-206	E=7.8e-239
742	pcbC_CDS_and_PGK1_term	1	1228	+	1236	ea4e82df-808d-496f-a5c1-4a2121ed7238_Basecall_2D_2d	582	1171	+	1783	13,1:0,14,1:0,16,0:1,10,1:0,20,0:2,30,1:0,8,1:0,16,0:1,5,0:1,6,1:0,3,2:0,19,1:0,6,0:2,9,1:0,30,1:0,11,2:0,26,0:1,1,0:1,28,1:0,4,3:0,14,1:0,3,1:0,2,0:2,2,0:2,3,2:0,13,0:2,11,0:1,8,0:1,104,2:0,9,0:1,5,5:0,3,4:0,14,1:0,26,0:1,17,1:0,11,0:2,7,1:0,6,1:0,8,0:2,9,4:0,1,1:0,4,5:0,13,1:0,32,1:0,28,2:0,14,1:0,52,1:0,25,2:0,16,1:0,1,1:0,1,1:0,22,4:0,12,2:0,55,0:2,10,1:0,13,0:1,9,3:0,35,0:2,3,0:1,25,1:0,18,1…	EG2=1.8e-197	E=2.8e-234
702	single_assembly_backbone_piece_AmpRTerm_AmpR_AmpRProm	0	1070	+	1086	482fc185-0230-487c-90ae-cde6ddce5335_Basecall_2D_2d	194	1031	+	2174	10,2:0,6,0:3,8,0:2,75,1:0,11,0:1,3,1:0,16,0:1,6,1:0,54,2:0,28,0:1,17,1:0,6,2:0,9,1:0,10,0:1,7,0:1,39,1:0,17,1:0,22,1:0,12,0:3,15,1:0,14,0:2,5,1:0,19,1:0,2,0:1,9,1:0,7,1:0,43,1:0,1,4:0,11,2:0,11,1:0,16,0:2,4,1:0,8,1:0,5,2:0,55,0:2,17,1:0,54,1:0,7,2:0,1,1:0,18,1:0,17,2:0,11,1:0,54,1:0,14,1:0,21,2:0,6,1:0,7,0:1,5,1:0,11,1:0,12,4:0,2,2:0,8,2:0,5,2:0,9,4:0,1,1:0,20,0:1,15,1:0,8,0:2,36,0:1,29,1:0,16,1:…	EG2=5.6e-186	E=1.1e-213
515	every_assembly_backbone_piece_ColE1	5	759	+	764	482fc185-0230-487c-90ae-cde6ddce5335_Basecall_2D_2d	1244	727	+	2174	6,1:0,3,1:0,12,0:3,12,2:0,6,0:1,8,0:4,1,0:1,34,1:0,30,3:0,13,0:2,8,0:1,3,3:0,25,2:0,14,1:0,14,1:0,56,1:0,3,1:0,1,1:0,5,1:0,38,1:0,1,2:0,22,1:0,10,1:0,22,0:1,6,0:1,2,0:3,9,1:0,3,1:0,26,0:1,16,1:0,13,2:0,1,1:0,30,1:0,41,2:0,3,2:0,1,2:0,4,0:1,11,3:0,56,1:0,11,1:0,17,1:0,7,2:0,4,1:0,18,1:0,4,2:0,17,1:0,52,1:0,9	EG2=3e-132	E=2.3e-148
491	every_assembly_backbone_piece_ColE1	0	764	+	764	51c50064-e7c5-4fb9-9684-315e18c80fbb_Basecall_2D_2d	1259	730	+	2192	12,2:0,5,1:0,4,0:3,3,0:3,13,0:1,4,0:1,6,0:1,4,0:1,6,3:0,18,0:3,20,3:0,19,2:0,53,1:0,23,1:0,1,1:0,12,2:0,14,1:0,14,1:0,24,1:0,36,0:1,9,0:2,3,0:1,75,1:0,15,1:0,38,0:1,15,2:0,2,2:0,7,0:1,14,0:1,68,2:0,11,2:0,19,2:0,6,3:0,7,1:0,3,3:0,8,3:0,11,1:0,12,3:0,9,1:0,8,1:0,5,2:0,15,2:0,35,1:0,3,1:0,6,1:0,15	EG2=2.3e-125	E=3.6e-140
422	pGAL7_promoter	11	559	+	588	ea4e82df-808d-496f-a5c1-4a2121ed7238_Basecall_2D_2d	42	535	+	1783	15,1:0,12,2:0,6,1:0,20,1:0,16,0:1,2,1:0,2,0:1,9,0:1,5,0:2,5,1:0,14,1:0,1,1:0,12,1:0,15,2:0,11,1:0,22,0:1,22,1:0,7,1:0,8,1:0,41,1:0,9,0:1,31,2:0,26,1:0,19,1:0,40,1:0,16,1:0,24,1:0,31,3:0,8,1:0,12,0:1,40,4:0,26	EG2=1.5e-105	E=7.9e-121
111	ConE__penDE_after_term	0	143	+	143	51c50064-e7c5-4fb9-9684-315e18c80fbb_Basecall_2D_2d	34	143	+	2192	27,1:0,1,1:0,16,0:1,49,0:1,48	EG2=3.4e-16	E=1.4e-25
102	Con2__pclA_after_term__penDE_after_ColE1	0	143	+	143	51c50064-e7c5-4fb9-9684-315e18c80fbb_Basecall_2D_2d	2015	142	+	2192	15,1:0,69,0:1,14,0:1,2,0:2,5,1:0,2,1:0,19,2:0,12	EG2=1.3e-13	E=5.4e-23
92	Con1__pcbC_after_term__pclA_after_ColE1	0	143	+	143	482fc185-0230-487c-90ae-cde6ddce5335_Basecall_2D_2d	27	140	+	2174	15,0:2,20,2:0,33,1:0,6,0:1,10,1:0,17,0:2,21,3:0,1,1:0,12	EG2=9.7e-11	E=4.2e-20
79	ConS__pcbC_after_ColE1	0	141	+	143	482fc185-0230-487c-90ae-cde6ddce5335_Basecall_2D_2d	1999	143	+	2174	24,2:0,2,1:0,6,1:0,21,0:1,4,0:2,10,2:0,7,0:2,5,0:2,12,0:2,7,0:1,12,1:0,18,1:0,5	EG2=5.3e-07	E=2.4e-16
# batch 66
741	single_assembly_backbone_piece_AmpRTerm_AmpR_AmpRProm	41	1041	+	1086	9501e842-3234-4a42-ab8f-3e0767a47ba5_Basecall_2D_2d	230	1021	+	2204	5,0:1,9,1:0,16,2:0,13,1:0,37,2:0,5,0:2,7,0:1,30,1:0,12,1:0,1,1:0,7,0:1,11,0:1,36,0:1,24,3:0,7,2:0,40,2:0,26,0:2,26,0:1,16,0:1,23,0:1,47,0:1,18,1:0,37,1:0,3,0:1,2,0:1,2,2:0,63,1:0,19,0:1,33,1:0,13,1:0,5,0:1,10,1:0,1,1:0,27,1:0,37,0:2,10,1:0,29,2:0,7,2:0,10,1:0,49,0:3,35,2:0,2,1:0,14,1:0,6,4:0,25,1:0,12,0:1,35,0:2,24,1:0,46,1:0,2,1:0,8,1:0,14	EG2=3.5e-197	E=4.6e-227
491	start_of_penDE_CDS	1	673	+	677	1637b2d2-4544-4188-8611-c6a37638a49b_Basecall_2D_2d	690	682	+	2036	50,0:1,18,0:1,17,0:2,11,0:2,4,0:2,46,1:0,20,1:0,22,1:0,7,0:2,54,1:0,5,0:4,5,1:0,52,1:0,19,1:0,31,1:0,11,1:0,13,0:1,6,0:2,4,2:0,26,0:2,28,0:1,7,1:0,83,0:1,2,0:1,4,2:0,33,0:2,9,1:0,9,0:1,13,1:0,18,1:0,6,1:0,4,0:1,3,0:1,15	EG2=2.3e-125	E=1.3e-141
490	pTDH3_promoter	9	684	+	711	1637b2d2-4544-4188-8611-c6a37638a49b_Basecall_2D_2d	40	645	+	2036	13,1:0,72,1:0,2,2:0,41,1:0,12,0:1,12,1:0,34,3:0,14,2:0,9,0:1,14,0:2,10,5:0,17,1:0,34,1:0,5,1:0,2,1:0,9,2:0,2,1:0,8,2:0,13,4:0,7,1:0,8,0:2,24,1:0,45,1:0,26,2:0,7,1:0,14,4:0,14,0:1,12,0:1,5,1:0,15,1:0,17,1:0,41,0:1,6,1:0,16,4:0,10,1:0,46	EG2=4.5e-125	E=2.8e-141
483	every_assembly_backbone_piece_ColE1	0	764	+	764	9501e842-3234-4a42-ab8f-3e0767a47ba5_Basecall_2D_2d	1253	741	+	2204	15,1:0,2,2:0,5,0:2,31,0:2,25,0:2,9,2:0,5,2:0,24,2:0,21,0:1,10,0:1,12,1:0,9,1:0,31,0:3,3,0:3,13,1:0,16,0:1,47,4:0,7,0:1,27,0:1,20,0:1,16,1:0,4,3:0,28,0:2,33,1:0,1,2:0,8,0:1,15,1:0,11,1:0,3,1:0,1,1:0,11,1:0,15,1:0,17,3:0,41,1:0,47,1:0,1,1:0,7,1:0,27,2:0,2,1:0,21,2:0,7,1:0,4,1:0,15,1:0,21,0:1,20,1:0,11	EG2=4.6e-123	E=2e-137
410	end_of_penDE_CDS_and_TDH1_term	0	617	+	636	1637b2d2-4544-4188-8611-c6a37638a49b_Basecall_2D_2d	1376	614	+	2036	22,0:4,46,1:0,26,1:0,2,0:2,2,0:1,4,3:0,35,0:2,14,1:0,26,2:0,14,0:1,43,1:0,2,1:0,3,0:1,3,0:4,13,0:3,35,0:1,11,0:1,7,0:3,9,3:0,31,1:0,3,1:0,3,0:1,6,1:0,13,1:0,13,0:1,66,1:0,7,1:0,15,3:0,55,1:0,4,1:0,28,1:0,6,1:0,2,1:0,6,1:0,14	EG2=4.3e-102	E=8.6e-115
109	ConS__pcbC_after_ColE1	0	140	+	143	9501e842-3234-4a42-ab8f-3e0767a47ba5_Basecall_2D_2d	2020	144	+	2204	11,2:0,10,2:0,31,0:2,13,0:2,20,0:1,5,0:1,7,0:2,39	EG2=1.3e-15	E=5.2e-25
65	Con1__pcbC_after_term__pclA_after_ColE1	7	134	+	143	9501e842-3234-4a42-ab8f-3e0767a47ba5_Basecall_2D_2d	37	125	+	2204	18,1:0,6,5:0,6,0:1,32,1:0,5,0:1,5,1:0,16,1:0,4,2:0,11,1:0,4,0:1,15	EG2=0.0055	E=2.7e-12
822	single_assembly_backbone_piece_AmpRTerm_AmpR_AmpRProm	3	1083	+	1086	be6c4f7b-7f36-4f19-9bf1-b82a4e4820e5_Basecall_2D_2d	2082	1041	-	3528	8,1:0,24,1:0,6,1:0,11,1:0,16,2:0,65,0:1,30,1:0,5,1:0,18,1:0,29,1:0,43,1:0,81,1:0,34,1:0,4,1:0,10,1:0,75,1:0,28,2:0,41,1:0,51,5:0,2,1:0,25,2:0,29,2:0,30,1:0,6,0:2,31,0:3,4,0:1,33,6:0,7,2:0,26,1:0,45,1:0,15,0:1,9,1:0,1,1:0,5,3:0,18,2:0,28,0:3,45,5:0,3,1:0,10,1:0,5,1:0,5,0:1,34,0:2,11,1:0,21	EG2=1.9e-220	E=6.5e-239
777	pcbC_CDS_and_PGK1_term	0	1236	+	1236	be6c4f7b-7f36-4f19-9bf1-b82a4e4820e5_Basecall_2D_2d	710	1183	-	3528	8,0:1,6,1:0,14,1:0,9,1:0,26,0:2,60,1:0,19,2:0,2,0:1,12,1:0,45,0:3,6,5:0,1,1:0,18,1:0,4,0:1,2,0:1,3,0:1,8,1:0,3,1:0,23,0:1,3,1:0,20,1:0,3,2:0,1,1:0,24,1:0,7,0:1,1,0:2,14,0:1,2,0:1,19,0:1,20,0:3,13,1:0,1,1:0,5,0:1,2,0:1,2,0:3,23,1:0,6,1:0,19,6:0,3,1:0,1,1:0,48,2:0,36,1:0,25,3:0,22,1:0,12,2:0,45,2:0,8,2:0,5,0:1,17,3:0,20,1:0,2,2:0,4,1:0,22,1:0,2,1:0,9,1:0,9,1:0,65,1:0,28,0:2,15,1:0,42,0:2,10,2:0,2,0…	EG2=1.6e-207	E=1.1e-223
389	pGAL1_promoter	9	546	+	564	be6c4f7b-7f36-4f19-9bf1-b82a4e4820e5_Basecall_2D_2d	204	509	-	3528	27,1:0,47,2:0,50,1:0,3,0:1,3,1:0,14,0:2,30,1:0,1,2:0,5,1:0,3,4:0,1,1:0,2,1:0,14,1:0,8,3:0,11,1:0,12,1:0,13,2:0,4,1:0,24,1:0,34,2:0,32,0:1,10,1:0,18,3:0,3,0:1,18,1:0,77,1:0,4,2:0,2,1:0,15,2:0,3,2:0,5,1:0,8,1:0,3	EG2=4.7e-96	E=1.4e-105
250	every_assembly_backbone_piece_ColE1	0	406	+	764	be6c4f7b-7f36-4f19-9bf1-b82a4e4820e5_Basecall_2D_2d	3123	379	-	3528	11,1:0,55,2:0,3,1:0,18,1:0,5,1:0,11,0:1,17,1:0,1,2:0,3,1:0,13,3:0,6,1:0,6,2:0,5,0:1,6,3:0,12,1:0,48,0:1,16,0:1,11,1:0,1,1:0,35,1:0,17,1:0,2,2:0,9,2:0,35,1:0,9,1:0,12,1:0,8	EG2=4e-56	E=2.1e-65
113	Con1__pcbC_after_term__pclA_after_ColE1	0	140	+	143	be6c4f7b-7f36-4f19-9bf1-b82a4e4820e5_Basecall_2D_2d	1911	138	-	3528	36,3:0,6,1:0,8,0:3,58,2:0,15,0:1,11	EG2=9e-17	E=6.8e-26
71	ConS__pcbC_after_ColE1	0	143	+	143	be6c4f7b-7f36-4f19-9bf1-b82a4e4820e5_Basecall_2D_2d	31	141	-	3528	12,1:0,17,1:0,10,0:1,2,1:0,14,0:1,7,0:1,6,0:1,5,2:0,8,1:0,8,0:2,11,0:2,11,2:0,6,1:0,4,1:0,12	EG2=0.0001	E=8.6e-14
# batch 67
1386	pclA_CDS_and_ENO2_term	7	1964	+	1977	37dcf000-fc38-4024-81ff-2f575570b948_Basecall_2D_2d	699	1932	+	2662	35,1:0,6,0:1,14,3:0,13,1:0,11,4:0,14,1:0,7,1:0,22,1:0,6,0:1,29,0:3,29,1:0,19,0:1,1,0:5,75,0:1,6,3:0,23,3:0,17,1:0,9,2:0,14,0:1,21,2:0,37,1:0,9,1:0,3,1:0,23,0:1,13,1:0,10,0:1,19,0:5,22,1:0,14,0:2,8,3:0,8,0:1,12,0:3,1,0:1,13,0:1,1,0:3,7,0:2,9,1:0,7,2:0,32,0:2,6,0:1,6,0:1,21,0:1,22,1:0,29,3:0,26,1:0,24,1:0,37,0:1,2,0:1,3,1:0,16,2:0,54,1:0,27,1:0,3,0:3,3,0:1,3,3:0,24,0:1,50,3:0,25,0:1,10,1:0,4,1:0,19…	EG2=0	E=0
798	single_assembly_backbone_piece_AmpRTerm_AmpR_AmpRProm	0	1086	+	1086	c2165c2b-5bff-43ef-9111-af5d2dcc623d_Basecall_2D_2d	200	1066	+	4242	11,2:0,28,0:3,11,2:0,68,0:1,56,1:0,11,0:1,9,0:1,19,0:1,6,0:1,36,0:1,7,1:0,24,0:2,30,1:0,28,0:2,5,3:0,10,0:1,3,0:1,84,1:0,5,0:1,30,2:0,12,3:0,23,1:0,5,0:1,1,0:1,11,1:0,7,0:1,5,0:2,93,0:1,10,0:1,25,1:0,7,0:2,13,2:0,9,1:0,8,2:0,6,3:0,2,1:0,17,1:0,49,1:0,70,1:0,4,1:0,13,1:0,5,1:0,3,2:0,12,1:0,13,1:0,3,0:1,6,0:1,12,2:0,27,4:0,71,2:0,9,1:0,7	EG2=1.5e-213	E=5.4e-226
531	every_assembly_backbone_piece_ColE1	0	764	+	764	c2165c2b-5bff-43ef-9111-af5d2dcc623d_Basecall_2D_2d	1266	726	+	4242	11,1:0,3,1:0,8,0:1,5,1:0,25,1:0,2,0:2,1,0:2,31,2:0,5,2:0,4,2:0,17,3:0,18,2:0,5,1:0,22,4:0,18,1:0,62,1:0,15,1:0,17,2:0,3,0:1,23,1:0,20,0:2,1,0:1,12,0:1,14,1:0,9,1:0,1,2:0,15,1:0,46,1:0,43,1:0,5,1:0,4,1:0,10,1:0,33,2:0,8,0:1,9,1:0,32,1:0,17,1:0,20,3:0,13,2:0,7,0:2,23,1:0,54,4:0,22	EG2=7.5e-137	E=2e-146
489	pHHF2_promoter	9	689	+	707	37dcf000-fc38-4024-81ff-2f575570b948_Basecall_2D_2d	46	652	+	2662	35,1:0,55,1:0,10,1:0,15,1:0,42,1:0,17,2:0,28,0:2,22,1:0,5,0:2,12,1:0,4,1:0,4,1:0,26,0:1,44,1:0,6,1:0,25,1:0,8,2:0,3,1:0,10,1:0,26,2:0,13,0:1,26,1:0,30,1:0,15,0:1,12,0:1,27,3:0,3,2:0,11,4:0,20,8:0,18,1:0,10,2:0,29,1:0,20,1:0,10,1:0,3	EG2=8.7e-125	E=1.8e-136
460	pTDH3_promoter	0	698	+	711	c2165c2b-5bff-43ef-9111-af5d2dcc623d_Basecall_2D_2d	2284	673	+	4242	12,0:1,7,1:0,4,0:2,18,0:1,4,1:0,2,2:0,10,1:0,4,0:1,5,1:0,9,1:0,27,0:1,35,1:0,7,0:1,18,2:0,45,0:1,20,2:0,19,4:0,17,0:1,9,0:2,9,0:1,29,2:0,34,1:0,3,1:0,42,0:2,9,1:0,20,1:0,2,1:0,1,1:0,5,1:0,4,1:0,7,2:0,6,1:0,23,0:1,7,4:0,21,1:0,36,1:0,13,2:0,32,0:1,20,3:0,58,1:0,4	EG2=1.9e-116	E=7.1e-126
451	end_of_penDE_CDS_and_TDH1_term	4	632	+	636	c2165c2b-5bff-43ef-9111-af5d2dcc623d_Basecall_2D_2d	3605	608	+	4242	20,2:0,29,1:0,1,2:0,6,1:0,10,0:1,10,1:0,7,1:0,14,2:0,78,2:0,12,0:2,21,3:0,6,1:0,14,1:0,3,0:1,16,3:0,20,1:0,12,0:1,21,1:0,7,0:1,27,0:1,7,2:0,55,2:0,13,2:0,8,1:0,43,0:1,20,1:0,14,1:0,22,1:0,12,1:0,36,1:0,11,0:2,23	EG2=7.2e-114	E=2.8e-123
379	start_of_penDE_CDS	1	676	+	677	c2165c2b-5bff-43ef-9111-af5d2dcc623d_Basecall_2D_2d	2959	642	+	4242	28,2:0,6,1:0,62,0:1,3,0:1,7,1:0,1,3:0,10,2:0,1,3:0,10,3:0,2,2:0,17,1:0,6,1:0,2,2:0,28,0:2,10,1:0,9,1:0,5,3:0,9,0:1,5,0:1,16,1:0,32,0:1,14,1:0,15,1:0,8,0:2,12,0:1,7,0:1,5,0:1,12,1:0,7,1:0,24,1:0,17,2:0,4,1:0,84,0:2,38,2:0,5,1:0,22,0:2,14,0:1,6,1:0,8,3:0,11,1:0,2,1:0,3,1:0,8,1:0,7,3:0,11,1:0,7,1:0,5	EG2=3.5e-93	E=1.8e-102
92	ConE__penDE_after_term	1	142	+	143	c2165c2b-5bff-43ef-9111-af5d2dcc623d_Basecall_2D_2d	38	134	+	4242	25,0:2,10,1:0,12,1:0,17,1:0,1,1:0,1,1:0,10,1:0,10,0:1,8,1:0,5,1:0,3,1:0,2,1:0,7,1:0,20	EG2=9.7e-11	E=9.4e-20
# batch 68
2198	multiple_assembly_backbone_piece_His3Prom_His3Term_2Micron_KanRTerm_KanR_KanRProm	0	3116	+	3118	274dec0b-a12d-4a86-b15c-15c9b7f2fd13_Basecall_2D_2d	694	2980	+	4432	23,1:0,5,1:0,14,1:0,8,0:1,16,2:0,1,1:0,4,2:0,18,6:0,22,5:0,64,0:2,13,2:0,10,1:0,11,1:0,7,1:0,12,1:0,4,1:0,4,1:0,30,1:0,48,0:1,8,1:0,12,1:0,2,0:1,15,2:0,53,0:1,5,2:0,27,0:1,5,1:0,6,1:0,47,1:0,20,1:0,12,1:0,16,2:0,7,0:2,35,0:1,16,0:1,21,3:0,26,3:0,17,2:0,2,1:0,28,3:0,73,0:1,31,3:0,11,0:1,5,0:1,5,0:2,3,0:1,12,0:1,5,0:2,24,0:2,1,0:1,15,0:1,7,0:2,30,0:2,19,0:2,2,0:1,6,0:1,7,1:0,7,0:2,38,3:0,8,2:0,12,1…	EG2=0	E=0
706	single_assembly_backbone_piece_AmpRTerm_AmpR_AmpRProm	0	1086	+	1086	6013467b-9c4b-44a2-a4f2-9aa8c11db553_Basecall_2D_2d	196	1043	+	2125	18,1:0,7,0:1,16,3:0,1,2:0,18,3:0,43,0:1,2,0:1,14,0:3,51,1:0,21,2:0,21,1:0,19,1:0,12,1:0,6,1:0,14,1:0,24,2:0,12,1:0,43,1:0,18,0:1,8,1:0,3,1:0,6,1:0,43,3:0,34,0:1,3,1:0,3,1:0,1,1:0,11,5:0,25,1:0,52,1:0,58,1:0,1,1:0,1,1:0,2,1:0,36,1:0,3,1:0,5,0:1,8,0:1,2,1:0,39,1:0,16,2:0,26,0:1,6,0:1,6,0:1,4,1:0,5,0:1,3,0:6,53,1:0,2,0:1,10,3:0,2,1:0,13,1:0,9,3:0,24,0:1,6,0:1,17,1:0,10,0:1,19,4:0,6,1:0,5,0:1,25,1:0,…	EG2=4e-187	E=8.5e-216
502	every_assembly_backbone_piece_ColE1	0	764	+	764	274dec0b-a12d-4a86-b15c-15c9b7f2fd13_Basecall_2D_2d	3675	730	+	4432	24,0:1,4,2:0,7,0:1,7,4:0,6,1:0,6,1:0,4,3:0,19,0:1,23,1:0,10,3:0,10,1:0,6,0:1,13,1:0,6,0:1,15,2:0,23,6:0,8,1:0,32,2:0,56,0:1,3,0:2,20,0:4,9,1:0,58,1:0,31,0:2,35,1:0,4,0:1,24,1:0,57,1:0,10,1:0,12,2:0,8,1:0,12,0:1,5,1:0,8,3:0,1,1:0,1,1:0,9,3:0,12,2:0,20,2:0,15,1:0,8,0:2,6,0:2,42,2:0,9,1:0,12	EG2=1.6e-128	E=5.8e-138
493	every_assembly_backbone_piece_ColE1	0	738	+	764	6013467b-9c4b-44a2-a4f2-9aa8c11db553_Basecall_2D_2d	1239	689	+	2125	11,1:0,17,1:0,12,2:0,19,1:0,7,0:3,12,2:0,37,3:0,6,6:0,5,0:1,16,0:1,20,1:0,27,0:1,27,0:1,9,4:0,19,1:0,7,1:0,26,1:0,2,1:0,31,1:0,14,1:0,45,3:0,38,1:0,9,2:0,8,0:1,42,1:0,17,1:0,30,3:0,12,1:0,20,2:0,21,3:0,7,1:0,18,1:0,1,1:0,5,1:0,6,2:0,2,1:0,5,3:0,18,3:0,27,1:0,11,0:1,14	EG2=6.2e-126	E=1.9e-141
431	end_of_penDE_CDS_and_TDH1_term	1	635	+	636	274dec0b-a12d-4a86-b15c-15c9b7f2fd13_Basecall_2D_2d	24	620	+	4432	12,0:1,3,0:1,4,1:0,7,0:1,59,0:1,3,0:1,6,1:0,5,0:1,26,1:0,34,1:0,26,0:2,9,0:1,26,1:0,11,0:1,17,2:0,7,1:0,13,2:0,42,0:1,31,1:0,33,1:0,19,0:1,13,0:1,20,2:0,21,0:1,1,0:1,6,1:0,18,1:0,24,1:0,36,3:0,22,1:0,11,3:0,7,3:0,18,3:0,15	EG2=4e-108	E=1.9e-117
124	multiple_assembly_backbone_piece_His3Prom_His3Term_2Micron_KanRTerm_KanR_KanRProm	1114	211	+	3118	274dec0b-a12d-4a86-b15c-15c9b7f2fd13_Basecall_2D_2d	1892	198	+	4432	31,1:0,7,1:0,10,1:0,4,1:0,26,1:0,34,1:0,9,1:0,10,1:0,4,3:0,21,1:0,10,1:0,32	EG2=6.2e-20	E=6e-29
114	Con2__pclA_after_term__penDE_after_ColE1	0	143	+	143	6013467b-9c4b-44a2-a4f2-9aa8c11db553_Basecall_2D_2d	1967	136	+	2125	6,1:0,33,2:0,1,1:0,31,1:0,28,0:1,5,1:0,24,1:0,1,1:0,6	EG2=4.6e-17	E=1.8e-26
112	ConE__penDE_after_term	6	137	+	143	6013467b-9c4b-44a2-a4f2-9aa8c11db553_Basecall_2D_2d	37	132	+	2125	21,1:0,49,0:1,5,1:0,6,1:0,5,1:0,2,2:0,43	EG2=1.7e-16	E=6.7e-26
64	multiple_assembly_backbone_piece_His3Prom_His3Term_2Micron_KanRTerm_KanR_KanRProm	1114	148	+	3118	274dec0b-a12d-4a86-b15c-15c9b7f2fd13_Basecall_2D_2d	1950	140	+	4432	54,2:0,9,1:0,8,1:0,6,1:0,7,2:0,14,1:0,42	EG2=0.011	E=1.1e-11
63	multiple_assembly_backbone_piece_His3Prom_His3Term_2Micron_KanRTerm_KanR_KanRProm	1301	148	+	3118	274dec0b-a12d-4a86-b15c-15c9b7f2fd13_Basecall_2D_2d	1772	144	+	4432	24,3:0,6,1:0,16,0:1,2,0:1,7,1:0,21,1:0,27,1:0,6,0:1,32	EG2=0.021	E=2.2e-11
# batch 69
856	pcbC_CDS_and_PGK1_term	0	1236	+	1236	98d362dd-d1d3-4a1a-b3a1-56172e162ba5_Basecall_2D_2d	581	1205	+	1812	14,1:0,24,1:0,21,1:0,2,1:0,22,1:0,20,1:0,29,0:1,7,2:0,5,0:1,4,1:0,4,0:2,47,8:0,4,0:1,13,2:0,17,0:1,8,0:2,13,1:0,11,1:0,6,1:0,33,1:0,4,0:1,1,0:1,10,4:0,42,1:0,4,2:0,61,2:0,10,0:2,23,1:0,24,0:1,16,0:1,3,0:1,6,3:0,58,1:0,39,0:2,4,0:2,36,1:0,9,0:2,6,1:0,15,2:0,7,3:0,43,2:0,10,2:0,7,1:0,44,1:0,6,0:1,12,1:0,5,0:1,2,0:1,1,0:2,3,0:2,5,0:2,6,1:0,12,0:2,30,1:0,75,1:0,43,2:0,17,0:4,15,1:0,18,2:0,7,1:0,58,1:…	EG2=3.2e-230	E=2.5e-275
805	pcbC_CDS_and_PGK1_term	0	1236	+	1236	4ec5a672-c8c1-4699-a704-67ae90825bc7_Basecall_2D_2d	896	1182	+	4096	18,0:1,10,3:0,30,1:0,1,3:0,30,1:0,19,5:0,5,1:0,36,0:1,10,2:0,19,0:2,10,1:0,44,1:0,8,0:2,25,0:1,4,3:0,27,0:3,9,1:0,15,2:0,10,0:2,11,1:0,22,1:0,19,0:2,15,2:0,30,1:0,2,1:0,8,0:2,12,1:0,39,3:0,24,2:0,11,0:1,7,0:2,15,1:0,4,1:0,1,2:0,8,0:1,18,1:0,7,0:1,28,0:2,42,0:3,8,1:0,17,1:0,2,5:0,37,1:0,3,1:0,20,1:0,1,1:0,4,1:0,20,1:0,3,1:0,1,1:0,35,0:1,16,1:0,24,1:0,15,0:1,2,1:0,1,1:0,30,1:0,41,0:2,16,0:3,11,0:2,…	EG2=1.5e-215	E=6.1e-229
796	single_assembly_backbone_piece_AmpRTerm_AmpR_AmpRProm	0	1057	+	1086	4ec5a672-c8c1-4699-a704-67ae90825bc7_Basecall_2D_2d	2254	1061	+	4096	43,1:0,11,1:0,48,0:1,25,1:0,7,0:1,32,1:0,31,0:2,35,1:0,20,1:0,3,1:0,6,0:1,14,0:2,10,2:0,12,1:0,15,1:0,2,0:1,15,0:1,16,0:1,15,1:0,4,0:1,31,0:1,50,0:2,39,1:0,8,0:1,1,0:2,1,0:1,27,0:1,1,0:2,69,2:0,23,1:0,10,1:0,16,0:1,3,0:2,5,3:0,2,2:0,19,1:0,8,1:0,47,0:1,3,0:1,35,1:0,3,1:0,7,0:1,7,0:3,13,0:3,17,0:1,4,1:0,4,1:0,14,0:1,19,0:1,3,1:0,3,1:0,1,1:0,15,0:1,10,2:0,25,0:1,23,1:0,40,0:2,4,0:1,8,2:0,9,1:0,29	EG2=5.6e-213	E=4.4e-226
784	single_assembly_backbone_piece_AmpRTerm_AmpR_AmpRProm	0	1086	+	1086	63bc03b6-617c-4418-bfad-31bdcaa85eff_Basecall_2D_2d	200	1084	+	2247	11,1:0,11,0:1,2,1:0,1,1:0,15,1:0,15,0:1,13,2:0,40,1:0,23,0:2,1,0:3,41,3:0,12,0:1,7,2:0,51,1:0,3,1:0,106,1:0,9,0:1,31,0:2,19,0:1,11,0:1,8,0:1,6,0:1,9,0:2,10,0:2,7,2:0,5,2:0,4,0:1,6,0:8,6,1:0,2,1:0,17,0:1,13,0:2,27,2:0,33,3:0,13,0:1,6,4:0,35,0:3,1,0:2,33,2:0,45,2:0,6,2:0,19,0:1,6,3:0,33,0:2,9,0:1,61,2:0,6,1:0,23,1:0,49,2:0,64,0:1,27,0:2,16,1:0,13	EG2=1.6e-209	E=4.3e-242
587	every_assembly_backbone_piece_ColE1	0	764	+	764	63bc03b6-617c-4418-bfad-31bdcaa85eff_Basecall_2D_2d	1284	755	+	2247	11,1:0,10,0:1,8,0:1,13,1:0,4,0:1,11,2:0,18,0:1,4,2:0,39,1:0,3,2:0,13,1:0,6,0:1,3,0:2,10,0:1,3,1:0,11,1:0,5,0:1,45,1:0,32,0:2,4,1:0,34,0:2,7,1:0,4,0:1,4,0:1,89,0:1,65,2:0,87,0:1,3,1:0,66,2:0,3,1:0,18,0:1,6,0:1,22,2:0,17,1:0,13,3:0,10,1:0,35	EG2=6.1e-153	E=2.3e-172
534	pPGK1_promoter	9	713	+	731	4ec5a672-c8c1-4699-a704-67ae90825bc7_Basecall_2D_2d	206	693	+	4096	12,0:2,9,1:0,26,1:0,14,4:0,22,1:0,3,1:0,21,1:0,31,0:1,5,1:0,6,0:1,8,0:1,9,1:0,28,0:1,22,1:0,40,1:0,27,1:0,15,2:0,4,1:0,15,1:0,47,0:3,15,3:0,14,0:7,19,3:0,46,2:0,7,2:0,8,0:1,41,1:0,13,3:0,2,1:0,6,1:0,37,1:0,8,0:2,21,0:2,4,1:0,7,2:0,32,1:0,12,1:0,12,1:0,4	EG2=1e-137	E=2.3e-147
514	every_assembly_backbone_piece_ColE1	6	749	+	764	4ec5a672-c8c1-4699-a704-67ae90825bc7_Basecall_2D_2d	3342	712	+	4096	3,0:1,6,1:0,34,0:1,34,2:0,35,4:0,15,1:0,2,1:0,14,1:0,11,1:0,42,1:0,7,1:0,36,1:0,5,2:0,24,2:0,13,2:0,19,1:0,11,1:0,4,0:1,49,1:0,1,2:0,10,0:1,3,1:0,2,1:0,25,0:2,50,1:0,16,2:0,24,1:0,5,1:0,4,0:1,10,1:0,9,1:0,10,1:0,2,2:0,14,1:0,3,0:1,39,1:0,2,1:0,4,2:0,5,1:0,9,0:1,22,2:0,38,1:0,32	EG2=5.7e-132	E=1.5e-141
234	pGAL7_promoter	24	555	+	588	98d362dd-d1d3-4a1a-b3a1-56172e162ba5_Basecall_2D_2d	54	530	+	1812	6,1:0,3,1:0,4,0:1,10,0:1,12,2:0,10,0:2,9,1:0,7,0:1,27,0:1,7,1:0,1,1:0,6,0:1,9,1:0,25,1:0,9,0:1,5,2:0,4,1:0,3,0:1,4,1:0,6,2:0,2,0:1,14,1:0,19,1:0,3,0:1,25,2:0,14,0:2,7,0:1,30,1:0,7,1:0,3,2:0,17,2:0,6,4:0,5,1:0,17,0:2,3,0:1,21,1:0,21,0:1,19,0:1,11,2:0,14,3:0,7,1:0,6,2:0,12,1:0,4,1:0,11,0:1,10,3:0,23,1:0,12	EG2=1.6e-51	E=1.7e-61
113	ConE__penDE_after_term	0	143	+	143	63bc03b6-617c-4418-bfad-31bdcaa85eff_Basecall_2D_2d	32	144	+	2247	10,0:1,26,0:1,9,0:1,31,1:0,2,1:0,3,0:2,39,2:0,19	EG2=9e-17	E=3.7e-26
107	Con2__pclA_after_term__penDE_after_ColE1	0	131	+	143	63bc03b6-617c-4418-bfad-31bdcaa85eff_Basecall_2D_2d	2067	130	+	2247	15,1:0,69,0:1,16,1:0,29	EG2=4.8e-15	E=2e-24
85	ConS__pcbC_after_ColE1	8	124	+	143	4ec5a672-c8c1-4699-a704-67ae90825bc7_Basecall_2D_2d	38	128	+	4096	16,1:0,3,0:1,28,1:0,3,0:4,53,0:1,19	EG2=1e-08	E=9.4e-18
78	Con1__pcbC_after_term__pclA_after_ColE1	0	137	+	143	4ec5a672-c8c1-4699-a704-67ae90825bc7_Basecall_2D_2d	2093	134	+	4096	30,1:0,4,2:0,8,2:0,5,1:0,17,0:1,22,0:1,16,0:1,2,0:1,12,2:0,3,0:1,10	EG2=1e-06	E=9.8e-16
# batch 70
795	pcbC_CDS_and_PGK1_term	1	1235	+	1236	a3edc691-361b-41a1-b008-b4f98f662eb4_Basecall_2D_2d	894	1198	+	4103	28,3:0,2,3:0,11,0:1,3,2:0,9,4:0,38,1:0,38,1:0,48,1:0,13,2:0,38,0:2,18,0:1,28,1:0,51,1:0,39,1:0,12,0:1,9,0:2,7,1:0,16,0:1,20,1:0,28,0:1,16,1:0,30,0:1,40,1:0,5,1:0,3,3:0,5,1:0,5,1:0,3,1:0,7,0:2,7,2:0,4,1:0,10,1:0,46,1:0,15,0:2,13,0:1,36,0:1,56,1:0,25,2:0,10,1:0,2,0:2,9,0:1,6,2:0,7,2:0,28,1:0,4,1:0,4,0:1,10,1:0,8,0:2,4,0:3,3,0:5,11,1:0,20,1:0,11,1:0,25,0:3,4,0:1,2,0:1,38,2:0,29,1:0,17,1:0,4,2:0,9,2:…	EG2=1.1e-212	E=9.9e-226
767	single_assembly_backbone_piece_AmpRTerm_AmpR_AmpRProm	0	1086	+	1086	a3edc691-361b-41a1-b008-b4f98f662eb4_Basecall_2D_2d	2273	1057	+	4103	16,1:0,1,2:0,9,0:1,3,0:2,23,1:0,16,2:0,19,0:1,7,1:0,26,2:0,7,0:1,5,0:1,16,1:0,10,2:0,10,3:0,8,0:1,10,0:1,32,0:2,7,1:0,8,1:0,11,1:0,11,0:1,5,2:0,14,0:1,18,1:0,1,2:0,36,0:1,9,2:0,32,0:2,36,1:0,44,1:0,15,0:1,19,1:0,3,1:0,9,0:2,6,1:0,2,1:0,47,2:0,8,0:1,3,0:1,34,1:0,8,0:1,46,1:0,6,1:0,12,0:5,1,0:1,17,3:0,15,2:0,3,1:0,17,1:0,36,1:0,20,0:2,26,1:0,17,1:0,15,1:0,3,1:0,22,2:0,3,1:0,16,3:0,7,0:1,23,1:0,20,1…	EG2=1.2e-204	E=6.4e-217
491	pALD6_promoter	11	709	+	733	a3edc691-361b-41a1-b008-b4f98f662eb4_Basecall_2D_2d	205	687	+	4103	9,0:1,2,1:0,22,3:0,23,3:0,10,0:1,19,2:0,16,2:0,20,1:0,16,0:1,14,0:1,60,4:0,12,2:0,3,1:0,7,1:0,2,2:0,6,2:0,2,1:0,28,0:1,5,1:0,28,0:1,15,1:0,7,0:2,23,0:1,8,0:2,36,0:2,35,1:0,9,1:0,3,1:0,13,5:0,7,1:0,34,0:2,5,0:1,7,2:0,29,2:0,40,0:2,14,0:1,18,1:0,19,0:1,3,1:0,9,0:1,20,1:0,8	EG2=2.3e-125	E=6.8e-135
435	every_assembly_backbone_piece_ColE1	0	758	+	764	a3edc691-361b-41a1-b008-b4f98f662eb4_Basecall_2D_2d	3330	725	+	4103	11,1:0,3,1:0,7,0:1,13,0:2,4,0:2,1,0:1,11,1:0,6,2:0,17,0:3,5,0:1,14,2:0,2,0:1,21,6:0,15,1:0,23,3:0,11,2:0,5,0:2,10,0:2,18,1:0,26,0:1,5,2:0,57,1:0,5,0:1,42,2:0,11,1:0,7,0:1,21,1:0,8,1:0,5,0:1,9,1:0,44,1:0,4,2:0,60,4:0,3,6:0,14,1:0,2,2:0,15,2:0,44,2:0,11,0:2,4,1:0,11,3:0,4,0:1,10,0:1,33,2:0,1,1:0,3,2:0,8,1:0,9,0:2,5,0:2,13,1:0,7	EG2=2.8e-109	E=1.1e-118
116	Con1__pcbC_after_term__pclA_after_ColE1	0	143	+	143	a3edc691-361b-41a1-b008-b4f98f662eb4_Basecall_2D_2d	2106	139	+	4103	13,1:0,49,1:0,30,1:0,6,2:0,3,0:1,4,1:0,7,0:1,25	EG2=1.2e-17	E=1.1e-26
109	ConS__pcbC_after_ColE1	0	143	+	143	a3edc691-361b-41a1-b008-b4f98f662eb4_Basecall_2D_2d	27	144	+	4103	25,0:1,22,0:2,7,1:0,26,1:0,4,0:2,4,1:0,7,1:0,44	EG2=1.3e-15	E=1.2e-24
# batch 71
776	single_assembly_backbone_piece_AmpRTerm_AmpR_AmpRProm	0	1081	+	1086	6b8a9f36-4f75-48f5-9633-ebae259082de_Basecall_2D_2d	195	1055	+	2186	10,2:0,20,0:1,23,0:3,61,1:0,14,0:3,9,1:0,23,1:0,39,0:2,25,2:0,8,0:1,24,2:0,26,1:0,2,1:0,18,1:0,62,0:1,9,0:1,20,1:0,21,0:1,15,1:0,2,3:0,29,0:1,15,1:0,12,1:0,40,0:1,16,0:1,45,0:2,16,2:0,31,0:1,7,0:1,3,1:0,23,1:0,23,0:2,14,0:1,47,2:0,8,2:0,10,2:0,1,1:0,8,1:0,28,1:0,42,1:0,7,1:0,13,1:0,9,3:0,24,2:0,5,2:0,42,1:0,9,4:0,1,2:0,10,0:2,10,0:1,16,0:1,12,2:0,9,1:0,4,1:0,8	EG2=3.1e-207	E=2.3e-240
486	every_assembly_backbone_piece_ColE1	11	753	+	764	6b8a9f36-4f75-48f5-9633-ebae259082de_Basecall_2D_2d	1262	726	+	2186	4,2:0,12,1:0,10,1:0,2,1:0,1,1:0,8,1:0,5,1:0,1,2:0,6,1:0,10,1:0,2,0:1,9,0:1,29,3:0,33,0:1,7,2:0,5,1:0,2,0:1,17,1:0,11,0:1,100,1:0,20,1:0,2,0:1,57,0:1,1,0:1,18,0:1,1,0:1,3,1:0,1,1:0,18,0:2,18,1:0,9,0:1,3,1:0,10,2:0,32,1:0,2,1:0,30,0:1,28,2:0,11,2:0,25,2:0,11,0:1,9,3:0,11,0:1,7,1:0,5,3:0,1,1:0,39,0:5,17,0:1,2,1:0,18,2:0,14,2:0,1,1:0,6	EG2=6.3e-124	E=1.5e-138
84	Con1__pcbC_after_term__pclA_after_ColE1	0	143	+	143	6b8a9f36-4f75-48f5-9633-ebae259082de_Basecall_2D_2d	2016	143	+	2186	25,2:0,12,0:1,9,0:1,5,2:0,15,1:0,10,1:0,7,1:0,4,0:1,12,0:1,15,0:1,7,0:1,6,0:1,9	EG2=1.9e-08	E=8.6e-18
76	Con2__pclA_after_term__penDE_after_ColE1	0	143	+	143	6b8a9f36-4f75-48f5-9633-ebae259082de_Basecall_2D_2d	34	134	+	2186	15,1:0,29,0:1,6,1:0,2,1:0,7,4:0,27,0:3,9,2:0,1,1:0,2,4:0,4,0:1,27	EG2=3.8e-06	E=1.8e-15
1464	pclA_CDS_and_ENO2_term	1	1974	+	1977	89b9fa92-c05e-4ae0-92ae-612cf065f229_Basecall_2D_2d	1890	1927	-	5234	9,1:0,43,3:0,15,1:0,18,0:1,26,1:0,6,3:0,2,1:0,1,1:0,5,1:0,19,1:0,26,1:0,2,1:0,6,1:0,32,0:2,1,0:1,10,3:0,19,0:1,26,0:1,10,0:2,13,1:0,3,3:0,3,1:0,51,2:0,14,1:0,3,0:1,24,2:0,32,1:0,1,2:0,18,1:0,12,0:1,15,0:1,8,2:0,2,2:0,5,0:1,21,1:0,12,0:1,11,1:0,1,1:0,31,4:0,4,2:0,53,0:1,21,0:2,8,0:1,11,0:2,1,0:1,32,2:0,30,1:0,42,2:0,57,0:1,13,0:1,25,2:0,1,3:0,11,1:0,4,2:0,5,0:1,10,1:0,1,1:0,5,0:1,6,0:1,8,2:0,8,0:1…	EG2=0	E=0
800	pcbC_CDS_and_PGK1_term	49	1187	+	1236	89b9fa92-c05e-4ae0-92ae-612cf065f229_Basecall_2D_2d	28	1154	-	5234	5,0:1,19,0:1,7,2:0,9,2:0,32,1:0,19,2:0,20,1:0,45,1:0,6,0:2,4,2:0,14,1:0,3,0:1,20,0:2,1,0:2,1,0:1,28,0:1,49,1:0,20,2:0,9,4:0,5,2:0,65,3:0,3,1:0,1,1:0,6,1:0,5,4:0,1,4:0,1,1:0,1,2:0,31,1:0,42,1:0,70,1:0,78,0:2,43,1:0,18,2:0,15,1:0,2,1:0,8,0:1,19,1:0,51,0:3,52,0:2,21,0:1,48,0:1,4,0:2,53,3:0,9,0:3,13,0:4,38,2:0,11,0:1,8,1:0,8,1:0,17,1:0,7,5:0,14,1:0,24,4:0,14,0:1,5	EG2=4e-214	E=4.1e-224
522	pALD6_promoter	11	700	+	733	89b9fa92-c05e-4ae0-92ae-612cf065f229_Basecall_2D_2d	3847	678	-	5234	92,1:0,15,1:0,5,1:0,36,2:0,47,5:0,2,3:0,11,0:1,8,0:1,29,0:1,16,4:0,5,1:0,18,2:0,13,0:1,61,0:1,3,0:1,25,0:2,4,2:0,37,1:0,4,2:0,35,0:2,25,2:0,5,1:0,14,0:2,21,1:0,13,2:0,40,1:0,3,0:1,16,1:0,48,2:0,14	EG2=2.9e-134	E=1.6e-143
486	pCCW12_promoter	9	709	+	731	89b9fa92-c05e-4ae0-92ae-612cf065f229_Basecall_2D_2d	1216	669	-	5234	8,1:0,17,0:3,6,0:2,35,1:0,9,1:0,24,1:0,1,2:0,4,0:1,13,1:0,39,0:1,9,1:0,9,1:0,25,0:1,20,1:0,14,1:0,16,1:0,44,9:0,4,1:0,18,2:0,2,2:0,2,3:0,18,1:0,4,1:0,11,5:0,40,3:0,4,0:1,35,1:0,3,0:1,28,1:0,31,1:0,12,2:0,7,0:2,7,1:0,7,2:0,63,3:0,10,1:0,13,1:0,45	EG2=6.3e-124	E=3.8e-133
465	start_of_penDE_CDS	0	677	+	677	89b9fa92-c05e-4ae0-92ae-612cf065f229_Basecall_2D_2d	4533	692	-	5234	22,1:0,25,0:1,7,2:0,7,0:1,22,0:3,24,1:0,4,0:1,36,0:1,8,0:1,8,2:0,3,1:0,3,0:1,17,1:0,5,1:0,11,1:0,10,2:0,13,0:1,20,0:1,13,0:4,19,0:2,17,0:4,6,0:1,33,1:0,5,1:0,3,2:0,17,0:2,8,0:1,54,0:1,1,0:1,2,0:2,21,0:3,7,0:2,13,0:1,13,1:0,10,1:0,19,0:2,22,2:0,40,0:1,14,2:0,3,1:0,69	EG2=6.8e-118	E=4.3e-127
# batch 72
770	single_assembly_backbone_piece_AmpRTerm_AmpR_AmpRProm	0	1086	+	1086	a464f56d-84c9-4413-a88a-daa9c2e7bb9c_Basecall_2D_2d	193	1049	+	2156	10,2:0,10,1:0,10,1:0,9,1:0,5,0:1,12,1:0,4,3:0,97,1:0,11,3:0,5,1:0,5,0:1,66,0:2,8,2:0,20,1:0,19,2:0,38,0:1,10,1:0,15,2:0,11,2:0,6,3:0,7,1:0,13,3:0,15,1:0,13,1:0,20,0:1,7,0:3,3,0:1,24,2:0,25,0:1,18,0:1,9,0:1,12,3:0,4,0:1,33,0:1,17,1:0,10,3:0,49,2:0,1,1:0,7,1:0,2,1:0,5,2:0,16,0:1,59,0:1,29,0:10,55,1:0,2,1:0,8,0:1,4,1:0,13,1:0,9,3:0,14,1:0,2,1:0,35,1:0,29,1:0,5,1:0,1,1:0,14,0:1,7,0:1,5,1:0,23,1:0,8,1…	EG2=1.6e-205	E=3.5e-238
737	pcbC_CDS_and_PGK1_term	1	1235	+	1236	705e0fd0-ef90-4d2e-9251-69f4885fdeb7_Basecall_2D_2d	867	1183	+	4051	17,2:0,41,1:0,1,3:0,61,1:0,9,0:1,10,1:0,3,3:0,8,2:0,10,0:1,22,2:0,11,1:0,7,1:0,1,1:0,20,1:0,3,5:0,7,0:1,9,1:0,2,1:0,9,0:1,3,0:1,10,0:2,24,1:0,20,0:1,6,4:0,29,1:0,33,0:2,6,1:0,9,1:0,3,0:1,5,2:0,6,2:0,15,0:2,5,1:0,13,2:0,4,1:0,13,1:0,7,1:0,23,2:0,5,0:1,9,1:0,68,0:1,14,1:0,21,4:0,26,0:1,3,0:1,2,0:2,6,0:2,10,1:0,24,1:0,13,1:0,4,5:0,59,2:0,5,2:0,10,1:0,8,0:1,7,1:0,17,1:0,16,0:1,42,0:1,32,0:1,10,0:4,30…	EG2=5e-196	E=8.3e-208
712	single_assembly_backbone_piece_AmpRTerm_AmpR_AmpRProm	0	1081	+	1086	705e0fd0-ef90-4d2e-9251-69f4885fdeb7_Basecall_2D_2d	2230	1031	+	4051	11,0:1,31,2:0,15,0:1,13,2:0,7,0:1,17,0:3,5,2:0,55,1:0,15,3:0,8,1:0,3,1:0,32,1:0,1,4:0,2,1:0,3,1:0,5,0:2,19,1:0,35,2:0,20,0:1,2,2:0,19,0:1,9,0:1,23,2:0,33,2:0,12,0:1,3,1:0,51,1:0,44,1:0,7,0:1,60,0:1,8,2:0,28,1:0,25,5:0,48,1:0,4,1:0,3,1:0,22,2:0,3,1:0,17,1:0,11,2:0,19,0:1,4,1:0,14,1:0,7,1:0,3,0:1,9,1:0,35,0:2,11,4:0,16,0:1,10,2:0,26,1:0,14,0:1,7,1:0,15,2:0,4,0:3,6,2:0,8,3:0,23,1:0,6,1:0,9,1:0,17,1:…	EG2=7.6e-189	E=4.2e-200
527	every_assembly_backbone_piece_ColE1	3	761	+	764	705e0fd0-ef90-4d2e-9251-69f4885fdeb7_Basecall_2D_2d	3269	745	+	4051	8,1:0,17,1:0,6,0:1,12,0:1,8,4:0,2,1:0,1,1:0,12,0:1,26,1:0,19,2:0,4,1:0,12,2:0,11,0:2,23,1:0,25,4:0,13,0:2,23,0:2,10,0:1,4,1:0,2,1:0,1,1:0,10,2:0,24,1:0,74,0:1,2,0:1,25,1:0,55,0:1,14,1:0,3,1:0,17,1:0,59,0:1,6,1:0,2,2:0,20,1:0,5,0:2,21,0:1,5,1:0,2,0:1,3,1:0,26,1:0,2,3:0,3,0:2,1,0:1,20,0:2,11,0:1,16,1:0,56	EG2=1.1e-135	E=2.4e-145
518	every_assembly_backbone_piece_ColE1	5	759	+	764	a464f56d-84c9-4413-a88a-daa9c2e7bb9c_Basecall_2D_2d	1245	725	+	2156	6,1:0,28,0:1,2,0:1,18,0:1,9,1:0,11,1:0,6,4:0,19,1:0,4,1:0,15,1:0,4,1:0,1,2:0,6,3:0,4,2:0,22,1:0,23,1:0,1,3:0,2,3:0,16,0:1,21,1:0,67,1:0,13,1:0,3,1:0,5,0:1,2,0:2,25,1:0,15,0:1,13,1:0,56,0:1,28,1:0,13,0:1,3,1:0,9,1:0,8,0:1,22,2:0,14,0:1,4,1:0,2,1:0,48,2:0,5,2:0,8,3:0,12,2:0,9,0:1,28,1:0,26,0:2,18,1:0,12,0:1,23	EG2=4.1e-133	E=1.5e-149
454	pPSP2_promoter	19	696	+	731	705e0fd0-ef90-4d2e-9251-69f4885fdeb7_Basecall_2D_2d	216	644	+	4051	5,1:0,18,1:0,9,1:0,22,0:1,14,2:0,12,1:0,1,3:0,13,6:0,11,1:0,7,2:0,21,1:0,8,1:0,2,1:0,7,0:1,10,2:0,3,1:0,7,0:1,1,0:2,11,2:0,9,2:0,5,1:0,45,1:0,28,2:0,17,1:0,12,1:0,5,1:0,1,1:0,14,1:0,3,2:0,4,1:0,7,1:0,21,1:0,11,2:0,14,0:1,10,1:0,18,1:0,1,1:0,6,1:0,13,2:0,11,1:0,4,0:1,23,1:0,24,5:0,7,0:1,26,2:0,36,1:0,79	EG2=9.9e-115	E=3.4e-124
110	ConS__pcbC_after_ColE1	0	143	+	143	705e0fd0-ef90-4d2e-9251-69f4885fdeb7_Basecall_2D_2d	36	139	+	4051	37,0:1,10,2:0,4,3:0,25,1:0,54,0:1,7	EG2=6.6e-16	E=5.8e-25
105	Con1__pcbC_after_term__pclA_after_ColE1	0	143	+	143	705e0fd0-ef90-4d2e-9251-69f4885fdeb7_Basecall_2D_2d	2065	141	+	4051	39,2:0,27,2:0,3,0:1,4,0:1,11,0:1,2,0:1,1,0:1,17,2:0,12,1:0,20	EG2=1.8e-14	E=1.6e-23
92	ConE__penDE_after_term	0	143	+	143	a464f56d-84c9-4413-a88a-daa9c2e7bb9c_Basecall_2D_2d	29	137	+	2156	5,0:1,7,1:0,13,0:1,7,2:0,6,1:0,7,1:0,31,3:0,59	EG2=9.7e-11	E=4.1e-20
82	Con2__pclA_after_term__penDE_after_ColE1	0	143	+	143	a464f56d-84c9-4413-a88a-daa9c2e7bb9c_Basecall_2D_2d	1997	129	+	2156	66,6:0,10,2:0,1,1:0,3,3:0,14,1:0,2,1:0,11,0:2,6,1:0,3,1:0,11	EG2=7.2e-08	E=3.2e-17
# batch 73
1438	pclA_CDS_and_ENO2_term	6	1943	+	1977	9e200460-4232-43f0-8829-23a74944c163_Basecall_2D_2d	723	1905	+	2672	11,0:1,19,1:0,3,2:0,5,1:0,48,1:0,6,2:0,18,0:1,1,0:2,25,0:1,13,0:3,4,0:1,43,1:0,38,4:0,44,0:1,4,1:0,31,1:0,10,0:2,34,0:1,43,2:0,29,1:0,1,1:0,27,2:0,40,0:2,22,4:0,3,1:0,7,1:0,4,3:0,15,1:0,11,2:0,6,0:1,20,3:0,14,1:0,63,1:0,4,0:2,8,0:1,8,0:1,23,1:0,36,1:0,1,1:0,12,0:1,28,1:0,24,0:1,5,0:1,10,0:1,35,0:1,7,0:1,21,0:1,8,1:0,60,1:0,20,1:0,16,0:1,4,2:0,4,2:0,10,1:0,5,0:2,6,3:0,101,1:0,18,0:3,31,2:0,7,1:0,5…	EG2=0	E=0
831	pcbC_CDS_and_PGK1_term	6	1230	+	1236	dee14acb-39db-40de-b4ca-67d35450c96f_Basecall_2D_2d	733	1154	+	3865	12,0:1,11,1:0,12,3:0,36,1:0,27,0:1,9,2:0,13,0:2,19,0:1,8,1:0,45,2:0,4,2:0,1,2:0,62,1:0,7,3:0,9,0:1,24,1:0,2,1:0,19,2:0,42,1:0,34,1:0,30,1:0,3,1:0,3,0:1,53,3:0,58,1:0,72,3:0,5,2:0,27,2:0,3,2:0,9,4:0,5,3:0,10,1:0,4,1:0,2,1:0,7,0:1,13,1:0,17,0:1,22,4:0,10,5:0,6,2:0,8,1:0,6,4:0,22,0:3,14,1:0,3,1:0,18,1:0,10,0:2,85,1:0,5,2:0,3,1:0,11,1:0,10,2:0,3,1:0,1,1:0,3,0:1,7,1:0,44,1:0,10,2:0,15,1:0,1,1:0,19,0:1…	EG2=4.9e-223	E=8e-239
787	single_assembly_backbone_piece_AmpRTerm_AmpR_AmpRProm	0	1072	+	1086	dee14acb-39db-40de-b4ca-67d35450c96f_Basecall_2D_2d	2066	1033	+	3865	11,1:0,31,1:0,28,2:0,9,1:0,47,0:1,7,1:0,3,1:0,57,0:2,1,0:1,1,0:1,23,1:0,3,0:1,7,1:0,3,3:0,43,0:2,62,0:1,23,1:0,9,0:1,3,0:1,15,2:0,1,2:0,3,3:0,1,1:0,34,1:0,49,1:0,15,0:1,6,2:0,3,2:0,12,2:0,83,1:0,17,3:0,13,1:0,27,0:1,8,0:2,6,4:0,37,1:0,50,1:0,56,1:0,36,3:0,2,2:0,22,3:0,14,1:0,1,2:0,29,1:0,20,0:2,48,1:0,1,1:0,29,1:0,7	EG2=2.2e-210	E=1.5e-224
563	every_assembly_backbone_piece_ColE1	8	756	+	764	dee14acb-39db-40de-b4ca-67d35450c96f_Basecall_2D_2d	3108	730	+	3865	46,0:1,1,0:1,26,0:2,2,0:2,9,0:1,31,0:2,7,0:2,9,2:0,3,3:0,5,3:0,5,0:1,18,1:0,49,4:0,5,1:0,14,2:0,2,2:0,43,1:0,7,0:1,5,0:1,67,2:0,5,3:0,11,1:0,60,0:1,4,0:2,21,1:0,87,1:0,52,3:0,17,7:0,1,1:0,2,1:0,22,1:0,28,1:0,6,1:0,4,1:0,39	EG2=4.8e-146	E=5.8e-156
468	pPGK1_promoter	2	713	+	731	9e200460-4232-43f0-8829-23a74944c163_Basecall_2D_2d	23	694	+	2672	11,0:1,21,0:2,3,0:1,1,0:1,3,0:1,8,0:3,7,0:1,15,1:0,9,0:1,1,0:1,6,1:0,9,1:0,4,1:0,19,2:0,36,1:0,2,2:0,15,4:0,10,0:1,28,2:0,7,1:0,7,2:0,54,1:0,7,1:0,25,1:0,12,1:0,4,0:1,12,4:0,11,0:1,3,1:0,29,1:0,23,1:0,12,0:1,20,1:0,30,2:0,7,2:0,3,1:0,15,0:1,9,0:1,21,1:0,3,1:0,22,0:2,34,0:1,6,0:1,6,1:0,23,1:0,9,0:1,31,2:0,10,1:0,8	EG2=9.4e-119	E=6.8e-130
458	pGAL7_promoter	11	567	+	588	dee14acb-39db-40de-b4ca-67d35450c96f_Basecall_2D_2d	177	555	+	3865	3,1:0,14,0:1,15,0:1,59,0:2,53,1:0,8,0:1,11,2:0,85,2:0,9,0:1,3,2:0,34,2:0,13,1:0,7,0:2,4,2:0,7,1:0,11,1:0,14,0:1,80,2:0,21,1:0,45,0:2,13,4:0,24,1:0,11	EG2=7e-116	E=2e-125
117	Con1__pcbC_after_term__pclA_after_ColE1	0	143	+	143	dee14acb-39db-40de-b4ca-67d35450c96f_Basecall_2D_2d	1899	140	+	3865	37,1:0,15,1:0,41,0:1,13,1:0,1,1:0,32	EG2=6.4e-18	E=5.3e-27
72	ConS__pcbC_after_ColE1	0	143	+	143	dee14acb-39db-40de-b4ca-67d35450c96f_Basecall_2D_2d	26	120	+	3865	14,4:0,7,2:0,12,2:0,13,1:0,9,3:0,15,1:0,8,4:0,4,2:0,7,1:0,1,2:0,17,1:0,13	EG2=5.4e-05	E=4.9e-14
# batch 74
952	pcbC_CDS_and_PGK1_term	1	1235	+	1236	7ebfa20c-2082-4352-8da8-48db980af947_Basecall_2D_2d	855	1189	+	4041	28,1:0,3,1:0,27,0:2,49,2:0,33,2:0,30,1:0,11,1:0,23,1:0,1,2:0,3,1:0,26,2:0,6,0:2,1,0:3,30,3:0,66,0:1,7,1:0,38,0:2,10,0:1,15,0:2,4,1:0,2,1:0,1,1:0,17,2:0,8,1:0,27,1:0,20,3:0,69,1:0,3,1:0,19,1:0,80,1:0,15,0:2,21,1:0,30,2:0,56,4:0,9,0:1,7,0:1,6,1:0,3,1:0,48,1:0,5,1:0,8,1:0,7,0:1,92,1:0,15,1:0,14,2:0,32,1:0,23,2:0,2,3:0,8,2:0,12,1:0,33,1:0,7,4:0,12,2:0,20,3:0,11,0:1,1,0:2,14	EG2=8.6e-258	E=1.1e-277
879	single_assembly_backbone_piece_AmpRTerm_AmpR_AmpRProm	0	1086	+	1086	7ebfa20c-2082-4352-8da8-48db980af947_Basecall_2D_2d	2232	1041	+	4041	13,0:1,29,2:0,51,4:0,52,1:0,13,2:0,9,2:0,42,0:1,49,0:1,121,2:0,2,2:0,75,0:1,36,6:0,18,0:1,1,0:2,51,1:0,14,0:1,23,2:0,1,1:0,4,1:0,10,3:0,32,0:1,41,0:1,2,6:0,1,1:0,19,1:0,63,3:0,1,1:0,3,1:0,41,1:0,24,3:0,2,2:0,22,1:0,49,2:0,62,1:0,6,1:0,27,1:0,9,1:0,13	EG2=8e-237	E=3.3e-253
791	pcbC_CDS_and_PGK1_term	1	1235	+	1236	3739721d-46fd-4d49-8ce5-7b2c686af3f5_Basecall_2D_2d	713	1159	+	1898	15,1:0,6,1:0,13,3:0,2,1:0,14,1:0,3,1:0,4,1:0,9,1:0,13,1:0,1,1:0,64,1:0,31,1:0,16,2:0,19,0:1,9,2:0,7,3:0,10,1:0,20,0:1,6,1:0,6,1:0,62,1:0,5,1:0,56,0:1,11,0:1,20,1:0,6,2:0,18,1:0,6,1:0,18,0:1,3,0:1,14,1:0,1,1:0,5,0:1,8,2:0,1,1:0,2,1:0,14,1:0,5,0:1,19,1:0,11,1:0,22,1:0,24,0:1,12,3:0,34,2:0,21,0:1,22,3:0,19,1:0,2,2:0,1,1:0,5,1:0,12,2:0,11,3:0,12,1:0,6,2:0,21,0:1,13,1:0,16,0:1,21,1:0,16,2:0,96,1:0,3,1…	EG2=1.5e-211	E=5.3e-250
617	every_assembly_backbone_piece_ColE1	0	764	+	764	7ebfa20c-2082-4352-8da8-48db980af947_Basecall_2D_2d	3273	746	+	4041	11,1:0,3,1:0,44,3:0,40,2:0,22,3:0,20,0:2,66,1:0,34,3:0,35,1:0,21,0:2,91,1:0,82,1:0,4,1:0,56,0:1,3,0:1,17,2:0,43,1:0,3,0:1,13,3:0,12,1:0,6,2:0,30,1:0,17,1:0,8,0:4,54	EG2=1.5e-161	E=1.2e-171
491	pHHF2_promoter	9	681	+	707	7ebfa20c-2082-4352-8da8-48db980af947_Basecall_2D_2d	212	638	+	4041	8,1:0,7,0:1,2,3:0,44,1:0,19,7:0,13,2:0,11,2:0,10,1:0,15,1:0,22,0:1,11,1:0,3,3:0,10,2:0,9,3:0,8,0:3,61,1:0,2,0:1,10,2:0,66,0:1,9,0:2,40,0:1,7,3:0,68,1:0,53,5:0,4,1:0,33,8:0,18,1:0,14,3:0,13,1:0,10,1:0,12,0:1,15	EG2=2.3e-125	E=6.5e-135
401	pCCW12_promoter	9	705	+	731	3739721d-46fd-4d49-8ce5-7b2c686af3f5_Basecall_2D_2d	42	666	+	1898	18,2:0,12,1:0,10,1:0,5,0:1,43,4:0,29,0:2,15,0:1,9,2:0,19,2:0,72,3:0,2,1:0,12,1:0,6,0:1,20,1:0,4,1:0,1,2:0,2,5:0,16,2:0,5,1:0,11,1:0,11,2:0,5,0:1,13,0:1,9,3:0,11,1:0,13,2:0,5,1:0,4,1:0,13,1:0,34,0:2,9,2:0,5,1:0,1,1:0,1,1:0,13,1:0,3,0:3,2,0:1,38,0:2,8,0:1,5,0:1,9,1:0,8,0:1,4,0:1,15,1:0,3,1:0,7,3:0,21,2:0,24,1:0,4,0:1,11,3:0,26	EG2=1.7e-99	E=7.6e-113
134	Con1__pcbC_after_term__pclA_after_ColE1	0	143	+	143	7ebfa20c-2082-4352-8da8-48db980af947_Basecall_2D_2d	2059	144	+	4041	36,1:0,50,0:1,42,0:1,14	EG2=8.4e-23	E=7.1e-32
133	ConS__pcbC_after_ColE1	0	143	+	143	7ebfa20c-2082-4352-8da8-48db980af947_Basecall_2D_2d	40	141	+	4041	9,1:0,31,0:1,45,2:0,55	EG2=1.6e-22	E=1.4e-31
453	end_of_penDE_CDS_and_TDH1_term	3	633	+	636	3664c135-4dce-44b9-8660-244db990680a_Basecall_2D_2d	875	585	-	1494	21,2:0,9,1:0,50,1:0,7,0:5,30,0:1,24,3:0,28,2:0,48,2:0,47,0:1,18,2:0,38,1:0,52,2:0,40,1:0,1,21:0,2,7:0,2,3:0,5,4:0,5,1:0,52,0:2,16,1:0,26,3:0,55	EG2=1.9e-114	E=3e-135
438	start_of_penDE_CDS	3	674	+	677	3664c135-4dce-44b9-8660-244db990680a_Basecall_2D_2d	187	686	-	1494	5,0:2,74,0:1,28,1:0,33,0:1,29,2:0,1,2:0,4,0:1,28,1:0,4,2:0,4,1:0,62,0:2,13,0:2,28,1:0,64,0:2,6,0:4,5,0:1,2,0:1,5,1:0,11,1:0,18,0:3,13,0:3,18,0:2,32,1:0,6,1:0,9,0:1,20,1:0,24,1:0,39,0:2,28,1:0,6,0:1,1,0:1,8,1:0,28	EG2=3.9e-110	E=5.5e-130
97	pRPL18B_promoter	558	155	+	731	3664c135-4dce-44b9-8660-244db990680a_Basecall_2D_2d	30	152	-	1494	7,1:0,3,0:1,14,4:0,8,3:0,9,0:1,1,0:4,40,1:0,23,0:1,26,1:0,14	EG2=3.6e-12	E=8.6e-22
# batch 75
910	pcbC_CDS_and_PGK1_term	0	1236	+	1236	692922d1-70a7-489a-9e92-763086c6bdcd_Basecall_2D_2d	838	1165	-	4009	29,1:0,27,1:0,1,4:0,19,0:5,30,1:0,3,1:0,35,1:0,9,2:0,25,1:0,6,1:0,17,0:1,41,1:0,22,1:0,4,1:0,7,2:0,20,1:0,1,2:0,26,1:0,35,0:1,5,2:0,29,1:0,1,1:0,3,1:0,34,2:0,33,0:2,44,1:0,2,0:1,3,1:0,65,1:0,8,1:0,6,1:0,17,1:0,4,0:1,2,0:1,5,0:1,32,2:0,21,1:0,14,3:0,6,1:0,16,4:0,18,3:0,127,1:0,20,2:0,77,2:0,17,1:0,19,3:0,5,1:0,44,2:0,7,5:0,5,3:0,6,4:0,36,1:0,7,4:0,34,5:0,11,1:0,12	EG2=1e-245	E=1.1e-263
801	single_assembly_backbone_piece_AmpRTerm_AmpR_AmpRProm	2	1084	+	1086	692922d1-70a7-489a-9e92-763086c6bdcd_Basecall_2D_2d	2180	1071	-	4009	8,2:0,24,0:1,7,1:0,11,1:0,16,2:0,29,0:4,4,0:1,2,0:2,4,0:1,17,0:1,4,0:1,3,0:3,32,1:0,7,0:1,3,3:0,18,0:1,2,0:3,11,1:0,19,3:0,3,1:0,7,0:2,9,2:0,14,1:0,15,2:0,18,0:1,21,3:0,5,0:1,3,0:1,46,1:0,2,1:0,15,1:0,38,0:2,33,1:0,31,2:0,33,0:1,26,2:0,45,0:2,7,5:0,56,0:1,51,2:0,15,0:6,15,1:0,17,0:2,5,4:0,12,0:1,31,0:2,1,0:1,45,1:0,9,1:0,17,3:0,19,1:0,13,5:0,9,1:0,19,4:0,3,2:0,6,0:3,7,0:2,6,0:2,23,1:0,18,0:1,19,1…	EG2=2.1e-214	E=3.7e-228
521	every_assembly_backbone_piece_ColE1	0	764	+	764	692922d1-70a7-489a-9e92-763086c6bdcd_Basecall_2D_2d	3251	721	-	4009	11,1:0,12,1:0,28,0:1,2,1:0,9,4:0,7,2:0,11,3:0,6,0:1,6,2:0,5,1:0,10,3:0,35,1:0,17,1:0,18,0:2,78,0:1,15,1:0,19,1:0,6,1:0,58,0:1,8,1:0,12,1:0,8,0:1,10,1:0,5,1:0,6,1:0,40,1:0,2,1:0,66,2:0,6,3:0,9,0:2,42,2:0,25,3:0,2,1:0,17,0:2,4,3:0,1,1:0,17,4:0,8,1:0,6,1:0,14,1:0,39,1:0,1,1:0,9	EG2=5.6e-134	E=1.3e-143
467	pHHF2_promoter	9	689	+	707	692922d1-70a7-489a-9e92-763086c6bdcd_Basecall_2D_2d	194	647	-	4009	6,1:0,3,1:0,27,2:0,50,1:0,15,1:0,11,2:0,8,1:0,19,1:0,2,1:0,8,2:0,16,1:0,5,1:0,17,0:2,12,2:0,46,5:0,2,1:0,14,1:0,4,2:0,21,1:0,32,1:0,7,0:1,17,0:1,11,1:0,15,0:1,8,0:1,30,1:0,1,1:0,18,1:0,4,1:0,3,2:0,19,0:1,14,0:1,49,2:0,7,2:0,18,0:1,7,6:0,21,0:1,10,1:0,11,2:0,6,3:0,8,1:0,22,0:1,3,1:0,9	EG2=1.8e-118	E=5.6e-128
457	pALD6_promoter	14	707	+	733	0de6b4f1-a8e9-4a86-bd32-768b5b4d21b4_Basecall_2D_2d	43	684	-	2033	9,0:1,25,1:0,5,4:0,3,1:0,10,1:0,3,0:3,19,0:1,33,1:0,22,0:1,1,0:1,31,0:1,2,0:2,7,1:0,36,1:0,8,3:0,5,1:0,6,1:0,3,3:0,9,1:0,7,1:0,30,0:1,4,1:0,16,0:1,9,2:0,7,1:0,11,1:0,9,1:0,9,1:0,56,1:0,6,1:0,10,0:1,22,2:0,19,1:0,4,2:0,5,0:2,9,1:0,8,2:0,14,0:1,8,0:1,33,2:0,11,0:2,7,2:0,30,0:1,14,1:0,10,2:0,28,1:0,7,0:1,17,0:1,5	EG2=1.4e-115	E=3e-130
437	end_of_penDE_CDS_and_TDH1_term	25	611	+	636	0de6b4f1-a8e9-4a86-bd32-768b5b4d21b4_Basecall_2D_2d	1411	587	-	2033	4,1:0,11,1:0,15,2:0,29,0:1,20,1:0,39,0:2,32,2:0,6,1:0,26,0:1,1,0:2,2,1:0,23,1:0,2,1:0,9,0:1,6,1:0,16,0:1,18,2:0,7,0:1,23,3:0,11,1:0,4,0:1,15,2:0,6,3:0,70,4:0,8,1:0,13,1:0,22,0:3,20,1:0,10,1:0,27,1:0,36,1:0,9,2:0,19,2:0,15	EG2=7.6e-110	E=1.3e-123
419	start_of_penDE_CDS	1	676	+	677	0de6b4f1-a8e9-4a86-bd32-768b5b4d21b4_Basecall_2D_2d	729	659	-	2033	37,1:0,57,0:1,5,0:1,33,0:1,6,0:1,25,3:0,18,1:0,55,1:0,8,0:2,3,0:1,34,0:1,9,0:1,18,0:1,3,2:0,19,0:1,8,1:0,4,2:0,8,1:0,13,1:0,9,0:1,19,3:0,2,1:0,13,1:0,4,1:0,26,0:1,17,1:0,2,0:1,6,0:1,20,1:0,6,1:0,4,0:4,8,1:0,11,1:0,6,1:0,42,0:1,6,4:0,1,1:0,6,1:0,5,0:2,2,0:1,14,5:0,15,1:0,3,1:0,2,2:0,24	EG2=1.1e-104	E=9.9e-118
111	Con1__pcbC_after_term__pclA_after_ColE1	4	139	+	143	692922d1-70a7-489a-9e92-763086c6bdcd_Basecall_2D_2d	2021	131	-	4009	3,1:0,46,2:0,38,1:0,8,1:0,2,1:0,1,3:0,23,0:1,9	EG2=3.4e-16	E=3e-25
102	ConS__pcbC_after_ColE1	3	140	+	143	692922d1-70a7-489a-9e92-763086c6bdcd_Basecall_2D_2d	29	133	-	4009	7,1:0,3,1:0,1,1:0,3,2:0,2,2:0,16,0:2,19,1:0,64,1:0,16	EG2=1.3e-13	E=1.2e-22
# batch 76
605	pcbC_CDS_and_PGK1_term	0	1208	+	1236	4fa2be5e-ba0e-43fb-9ae4-b697292bbb8b_Basecall_2D_2d	555	1152	+	1756	6,1:0,24,1:0,12,1:0,4,1:0,11,0:2,30,2:0,8,0:2,17,1:0,3,0:1,1,0:1,6,1:0,4,2:0,13,0:1,13,2:0,15,1:0,9,1:0,1,1:0,7,0:1,7,1:0,3,3:0,7,0:1,7,1:0,3,2:0,14,2:0,36,1:0,6,1:0,12,1:0,40,0:1,7,1:0,3,2:0,3,2:0,3,1:0,4,4:0,2,2:0,1,1:0,9,0:2,2,0:1,4,1:0,5,0:1,3,1:0,5,0:1,5,1:0,5,2:0,9,0:1,15,0:1,21,0:1,9,0:4,14,1:0,2,1:0,9,1:0,3,4:0,1,2:0,1,2:0,1,1:0,13,2:0,2,1:0,3,1:0,50,3:0,19,0:1,27,1:0,4,0:3,55,1:0,42,2:0,…	EG2=4.1e-158	E=1.8e-185
325	pGAL7_promoter	11	568	+	588	4fa2be5e-ba0e-43fb-9ae4-b697292bbb8b_Basecall_2D_2d	48	510	+	1756	10,1:0,12,1:0,2,5:0,5,1:0,9,1:0,10,1:0,26,3:0,3,1:0,27,2:0,1,1:0,3,8:0,21,1:0,67,1:0,7,1:0,9,1:0,3,1:0,7,1:0,2,1:0,12,3:0,3,1:0,24,2:0,6,1:0,40,0:2,11,1:0,1,3:0,17,1:0,8,2:0,16,2:0,23,1:0,36,4:0,2,1:0,6,0:2,32,1:0,13,5:0,21,2:0,11	EG2=1.1e-77	E=3e-89
813	single_assembly_backbone_piece_AmpRTerm_AmpR_AmpRProm	2	1082	+	1086	08006fe9-a548-4d44-9481-327d1e95cd26_Basecall_2D_2d	216	1029	-	2159	9,1:0,36,2:0,22,2:0,34,0:1,2,0:1,12,3:0,29,3:0,66,0:3,13,1:0,24,1:0,64,2:0,38,1:0,9,0:1,14,1:0,31,3:0,23,0:1,3,0:1,4,1:0,3,3:0,10,1:0,5,1:0,6,4:0,8,0:1,20,2:0,67,0:1,16,2:0,47,1:0,16,1:0,3,4:0,22,1:0,10,0:1,7,1:0,49,1:0,9,3:0,41,1:0,1,1:0,18,5:0,4,2:0,18,3:0,10,1:0,9,1:0,23,2:0,15,2:0,9,0:1,18,1:0,120	EG2=7.3e-218	E=2e-253
780	pcbC_CDS_and_PGK1_term	0	1226	+	1236	aa2e6a52-00c6-47e0-90b7-11b6c6119fde_Basecall_2D_2d	694	1125	-	1822	7,0:1,7,1:0,14,1:0,3,1:0,2,1:0,1,2:0,4,1:0,84,0:1,16,1:0,11,1:0,1,2:0,14,1:0,3,1:0,6,2:0,3,1:0,19,1:0,9,1:0,12,0:2,14,1:0,8,1:0,14,1:0,4,1:0,10,1:0,35,0:1,5,0:1,12,1:0,8,1:0,32,0:1,42,3:0,11,1:0,25,1:0,6,4:0,5,2:0,31,2:0,1,1:0,22,2:0,20,2:0,4,2:0,8,1:0,13,1:0,6,2:0,5,2:0,24,1:0,3,2:0,37,0:1,29,3:0,6,1:0,6,1:0,43,3:0,27,1:0,5,1:0,17,1:0,1,1:0,46,1:0,13,1:0,12,2:0,12,1:0,17,0:1,9,0:1,12,2:0,3,2:0,3…	EG2=2.2e-208	E=2.2e-247
530	every_assembly_backbone_piece_ColE1	0	764	+	764	08006fe9-a548-4d44-9481-327d1e95cd26_Basecall_2D_2d	1247	711	-	2159	11,1:0,48,1:0,8,0:2,21,2:0,1,4:0,24,4:0,21,1:0,18,0:1,3,1:0,7,4:0,21,3:0,7,2:0,15,2:0,60,2:0,16,2:0,24,1:0,1,1:0,20,1:0,4,1:0,16,3:0,15,1:0,10,0:1,29,2:0,17,2:0,9,3:0,8,1:0,12,0:2,44,1:0,22,1:0,13,4:0,12,0:2,19,0:1,19,1:0,17,2:0,11,1:0,4,1:0,19,2:0,17,1:0,7,3:0,52	EG2=1.5e-136	E=1.4e-153
493	pCCW12_promoter	9	713	+	731	aa2e6a52-00c6-47e0-90b7-11b6c6119fde_Basecall_2D_2d	37	660	-	1822	28,1:0,34,1:0,21,0:1,4,1:0,10,2:0,11,1:0,9,1:0,46,0:1,24,1:0,1,1:0,39,1:0,10,8:0,26,2:0,12,0:1,4,12:0,34,3:0,33,3:0,57,0:1,2,1:0,9,0:1,14,1:0,32,1:0,43,2:0,7,1:0,17,2:0,8,1:0,7,0:1,9,1:0,40,1:0,6,1:0,22,2:0,10,2:0,3,2:0,8,3:0,14	EG2=6.2e-126	E=5.8e-145
120	Con2__pclA_after_term__penDE_after_ColE1	0	143	+	143	08006fe9-a548-4d44-9481-327d1e95cd26_Basecall_2D_2d	1982	142	-	2159	78,2:0,9,0:1,2,0:1,18,0:1,3,0:1,2,2:0,8,1:0,18	EG2=8.8e-19	E=3.3e-28
109	ConE__penDE_after_term	0	143	+	143	08006fe9-a548-4d44-9481-327d1e95cd26_Basecall_2D_2d	36	150	-	2159	10,0:1,34,0:2,1,0:2,14,0:1,8,0:2,15,2:0,29,0:1,30	EG2=1.3e-15	E=5e-25
# batch 77
1435	pclA_CDS_and_ENO2_term	0	1975	+	1977	91dee384-3672-42bd-b007-5bc00da0cb8c_Basecall_2D_2d	702	1922	+	2644	9,2:0,36,1:0,6,3:0,17,1:0,2,1:0,31,0:2,4,4:0,6,1:0,5,1:0,28,0:2,47,1:0,11,0:1,4,1:0,44,0:1,3,1:0,17,2:0,4,1:0,3,4:0,7,1:0,10,1:0,38,0:1,2,1:0,10,2:0,6,0:1,9,0:1,5,1:0,52,1:0,43,1:0,1,1:0,10,1:0,38,1:0,10,0:2,23,1:0,50,2:0,11,1:0,2,1:0,22,2:0,20,1:0,11,0:3,3,0:1,33,0:1,3,0:1,39,1:0,5,1:0,19,3:0,16,0:1,36,2:0,16,0:1,37,2:0,16,0:2,13,1:0,1,2:0,32,1:0,6,0:1,12,1:0,3,1:0,4,1:0,4,1:0,5,2:0,30,1:0,7,1:0…	EG2=0	E=0
773	pcbC_CDS_and_PGK1_term	2	1234	+	1236	14489dbf-145e-4a3f-bdf4-dcf590237561_Basecall_2D_2d	843	1172	+	3939	38,1:0,2,1:0,13,1:0,54,0:1,3,1:0,67,0:1,3,1:0,12,0:2,10,1:0,5,2:0,1,1:0,8,1:0,20,2:0,5,1:0,32,1:0,30,5:0,13,0:1,18,1:0,7,0:1,27,0:1,49,1:0,16,1:0,11,0:1,9,0:3,14,1:0,22,3:0,29,0:4,7,0:1,7,0:2,6,2:0,2,2:0,5,2:0,5,1:0,12,5:0,3,0:1,10,1:0,5,0:1,37,4:0,4,0:1,3,3:0,5,1:0,45,3:0,5,1:0,42,3:0,10,0:1,2,1:0,30,1:0,12,1:0,11,1:0,25,2:0,3,1:0,10,2:0,11,1:0,8,1:0,7,0:2,4,0:1,42,0:3,23,0:1,10,1:0,9,1:0,33,2:0…	EG2=2.3e-206	E=1.2e-219
740	single_assembly_backbone_piece_AmpRTerm_AmpR_AmpRProm	0	1086	+	1086	14489dbf-145e-4a3f-bdf4-dcf590237561_Basecall_2D_2d	2180	1026	+	3939	10,2:0,6,0:1,37,1:0,5,1:0,3,1:0,6,2:0,27,0:1,15,1:0,10,1:0,14,1:0,26,1:0,6,3:0,11,2:0,7,1:0,5,0:1,3,0:1,43,1:0,5,1:0,5,3:0,14,4:0,7,3:0,32,0:1,11,1:0,23,1:0,25,1:0,17,1:0,64,0:1,7,1:0,28,2:0,24,1:0,16,1:0,73,2:0,66,1:0,5,1:0,13,0:1,5,2:0,19,1:0,2,2:0,6,5:0,10,1:0,18,5:0,21,0:2,35,0:1,25,3:0,18,2:0,12,1:0,9,3:0,16,0:1,4,1:0,26,1:0,57,0:2,11,1:0,1,1:0,29,1:0,7,1:0,13	EG2=6.8e-197	E=3.2e-209
504	pTDH3_promoter	9	693	+	711	91dee384-3672-42bd-b007-5bc00da0cb8c_Basecall_2D_2d	45	660	+	2644	95,1:0,12,0:3,11,1:0,9,1:0,27,1:0,20,2:0,25,0:1,19,2:0,18,4:0,21,2:0,13,1:0,35,2:0,3,2:0,21,1:0,12,1:0,8,1:0,4,1:0,4,0:1,12,0:1,2,0:1,13,0:1,4,1:0,34,1:0,24,1:0,17,4:0,51,5:0,15,1:0,13,1:0,6,1:0,14,0:1,23,3:0,36,1:0,30	EG2=4.3e-129	E=2.8e-141
484	every_assembly_backbone_piece_ColE1	0	764	+	764	14489dbf-145e-4a3f-bdf4-dcf590237561_Basecall_2D_2d	3206	712	+	3939	11,1:0,34,1:0,6,0:1,11,1:0,24,3:0,9,1:0,20,3:0,4,1:0,10,1:0,8,2:0,4,1:0,22,1:0,125,2:0,18,0:1,18,2:0,5,1:0,23,1:0,10,1:0,12,1:0,27,0:1,12,2:0,26,4:0,19,1:0,5,1:0,15,1:0,24,1:0,18,0:1,8,3:0,9,0:1,8,2:0,17,3:0,10,1:0,24,2:0,9,1:0,4,3:0,13,2:0,33,0:1,4,1:0,12,1:0,4,1:0,9,2:0,18,2:0,4	EG2=2.4e-123	E=6.3e-133
448	pHHF2_promoter	14	677	+	707	14489dbf-145e-4a3f-bdf4-dcf590237561_Basecall_2D_2d	209	632	+	3939	16,0:1,14,1:0,3,2:0,6,0:1,11,1:0,6,0:1,11,1:0,3,1:0,3,2:0,4,1:0,9,0:1,15,0:1,3,1:0,9,1:0,3,2:0,12,0:1,15,0:1,7,1:0,15,1:0,17,0:1,16,0:1,16,1:0,1,2:0,23,1:0,10,1:0,13,1:0,5,1:0,51,3:0,14,2:0,75,0:4,2,1:0,8,1:0,38,2:0,9,3:0,13,3:0,13,1:0,1,1:0,2,1:0,5,1:0,6,2:0,27,1:0,6,6:0,13,1:0,6,1:0,10,3:0,25,3:0,29	EG2=5.2e-113	E=1.7e-122
92	ConS__pcbC_after_ColE1	2	141	+	143	14489dbf-145e-4a3f-bdf4-dcf590237561_Basecall_2D_2d	30	145	+	3939	15,1:0,5,1:0,29,1:0,8,0:2,19,1:0,14,0:1,38,0:5,9	EG2=9.7e-11	E=8.7e-20
79	Con1__pcbC_after_term__pclA_after_ColE1	0	143	+	143	14489dbf-145e-4a3f-bdf4-dcf590237561_Basecall_2D_2d	2030	125	+	3939	23,2:0,10,2:0,8,2:0,5,1:0,12,1:0,4,1:0,19,2:0,2,2:0,12,5:0,11,0:1,3,1:0,15	EG2=5.3e-07	E=4.8e-16
# batch 78
1376	pclA_CDS_and_ENO2_term	15	1960	+	1977	c2777329-d8ba-4df3-8572-1370651bcd87_Basecall_2D_2d	719	1890	+	2632	58,1:0,17,1:0,4,1:0,5,1:0,4,1:0,18,1:0,1,2:0,10,1:0,71,1:0,28,0:1,1,0:1,33,2:0,11,1:0,41,1:0,24,1:0,49,2:0,10,2:0,65,1:0,16,2:0,20,0:3,11,0:1,12,4:0,14,3:0,55,3:0,13,0:2,19,1:0,6,0:1,45,0:2,34,1:0,2,3:0,8,1:0,1,1:0,2,1:0,11,2:0,68,1:0,25,1:0,2,1:0,6,5:0,51,0:1,8,1:0,1,1:0,8,1:0,21,2:0,38,1:0,16,0:2,16,1:0,7,1:0,10,2:0,1,2:0,20,1:0,15,0:1,5,0:1,2,0:1,13,1:0,6,0:2,7,2:0,8,1:0,8,1:0,17,1:0,9,1:0,8,1…	EG2=0	E=0
519	pPSP2_promoter	9	713	+	731	c2777329-d8ba-4df3-8572-1370651bcd87_Basecall_2D_2d	43	670	+	2632	29,0:2,17,1:0,12,0:3,13,1:0,22,1:0,1,4:0,14,4:0,7,1:0,27,2:0,67,0:1,19,1:0,7,1:0,4,2:0,52,2:0,13,1:0,11,2:0,19,2:0,23,3:0,14,3:0,8,0:1,14,1:0,5,1:0,2,1:0,30,1:0,2,1:0,17,0:2,18,1:0,15,1:0,59,1:0,4,1:0,34,2:0,11,2:0,3,2:0,7,2:0,18,2:0,2,1:0,8,0:1,25,2:0,7	EG2=2.1e-133	E=4.1e-146
1423	pclA_CDS_and_ENO2_term	0	1975	+	1977	6ae8bca0-2856-42e9-b535-e2a40f89430b_Basecall_2D_2d	2525	1942	-	5479	9,2:0,15,1:0,36,1:0,8,2:0,11,2:0,13,2:0,5,1:0,43,1:0,23,1:0,18,0:1,26,0:1,7,0:1,2,0:2,8,0:2,78,2:0,39,1:0,4,0:1,5,0:2,2,0:1,10,1:0,17,1:0,14,0:2,36,2:0,25,0:1,1,0:2,12,0:2,2,0:2,18,1:0,6,0:1,3,0:1,40,1:0,5,1:0,33,2:0,5,1:0,22,2:0,11,1:0,18,1:0,18,1:0,38,0:1,4,0:2,26,2:0,11,3:0,1,2:0,5,0:1,58,1:0,2,0:1,23,1:0,3,0:1,1,0:1,7,1:0,12,0:1,26,0:1,15,0:2,12,0:1,10,0:1,10,0:2,17,2:0,4,1:0,11,1:0,3,0:1,61,…	EG2=0	E=0
837	pcbC_CDS_and_PGK1_term	0	1236	+	1236	6ae8bca0-2856-42e9-b535-e2a40f89430b_Basecall_2D_2d	741	1237	-	5479	14,1:0,23,0:2,5,1:0,39,0:2,8,2:0,21,3:0,26,1:0,18,2:0,13,0:1,3,0:1,5,1:0,35,1:0,32,2:0,35,2:0,37,0:1,13,1:0,7,1:0,29,0:1,25,1:0,30,0:4,2,0:1,1,0:1,5,1:0,6,2:0,7,1:0,51,0:1,68,1:0,6,2:0,11,1:0,30,0:1,13,0:4,10,0:1,33,0:1,52,0:1,1,0:5,3,0:1,9,0:1,23,2:0,12,1:0,1,1:0,96,1:0,4,1:0,25,0:1,25,0:2,12,1:0,8,0:2,34,1:0,30,1:0,5,1:0,13,2:0,28,0:1,15,0:2,17,2:0,6,1:0,38,0:5,2,0:1,20,1:0,7,0:2,4,0:2,13,3:0,1…	EG2=9.3e-225	E=1e-234
539	pPSP2_promoter	7	707	+	731	6ae8bca0-2856-42e9-b535-e2a40f89430b_Basecall_2D_2d	60	678	-	5479	16,0:1,1,0:2,31,1:0,13,0:1,8,0:1,13,1:0,13,1:0,1,3:0,16,3:0,40,2:0,24,1:0,29,1:0,11,2:0,2,1:0,20,2:0,21,1:0,6,0:1,11,2:0,20,2:0,11,1:0,7,2:0,26,2:0,22,1:0,14,2:0,29,0:1,1,0:1,1,0:1,1,0:1,7,1:0,41,0:1,58,1:0,6,1:0,42,1:0,23,1:0,15,1:0,27,2:0,32,1:0,8	EG2=3.8e-139	E=2.2e-148
472	pHHF2_promoter	9	689	+	707	6ae8bca0-2856-42e9-b535-e2a40f89430b_Basecall_2D_2d	4497	652	-	5479	8,1:0,6,1:0,14,1:0,4,3:0,18,1:0,19,1:0,2,0:1,27,1:0,11,2:0,17,0:2,11,4:0,8,0:1,21,1:0,65,0:1,11,0:1,5,2:0,4,1:0,19,0:2,10,0:1,11,1:0,26,1:0,23,4:0,28,1:0,3,0:2,1,0:1,12,2:0,32,1:0,65,1:0,5,3:0,8,0:4,12,0:1,9,1:0,2,0:1,23,1:0,8,9:0,19,1:0,6,0:1,4,2:0,6,2:0,4,2:0,11,2:0,2,3:0,33	EG2=6.7e-120	E=4.5e-129
375	pGAL1_promoter	9	546	+	564	6ae8bca0-2856-42e9-b535-e2a40f89430b_Basecall_2D_2d	2007	521	-	5479	25,3:0,6,1:0,7,0:1,18,0:2,73,2:0,42,1:0,4,1:0,2,3:0,6,2:0,35,0:2,16,2:0,27,1:0,5,0:1,2,0:1,16,2:0,17,1:0,7,1:0,8,0:1,35,2:0,13,1:0,2,2:0,19,0:1,24,0:1,42,3:0,6,2:0,9,1:0,9,2:0,3,1:0,14,1:0,19	EG2=4.9e-92	E=4.1e-101
237	start_of_penDE_CDS	0	334	+	677	6ae8bca0-2856-42e9-b535-e2a40f89430b_Basecall_2D_2d	5146	320	-	5479	8,1:0,3,4:0,20,1:0,11,1:0,4,0:1,33,0:1,8,2:0,13,1:0,3,2:0,25,0:2,13,2:0,7,3:0,15,1:0,28,1:0,3,2:0,8,1:0,10,0:1,8,1:0,24,0:2,2,0:2,65	EG2=2.2e-52	E=2.3e-61
# batch 79
789	pcbC_CDS_and_PGK1_term	0	1236	+	1236	f0ea618c-d963-48ed-8363-92c23f0e2490_Basecall_2D_2d	727	1186	+	3908	13,2:0,13,3:0,18,1:0,2,0:1,39,2:0,15,0:1,22,0:2,8,1:0,7,2:0,23,2:0,16,1:0,29,1:0,3,0:1,5,3:0,4,1:0,5,1:0,17,0:3,11,3:0,12,1:0,6,1:0,3,1:0,38,2:0,23,1:0,12,0:1,5,2:0,4,2:0,41,0:1,25,1:0,2,4:0,5,1:0,13,1:0,16,0:2,11,1:0,6,1:0,2,0:1,48,0:2,18,0:1,4,1:0,12,0:1,17,1:0,10,0:1,1,0:1,4,1:0,33,2:0,35,0:2,8,3:0,21,3:0,18,0:1,23,1:0,16,2:0,12,1:0,28,0:1,50,1:0,4,0:1,13,2:0,28,0:2,2,0:1,6,3:0,4,1:0,16,1:0,46…	EG2=5.7e-211	E=6.3e-225
754	single_assembly_backbone_piece_AmpRTerm_AmpR_AmpRProm	0	1086	+	1086	f0ea618c-d963-48ed-8363-92c23f0e2490_Basecall_2D_2d	2095	1049	+	3908	11,2:0,5,0:2,24,2:0,4,1:0,50,3:0,9,0:2,1,0:1,13,3:0,6,1:0,8,0:1,33,3:0,11,2:0,32,1:0,6,1:0,5,2:0,17,0:1,6,0:1,11,0:1,22,1:0,4,0:1,3,1:0,2,1:0,14,0:2,23,1:0,11,0:1,10,1:0,27,0:3,18,2:0,8,2:0,73,0:1,1,0:2,7,0:1,26,2:0,13,0:1,69,2:0,5,1:0,18,1:0,4,0:1,14,0:2,25,0:1,24,1:0,2,3:0,6,1:0,26,2:0,2,3:0,26,0:1,9,1:0,15,1:0,3,1:0,7,0:1,47,1:0,15,2:0,6,1:0,13,1:0,11,5:0,7,1:0,35,1:0,40,3:0,3,0:1,9,0:1,13,1:0…	EG2=6.5e-201	E=8.9e-214
629	single_assembly_backbone_piece_AmpRTerm_AmpR_AmpRProm	0	1081	+	1086	e89b0170-37a2-4916-91a2-f1ba92df2e2b_Basecall_2D_2d	183	1024	+	2090	13,1:0,29,1:0,9,0:1,6,0:3,31,1:0,15,0:1,4,1:0,3,0:2,13,1:0,3,1:0,36,2:0,20,3:0,50,2:0,11,0:1,2,0:1,5,2:0,7,3:0,7,3:0,5,1:0,14,2:0,7,3:0,44,1:0,1,2:0,4,1:0,5,1:0,11,1:0,24,1:0,7,0:2,8,0:3,19,1:0,28,1:0,2,2:0,15,1:0,12,3:0,7,1:0,13,2:0,4,0:3,62,1:0,20,1:0,4,0:1,2,1:0,31,2:0,15,0:1,8,0:2,40,1:0,5,2:0,14,2:0,1,1:0,1,1:0,16,2:0,11,0:1,16,0:2,6,1:0,18,3:0,27,1:0,26,1:0,3,1:0,3,1:0,6,0:1,7,1:0,9,1:0,12,…	EG2=5.3e-165	E=4.8e-189
507	every_assembly_backbone_piece_ColE1	0	753	+	764	f0ea618c-d963-48ed-8363-92c23f0e2490_Basecall_2D_2d	3144	734	+	3908	11,1:0,14,0:1,9,0:1,16,0:3,5,3:0,7,0:1,15,0:2,8,0:4,7,0:1,18,0:1,10,1:0,8,1:0,4,2:0,7,0:2,3,0:1,28,1:0,29,1:0,11,1:0,37,2:0,60,0:1,8,0:1,12,0:1,17,1:0,1,1:0,5,0:2,14,3:0,11,0:2,31,1:0,57,1:0,5,1:0,42,2:0,2,1:0,5,1:0,10,0:1,16,1:0,9,3:0,20,3:0,14,1:0,2,0:2,9,2:0,12,4:0,14,2:0,19,1:0,15,1:0,10,1:0,30,1:0,4,1:0,6	EG2=5.9e-130	E=1.3e-139
431	pGAL7_promoter	11	568	+	588	f0ea618c-d963-48ed-8363-92c23f0e2490_Basecall_2D_2d	184	546	+	3908	17,1:0,10,3:0,16,1:0,9,1:0,29,0:1,34,0:1,17,2:0,10,0:1,23,3:0,26,1:0,7,0:1,65,1:0,26,2:0,26,1:0,17,2:0,11,1:0,57,2:0,2,1:0,12,1:0,8,2:0,11,1:0,17,1:0,12,0:1,23,0:2,8,1:0,8,4:0,25,0:3,10	EG2=4e-108	E=1.4e-117
364	every_assembly_backbone_piece_ColE1	0	732	+	764	e89b0170-37a2-4916-91a2-f1ba92df2e2b_Basecall_2D_2d	1209	651	+	2090	11,1:0,14,0:1,41,1:0,8,2:0,6,5:0,13,0:1,21,6:0,25,2:0,9,3:0,10,1:0,12,0:1,10,1:0,3,2:0,4,0:1,42,1:0,4,1:0,38,0:1,9,1:0,12,1:0,6,1:0,16,1:0,20,0:1,5,2:0,49,2:0,5,1:0,12,0:1,6,1:0,25,1:0,1,2:0,4,3:0,2,2:0,1,2:0,4,1:0,15,3:0,19,2:0,14,15:0,11,0:1,3,3:0,2,2:0,2,1:0,3,1:0,11,3:0,2,2:0,2,1:0,1,3:0,2,1:0,7,1:0,38,3:0,26,1:0,6,1:0,10,0:1,20	EG2=7.1e-89	E=6e-100
107	Con1__pcbC_after_term__pclA_after_ColE1	0	143	+	143	e89b0170-37a2-4916-91a2-f1ba92df2e2b_Basecall_2D_2d	1923	141	+	2090	75,0:1,6,1:0,9,0:1,3,1:0,4,2:0,15,2:0,1,1:0,10,0:3,3,1:0,5,0:1,4	EG2=4.8e-15	E=1.8e-24
92	ConS__pcbC_after_ColE1	13	127	+	143	f0ea618c-d963-48ed-8363-92c23f0e2490_Basecall_2D_2d	33	118	+	3908	7,2:0,11,0:1,13,3:0,15,3:0,8,1:0,3,1:0,60	EG2=9.7e-11	E=8.6e-20
91	Con1__pcbC_after_term__pclA_after_ColE1	0	143	+	143	f0ea618c-d963-48ed-8363-92c23f0e2490_Basecall_2D_2d	1928	137	+	3908	39,2:0,29,1:0,10,1:0,12,1:0,4,1:0,8,1:0,19,0:1,15	EG2=1.9e-10	E=1.7e-19
82	Con2__pclA_after_term__penDE_after_ColE1	0	139	+	143	e89b0170-37a2-4916-91a2-f1ba92df2e2b_Basecall_2D_2d	31	128	+	2090	14,2:0,1,3:0,6,1:0,13,1:0,23,1:0,22,1:0,1,1:0,2,1:0,16,0:2,15,1:0,5,1:0,8	EG2=7.2e-08	E=3.1e-17
733	single_assembly_backbone_piece_AmpRTerm_AmpR_AmpRProm	0	1086	+	1086	04b2cbbf-3e87-4c48-b90a-3717ce10c7fb_Basecall_2D_2d	192	1030	-	2142	6,1:0,29,1:0,5,2:0,14,0:1,22,1:0,17,1:0,77,2:0,1,1:0,5,0:1,9,2:0,5,0:1,14,1:0,32,1:0,10,1:0,21,3:0,25,0:4,13,0:1,9,1:0,17,1:0,6,2:0,52,1:0,11,2:0,23,0:1,13,2:0,4,0:1,26,1:0,13,1:0,9,3:0,1,1:0,1,1:0,3,6:0,4,2:0,12,0:2,3,0:2,27,2:0,17,2:0,21,1:0,6,1:0,22,0:2,22,1:0,2,3:0,2,0:1,2,1:0,6,1:0,3,1:0,19,0:4,8,3:0,18,2:0,3,1:0,11,1:0,34,0:1,17,1:0,5,1:0,38,1:0,14,0:1,3,1:0,9,3:0,14,1:0,7,4:0,4,1:0,9,2:0,7…	EG2=7e-195	E=4.2e-225
510	every_assembly_backbone_piece_ColE1	0	762	+	764	04b2cbbf-3e87-4c48-b90a-3717ce10c7fb_Basecall_2D_2d	1222	719	-	2142	8,1:0,52,0:1,2,0:1,22,2:0,31,4:0,5,1:0,11,1:0,14,1:0,19,1:0,17,0:1,7,1:0,1,1:0,6,0:1,4,1:0,14,4:0,1,1:0,30,1:0,2,1:0,40,5:0,24,3:0,37,1:0,11,1:0,8,1:0,16,1:0,1,3:0,19,0:2,18,1:0,39,0:2,6,1:0,14,3:0,3,0:2,1,0:1,39,1:0,38,3:0,9,1:0,7,4:0,7,1:0,10,1:0,6,1:0,54,0:2,10,4:0,20,0:2,12,1:0,9	EG2=8.1e-131	E=5.5e-147
120	Con2__pclA_after_term__penDE_after_ColE1	0	143	+	143	04b2cbbf-3e87-4c48-b90a-3717ce10c7fb_Basecall_2D_2d	1972	143	-	2142	5,0:1,1,0:1,15,0:1,16,0:1,7,1:0,47,1:0,17,2:0,31	EG2=8.8e-19	E=3.3e-28
93	ConE__penDE_after_term	25	118	+	143	04b2cbbf-3e87-4c48-b90a-3717ce10c7fb_Basecall_2D_2d	50	115	-	2142	52,2:0,6,1:0,1,1:0,7,0:1,48	EG2=5e-11	E=2.1e-20
# batch 80
840	pcbC_CDS_and_PGK1_term	8	1228	+	1236	d09c6e3b-bf1c-4f77-b03b-32b678c1abc4_Basecall_2D_2d	717	1174	+	1918	35,0:2,102,2:0,3,1:0,5,1:0,3,3:0,2,0:1,21,1:0,22,1:0,5,2:0,5,0:1,33,0:1,33,1:0,11,0:1,25,2:0,6,1:0,52,3:0,26,1:0,3,1:0,23,2:0,10,4:0,42,2:0,32,2:0,1,1:0,20,0:1,7,1:0,17,1:0,12,0:1,2,0:1,16,1:0,5,0:1,70,0:1,2,0:1,11,1:0,16,1:0,2,1:0,4,0:1,15,2:0,26,2:0,8,2:0,10,1:0,11,2:0,1,1:0,21,4:0,27,1:0,46,1:0,10,0:2,54,1:0,14,0:1,3,1:0,16,1:0,4,0:1,5,0:2,21,1:0,17,1:0,9,0:2,6,1:0,18,2:0,7,0:1,12,0:1,1,0:1,4,…	EG2=1.3e-225	E=1.8e-267
466	pREV1_promoter	9	709	+	731	d09c6e3b-bf1c-4f77-b03b-32b678c1abc4_Basecall_2D_2d	45	663	+	1918	19,1:0,14,1:0,32,2:0,13,4:0,15,1:0,22,1:0,30,0:1,13,2:0,6,1:0,1,1:0,3,1:0,6,8:0,26,1:0,22,2:0,35,1:0,20,0:2,24,1:0,31,2:0,25,3:0,11,1:0,18,6:0,20,3:0,32,1:0,4,0:3,35,0:1,5,0:3,28,2:0,16,1:0,9,1:0,2,1:0,51,2:0,5,0:1,9,1:0,2,2:0,13,1:0,28,2:0,7	EG2=3.5e-118	E=2.3e-134
740	single_assembly_backbone_piece_AmpRTerm_AmpR_AmpRProm	25	1056	+	1086	2d6c36e7-7e37-453d-bca0-2c05ae3eedd4_Basecall_2D_2d	222	1020	-	2158	8,2:0,8,1:0,11,1:0,16,2:0,33,1:0,11,0:2,15,0:1,3,0:1,2,0:1,38,0:1,13,7:0,4,1:0,2,1:0,1,4:0,9,1:0,40,4:0,13,2:0,11,4:0,22,0:1,6,0:1,3,1:0,42,0:1,25,0:2,52,0:2,16,2:0,4,1:0,17,0:1,11,1:0,14,1:0,5,1:0,14,2:0,65,1:0,24,0:3,8,1:0,31,0:2,7,0:1,5,0:1,1,0:1,12,4:0,12,5:0,38,1:0,13,3:0,31,2:0,6,0:2,12,0:1,33,2:0,16,1:0,10,3:0,12,1:0,43,1:0,11,0:1,38,0:1,46,0:1,20,0:1,12,0:1,7,1:0,8	EG2=6.8e-197	E=2.4e-227
713	single_assembly_backbone_piece_AmpRTerm_AmpR_AmpRProm	0	1086	+	1086	e9313628-3545-47c9-adf9-617ca2d1d677_Basecall_2D_2d	190	1058	-	2159	14,0:2,15,0:1,23,1:0,8,1:0,5,0:1,1,0:1,11,0:2,5,0:1,24,0:1,2,0:1,6,1:0,26,0:1,14,0:1,12,1:0,6,0:1,31,0:2,17,1:0,24,1:0,81,0:2,43,2:0,6,0:1,12,0:1,55,0:1,10,1:0,6,0:1,8,0:2,4,0:1,5,0:1,9,5:0,1,1:0,7,2:0,11,0:1,18,1:0,2,1:0,53,2:0,3,2:0,64,3:0,2,2:0,9,1:0,36,0:1,19,2:0,9,0:2,17,0:1,3,2:0,7,3:0,5,1:0,4,1:0,4,4:0,15,0:1,6,2:0,5,0:1,18,0:1,14,1:0,5,1:0,17,2:0,15,1:0,12,1:0,15,2:0,32,1:0,7,3:0,16,0:1,2…	EG2=3.9e-189	E=7.8e-218
552	every_assembly_backbone_piece_ColE1	0	763	+	764	2d6c36e7-7e37-453d-bca0-2c05ae3eedd4_Basecall_2D_2d	1247	710	-	2158	11,1:0,3,1:0,8,1:0,4,1:0,47,0:2,12,3:0,3,1:0,1,4:0,2,1:0,7,1:0,11,2:0,4,3:0,1,1:0,26,3:0,15,1:0,72,0:2,11,2:0,74,5:0,12,1:0,41,2:0,12,1:0,2,2:0,8,0:1,48,1:0,1,1:0,20,3:0,56,2:0,4,1:0,16,7:0,1,1:0,10,2:0,24,0:1,4,2:0,16,1:0,56,1:0,61	EG2=7e-143	E=2.3e-161
451	every_assembly_backbone_piece_ColE1	0	764	+	764	e9313628-3545-47c9-adf9-617ca2d1d677_Basecall_2D_2d	1248	715	-	2159	11,1:0,10,1:0,6,1:0,1,1:0,28,1:0,28,3:0,33,2:0,3,4:0,6,0:1,5,0:2,10,1:0,4,0:2,5,1:0,12,2:0,14,0:1,19,2:0,36,1:0,1,1:0,3,2:0,2,3:0,15,0:2,8,3:0,6,1:0,22,1:0,33,1:0,3,4:0,12,4:0,7,0:2,11,1:0,5,2:0,5,0:1,3,1:0,17,0:1,5,2:0,26,0:3,16,1:0,9,0:2,5,0:2,70,2:0,7,0:1,43,1:0,12,4:0,12,1:0,6,1:0,5,1:0,2,1:0,19,2:0,1,1:0,17,1:0,6,3:0,5,4:0,2,1:0,28,0:2,13	EG2=7.2e-114	E=2.9e-127
346	every_assembly_backbone_piece_ColE1	23	741	+	764	f00c4830-2f17-4454-a381-44a373ffbfee_Basecall_2D_2d	9	688	-	881	8,2:0,6,1:0,2,2:0,9,1:0,7,1:0,7,1:0,11,1:0,12,5:0,25,1:0,7,1:0,14,0:1,6,0:2,2,0:1,2,0:1,6,1:0,2,1:0,2,2:0,6,3:0,23,1:0,4,1:0,15,1:0,6,0:1,7,1:0,1,2:0,7,0:1,12,3:0,34,0:2,3,0:1,7,1:0,10,2:0,9,0:2,1,0:2,52,1:0,29,0:2,6,1:0,2,3:0,2,1:0,32,1:0,13,0:1,6,1:0,2,2:0,3,1:0,5,0:1,11,1:0,18,1:0,27,1:0,15,1:0,6,5:0,7,0:1,9,1:0,5,1:0,5,2:0,11,1:0,3,3:0,16,1:0,17,3:0,18,1:0,16,2:0,10,1:0,15,1:0,35	EG2=1e-83	E=1e-106
119	Con2__pclA_after_term__penDE_after_ColE1	0	143	+	143	2d6c36e7-7e37-453d-bca0-2c05ae3eedd4_Basecall_2D_2d	1983	143	-	2158	11,0:1,16,1:0,46,1:0,16,2:0,16,0:2,1,0:1,33	EG2=1.7e-18	E=6.5e-28
117	Con2__pclA_after_term__penDE_after_ColE1	3	140	+	143	e9313628-3545-47c9-adf9-617ca2d1d677_Basecall_2D_2d	1992	135	-	2159	41,1:0,6,4:0,18,1:0,29,0:1,40	EG2=6.4e-18	E=2.5e-27
97	Con1__pcbC_after_term__pclA_after_ColE1	0	143	+	143	f00c4830-2f17-4454-a381-44a373ffbfee_Basecall_2D_2d	724	132	-	881	25,1:0,30,3:0,22,1:0,17,2:0,26,3:0,5,1:0,7	EG2=3.6e-12	E=2.9e-22
92	ConE__penDE_after_term	23	120	+	143	e9313628-3545-47c9-adf9-617ca2d1d677_Basecall_2D_2d	48	115	-	2159	11,1:0,2,5:0,1,1:0,5,0:2,42,0:2,7,2:0,43	EG2=9.7e-11	E=4.1e-20
90	ConE__penDE_after_term	0	143	+	143	2d6c36e7-7e37-453d-bca0-2c05ae3eedd4_Basecall_2D_2d	26	143	-	2158	10,0:1,3,0:2,5,0:1,34,1:0,8,0:1,24,1:0,1,2:0,8,0:1,21,2:0,23	EG2=3.6e-10	E=1.6e-19
# batch 81
826	single_assembly_backbone_piece_AmpRTerm_AmpR_AmpRProm	0	1086	+	1086	9e924bd3-3e03-44d5-8898-27226e774c9c_Basecall_2D_2d	195	1050	+	2166	10,3:0,16,0:3,4,2:0,8,1:0,8,0:2,20,2:0,53,1:0,10,1:0,36,0:1,2,1:0,26,0:1,4,0:3,9,0:1,4,1:0,117,3:0,12,0:1,31,1:0,19,1:0,35,4:0,23,0:1,15,1:0,22,2:0,22,1:0,26,3:0,52,0:1,11,0:1,6,1:0,21,2:0,4,0:2,3,1:0,7,1:0,15,1:0,54,0:2,9,4:0,85,4:0,4,1:0,22,3:0,15,1:0,2,1:0,23,3:0,16,2:0,29,2:0,32,0:2,37,0:1,22,2:0,9,1:0,18	EG2=1.3e-221	E=5.5e-258
754	single_assembly_backbone_piece_AmpRTerm_AmpR_AmpRProm	0	1086	+	1086	5b6e6949-d936-4756-bc8f-0761769d88e7_Basecall_2D_2d	172	1045	+	2136	13,1:0,6,0:3,14,0:1,5,2:0,93,0:1,3,1:0,21,1:0,13,0:1,6,3:0,20,0:3,8,2:0,7,0:1,20,0:3,5,1:0,14,1:0,24,1:0,3,1:0,32,1:0,26,1:0,8,0:3,9,0:2,1,0:2,23,1:0,33,4:0,13,0:1,4,1:0,6,0:1,6,1:0,6,1:0,26,1:0,8,2:0,3,1:0,28,0:2,4,3:0,3,1:0,35,1:0,44,0:1,9,1:0,5,4:0,5,0:1,42,2:0,1,1:0,4,0:1,23,1:0,39,2:0,10,3:0,10,4:0,3,0:1,6,0:2,9,1:0,27,1:0,9,2:0,3,2:0,21,1:0,7,3:0,2,2:0,18,1:0,17,1:0,10,1:0,14,0:1,3,0:1,7,1:…	EG2=6.5e-201	E=5e-233
694	single_assembly_backbone_piece_AmpRTerm_AmpR_AmpRProm	13	1067	+	1086	5554653f-1ebe-4187-80f8-a2f3dfc46fc9_Basecall_2D_2d	211	1036	+	2194	3,0:1,7,0:1,2,1:0,1,1:0,24,2:0,11,1:0,23,0:1,8,2:0,14,2:0,75,1:0,33,0:1,50,0:1,4,1:0,12,1:0,5,1:0,1,1:0,49,1:0,6,0:2,12,0:1,5,1:0,24,5:0,19,0:1,4,1:0,22,0:2,6,0:2,22,1:0,19,0:2,9,2:0,9,2:0,15,0:4,1,0:1,17,0:1,9,0:1,61,1:0,17,3:0,25,4:0,1,1:0,23,1:0,26,0:1,9,1:0,3,1:0,11,1:0,11,1:0,12,0:1,9,4:0,2,2:0,7,0:1,2,1:0,9,1:0,2,1:0,7,0:4,13,0:1,5,2:0,43,3:0,26,3:0,47,1:0,5,1:0,14,1:0,10,0:2,10,0:2,27,1:0,…	EG2=1.1e-183	E=1.4e-210
528	every_assembly_backbone_piece_ColE1	0	762	+	764	9e924bd3-3e03-44d5-8898-27226e774c9c_Basecall_2D_2d	1245	728	+	2166	48,0:2,9,2:0,26,3:0,30,3:0,17,1:0,5,0:1,4,0:2,6,1:0,19,1:0,7,0:1,8,2:0,1,2:0,8,1:0,21,0:1,51,0:1,2,0:1,14,0:1,34,3:0,5,0:1,7,0:1,26,1:0,20,3:0,6,1:0,10,1:0,2,1:0,8,1:0,8,1:0,39,4:0,26,1:0,14,0:2,8,3:0,19,2:0,17,1:0,10,0:1,5,1:0,2,2:0,12,1:0,7,1:0,12,1:0,1,1:0,6,1:0,13,0:1,20,0:1,22,2:0,32,1:0,2,1:0,13,1:0,20,0:1,8	EG2=5.5e-136	E=7.9e-153
514	every_assembly_backbone_piece_ColE1	0	764	+	764	5554653f-1ebe-4187-80f8-a2f3dfc46fc9_Basecall_2D_2d	1254	744	+	2194	11,1:0,3,1:0,21,0:2,3,1:0,12,0:2,7,1:0,3,0:1,7,0:1,6,0:1,7,1:0,18,0:1,19,3:0,10,1:0,5,1:0,12,0:2,26,0:1,24,1:0,23,0:3,10,3:0,40,1:0,6,0:4,5,1:0,3,0:1,1,0:1,25,0:2,32,3:0,16,5:0,1,1:0,2,1:0,3,4:0,7,0:2,61,0:1,12,2:0,48,0:1,23,2:0,27,1:0,6,2:0,19,4:0,2,1:0,18,1:0,10,1:0,4,4:0,14,0:1,14,0:2,7,1:0,34,0:1,7,0:2,5,1:0,19,1:0,5,1:0,9	EG2=5.7e-132	E=7.7e-148
488	every_assembly_backbone_piece_ColE1	0	764	+	764	5b6e6949-d936-4756-bc8f-0761769d88e7_Basecall_2D_2d	1217	737	+	2136	11,1:0,48,3:0,8,0:2,12,7:0,32,3:0,28,0:1,5,1:0,4,1:0,3,0:1,11,1:0,13,3:0,22,1:0,2,0:1,5,0:4,6,0:3,30,3:0,70,2:0,18,0:1,20,0:1,6,1:0,16,1:0,24,4:0,3,0:2,3,1:0,5,0:1,8,1:0,7,0:1,28,0:1,17,1:0,20,0:1,20,2:0,20,1:0,41,3:0,10,1:0,1,1:0,6,1:0,8,0:1,9,1:0,10,0:1,6,2:0,4,1:0,15,1:0,8,0:4,5,1:0,3,1:0,38,2:0,22	EG2=1.7e-124	E=1.2e-139
114	ConE__penDE_after_term	0	143	+	143	9e924bd3-3e03-44d5-8898-27226e774c9c_Basecall_2D_2d	32	137	+	2166	27,1:0,47,1:0,1,2:0,12,1:0,32,1:0,18	EG2=4.6e-17	E=1.8e-26
113	ConS__pcbC_after_ColE1	0	143	+	143	5554653f-1ebe-4187-80f8-a2f3dfc46fc9_Basecall_2D_2d	2023	142	+	2194	11,2:0,17,0:1,3,0:1,27,2:0,19,1:0,30,0:2,31	EG2=9e-17	E=3.6e-26
110	Con2__pclA_after_term__penDE_after_ColE1	0	142	+	143	9e924bd3-3e03-44d5-8898-27226e774c9c_Basecall_2D_2d	2001	141	+	2166	54,0:1,1,0:1,6,0:1,5,1:0,36,1:0,23,1:0,6,1:0,7	EG2=6.6e-16	E=2.6e-25
106	Con1__pcbC_after_term__pclA_after_ColE1	0	143	+	143	5554653f-1ebe-4187-80f8-a2f3dfc46fc9_Basecall_2D_2d	26	147	+	2194	28,0:1,25,1:0,9,0:1,3,0:1,1,0:1,30,1:0,21,2:0,10,0:1,2,0:3,10	EG2=9.2e-15	E=3.8e-24
97	ConS__pcbC_after_ColE1	0	142	+	143	5b6e6949-d936-4756-bc8f-0761769d88e7_Basecall_2D_2d	1977	136	+	2136	4,1:0,31,1:0,17,0:1,11,1:0,7,2:0,11,1:0,20,1:0,2,0:1,18,1:0,13	EG2=3.6e-12	E=1.5e-21
89	Con1__pcbC_after_term__pclA_after_ColE1	2	141	+	143	5b6e6949-d936-4756-bc8f-0761769d88e7_Basecall_2D_2d	22	126	+	2136	37,2:0,9,0:1,2,0:1,23,5:0,6,1:0,21,2:0,9,6:0,2,1:0,15	EG2=7.1e-10	E=3e-19
# batch 82
691	single_assembly_backbone_piece_AmpRTerm_AmpR_AmpRProm	0	1065	+	1086	7a9d4703-e3d6-4c72-b601-b22e6f9e37b6_Basecall_2D_2d	192	997	+	2123	11,2:0,5,1:0,6,1:0,3,1:0,12,2:0,28,2:0,33,6:0,7,1:0,4,1:0,7,1:0,1,3:0,22,1:0,19,3:0,24,0:1,18,0:2,11,1:0,3,1:0,8,1:0,13,3:0,19,1:0,33,1:0,20,1:0,67,0:2,27,0:1,26,1:0,15,1:0,9,1:0,2,1:0,10,2:0,3,4:0,10,1:0,10,2:0,28,2:0,9,1:0,14,5:0,31,2:0,4,1:0,4,1:0,24,0:1,7,0:2,31,1:0,14,3:0,5,4:0,21,0:1,43,3:0,9,1:0,10,1:0,2,0:1,7,0:3,16,3:0,6,0:1,30,0:1,13,1:0,23,2:0,9,0:1,17,0:1,22,1:0,5,3:0,34,3:0,40,1:0,15	EG2=8.2e-183	E=2e-210
629	single_assembly_backbone_piece_AmpRTerm_AmpR_AmpRProm	0	1086	+	1086	9f4ecf7d-bb48-4b41-9ebd-a94290e0104f_Basecall_2D_2d	194	1048	+	2169	10,2:0,8,0:1,6,1:0,9,1:0,5,2:0,8,1:0,12,1:0,4,4:0,31,0:1,5,1:0,2,0:1,47,1:0,6,0:2,8,2:0,5,0:1,8,0:1,4,1:0,3,1:0,11,0:2,15,0:2,12,0:1,12,2:0,10,1:0,14,0:1,9,1:0,17,1:0,18,1:0,2,1:0,10,1:0,6,0:1,2,0:2,29,2:0,4,0:1,6,0:1,8,0:2,16,0:1,36,0:1,16,1:0,15,1:0,17,1:0,13,2:0,24,2:0,4,0:1,3,1:0,14,0:3,18,1:0,19,0:2,34,1:0,9,1:0,25,2:0,7,1:0,10,0:1,45,2:0,6,2:0,15,0:1,5,1:0,29,0:2,9,1:0,2,1:0,5,1:0,12,2:0,17…	EG2=5.3e-165	E=6.3e-188
529	every_assembly_backbone_piece_ColE1	0	764	+	764	9f4ecf7d-bb48-4b41-9ebd-a94290e0104f_Basecall_2D_2d	1242	737	+	2169	11,1:0,17,1:0,5,1:0,10,1:0,3,0:1,39,3:0,25,2:0,26,0:1,7,2:0,30,2:0,12,2:0,31,0:1,73,2:0,7,0:2,8,0:1,3,0:2,25,2:0,3,1:0,21,0:1,21,1:0,18,1:0,13,0:1,44,1:0,6,2:0,11,1:0,10,1:0,38,2:0,39,1:0,9,0:1,10,0:1,12,1:0,12,2:0,12,3:0,13,0:1,31,0:1,10,1:0,10,1:0,41,2:0,1,1:0,6	EG2=2.8e-136	E=3.8e-153
516	every_assembly_backbone_piece_ColE1	0	764	+	764	7a9d4703-e3d6-4c72-b601-b22e6f9e37b6_Basecall_2D_2d	1196	725	+	2123	11,1:0,8,0:1,39,2:0,4,4:0,8,1:0,13,1:0,10,0:1,9,1:0,5,2:0,12,1:0,4,0:1,7,1:0,11,1:0,22,1:0,21,0:2,28,2:0,4,1:0,2,0:1,42,0:1,48,0:1,6,0:1,35,1:0,12,2:0,39,1:0,24,2:0,15,1:0,12,2:0,43,1:0,52,3:0,24,3:0,12,1:0,13,1:0,12,1:0,6,2:0,7,1:0,22,1:0,17,1:0,21,2:0,16,1:0,12,1:0,3,1:0,5	EG2=1.5e-132	E=3.3e-149
119	Con2__pclA_after_term__penDE_after_ColE1	0	138	+	143	7a9d4703-e3d6-4c72-b601-b22e6f9e37b6_Basecall_2D_2d	1947	142	+	2123	74,1:0,8,0:1,20,0:2,15,0:2,20	EG2=1.7e-18	E=6.3e-28
102	ConS__pcbC_after_ColE1	3	136	+	143	9f4ecf7d-bb48-4b41-9ebd-a94290e0104f_Basecall_2D_2d	2010	132	+	2169	18,1:0,2,2:0,15,1:0,7,0:1,43,1:0,6,0:2,11,2:0,27	EG2=1.3e-13	E=5.4e-23
81	ConE__penDE_after_term	0	143	+	143	7a9d4703-e3d6-4c72-b601-b22e6f9e37b6_Basecall_2D_2d	31	130	+	2123	65,7:0,3,3:0,11,0:1,10,0:1,10,3:0,6,2:0,23	EG2=1.4e-07	E=6.1e-17
72	Con1__pcbC_after_term__pclA_after_ColE1	0	143	+	143	9f4ecf7d-bb48-4b41-9ebd-a94290e0104f_Basecall_2D_2d	34	132	+	2169	18,1:0,2,1:0,1,5:0,9,3:0,9,0:3,3,1:0,9,0:1,1,0:1,3,0:1,20,1:0,32,3:0,5,1:0,5,1:0,9	EG2=5.4e-05	E=2.5e-14
805	single_assembly_backbone_piece_AmpRTerm_AmpR_AmpRProm	0	1086	+	1086	f686f063-f001-436b-b55f-46b4354e9db2_Basecall_2D_2d	209	1077	-	2203	7,0:1,1,0:1,5,0:1,11,0:1,12,0:1,7,1:0,13,1:0,8,1:0,39,0:5,6,3:0,6,0:1,11,0:4,18,1:0,73,1:0,18,0:1,4,1:0,20,0:3,68,0:1,49,0:1,44,0:1,8,1:0,23,1:0,7,0:1,18,0:2,19,2:0,17,0:1,14,0:1,10,0:1,3,0:1,4,1:0,12,0:1,7,4:0,3,1:0,27,0:2,18,1:0,18,2:0,8,1:0,6,3:0,5,2:0,6,1:0,16,0:1,62,2:0,1,1:0,5,1:0,15,2:0,12,0:1,14,1:0,45,1:0,5,1:0,23,1:0,23,3:0,7,0:2,17,0:1,12,1:0,5,0:1,13,3:0,60,1:0,51	EG2=1.5e-215	E=7.6e-251
523	every_assembly_backbone_piece_ColE1	0	756	+	764	f686f063-f001-436b-b55f-46b4354e9db2_Basecall_2D_2d	1286	715	-	2203	12,0:1,10,3:0,42,1:0,7,1:0,13,3:0,19,1:0,16,2:0,2,3:0,20,1:0,4,1:0,17,1:0,7,0:2,10,0:1,20,1:0,8,2:0,1,2:0,4,2:0,13,0:1,52,1:0,4,0:1,25,1:0,29,4:0,37,1:0,10,1:0,1,1:0,13,0:1,15,1:0,85,5:0,28,1:0,12,1:0,22,0:1,27,1:0,17,2:0,11,0:1,26,1:0,8,1:0,5,2:0,6,0:1,22,0:1,10,4:0,14	EG2=1.5e-134	E=8.9e-151
106	ConE__penDE_after_term	2	139	+	143	f686f063-f001-436b-b55f-46b4354e9db2_Basecall_2D_2d	34	145	-	2203	8,0:1,8,0:2,10,0:2,17,1:0,3,0:2,11,0:1,4,0:1,58,2:0,17	EG2=9.2e-15	E=3.8e-24
103	Con2__pclA_after_term__penDE_after_ColE1	0	143	+	143	f686f063-f001-436b-b55f-46b4354e9db2_Basecall_2D_2d	2037	138	-	2203	28,0:1,7,0:1,35,1:0,1,1:0,2,2:0,24,1:0,1,1:0,16,1:0,22	EG2=6.7e-14	E=2.8e-23
# batch 83
1278	pclA_CDS_and_ENO2_term	0	1968	+	1977	86b67a7a-eda0-4d5e-be38-bb3106505f49_Basecall_2D_2d	599	1936	+	2577	9,2:0,2,1:0,22,1:0,5,1:0,39,1:0,2,1:0,9,0:2,10,1:0,1,2:0,9,2:0,8,0:2,21,0:1,1,0:1,26,0:2,13,0:1,5,2:0,12,0:2,17,0:2,4,0:1,1,0:2,13,1:0,3,1:0,15,1:0,10,0:1,4,1:0,21,1:0,11,0:2,19,0:1,7,0:2,37,0:2,16,0:1,5,1:0,21,1:0,14,0:1,9,1:0,63,0:1,4,1:0,39,2:0,13,1:0,35,0:1,8,0:1,4,1:0,4,0:2,1,0:1,18,1:0,1,1:0,17,1:0,5,0:1,8,1:0,3,0:2,12,3:0,9,0:2,10,0:2,20,0:2,14,1:0,2,3:0,19,1:0,1,1:0,12,0:2,8,0:1,12,1:0,14…	EG2=0	E=0
834	single_assembly_backbone_piece_AmpRTerm_AmpR_AmpRProm	0	1081	+	1086	1e685aa8-9193-4bcd-b142-0b8f090b5790_Basecall_2D_2d	198	1042	+	2151	10,2:0,10,1:0,4,0:3,9,2:0,38,1:0,14,1:0,18,0:1,3,0:1,60,1:0,8,1:0,30,0:1,19,1:0,55,1:0,20,0:1,32,0:1,13,0:1,4,2:0,5,2:0,2,0:1,34,4:0,3,1:0,76,1:0,3,1:0,14,2:0,10,1:0,46,0:1,15,2:0,35,0:1,12,1:0,14,1:0,46,1:0,5,1:0,19,5:0,28,1:0,8,0:1,14,2:0,23,0:1,49,1:0,22,1:0,18,1:0,13,1:0,9,2:0,12,1:0,28,2:0,5,1:0,5,1:0,64,1:0,9,1:0,3,3:0,7,0:1,10,0:1,13	EG2=6.8e-224	E=3.9e-261
763	single_assembly_backbone_piece_AmpRTerm_AmpR_AmpRProm	0	1086	+	1086	26bcbdb7-d1a5-4bbf-b4ea-a7b65f1f394c_Basecall_2D_2d	191	1038	+	2131	16,0:1,3,1:0,3,1:0,2,3:0,7,1:0,5,2:0,17,1:0,5,2:0,69,0:3,28,1:0,6,1:0,17,4:0,20,2:0,40,1:0,1,1:0,14,4:0,13,1:0,28,1:0,15,1:0,17,0:1,4,0:1,2,1:0,44,1:0,10,0:1,11,1:0,33,1:0,13,1:0,12,0:1,4,0:1,36,0:1,12,2:0,7,1:0,15,0:2,6,3:0,47,0:1,8,1:0,10,3:0,23,2:0,55,1:0,17,1:0,12,1:0,18,0:1,2,2:0,10,3:0,43,1:0,47,1:0,3,1:0,3,1:0,23,2:0,48,1:0,44,1:0,13,1:0,33,0:2,6,1:0,9,1:0,13	EG2=1.7e-203	E=5.8e-236
541	every_assembly_backbone_piece_ColE1	0	755	+	764	1e685aa8-9193-4bcd-b142-0b8f090b5790_Basecall_2D_2d	1242	718	+	2151	11,1:0,48,3:0,26,3:0,30,3:0,7,1:0,5,2:0,14,2:0,5,1:0,1,1:0,14,1:0,23,1:0,1,1:0,13,3:0,12,2:0,11,2:0,46,1:0,28,0:1,6,0:1,63,0:2,4,1:0,9,1:0,6,2:0,35,0:1,5,1:0,2,1:0,9,0:1,5,3:0,14,1:0,8,1:0,99,0:2,11,1:0,6,1:0,11,3:0,12,1:0,10,0:1,5,1:0,21,2:0,17,0:2,15,0:1,32,1:0,6	EG2=1e-139	E=2.1e-157
522	every_assembly_backbone_piece_ColE1	0	759	+	764	26bcbdb7-d1a5-4bbf-b4ea-a7b65f1f394c_Basecall_2D_2d	1229	711	+	2131	11,1:0,7,1:0,9,1:0,30,1:0,17,1:0,9,4:0,9,1:0,24,1:0,8,1:0,10,0:1,4,1:0,43,0:2,5,0:1,10,1:0,41,3:0,27,0:1,16,2:0,26,1:0,2,0:1,74,1:0,28,0:2,16,1:0,5,2:0,9,0:1,4,3:0,6,2:0,15,1:0,4,1:0,5,1:0,38,2:0,17,2:0,31,0:1,10,1:0,8,1:0,7,1:0,5,3:0,18,1:0,10,2:0,7,3:0,10,1:0,17,1:0,5,2:0,2,2:0,3,1:0,8,1:0,4,2:0,9,1:0,9,0:1,8	EG2=2.9e-134	E=3.7e-151
322	pGAL7_promoter	11	568	+	588	86b67a7a-eda0-4d5e-be38-bb3106505f49_Basecall_2D_2d	43	559	+	2577	18,1:0,2,1:0,17,1:0,3,0:1,10,1:0,16,0:1,3,0:1,1,0:1,2,1:0,16,0:3,7,1:0,4,1:0,7,1:0,14,0:1,7,0:1,9,2:0,11,1:0,24,0:1,20,3:0,7,0:1,11,0:2,6,1:0,35,2:0,7,1:0,14,1:0,8,0:3,32,2:0,8,2:0,6,1:0,17,3:0,9,0:1,6,0:1,6,2:0,6,0:1,7,0:2,4,0:1,30,0:3,12,0:1,6,0:4,11,1:0,5,3:0,36,2:0,14,5:0,21,0:1,1,0:1,6,1:0,5	EG2=8.2e-77	E=1.4e-86
105	ConE__penDE_after_term	0	141	+	143	1e685aa8-9193-4bcd-b142-0b8f090b5790_Basecall_2D_2d	32	138	+	2151	6,1:0,3,0:1,10,1:0,3,1:0,6,3:0,45,0:2,3,1:0,41,0:1,17	EG2=1.8e-14	E=7.2e-24
103	ConE__penDE_after_term	1	140	+	143	26bcbdb7-d1a5-4bbf-b4ea-a7b65f1f394c_Basecall_2D_2d	33	129	+	2131	17,3:0,6,1:0,14,1:0,15,1:0,24,1:0,12,2:0,20,2:0,21	EG2=6.7e-14	E=2.7e-23
70	Con2__pclA_after_term__penDE_after_ColE1	0	85	+	143	1e685aa8-9193-4bcd-b142-0b8f090b5790_Basecall_2D_2d	1986	84	+	2151	26,0:1,2,0:1,9,3:0,45	EG2=0.0002	E=9.3e-14
# batch 84
711	single_assembly_backbone_piece_AmpRTerm_AmpR_AmpRProm	0	1086	+	1086	f4a9d7c4-8e73-40d7-b5a6-3827f7be7328_Basecall_2D_2d	187	1018	+	2098	11,2:0,3,2:0,8,1:0,6,1:0,9,1:0,29,1:0,3,0:1,37,2:0,101,0:1,15,1:0,25,1:0,21,1:0,3,2:0,6,1:0,26,0:1,3,0:1,15,1:0,19,0:2,16,3:0,28,5:0,7,3:0,5,1:0,1,1:0,53,0:1,23,1:0,5,3:0,10,3:0,12,0:1,13,0:2,69,1:0,12,1:0,9,3:0,6,1:0,6,1:0,34,1:0,91,0:1,5,1:0,7,0:1,2,1:0,12,1:0,5,0:2,22,2:0,46,1:0,8,6:0,6,10:0,4,4:0,20,0:1,5,3:0,2,1:0,24,3:0,4,1:0,8,0:1,17,2:0,38,2:0,14,1:0,13	EG2=1.5e-188	E=6.8e-218
531	every_assembly_backbone_piece_ColE1	0	764	+	764	f4a9d7c4-8e73-40d7-b5a6-3827f7be7328_Basecall_2D_2d	1205	707	+	2098	11,1:0,3,1:0,44,3:0,28,1:0,5,2:0,24,6:0,9,1:0,6,0:1,12,1:0,2,1:0,16,2:0,9,1:0,10,0:2,11,2:0,4,3:0,21,3:0,6,2:0,32,2:0,28,1:0,20,2:0,66,1:0,13,1:0,12,1:0,9,1:0,29,1:0,4,3:0,3,2:0,1,2:0,55,2:0,15,4:0,2,1:0,32,0:1,22,1:0,7,1:0,8,0:1,9,1:0,6,1:0,8,0:1,22,3:0,56,1:0,9,1:0,12	EG2=7.5e-137	E=1.5e-154
104	ConE__penDE_after_term	0	143	+	143	f4a9d7c4-8e73-40d7-b5a6-3827f7be7328_Basecall_2D_2d	27	136	+	2098	36,0:1,15,1:0,24,1:0,5,1:0,3,1:0,6,0:1,15,2:0,8,2:0,6,1:0,16	EG2=3.5e-14	E=1.4e-23
50	Con2__pclA_after_term__penDE_after_ColE1	0	114	+	143	f4a9d7c4-8e73-40d7-b5a6-3827f7be7328_Basecall_2D_2d	1938	107	+	2098	40,1:0,11,0:1,6,0:1,30,5:0,3,2:0,11,1:0,4	EG2=1.1e+02	E=5.4e-08
730	single_assembly_backbone_piece_AmpRTerm_AmpR_AmpRProm	2	1084	+	1086	8b7fa353-21e6-4a86-87a1-e08c3b21b0ea_Basecall_2D_2d	797	1046	-	2604	11,1:0,10,1:0,18,1:0,9,0:1,19,2:0,14,0:1,45,0:1,25,0:1,37,1:0,7,0:1,3,0:1,8,3:0,8,1:0,7,3:0,3,0:1,22,1:0,5,0:1,42,1:0,13,3:0,20,3:0,24,2:0,13,0:1,7,0:1,8,1:0,14,2:0,52,1:0,1,1:0,13,0:3,22,2:0,34,0:1,83,1:0,16,1:0,23,2:0,2,1:0,1,2:0,15,0:2,9,0:3,12,1:0,30,1:0,17,1:0,5,1:0,2,1:0,2,3:0,11,0:1,11,1:0,12,1:0,2,1:0,33,0:1,20,1:0,2,2:0,14,2:0,9,1:0,4,0:1,8,2:0,13,3:0,10,0:1,22,1:0,13,0:5,13,4:0,40,1:0,1…	EG2=5.1e-194	E=1.5e-217
624	single_assembly_backbone_piece_AmpRTerm_AmpR_AmpRProm	0	1086	+	1086	5eab7893-196a-4b06-9385-0a6796757aee_Basecall_2D_2d	203	1032	-	2156	11,1:0,3,1:0,17,1:0,9,1:0,8,2:0,12,3:0,27,2:0,10,0:1,15,1:0,7,0:1,2,0:1,4,0:1,9,1:0,6,0:2,2,1:0,24,1:0,13,1:0,30,0:1,12,0:2,12,1:0,4,3:0,6,4:0,8,1:0,6,3:0,5,2:0,13,3:0,50,2:0,27,1:0,14,2:0,32,1:0,3,2:0,8,0:1,12,0:1,14,0:2,27,3:0,51,1:0,12,1:0,18,0:2,46,1:0,5,2:0,1,1:0,6,2:0,21,1:0,14,1:0,3,1:0,1,1:0,18,1:0,15,0:1,4,0:1,8,0:1,1,0:1,10,0:2,2,0:1,4,0:2,10,0:1,16,2:0,8,1:0,13,1:0,6,0:1,3,0:3,17,6:0,2…	EG2=1.4e-163	E=2.2e-186
500	every_assembly_backbone_piece_ColE1	0	764	+	764	5eab7893-196a-4b06-9385-0a6796757aee_Basecall_2D_2d	1235	742	-	2156	11,1:0,52,1:0,7,1:0,6,1:0,10,2:0,16,0:2,18,4:0,5,1:0,15,0:1,5,1:0,3,0:1,5,1:0,12,1:0,58,1:0,5,0:1,6,0:1,17,0:2,8,1:0,31,0:1,5,1:0,2,0:1,27,0:1,3,0:1,18,0:1,9,0:1,31,1:0,13,0:1,64,1:0,2,1:0,10,1:0,6,2:0,15,2:0,26,0:1,14,1:0,15,0:1,3,1:0,3,3:0,7,1:0,14,2:0,13,1:0,2,1:0,15,2:0,12,2:0,4,1:0,31,1:0,3,2:0,28,0:1,13,0:1,10,0:2,13	EG2=6e-128	E=1.7e-143
494	every_assembly_backbone_piece_ColE1	0	764	+	764	8b7fa353-21e6-4a86-87a1-e08c3b21b0ea_Basecall_2D_2d	1843	722	-	2604	11,1:0,3,1:0,12,2:0,1,1:0,14,0:1,23,1:0,8,1:0,2,1:0,4,0:1,11,1:0,17,2:0,4,4:0,15,0:1,3,0:2,8,0:1,4,1:0,5,1:0,3,1:0,27,0:1,56,2:0,13,2:0,24,1:0,65,0:1,1,0:1,22,1:0,6,1:0,5,1:0,4,1:0,15,1:0,1,3:0,22,0:1,18,3:0,7,2:0,59,0:1,11,2:0,9,0:1,12,2:0,6,2:0,3,1:0,16,1:0,2,2:0,4,2:0,8,0:1,8,0:1,6,2:0,21,0:1,2,1:0,34,4:0,5,0:2,5,2:0,6,3:0,17,0:1,36	EG2=3.2e-126	E=2.6e-138
373	end_of_penDE_CDS_and_TDH1_term	17	619	+	636	8b7fa353-21e6-4a86-87a1-e08c3b21b0ea_Basecall_2D_2d	43	578	-	2604	19,0:1,33,4:0,2,1:0,10,1:0,2,0:1,7,1:0,11,1:0,1,2:0,13,1:0,18,0:2,7,1:0,42,2:0,17,1:0,19,1:0,1,1:0,7,5:0,3,0:1,5,1:0,39,2:0,24,0:1,30,1:0,14,2:0,23,1:0,40,1:0,13,2:0,26,1:0,6,1:0,36,3:0,11,4:0,2,1:0,13,0:1,3,1:0,19,1:0,35,1:0,5,3:0,15	EG2=1.8e-91	E=1.7e-101
111	ConE__penDE_after_term	0	141	+	143	8b7fa353-21e6-4a86-87a1-e08c3b21b0ea_Basecall_2D_2d	636	135	-	2604	5,1:0,11,0:1,5,3:0,26,1:0,70,2:0,17	EG2=3.4e-16	E=1.7e-25
99	Con2__pclA_after_term__penDE_after_ColE1	0	143	+	143	5eab7893-196a-4b06-9385-0a6796757aee_Basecall_2D_2d	1998	136	-	2156	59,3:0,2,1:0,6,2:0,18,2:0,7,1:0,19,1:0,11,0:3,11	EG2=9.5e-13	E=3.9e-22
98	ConE__penDE_after_term	8	135	+	143	5eab7893-196a-4b06-9385-0a6796757aee_Basecall_2D_2d	44	138	-	2156	33,0:1,6,1:0,15,1:0,55,0:1,1,0:1,13,0:2,10	EG2=1.8e-12	E=7.6e-22
# batch 85
848	pcbC_CDS_and_PGK1_term	0	1232	+	1236	fc0d0895-a292-4fdd-a1b4-a3a94032f60b_Basecall_2D_2d	694	1189	+	1908	7,0:4,16,1:0,11,0:2,11,0:1,29,2:0,14,2:0,8,3:0,16,0:3,39,1:0,3,1:0,19,0:1,2,1:0,7,1:0,2,0:1,5,2:0,19,1:0,31,2:0,13,0:1,2,1:0,1,2:0,38,4:0,9,1:0,13,3:0,13,0:1,3,0:1,6,1:0,16,0:2,24,2:0,6,0:1,2,0:4,25,1:0,42,3:0,6,1:0,2,4:0,24,0:1,6,0:1,52,0:1,4,1:0,1,2:0,26,1:0,68,2:0,8,2:0,59,1:0,40,1:0,21,1:0,9,0:1,12,0:1,65,1:0,1,2:0,7,0:2,4,0:1,58,0:1,27,1:0,8,0:5,4,0:1,15,1:0,5,2:0,16,1:0,7,1:0,17,1:0,6,2:0,1…	EG2=6.5e-228	E=1.4e-270
774	pcbC_CDS_and_PGK1_term	6	1230	+	1236	59b90ca2-92d8-4a8d-b5a5-98815a220ea8_Basecall_2D_2d	706	1170	+	1895	12,1:0,20,1:0,13,0:1,13,1:0,49,2:0,13,0:1,2,0:2,6,1:0,1,2:0,1,1:0,2,1:0,14,2:0,25,1:0,14,1:0,7,0:1,6,1:0,11,1:0,10,0:1,13,0:1,3,0:1,14,0:1,16,2:0,13,1:0,43,2:0,38,2:0,11,3:0,13,1:0,45,1:0,11,2:0,18,1:0,2,1:0,9,1:0,14,1:0,13,0:1,3,1:0,2,1:0,22,0:1,4,1:0,12,1:0,12,3:0,19,1:0,71,1:0,13,1:0,10,1:0,4,5:0,2,1:0,12,0:2,34,2:0,25,0:1,7,1:0,11,1:0,1,2:0,6,3:0,8,0:1,6,1:0,21,1:0,17,1:0,3,1:0,10,1:0,9,0:1,7…	EG2=1.2e-206	E=6.9e-244
485	pPGK1_promoter	17	701	+	731	7e908335-c845-44e4-92d4-09c3a9e1e2ad_Basecall_2D_2d	46	669	+	1982	8,1:0,5,2:0,35,2:0,20,0:1,33,2:0,4,1:0,31,0:1,24,1:0,4,1:0,8,1:0,7,0:1,10,1:0,5,2:0,9,1:0,29,1:0,21,1:0,4,1:0,35,1:0,44,0:2,4,3:0,9,0:1,3,1:0,4,0:1,19,1:0,3,0:1,23,1:0,4,2:0,6,1:0,29,0:2,6,2:0,22,1:0,43,4:0,14,1:0,13,1:0,33,1:0,8,1:0,14,1:0,7,2:0,5,1:0,2,1:0,11,0:1,4,0:2,8,1:0,26	EG2=1.2e-123	E=3.8e-140
460	pPSP2_promoter	9	709	+	731	59b90ca2-92d8-4a8d-b5a5-98815a220ea8_Basecall_2D_2d	37	661	+	1895	32,1:0,4,3:0,55,2:0,5,4:0,5,2:0,10,1:0,19,2:0,32,0:2,38,1:0,6,2:0,8,1:0,9,1:0,7,1:0,8,1:0,17,1:0,9,1:0,1,1:0,7,1:0,8,1:0,16,1:0,5,1:0,7,1:0,20,3:0,8,1:0,12,2:0,9,1:0,5,2:0,9,1:0,21,0:2,35,1:0,9,1:0,5,2:0,4,2:0,9,1:0,3,0:1,38,1:0,12,1:0,8,0:2,7,0:1,29,1:0,2,1:0,7,2:0,31,1:0,4,1:0,14,1:0,8,1:0,6,0:1,11,1:0,5,0:2,5,1:0,6	EG2=1.9e-116	E=1.5e-132
456	pTDH3_promoter	9	693	+	711	fc0d0895-a292-4fdd-a1b4-a3a94032f60b_Basecall_2D_2d	43	654	+	1908	55,0:2,18,1:0,5,1:0,10,2:0,7,2:0,14,1:0,22,0:1,10,4:0,7,1:0,5,2:0,11,2:0,34,0:1,11,2:0,15,1:0,23,1:0,8,1:0,22,0:2,26,1:0,7,2:0,8,2:0,4,2:0,23,1:0,12,1:0,28,1:0,5,0:1,17,1:0,26,4:0,6,1:0,13,4:0,9,0:1,22,3:0,4,0:2,47,0:1,6,0:1,2,0:1,7,2:0,20,1:0,7,2:0,16,3:0,16,1:0,16,0:1,16	EG2=2.6e-115	E=4.5e-131
413	end_of_penDE_CDS_and_TDH1_term	1	635	+	636	7e908335-c845-44e4-92d4-09c3a9e1e2ad_Basecall_2D_2d	1357	592	+	1982	15,1:0,24,1:0,13,2:0,20,0:1,3,1:0,5,1:0,15,0:1,10,1:0,15,0:1,3,2:0,3,5:0,3,1:0,49,2:0,48,1:0,20,0:2,32,1:0,8,3:0,13,4:0,19,2:0,3,0:1,23,0:1,6,3:0,2,1:0,6,3:0,1,1:0,13,0:1,14,1:0,2,2:0,11,2:0,25,0:2,9,1:0,4,1:0,7,4:0,6,0:1,15,2:0,36,1:0,12,0:1,2,0:1,1,0:1,21,1:0,8,3:0,18,3:0,15	EG2=5.9e-103	E=3.8e-116
360	start_of_penDE_CDS	4	673	+	677	7e908335-c845-44e4-92d4-09c3a9e1e2ad_Basecall_2D_2d	718	640	+	1982	58,3:0,10,0:1,18,1:0,17,1:0,8,1:0,6,0:2,6,1:0,8,0:2,2,0:1,34,1:0,22,2:0,4,2:0,3,1:0,10,2:0,21,2:0,1,1:0,3,2:0,5,1:0,3,0:3,6,2:0,4,1:0,3,1:0,1,1:0,13,0:3,29,0:1,8,0:2,2,0:3,9,2:0,3,3:0,4,1:0,1,1:0,39,1:0,13,1:0,4,0:1,10,1:0,6,1:0,26,1:0,6,1:0,11,0:1,13,3:0,6,1:0,52,5:0,15,0:1,23,1:0,13,0:1,9,2:0,1,1:0,4,1:0,19,0:2,10,3:0,1,1:0,13	EG2=1e-87	E=3.7e-99
745	single_assembly_backbone_piece_AmpRTerm_AmpR_AmpRProm	8	1078	+	1086	d1e3b599-7044-4969-a129-b6295778a6dd_Basecall_2D_2d	207	1063	-	2207	10,0:2,9,0:3,6,1:0,9,1:0,24,1:0,12,0:2,50,0:2,1,0:1,10,0:1,9,3:0,12,1:0,13,1:0,25,0:1,4,0:1,20,5:0,5,0:2,4,0:1,46,2:0,11,0:2,5,1:0,6,0:1,12,0:1,22,1:0,9,0:1,10,0:1,50,3:0,25,0:1,9,2:0,20,0:1,9,0:2,19,2:0,5,1:0,37,0:1,2,0:1,9,1:0,36,2:0,16,0:1,7,1:0,23,2:0,15,1:0,22,0:1,1,0:1,8,1:0,16,1:0,41,0:2,39,2:0,2,2:0,58,1:0,21,1:0,7,1:0,13,1:0,9,3:0,9,0:1,13,1:0,24,1:0,20,1:0,45,0:1,4,1:0,18,0:1,14,1:0,8,1…	EG2=2.5e-198	E=1.6e-228
455	every_assembly_backbone_piece_ColE1	0	761	+	764	d1e3b599-7044-4969-a129-b6295778a6dd_Basecall_2D_2d	1270	722	-	2207	29,1:0,25,1:0,5,1:0,1,1:0,5,1:0,5,0:1,13,4:0,5,0:1,19,1:0,9,1:0,2,1:0,17,3:0,7,1:0,20,1:0,14,2:0,54,2:0,9,0:3,16,0:1,7,1:0,18,1:0,13,0:1,5,3:0,30,1:0,42,1:0,19,3:0,12,0:1,17,1:0,1,1:0,2,1:0,7,0:2,12,1:0,9,0:1,8,0:1,7,1:0,20,1:0,17,3:0,22,0:1,23,0:1,30,3:0,3,0:1,4,2:0,28,3:0,3,1:0,20,1:0,8,0:1,9,1:0,6,1:0,28,3:0,21	EG2=5.1e-115	E=3.2e-128
121	Con2__pclA_after_term__penDE_after_ColE1	3	140	+	143	d1e3b599-7044-4969-a129-b6295778a6dd_Basecall_2D_2d	2027	140	-	2207	7,0:1,26,1:0,11,2:0,52,0:2,41	EG2=4.5e-19	E=1.8e-28
63	ConE__penDE_after_term	1	140	+	143	d1e3b599-7044-4969-a129-b6295778a6dd_Basecall_2D_2d	42	131	-	2207	6,1:0,2,2:0,9,0:1,7,3:0,8,1:0,2,1:0,8,1:0,27,0:1,12,2:0,3,0:1,15,1:0,4,0:1,17,1:0,7	EG2=0.021	E=1e-11
# batch 86
829	pcbC_CDS_and_PGK1_term	1	1235	+	1236	5c9ef97e-eb6a-4acd-9391-da4120d7c262_Basecall_2D_2d	841	1180	+	4026	18,0:1,7,1:0,57,1:0,3,1:0,8,2:0,21,1:0,2,1:0,7,1:0,4,0:2,7,0:1,6,2:0,35,1:0,21,2:0,5,2:0,3,1:0,21,0:1,5,2:0,23,2:0,14,1:0,30,2:0,12,2:0,4,0:2,16,0:1,12,1:0,2,1:0,45,1:0,11,0:3,11,1:0,13,2:0,21,3:0,42,1:0,6,1:0,6,2:0,4,1:0,42,1:0,3,1:0,27,2:0,54,0:2,22,0:1,13,0:2,4,3:0,11,0:1,6,1:0,4,1:0,7,1:0,10,1:0,11,1:0,23,4:0,12,5:0,3,1:0,10,0:1,51,1:0,11,1:0,4,0:1,10,1:0,3,1:0,9,0:5,6,0:2,45,1:0,5,0:2,4,0:1,…	EG2=1.9e-222	E=4.7e-237
822	pcbC_CDS_and_PGK1_term	0	1236	+	1236	9d4bbbd0-66e1-425b-8432-9f38f89577ba_Basecall_2D_2d	696	1156	+	1874	14,1:0,14,1:0,12,2:0,11,1:0,10,4:0,17,3:0,12,3:0,35,0:1,31,2:0,6,1:0,5,2:0,29,1:0,11,2:0,11,2:0,4,2:0,8,0:3,14,1:0,11,1:0,11,3:0,15,4:0,7,0:1,15,1:0,44,2:0,9,2:0,18,1:0,1,1:0,6,3:0,16,1:0,13,0:1,2,0:1,37,1:0,6,4:0,42,1:0,2,1:0,28,1:0,4,1:0,1,2:0,16,4:0,22,1:0,18,1:0,3,1:0,43,1:0,1,1:0,2,1:0,13,0:1,2,2:0,25,0:1,25,0:1,20,4:0,7,1:0,43,1:0,10,0:1,37,1:0,4,1:0,8,1:0,7,0:3,53,0:1,3,2:0,19,0:1,36,1:0,3…	EG2=1.9e-220	E=1e-261
752	single_assembly_backbone_piece_AmpRTerm_AmpR_AmpRProm	0	1071	+	1086	5c9ef97e-eb6a-4acd-9391-da4120d7c262_Basecall_2D_2d	2204	1035	+	4026	10,2:0,10,1:0,13,1:0,5,2:0,83,0:1,18,2:0,6,0:2,6,1:0,6,2:0,5,0:1,19,0:1,26,0:1,12,1:0,25,1:0,2,1:0,60,1:0,8,0:1,6,0:2,1,0:1,11,0:1,30,0:2,10,2:0,18,4:0,11,2:0,22,0:1,7,0:1,5,1:0,8,0:1,22,1:0,7,1:0,8,2:0,9,2:0,44,1:0,19,1:0,11,0:2,3,1:0,49,4:0,4,1:0,9,2:0,15,1:0,36,4:0,21,1:0,21,0:2,2,1:0,5,3:0,12,0:1,11,0:1,23,2:0,13,1:0,7,1:0,35,4:0,26,3:0,20,1:0,9,0:1,17,1:0,5,1:0,14,0:1,58,0:2,20,0:2,9	EG2=2.4e-200	E=1.4e-212
635	single_assembly_backbone_piece_AmpRTerm_AmpR_AmpRProm	0	1086	+	1086	6764a426-cfea-427d-9c02-4ba970aa35a4_Basecall_2D_2d	196	1059	+	2142	10,2:0,4,1:0,10,0:1,6,1:0,2,2:0,14,1:0,7,0:1,21,0:1,18,3:0,11,0:1,12,5:0,12,1:0,32,1:0,10,2:0,2,1:0,4,0:1,2,0:1,1,0:1,3,0:2,6,0:1,2,3:0,8,0:1,11,1:0,29,1:0,12,0:1,15,2:0,6,2:0,11,2:0,10,0:3,65,2:0,18,0:1,15,3:0,4,0:1,6,0:5,27,0:1,48,2:0,7,1:0,8,1:0,6,0:2,5,2:0,5,0:1,47,0:3,28,0:2,5,1:0,4,1:0,1,1:0,27,0:3,5,1:0,2,0:1,9,0:1,3,0:1,4,0:1,12,1:0,11,1:0,18,0:1,5,0:1,24,0:1,19,0:1,3,4:0,2,7:0,12,0:2,6,2…	EG2=1e-166	E=2e-190
522	every_assembly_backbone_piece_ColE1	0	764	+	764	6764a426-cfea-427d-9c02-4ba970aa35a4_Basecall_2D_2d	1255	740	+	2142	11,1:0,11,0:1,6,1:0,13,0:1,44,0:2,6,0:1,4,1:0,2,0:2,32,0:1,4,2:0,3,2:0,7,4:0,11,3:0,10,1:0,22,0:1,18,0:1,11,1:0,42,1:0,49,0:1,6,0:2,73,1:0,3,1:0,4,0:3,8,1:0,4,1:0,2,2:0,36,4:0,7,2:0,10,0:1,39,0:1,6,0:1,7,2:0,10,1:0,10,1:0,10,3:0,22,1:0,29,3:0,28,1:0,22,1:0,6,0:2,10,0:2,28,1:0,12,1:0,12,2:0,1,1:0,6	EG2=2.9e-134	E=4.8e-151
439	pHHF2_promoter	9	685	+	707	5c9ef97e-eb6a-4acd-9391-da4120d7c262_Basecall_2D_2d	195	643	+	4026	8,1:0,6,1:0,12,0:2,19,0:2,7,5:0,5,0:1,2,0:2,28,1:0,11,1:0,23,1:0,36,3:0,5,1:0,8,1:0,9,0:1,10,1:0,2,1:0,7,0:1,24,1:0,26,1:0,1,2:0,10,0:1,4,0:1,7,1:0,1,2:0,4,1:0,11,1:0,41,1:0,29,0:1,10,1:0,1,1:0,4,2:0,11,2:0,24,1:0,3,1:0,23,1:0,23,2:0,15,1:0,10,0:1,17,1:0,52,8:0,14,1:0,10,2:0,29,1:0,13,2:0,5,1:0,10	EG2=2e-110	E=7.2e-120
431	pALD6_promoter	11	713	+	733	9d4bbbd0-66e1-425b-8432-9f38f89577ba_Basecall_2D_2d	41	658	+	1874	9,1:0,14,0:1,10,1:0,15,0:1,2,1:0,12,1:0,7,1:0,36,2:0,5,1:0,19,1:0,12,1:0,2,3:0,1,1:0,6,1:0,52,2:0,23,1:0,15,1:0,5,4:0,7,2:0,9,1:0,2,4:0,7,4:0,28,0:1,24,1:0,36,1:0,12,0:1,12,0:1,31,1:0,4,1:0,1,2:0,7,1:0,9,3:0,14,1:0,9,0:2,21,1:0,5,1:0,7,1:0,42,3:0,1,2:0,8,1:0,6,2:0,3,1:0,46,0:1,6,2:0,1,1:0,33,1:0,6,1:0,5,1:0,3	EG2=4e-108	E=5.4e-123
425	every_assembly_backbone_piece_ColE1	0	760	+	764	5c9ef97e-eb6a-4acd-9391-da4120d7c262_Basecall_2D_2d	3247	739	+	4026	10,2:0,7,0:1,10,1:0,16,0:1,8,0:1,1,0:1,1,0:1,11,1:0,9,0:2,46,2:0,10,1:0,10,0:1,4,1:0,4,1:0,18,1:0,39,1:0,13,0:1,44,1:0,7,0:2,33,1:0,3,0:2,38,1:0,25,1:0,12,1:0,40,2:0,2,0:3,2,1:0,7,1:0,5,3:0,16,1:0,9,1:0,3,1:0,5,2:0,9,1:0,24,0:4,37,2:0,2,1:0,7,1:0,2,5:0,8,1:0,15,0:2,6,1:0,11,3:0,24,0:1,5,0:1,5,0:1,2,0:1,4,0:2,4,2:0,3,5:0,5,0:1,37,1:0,16,0:2,9,1:0,5	EG2=2.1e-106	E=8e-116
93	Con1__pcbC_after_term__pclA_after_ColE1	0	143	+	143	5c9ef97e-eb6a-4acd-9391-da4120d7c262_Basecall_2D_2d	2035	139	+	4026	17,1:0,4,1:0,2,0:2,6,0:1,11,1:0,41,1:0,1,1:0,4,0:1,3,1:0,13,1:0,1,1:0,11,1:0,4,0:1,16	EG2=5e-11	E=4.6e-20
73	ConS__pcbC_after_ColE1	0	109	+	143	6764a426-cfea-427d-9c02-4ba970aa35a4_Basecall_2D_2d	2015	111	+	2142	60,0:2,6,0:2,8,1:0,1,2:0,21,0:1,10	EG2=2.8e-05	E=1.3e-14
67	ConS__pcbC_after_ColE1	0	143	+	143	5c9ef97e-eb6a-4acd-9391-da4120d7c262_Basecall_2D_2d	31	131	+	4026	20,4:0,4,1:0,14,2:0,2,2:0,11,2:0,5,1:0,31,0:1,3,1:0,17,1:0,8,0:1,14	EG2=0.0015	E=1.4e-12
66	Con1__pcbC_after_term__pclA_after_ColE1	19	90	+	143	6764a426-cfea-427d-9c02-4ba970aa35a4_Basecall_2D_2d	48	89	+	2142	20,2:0,2,1:0,16,1:0,30,0:1,4,0:2,14	EG2=0.0029	E=1.3e-12
# batch 87
724	pcbC_CDS_and_PGK1_term	73	1161	+	1236	b3ea139b-4131-4250-a9bd-4fc1a83fa76e_Basecall_2D_2d	3324	1118	+	4469	10,1:0,12,0:2,2,0:1,1,0:1,8,1:0,16,0:1,2,1:0,18,2:0,3,1:0,11,2:0,21,1:0,19,4:0,4,7:0,8,0:1,20,2:0,6,1:0,30,0:7,21,2:0,22,1:0,51,2:0,18,0:1,2,0:3,20,0:2,34,0:1,33,1:0,2,1:0,37,0:1,9,4:0,10,1:0,9,0:1,14,1:0,23,2:0,97,1:0,18,3:0,5,1:0,23,1:0,16,2:0,20,5:0,12,1:0,6,1:0,12,4:0,6,1:0,3,1:0,32,0:1,18,3:0,10,1:0,68,1:0,10,1:0,6,0:2,7,2:0,35,1:0,30,1:0,8,0:1,2,0:1,2,0:1,16,1:0,10,2:0,14,1:0,2,1:0,7,0:1,24…	EG2=2.7e-192	E=1.1e-202
472	pHHF2_promoter	9	688	+	707	b3ea139b-4131-4250-a9bd-4fc1a83fa76e_Basecall_2D_2d	2628	642	+	4469	6,3:0,6,2:0,14,7:0,38,1:0,9,0:1,4,1:0,15,1:0,4,1:0,38,2:0,40,0:1,4,3:0,5,1:0,10,0:1,1,0:1,2,0:5,6,0:2,48,1:0,24,1:0,13,1:0,20,1:0,8,1:0,15,3:0,32,1:0,7,1:0,13,1:0,8,1:0,67,2:0,35,3:0,12,0:1,6,4:0,32,7:0,12,1:0,6,1:0,10,2:0,13,0:2,7,3:0,2,1:0,27,2:0,9	EG2=6.7e-120	E=2.8e-129
1309	pclA_CDS_and_ENO2_term	7	1970	+	1977	b3ea139b-4131-4250-a9bd-4fc1a83fa76e_Basecall_2D_2d	2574	1865	-	4469	19,1:0,58,2:0,10,0:1,57,2:0,5,1:0,3,2:0,21,0:2,56,1:0,29,2:0,14,2:0,2,0:1,4,3:0,1,3:0,13,0:1,19,1:0,20,1:0,24,1:0,3,4:0,20,2:0,81,2:0,42,1:0,16,1:0,10,0:1,30,1:0,30,5:0,55,1:0,2,0:1,3,0:1,12,0:3,2,1:0,15,2:0,1,1:0,11,1:0,16,2:0,12,2:0,16,1:0,16,1:0,23,0:2,9,0:3,24,1:0,20,0:2,21,1:0,4,1:0,79,1:0,3,0:1,4,2:0,24,1:0,43,1:0,6,3:0,14,0:1,1,0:1,5,1:0,21,0:1,20,2:0,15,1:0,1,1:0,7,0:1,10,3:0,2,0:1,2,0:2,…	EG2=0	E=0
570	pCCW12_promoter	9	713	+	731	b3ea139b-4131-4250-a9bd-4fc1a83fa76e_Basecall_2D_2d	1892	681	-	4469	45,0:1,66,0:1,12,1:0,8,0:1,35,2:0,23,1:0,11,2:0,11,0:2,48,2:0,8,0:2,25,8:0,10,1:0,17,7:0,42,3:0,10,1:0,38,1:0,1,1:0,15,1:0,15,0:1,18,1:0,10,0:1,44,2:0,9,4:0,10,3:0,141	EG2=4.7e-148	E=1.2e-157
# batch 88
711	pcbC_CDS_and_PGK1_term	23	1213	+	1236	1219e9f6-3253-4d1a-8985-e3a1729ae050_Basecall_2D_2d	855	1137	+	3981	4,0:2,6,1:0,5,0:1,22,1:0,1,3:0,96,2:0,19,1:0,5,1:0,24,5:0,9,3:0,23,0:1,4,0:2,3,1:0,3,4:0,16,1:0,6,1:0,23,2:0,3,0:3,32,0:1,9,2:0,6,1:0,7,4:0,22,0:1,1,0:3,10,1:0,1,1:0,9,1:0,4,1:0,3,1:0,3,7:0,5,4:0,3,3:0,1,2:0,13,1:0,5,1:0,8,1:0,2,1:0,2,5:0,15,1:0,1,1:0,27,4:0,28,1:0,51,0:1,71,1:0,15,3:0,4,1:0,15,1:0,53,1:0,36,1:0,6,0:1,6,1:0,76,1:0,5,0:1,39,1:0,5,0:1,19,1:0,5,1:0,8,0:1,8,1:0,12,0:1,1,0:1,3,1:0,5,3…	EG2=1.5e-188	E=4.9e-200
537	every_assembly_backbone_piece_ColE1	0	764	+	764	1219e9f6-3253-4d1a-8985-e3a1729ae050_Basecall_2D_2d	3203	739	+	3981	12,0:1,17,1:0,22,0:1,9,1:0,1,1:0,7,0:2,10,1:0,15,2:0,23,3:0,12,4:0,1,2:0,11,0:2,20,0:2,34,1:0,2,3:0,82,0:1,25,0:1,3,0:1,28,1:0,1,2:0,45,1:0,60,0:1,2,1:0,22,1:0,86,3:0,27,0:1,2,1:0,3,3:0,3,0:1,5,0:1,3,1:0,18,1:0,38,2:0,5,0:1,11,1:0,18,3:0,8,1:0,32	EG2=1.4e-138	E=2.7e-148
536	single_assembly_backbone_piece_AmpRTerm_AmpR_AmpRProm	21	1057	+	1086	1219e9f6-3253-4d1a-8985-e3a1729ae050_Basecall_2D_2d	2183	1014	+	3981	5,1:0,15,0:3,13,1:0,7,0:1,9,2:0,17,1:0,18,1:0,7,1:0,7,2:0,1,1:0,3,3:0,24,3:0,6,1:0,34,1:0,3,1:0,1,4:0,12,1:0,1,11:0,3,5:0,1,2:0,8,0:1,7,1:0,14,2:0,5,4:0,20,0:1,45,0:1,42,0:2,5,0:1,6,1:0,2,1:0,13,0:2,14,0:1,13,0:1,17,0:1,28,0:1,13,1:0,20,2:0,11,1:0,4,0:3,11,1:0,3,1:0,8,3:0,25,0:1,3,0:1,1,0:1,11,1:0,8,1:0,9,0:1,10,0:3,3,1:0,15,0:1,10,3:0,46,1:0,8,2:0,13,1:0,1,1:0,42,1:0,18,0:2,2,0:4,56,3:0,16,1:0,1…	EG2=2.7e-138	E=5.3e-148
471	pHHF2_promoter	14	677	+	707	1219e9f6-3253-4d1a-8985-e3a1729ae050_Basecall_2D_2d	204	632	+	3981	10,1:0,19,1:0,25,2:0,12,2:0,13,3:0,13,1:0,11,1:0,3,1:0,23,1:0,8,5:0,42,1:0,10,0:1,3,1:0,50,0:1,1,0:1,131,1:0,10,2:0,31,1:0,12,3:0,11,1:0,24,1:0,6,2:0,7,0:7,32,2:0,4,2:0,6,1:0,27,7:0,12,1:0,20,5:0,3,1:0,8,1:0,6,2:0,2,1:0,20,1:0,7	EG2=1.3e-119	E=3.8e-129
111	ConS__pcbC_after_ColE1	0	140	+	143	1219e9f6-3253-4d1a-8985-e3a1729ae050_Basecall_2D_2d	35	133	+	3981	30,0:1,4,6:0,22,2:0,22,1:0,3,0:1,50	EG2=3.4e-16	E=3e-25
83	Con1__pcbC_after_term__pclA_after_ColE1	8	133	+	143	1219e9f6-3253-4d1a-8985-e3a1729ae050_Basecall_2D_2d	2005	129	+	3981	31,2:0,4,2:0,23,0:1,11,1:0,8,2:0,5,1:0,9,0:1,17,0:2,17	EG2=3.7e-08	E=3.4e-17
776	pcbC_CDS_and_PGK1_term	0	1236	+	1236	73c853d6-2aea-45ba-af98-2d9cb1f599d9_Basecall_2D_2d	882	1157	-	3999	18,0:1,11,1:0,3,0:1,4,0:1,18,1:0,1,4:0,20,0:1,5,0:1,2,0:3,22,2:0,13,1:0,12,1:0,6,2:0,15,2:0,5,0:2,14,0:2,25,0:3,7,2:0,3,3:0,5,4:0,17,1:0,2,0:1,6,0:1,25,2:0,7,1:0,8,0:3,12,4:0,26,1:0,9,0:1,15,1:0,3,1:0,20,1:0,4,0:2,23,1:0,12,0:1,15,0:1,10,0:1,5,1:0,31,1:0,22,1:0,19,2:0,2,1:0,22,3:0,6,0:1,6,0:2,16,0:1,37,0:2,18,1:0,4,0:1,5,1:0,14,1:0,24,1:0,9,5:0,34,3:0,22,2:0,13,2:0,10,1:0,3,1:0,5,1:0,1,1:0,2,1:0,…	EG2=3.1e-207	E=2.9e-220
769	single_assembly_backbone_piece_AmpRTerm_AmpR_AmpRProm	0	1086	+	1086	73c853d6-2aea-45ba-af98-2d9cb1f599d9_Basecall_2D_2d	2217	1026	-	3999	11,1:0,12,1:0,11,0:2,7,1:0,8,2:0,18,1:0,1,1:0,2,3:0,7,1:0,23,1:0,86,1:0,37,0:1,9,5:0,13,2:0,24,2:0,18,0:1,44,1:0,3,1:0,24,0:1,4,3:0,14,1:0,6,1:0,51,1:0,15,1:0,17,1:0,6,2:0,3,4:0,61,1:0,120,0:1,20,1:0,9,2:0,19,1:0,17,1:0,11,2:0,11,3:0,9,2:0,20,1:0,2,3:0,7,0:2,3,1:0,23,0:1,51,2:0,9,0:1,14,2:0,22,2:0,10,0:1,2,1:0,4,0:1,12,4:0,11,3:0,7,0:1,16,1:0,29,1:0,7,1:0,13	EG2=3.2e-205	E=4.8e-218
505	every_assembly_backbone_piece_ColE1	8	756	+	764	73c853d6-2aea-45ba-af98-2d9cb1f599d9_Basecall_2D_2d	3248	714	-	3999	54,1:0,3,0:1,13,1:0,13,1:0,30,1:0,29,3:0,21,1:0,21,0:2,27,1:0,6,1:0,1,4:0,19,1:0,4,2:0,16,2:0,17,3:0,6,0:1,1,0:1,8,1:0,5,1:0,4,0:1,6,2:0,25,1:0,14,0:1,24,1:0,10,2:0,14,0:2,50,0:1,23,1:0,29,1:0,16,2:0,17,1:0,17,1:0,8,1:0,9,2:0,12,1:0,6,1:0,17,1:0,17,1:0,6,1:0,4,2:0,1,1:0,4,2:0,6,1:0,3,1:0,5,2:0,21,0:2,31,1:0,9	EG2=2.2e-129	E=5.4e-139
475	pALD6_promoter	0	724	+	733	73c853d6-2aea-45ba-af98-2d9cb1f599d9_Basecall_2D_2d	183	702	-	3999	7,0:1,4,0:1,11,0:2,5,1:0,10,2:0,8,1:0,16,0:2,6,3:0,10,1:0,31,2:0,25,1:0,8,0:1,3,0:1,17,0:2,25,0:2,24,0:4,8,1:0,4,1:0,26,1:0,24,2:0,4,1:0,3,5:0,3,1:0,4,1:0,7,1:0,3,2:0,18,0:2,18,1:0,41,0:1,23,2:0,46,1:0,27,0:1,5,4:0,5,1:0,31,0:1,4,2:0,6,0:1,19,1:0,1,1:0,2,1:0,1,1:0,2,1:0,46,0:1,3,0:1,4,1:0,2,1:0,5,1:0,17,2:0,4,1:0,39,0:3,10	EG2=9.2e-121	E=2.7e-130
115	ConS__pcbC_after_ColE1	0	143	+	143	73c853d6-2aea-45ba-af98-2d9cb1f599d9_Basecall_2D_2d	26	144	-	3999	23,1:0,13,0:1,4,0:1,77,0:1,20,1:0,4	EG2=2.4e-17	E=2.1e-26
102	Con1__pcbC_after_term__pclA_after_ColE1	0	143	+	143	73c853d6-2aea-45ba-af98-2d9cb1f599d9_Basecall_2D_2d	2051	140	-	3999	7,1:0,2,1:0,3,1:0,26,0:1,36,0:2,4,1:0,26,2:0,15,0:1,3,1:0,14	EG2=1.3e-13	E=1.2e-22
# batch 89
840	pcbC_CDS_and_PGK1_term	0	1236	+	1236	00c9a1cb-eabf-4064-bad8-1fb5745ed5c1_Basecall_2D_2d	889	1155	+	4049	10,1:0,60,2:0,13,3:0,14,1:0,23,0:2,48,1:0,10,1:0,7,4:0,1,2:0,8,2:0,37,2:0,22,1:0,15,1:0,31,4:0,30,1:0,11,0:1,49,1:0,9,3:0,22,1:0,21,2:0,5,1:0,3,5:0,7,2:0,8,3:0,10,1:0,2,1:0,14,2:0,28,1:0,15,1:0,1,1:0,10,2:0,6,0:3,12,1:0,32,0:1,56,1:0,9,3:0,14,1:0,2,1:0,3,2:0,6,1:0,15,0:1,27,0:2,5,1:0,9,0:1,5,1:0,35,1:0,13,3:0,19,0:2,28,1:0,3,0:1,20,1:0,31,5:0,25,0:3,5,1:0,5,1:0,2,1:0,20,3:0,2,0:1,5,2:0,8,3:0,11,0…	EG2=1.3e-225	E=1.9e-240
811	single_assembly_backbone_piece_AmpRTerm_AmpR_AmpRProm	9	1066	+	1086	d8a648ed-f4dc-4350-bbab-42a7cf74b0ac_Basecall_2D_2d	190	1024	+	2124	7,2:0,5,0:2,9,2:0,2,2:0,29,2:0,135,0:1,110,3:0,29,1:0,26,1:0,44,1:0,27,0:1,19,1:0,19,1:0,12,0:2,8,2:0,22,1:0,2,1:0,24,2:0,6,1:0,2,2:0,15,0:1,9,0:3,3,1:0,30,1:0,28,1:0,7,1:0,18,0:2,38,1:0,16,2:0,33,2:0,36,1:0,17,2:0,14,1:0,41,1:0,26,4:0,43,2:0,4,1:0,14,1:0,47,1:0,1,2:0,22,4:0,13	EG2=2.7e-217	E=2.7e-253
785	pcbC_CDS_and_PGK1_term	0	1236	+	1236	9d0a3124-63fa-4ed0-91a6-428044315bf2_Basecall_2D_2d	729	1162	+	1920	13,2:0,6,3:0,17,2:0,19,6:0,12,0:1,8,1:0,16,1:0,5,1:0,1,1:0,21,0:1,12,0:1,3,1:0,5,1:0,40,1:0,3,2:0,3,1:0,3,2:0,13,0:1,15,1:0,8,1:0,35,1:0,8,0:1,32,0:1,26,3:0,4,0:2,6,1:0,62,3:0,10,1:0,14,2:0,17,1:0,14,4:0,5,2:0,16,2:0,7,1:0,31,1:0,22,1:0,5,3:0,7,1:0,3,1:0,4,1:0,9,1:0,10,1:0,3,1:0,34,2:0,5,1:0,31,0:2,63,1:0,22,1:0,1,3:0,42,0:2,7,1:0,44,0:2,26,0:3,28,0:1,10,0:1,5,2:0,33,2:0,4,1:0,5,1:0,12,0:1,6,0:1,…	EG2=8.1e-210	E=2e-247
624	single_assembly_backbone_piece_AmpRTerm_AmpR_AmpRProm	0	1083	+	1086	00c9a1cb-eabf-4064-bad8-1fb5745ed5c1_Basecall_2D_2d	2226	1044	+	4049	10,2:0,4,2:0,20,2:0,19,2:0,11,2:0,18,0:3,8,1:0,19,1:0,11,1:0,7,0:1,8,0:2,5,0:1,20,0:1,1,0:1,8,2:0,33,0:1,1,0:3,22,1:0,22,6:0,16,1:0,13,1:0,3,1:0,2,1:0,3,0:1,37,1:0,42,1:0,6,1:0,10,0:1,32,2:0,32,1:0,12,1:0,9,1:0,5,1:0,6,2:0,20,1:0,48,3:0,16,1:0,11,0:2,30,1:0,25,0:1,8,1:0,50,2:0,9,0:2,3,1:0,39,3:0,9,0:2,15,3:0,13,1:0,4,0:1,30,1:0,10,1:0,5,1:0,21,1:0,28,1:0,4,2:0,10,0:1,2,0:1,7,1:0,5,0:1,5,0:1,5,1:0…	EG2=1.4e-163	E=1.1e-173
526	pPGK1_promoter	9	713	+	731	9d0a3124-63fa-4ed0-91a6-428044315bf2_Basecall_2D_2d	41	691	+	1920	16,1:0,5,0:2,75,1:0,16,2:0,9,1:0,23,1:0,74,0:2,3,1:0,29,0:1,4,1:0,25,1:0,30,1:0,10,1:0,18,0:1,42,0:2,5,1:0,31,2:0,33,5:0,18,1:0,1,1:0,3,1:0,6,1:0,6,0:3,29,0:2,9,1:0,3,2:0,1,2:0,10,1:0,29,0:2,9,1:0,14,1:0,8,1:0,14,2:0,6,2:0,8,1:0,4,0:1,14,2:0,22,0:1,12	EG2=2e-135	E=3.3e-155
514	every_assembly_backbone_piece_ColE1	0	764	+	764	d8a648ed-f4dc-4350-bbab-42a7cf74b0ac_Basecall_2D_2d	1222	714	+	2124	11,1:0,3,1:0,12,2:0,22,1:0,6,2:0,15,0:1,3,1:0,9,3:0,31,3:0,3,1:0,11,0:1,37,1:0,2,2:0,102,2:0,34,0:1,4,1:0,2,0:1,14,1:0,6,2:0,7,2:0,2,7:0,11,1:0,3,0:2,2,0:1,11,1:0,18,1:0,43,1:0,15,2:0,16,1:0,67,3:0,9,0:1,6,2:0,20,2:0,14,1:0,4,0:2,6,3:0,20,2:0,7,2:0,20,2:0,56,3:0,20	EG2=5.7e-132	E=1.6e-148
514	every_assembly_backbone_piece_ColE1	10	754	+	764	00c9a1cb-eabf-4064-bad8-1fb5745ed5c1_Basecall_2D_2d	3274	731	+	4049	15,1:0,34,1:0,29,2:0,6,2:0,1,3:0,18,4:0,8,0:1,4,2:0,38,1:0,4,0:1,2,0:2,7,1:0,9,1:0,1,1:0,48,1:0,22,1:0,9,0:1,30,3:0,13,0:2,18,1:0,6,0:1,9,4:0,32,1:0,26,0:3,5,2:0,9,1:0,6,0:1,26,0:1,18,1:0,4,1:0,16,0:1,37,0:1,9,0:1,66,1:0,5,0:1,8,1:0,6,1:0,8,0:1,18,0:1,5,1:0,17,1:0,8,1:0,20,1:0,16,0:2,10,2:0,4	EG2=5.7e-132	E=1.4e-141
453	pPGK1_promoter	9	713	+	731	00c9a1cb-eabf-4064-bad8-1fb5745ed5c1_Basecall_2D_2d	209	683	+	4049	7,0:1,4,0:1,5,1:0,27,0:2,11,0:1,32,1:0,32,1:0,21,1:0,5,1:0,7,0:1,8,4:0,11,1:0,18,2:0,2,1:0,8,1:0,8,1:0,6,1:0,12,0:1,3,3:0,34,0:2,16,1:0,4,2:0,11,1:0,3,1:0,21,0:2,10,2:0,3,1:0,12,1:0,5,1:0,1,1:0,3,2:0,3,0:1,3,1:0,6,0:4,22,0:1,1,0:1,26,0:2,15,0:1,23,2:0,7,1:0,14,2:0,11,1:0,30,2:0,30,1:0,11,1:0,31,2:0,7,4:0,9,2:0,27,2:0,14,0:1,6,0:1,14	EG2=1.9e-114	E=6.5e-124
129	Con2__pclA_after_term__penDE_after_ColE1	0	143	+	143	d8a648ed-f4dc-4350-bbab-42a7cf74b0ac_Basecall_2D_2d	1963	142	+	2124	85,0:1,1,0:1,5,2:0,16,1:0,33	EG2=2.3e-21	E=8.1e-31
108	ConS__pcbC_after_ColE1	0	139	+	143	00c9a1cb-eabf-4064-bad8-1fb5745ed5c1_Basecall_2D_2d	36	139	+	4049	4,1:0,19,2:0,16,0:3,71,1:0,3,0:2,11,1:0,10	EG2=2.5e-15	E=2.2e-24
98	Con1__pcbC_after_term__pclA_after_ColE1	0	143	+	143	00c9a1cb-eabf-4064-bad8-1fb5745ed5c1_Basecall_2D_2d	2059	139	+	4049	13,1:0,15,0:1,7,1:0,11,2:0,21,0:1,16,1:0,20,2:0,14,0:2,5,1:0,13	EG2=1.8e-12	E=1.7e-21
95	ConE__penDE_after_term	1	142	+	143	d8a648ed-f4dc-4350-bbab-42a7cf74b0ac_Basecall_2D_2d	23	140	+	2124	11,0:1,13,1:0,4,0:1,6,0:1,2,1:0,49,1:0,5,0:1,6,1:0,17,2:0,23	EG2=1.3e-11	E=5.5e-21
# batch 90
810	pcbC_CDS_and_PGK1_term	2	1234	+	1236	1c7923d3-72db-46a4-a75d-263778b1ebcd_Basecall_2D_2d	856	1142	+	3995	27,1:0,16,3:0,6,1:0,10,4:0,10,0:1,8,1:0,73,2:0,5,7:0,35,3:0,2,0:1,33,3:0,2,1:0,33,1:0,19,1:0,3,2:0,3,1:0,16,4:0,5,2:0,12,1:0,5,1:0,30,3:0,75,2:0,21,1:0,14,2:0,54,1:0,17,1:0,3,2:0,42,1:0,16,1:0,2,1:0,25,0:1,17,1:0,6,1:0,44,0:1,2,0:1,10,1:0,16,1:0,1,1:0,15,1:0,22,2:0,13,1:0,2,1:0,5,0:3,4,1:0,28,1:0,25,1:0,8,1:0,2,1:0,4,0:1,14,2:0,61,0:2,2,1:0,20,1:0,2,1:0,9,3:0,2,3:0,2,2:0,16,2:0,12,2:0,19,2:0,9,2:…	EG2=5.3e-217	E=4e-231
738	single_assembly_backbone_piece_AmpRTerm_AmpR_AmpRProm	0	1083	+	1086	1c7923d3-72db-46a4-a75d-263778b1ebcd_Basecall_2D_2d	2181	1046	+	3995	22,1:0,11,0:1,8,2:0,22,6:0,50,0:1,1,0:1,7,0:1,3,0:1,37,0:1,12,0:2,18,0:1,1,0:1,13,1:0,2,1:0,18,1:0,43,1:0,4,1:0,4,0:1,21,1:0,38,1:0,36,1:0,8,2:0,8,1:0,34,1:0,20,1:0,15,1:0,14,4:0,16,0:1,21,0:2,2,0:1,1,0:2,9,0:1,45,0:2,21,0:2,7,1:0,46,1:0,57,1:0,49,5:0,10,1:0,10,3:0,21,2:0,38,2:0,18,1:0,2,1:0,1,3:0,3,2:0,1,1:0,4,0:1,5,4:0,4,0:2,18,0:1,29,2:0,36,1:0,2,1:0,3,1:0,25,1:0,20,1:0,2,1:0,9,0:1,4,1:0,10	EG2=2.6e-196	E=2.4e-208
477	every_assembly_backbone_piece_ColE1	0	763	+	764	1c7923d3-72db-46a4-a75d-263778b1ebcd_Basecall_2D_2d	3229	734	+	3995	11,1:0,6,0:2,19,0:1,3,1:0,6,0:1,3,4:0,6,1:0,4,0:2,4,0:2,11,0:1,2,0:2,6,4:0,20,0:1,10,6:0,10,1:0,10,0:1,5,0:3,24,1:0,7,1:0,40,0:1,32,1:0,1,2:0,3,1:0,6,1:0,10,3:0,3,2:0,33,1:0,10,0:1,5,0:6,44,1:0,3,3:0,10,1:0,15,1:0,12,1:0,10,1:0,21,1:0,8,2:0,21,1:0,11,1:0,37,2:0,33,0:1,4,1:0,2,2:0,11,1:0,4,2:0,6,1:0,3,1:0,11,3:0,20,0:1,2,0:3,6,1:0,49,2:0,5,0:2,45	EG2=2.4e-121	E=7.1e-131
442	pPGK1_promoter	9	705	+	731	1c7923d3-72db-46a4-a75d-263778b1ebcd_Basecall_2D_2d	185	663	+	3995	35,1:0,5,1:0,14,1:0,6,3:0,13,1:0,3,0:1,3,0:1,11,2:0,9,10:0,32,2:0,12,0:1,14,2:0,7,1:0,2,0:1,3,1:0,6,2:0,13,1:0,8,1:0,6,0:1,5,1:0,60,1:0,16,1:0,3,1:0,15,1:0,13,0:2,5,0:2,18,1:0,9,1:0,12,1:0,3,2:0,10,0:1,7,0:1,10,1:0,2,1:0,4,1:0,23,2:0,32,0:1,13,1:0,22,1:0,26,3:0,23,1:0,29,3:0,17,0:2,2,0:1,6,1:0,6,1:0,34,1:0,14,1:0,7	EG2=2.8e-111	E=9.5e-121
112	Con1__pcbC_after_term__pclA_after_ColE1	3	140	+	143	1c7923d3-72db-46a4-a75d-263778b1ebcd_Basecall_2D_2d	2010	146	+	3995	20,0:3,49,0:1,18,0:1,7,1:0,11,0:2,34	EG2=1.7e-16	E=1.5e-25
87	ConS__pcbC_after_ColE1	13	130	+	143	1c7923d3-72db-46a4-a75d-263778b1ebcd_Basecall_2D_2d	36	123	+	3995	24,0:1,33,0:1,3,0:1,8,1:0,9,3:0,1,6:0,42	EG2=2.7e-09	E=2.4e-18
755	single_assembly_backbone_piece_AmpRTerm_AmpR_AmpRProm	2	1084	+	1086	c2ef2a50-60f5-4325-b293-96d6e86c0b99_Basecall_2D_2d	214	1068	-	2194	7,0:2,4,0:1,6,1:0,6,1:0,2,0:3,24,0:1,19,2:0,7,0:1,6,1:0,22,0:3,19,0:1,7,0:1,45,0:4,55,1:0,10,1:0,43,2:0,10,1:0,28,0:2,20,0:1,33,1:0,68,0:1,18,0:1,18,2:0,14,2:0,33,4:0,21,3:0,18,0:1,12,2:0,20,0:1,19,1:0,51,3:0,17,1:0,1,1:0,23,1:0,3,1:0,19,0:1,13,2:0,8,2:0,21,1:0,5,0:1,1,0:2,8,0:1,4,1:0,31,1:0,16,1:0,3,1:0,8,1:0,13,1:0,9,1:0,27,0:1,21,4:0,22,1:0,21,1:0,42,0:2,9,0:3,10,1:0,13	EG2=3.4e-201	E=4.8e-232
464	every_assembly_backbone_piece_ColE1	0	764	+	764	c2ef2a50-60f5-4325-b293-96d6e86c0b99_Basecall_2D_2d	1282	723	-	2194	24,0:1,28,1:0,14,1:0,4,4:0,50,1:0,1,2:0,2,2:0,7,0:1,6,0:1,39,2:0,44,1:0,2,0:1,27,0:2,28,2:0,12,1:0,38,2:0,68,2:0,5,0:3,8,1:0,5,5:0,3,3:0,20,1:0,22,1:0,5,1:0,22,1:0,14,0:1,45,2:0,14,0:1,15,2:0,16,2:0,13,2:0,12,0:1,3,6:0,16,3:0,5,1:0,9,2:0,1,1:0,17,2:0,28,0:3,2,0:1,13	EG2=1.3e-117	E=3e-131
126	ConE__penDE_after_term	0	140	+	143	c2ef2a50-60f5-4325-b293-96d6e86c0b99_Basecall_2D_2d	34	146	-	2194	5,0:1,10,0:1,28,0:2,45,0:2,52	EG2=1.7e-20	E=6.3e-30
106	Con2__pclA_after_term__penDE_after_ColE1	0	143	+	143	c2ef2a50-60f5-4325-b293-96d6e86c0b99_Basecall_2D_2d	2030	136	-	2194	21,0:1,29,4:0,13,2:0,31,0:4,8,5:0,11,1:0,18	EG2=9.2e-15	E=3.8e-24
# batch 91
783	pcbC_CDS_and_PGK1_term	5	1226	+	1236	db9ff88a-61a6-4d31-89b1-e7aa8be209a7_Basecall_2D_2d	571	1208	+	1807	24,1:0,9,1:0,15,0:1,2,0:1,6,1:0,21,0:1,1,0:3,10,1:0,1,1:0,46,2:0,3,1:0,1,1:0,1,2:0,6,2:0,32,2:0,8,2:0,30,1:0,19,0:4,12,2:0,28,1:0,22,1:0,27,0:2,14,1:0,16,1:0,4,0:1,79,1:0,9,3:0,14,1:0,61,0:1,6,0:1,11,3:0,9,3:0,10,1:0,6,0:1,7,2:0,4,1:0,2,0:1,37,0:1,16,0:1,9,1:0,5,1:0,10,1:0,23,3:0,91,2:0,5,1:0,4,1:0,9,0:1,4,0:1,1,0:2,25,0:2,3,1:0,21,0:1,18,0:1,8,0:2,1,0:1,12,0:1,47,0:1,8,1:0,3,1:0,7,0:2,1,0:1,10,0…	EG2=3e-209	E=9.3e-249
689	single_assembly_backbone_piece_AmpRTerm_AmpR_AmpRProm	0	1081	+	1086	52849ac5-8c71-49fd-bb91-40d94898fa5c_Basecall_2D_2d	199	1058	+	2189	10,2:0,10,1:0,2,1:0,8,0:1,40,0:3,9,1:0,1,2:0,16,0:3,2,0:2,2,0:2,5,1:0,1,1:0,2,1:0,1,2:0,13,1:0,4,0:1,1,0:1,16,0:1,4,1:0,8,1:0,6,1:0,18,0:1,52,0:2,19,1:0,3,1:0,20,0:1,14,2:0,2,1:0,28,1:0,10,0:3,24,2:0,31,0:1,14,0:2,7,0:1,29,2:0,23,0:3,4,0:1,14,0:2,10,3:0,7,1:0,23,1:0,1,1:0,18,1:0,7,1:0,59,1:0,2,1:0,26,0:2,30,2:0,1,1:0,13,3:0,11,1:0,21,1:0,23,0:1,14,0:1,7,1:0,9,1:0,14,1:0,17,1:0,13,1:0,6,0:1,10,2:0…	EG2=3.1e-182	E=7.8e-209
490	every_assembly_backbone_piece_ColE1	1	761	+	764	52849ac5-8c71-49fd-bb91-40d94898fa5c_Basecall_2D_2d	1267	729	+	2189	10,1:0,3,1:0,16,0:1,16,0:1,5,0:1,8,0:1,17,0:1,18,3:0,14,0:2,9,3:0,6,5:0,12,0:2,14,1:0,17,1:0,5,2:0,6,0:1,60,0:1,3,1:0,27,1:0,40,1:0,8,1:0,33,0:1,12,1:0,7,4:0,4,2:0,63,0:1,2,1:0,2,1:0,3,1:0,2,1:0,9,0:1,13,3:0,22,3:0,8,0:1,11,2:0,37,0:2,6,2:0,38,3:0,18,1:0,2,1:0,2,0:1,31,2:0,39,1:0,33	EG2=4.5e-125	E=7.3e-140
331	pGAL7_promoter	11	564	+	588	db9ff88a-61a6-4d31-89b1-e7aa8be209a7_Basecall_2D_2d	53	512	+	1807	30,0:2,23,1:0,3,1:0,8,0:1,7,2:0,10,2:0,9,2:0,6,1:0,3,1:0,36,2:0,20,2:0,5,2:0,3,2:0,6,3:0,8,8:0,4,2:0,17,1:0,1,1:0,16,3:0,56,1:0,22,2:0,18,1:0,6,1:0,2,1:0,17,1:0,13,0:1,10,1:0,2,1:0,1,1:0,9,1:0,27,2:0,9,0:3,1,0:1,13,4:0,13,1:0,11,1:0,13,2:0,10,1:0,3,2:0,33	EG2=2.1e-79	E=6.9e-91
94	Con2__pclA_after_term__penDE_after_ColE1	0	143	+	143	52849ac5-8c71-49fd-bb91-40d94898fa5c_Basecall_2D_2d	2027	138	+	2189	14,0:1,31,0:1,18,1:0,11,1:0,14,1:0,1,3:0,38,1:0,9	EG2=2.6e-11	E=1.1e-20
90	ConE__penDE_after_term	0	141	+	143	52849ac5-8c71-49fd-bb91-40d94898fa5c_Basecall_2D_2d	34	136	+	2189	28,0:1,14,1:0,2,1:0,4,0:2,37,3:0,12,3:0,13,2:0,11,0:2,10	EG2=3.6e-10	E=1.6e-19
863	pcbC_CDS_and_PGK1_term	0	1236	+	1236	fc72d27d-23a3-4a54-af0f-bc728fbcdd5a_Basecall_2D_2d	874	1221	-	4137	14,1:0,14,2:0,6,1:0,4,1:0,7,1:0,10,1:0,19,1:0,10,1:0,19,0:2,48,1:0,22,1:0,12,1:0,2,0:2,25,2:0,15,0:1,24,0:3,29,0:1,19,2:0,16,1:0,46,0:1,36,0:2,37,4:0,18,2:0,8,2:0,32,3:0,26,0:1,37,3:0,15,0:3,98,2:0,3,1:0,20,1:0,21,0:1,5,1:0,37,1:0,1,1:0,13,0:1,31,0:3,4,1:0,4,0:1,12,0:1,34,1:0,5,1:0,6,0:2,1,0:1,14,0:1,20,0:1,13,1:0,15,1:0,52,0:2,13,1:0,15,0:1,36,0:1,6,1:0,19,2:0,12,3:0,13,1:0,25,1:0,12,0:1,20,0:1,…	EG2=3.2e-232	E=2.7e-247
734	single_assembly_backbone_piece_AmpRTerm_AmpR_AmpRProm	0	1085	+	1086	fc72d27d-23a3-4a54-af0f-bc728fbcdd5a_Basecall_2D_2d	2271	1062	-	4137	11,1:0,21,1:0,10,1:0,27,2:0,11,1:0,1,1:0,67,0:1,1,0:1,2,0:5,2,0:1,5,0:1,8,0:3,5,1:0,20,1:0,8,0:1,28,1:0,28,2:0,18,1:0,4,1:0,10,3:0,5,0:1,24,1:0,2,1:0,2,0:2,38,1:0,10,3:0,77,0:1,4,1:0,1,1:0,2,1:0,2,1:0,3,2:0,1,2:0,17,2:0,10,1:0,16,0:3,37,0:1,19,0:1,3,2:0,33,1:0,28,0:1,27,0:2,36,1:0,16,0:2,7,1:0,15,1:0,23,1:0,11,1:0,67,1:0,10,1:0,12,1:0,23,2:0,12,1:0,14,1:0,11,0:1,2,1:0,27,0:1,16,0:2,16,1:0,10,1:0,…	EG2=3.6e-195	E=1.5e-206
459	pHHF2_promoter	13	685	+	707	fc72d27d-23a3-4a54-af0f-bc728fbcdd5a_Basecall_2D_2d	196	681	-	4137	46,0:2,26,1:0,8,3:0,18,1:0,11,2:0,24,1:0,5,0:1,8,2:0,24,1:0,5,1:0,4,0:1,33,1:0,39,0:2,26,0:1,4,0:1,46,1:0,14,0:2,4,1:0,26,0:2,15,0:1,5,1:0,30,0:7,11,0:5,15,0:2,16,2:0,5,1:0,1,1:0,19,0:2,4,0:3,4,1:0,3,0:1,25,2:0,10,1:0,5,1:0,2,1:0,12,8:0,13,1:0,17,2:0,13,0:1,5,1:0,10,2:0,26,0:2,8	EG2=3.6e-116	E=1.3e-125
388	every_assembly_backbone_piece_ColE1	0	754	+	764	fc72d27d-23a3-4a54-af0f-bc728fbcdd5a_Basecall_2D_2d	3335	759	-	4137	11,1:0,48,0:1,1,0:1,2,1:0,21,2:0,27,1:0,10,1:0,14,0:1,40,0:2,4,0:1,36,0:1,15,0:2,17,0:1,14,1:0,4,0:1,9,1:0,37,1:0,2,1:0,40,0:1,31,0:1,21,1:0,1,2:0,16,1:0,2,1:0,2,1:0,6,3:0,14,0:3,4,0:6,4,0:2,9,0:1,24,2:0,30,1:0,7,1:0,1,1:0,32,3:0,11,1:0,8,0:2,11,2:0,11,0:1,6,1:0,5,0:1,16,0:1,5,1:0,12,0:1,4,0:3,3,0:1,4,0:1,15,2:0,4,1:0,20,0:2,5,0:1,16,0:1,7	EG2=9e-96	E=4.2e-105
99	Con1__pcbC_after_term__pclA_after_ColE1	4	138	+	143	fc72d27d-23a3-4a54-af0f-bc728fbcdd5a_Basecall_2D_2d	2114	130	-	4137	3,1:0,46,0:1,1,0:1,26,1:0,10,1:0,1,2:0,1,1:0,10,3:0,11,2:0,12,0:1,6	EG2=9.5e-13	E=8.8e-22
73	ConS__pcbC_after_ColE1	2	136	+	143	fc72d27d-23a3-4a54-af0f-bc728fbcdd5a_Basecall_2D_2d	26	127	-	4137	8,1:0,3,1:0,5,2:0,17,0:1,4,0:1,11,3:0,1,1:0,1,3:0,23,1:0,38,0:1,13	EG2=2.8e-05	E=2.7e-14
# batch 92
1617	pclA_CDS_and_ENO2_term	7	1968	+	1977	c0d0fc52-0f77-48df-a2ef-c742d067e135_Basecall_2D_2d	2669	1966	-	6096	19,1:0,58,2:0,20,1:0,16,1:0,5,0:1,42,1:0,16,0:3,3,2:0,16,0:2,118,1:0,4,0:2,13,0:2,14,3:0,14,1:0,21,1:0,8,2:0,5,2:0,6,0:2,28,0:1,2,1:0,44,2:0,29,0:1,36,2:0,56,3:0,52,0:2,6,0:3,16,0:5,1,0:2,62,0:2,8,2:0,10,0:3,27,1:0,57,0:2,14,1:0,21,1:0,5,0:2,42,1:0,116,1:0,7,0:1,41,0:2,80,1:0,44,0:1,10,1:0,131,0:1,11,2:0,26,0:2,5,1:0,17,0:2,37,0:1,8,0:2,7,1:0,11,0:1,29,0:2,1,0:1,3,0:2,4,1:0,3,1:0,4,1:0,3,0:1,13,1…	EG2=0	E=0
882	pcbC_CDS_and_PGK1_term	4	1232	+	1236	c0d0fc52-0f77-48df-a2ef-c742d067e135_Basecall_2D_2d	754	1214	-	6096	4,1:0,15,0:2,8,2:0,40,0:1,32,0:2,6,1:0,32,2:0,15,2:0,46,0:1,12,0:1,38,1:0,4,0:1,27,1:0,28,0:3,32,0:1,12,1:0,18,2:0,28,0:2,10,0:1,12,3:0,17,2:0,15,2:0,4,0:2,60,2:0,26,2:0,3,2:0,7,1:0,1,2:0,22,3:0,15,0:3,8,0:3,6,1:0,51,0:1,9,1:0,72,0:1,17,0:1,26,1:0,3,0:2,21,1:0,4,0:1,17,0:1,1,0:1,8,0:4,9,1:0,13,0:1,23,0:1,83,2:0,15,0:3,15,1:0,13,1:0,14,0:1,2,0:1,6,2:0,5,0:1,7,0:1,9,2:0,9,2:0,7,2:0,6,4:0,36,1:0,7,5…	EG2=1.1e-237	E=2.1e-247
520	pALD6_promoter	11	703	+	733	c0d0fc52-0f77-48df-a2ef-c742d067e135_Basecall_2D_2d	51	696	-	6096	9,1:0,24,1:0,30,0:2,46,1:0,47,0:1,24,0:1,4,1:0,5,2:0,11,0:1,2,0:4,2,0:1,10,0:1,10,0:1,3,0:1,11,2:0,6,1:0,18,2:0,10,1:0,18,1:0,34,1:0,21,0:1,12,0:4,9,2:0,11,1:0,1,1:0,32,1:0,20,2:0,39,1:0,56,1:0,3,1:0,8,0:1,13,1:0,44,0:1,14,2:0,13,0:1,3,1:0,52	EG2=1.1e-133	E=8.3e-143
507	pHHF2_promoter	5	693	+	707	c0d0fc52-0f77-48df-a2ef-c742d067e135_Basecall_2D_2d	1992	676	-	6096	4,0:1,8,1:0,12,1:0,35,2:0,16,2:0,29,1:0,11,2:0,30,0:2,95,0:1,47,1:0,8,0:2,21,2:0,4,1:0,16,1:0,12,2:0,10,0:1,8,0:1,15,0:2,5,2:0,10,1:0,58,0:1,3,0:1,11,4:0,20,0:1,42,2:0,29,2:0,19,0:1,16,1:0,4,2:0,29,1:0,35	EG2=5.9e-130	E=4.6e-139
394	pRPL18B_promoter	9	711	+	731	c0d0fc52-0f77-48df-a2ef-c742d067e135_Basecall_2D_2d	4665	696	-	6096	7,2:0,19,0:1,10,0:1,2,1:0,9,0:1,3,1:0,8,1:0,22,2:0,10,0:4,58,2:0,31,4:0,40,2:0,49,5:0,5,1:0,24,1:0,8,2:0,8,0:1,7,2:0,7,0:1,20,0:1,3,0:1,5,0:1,27,0:2,15,0:2,14,0:2,11,1:0,6,0:1,9,0:1,21,1:0,8,0:1,7,3:0,5,1:0,3,1:0,6,1:0,7,0:1,8,1:0,4,0:1,10,0:2,27,4:0,34,2:0,9,0:2,3,0:2,4,0:1,8,0:2,8,1:0,11,1:0,3,1:0,4,0:1,9,1:0,10,3:0,17	EG2=1.7e-97	E=1.6e-106
291	start_of_penDE_CDS	3	674	+	677	c0d0fc52-0f77-48df-a2ef-c742d067e135_Basecall_2D_2d	5369	707	-	6096	10,0:1,26,0:1,3,0:2,4,0:1,7,1:0,5,0:1,12,0:2,10,0:2,4,0:2,2,0:1,29,0:4,1,0:1,3,0:1,22,0:1,11,1:0,8,0:1,5,1:0,4,0:2,2,0:2,16,0:2,10,0:1,13,0:1,6,0:1,2,0:1,8,0:2,27,0:3,10,2:0,14,0:2,17,0:3,1,0:1,8,1:0,10,0:1,20,2:0,2,1:0,7,2:0,20,1:0,9,1:0,18,0:1,11,0:3,9,2:0,8,0:1,7,0:2,1,0:1,7,0:2,2,0:2,16,3:0,9,2:0,7,0:1,22,1:0,3,0:1,19,0:2,6,0:1,7,2:0,14,4:0,1,1:0,10,0:1,5,0:2,6,1:0,8,2:0,4,0:3,26,0:1,9,1:0,1,…	EG2=6.6e-68	E=7.5e-77
# batch 93
616	single_assembly_backbone_piece_AmpRTerm_AmpR_AmpRProm	0	1086	+	1086	1722130a-da5d-4b5b-b0f7-1b6036bf51c0_Basecall_2D_2d	204	1024	+	2219	13,0:1,12,1:0,5,4:0,4,1:0,65,1:0,18,0:2,9,1:0,6,0:2,5,0:2,14,1:0,8,0:1,5,2:0,19,2:0,9,0:3,2,0:1,10,3:0,18,1:0,5,2:0,13,1:0,8,1:0,11,1:0,1,1:0,10,3:0,25,1:0,35,2:0,7,0:1,3,0:1,3,0:2,4,0:1,12,2:0,9,1:0,7,1:0,19,0:1,29,2:0,10,1:0,6,1:0,6,2:0,5,0:1,16,1:0,11,0:1,2,0:1,26,1:0,17,1:0,8,1:0,11,0:1,13,0:1,26,0:1,6,1:0,10,3:0,22,1:0,18,1:0,6,1:0,29,1:0,1,1:0,7,1:0,9,2:0,2,1:0,9,0:2,20,3:0,10,3:0,1,2:0,4,4…	EG2=2.9e-161	E=1e-182
426	every_assembly_backbone_piece_ColE1	0	764	+	764	1722130a-da5d-4b5b-b0f7-1b6036bf51c0_Basecall_2D_2d	1228	805	+	2219	11,1:0,36,1:0,6,1:0,3,2:0,9,0:2,9,1:0,1,2:0,20,1:0,19,2:0,9,0:2,12,0:1,10,0:1,2,0:2,17,0:1,18,0:3,5,0:2,10,0:1,11,0:2,8,1:0,3,0:1,3,0:1,4,0:1,6,2:0,8,0:2,9,1:0,3,1:0,5,1:0,3,0:3,4,0:1,6,0:2,4,0:1,1,0:2,9,0:3,5,0:2,8,0:1,4,0:1,6,0:2,4,0:1,10,1:0,12,0:2,3,0:5,18,0:1,2,0:1,3,0:1,5,0:5,10,0:1,13,2:0,5,1:0,20,1:0,1,2:0,4,3:0,10,0:1,7,0:2,33,0:1,7,1:0,11,0:2,30,2:0,9,0:1,26,0:2,15,0:1,35,1:0,4,1:0,8,0:…	EG2=1.1e-106	E=8.2e-119
112	Con2__pclA_after_term__penDE_after_ColE1	0	143	+	143	1722130a-da5d-4b5b-b0f7-1b6036bf51c0_Basecall_2D_2d	2060	138	+	2219	15,1:0,58,0:1,28,5:0,2,1:0,3,0:1,30	EG2=1.7e-16	E=7.1e-26
106	ConE__penDE_after_term	0	133	+	143	1722130a-da5d-4b5b-b0f7-1b6036bf51c0_Basecall_2D_2d	30	134	+	2219	12,0:2,13,1:0,15,0:1,2,0:1,75,2:0,13	EG2=9.2e-15	E=3.9e-24
802	single_assembly_backbone_piece_AmpRTerm_AmpR_AmpRProm	0	1080	+	1086	a3097b98-1f32-4ef3-bb8a-32e3c7cab99a_Basecall_2D_2d	198	1085	-	2246	7,0:2,1,0:3,23,0:2,12,1:0,8,1:0,27,1:0,7,0:1,26,0:3,21,0:1,13,2:0,19,2:0,1,2:0,1,1:0,48,1:0,23,0:1,5,3:0,6,0:2,8,2:0,52,0:1,13,0:1,8,2:0,5,0:2,6,2:0,26,0:1,30,0:1,6,3:0,33,0:2,19,0:2,8,1:0,10,1:0,8,0:2,94,2:0,20,0:2,47,0:1,14,0:3,4,0:1,11,1:0,10,1:0,36,0:2,15,0:1,10,2:0,2,2:0,17,0:3,5,0:1,1,0:1,14,1:0,2,1:0,3,1:0,20,0:1,21,0:2,10,0:1,17,0:1,24,3:0,12,0:2,28,1:0,1,1:0,3,2:0,27,0:1,49,1:0,16,1:0,22	EG2=1.1e-214	E=3.5e-248
551	every_assembly_backbone_piece_ColE1	9	755	+	764	a3097b98-1f32-4ef3-bb8a-32e3c7cab99a_Basecall_2D_2d	1297	747	-	2246	10,0:2,12,1:0,3,0:1,25,0:1,29,3:0,20,0:1,12,1:0,21,1:0,41,0:1,2,0:1,3,2:0,2,1:0,26,0:3,39,1:0,3,0:1,16,0:2,7,2:0,6,0:1,5,1:0,15,1:0,2,2:0,2,2:0,6,0:2,16,1:0,6,0:1,45,1:0,10,0:3,51,0:1,106,1:0,31,3:0,7,0:1,6,3:0,3,1:0,1,1:0,8,1:0,2,0:1,41,1:0,4,0:1,28,1:0,13,0:1,26,1:0,11	EG2=1.3e-142	E=8.2e-160
469	start_of_penDE_CDS	0	677	+	677	002a43cc-d8d5-4750-acff-bdbbdea11514_Basecall_2D_2d	731	670	-	2053	32,1:0,62,1:0,4,0:1,2,0:1,2,0:1,6,0:1,26,1:0,1,4:0,6,2:0,22,0:1,2,1:0,5,0:1,18,1:0,16,1:0,44,0:1,20,2:0,7,0:2,19,0:2,47,2:0,17,1:0,24,0:2,12,1:0,19,1:0,9,1:0,14,1:0,53,1:0,3,0:1,41,0:1,8,1:0,3,0:1,38,1:0,12,0:2,8,0:1,13,1:0,4,1:0,32	EG2=4.9e-119	E=4.6e-134
392	pCCW12_promoter	19	696	+	731	002a43cc-d8d5-4750-acff-bdbbdea11514_Basecall_2D_2d	59	668	-	2053	26,1:0,15,0:1,2,1:0,7,0:1,2,2:0,12,1:0,1,4:0,10,0:1,19,0:1,4,0:3,3,0:1,7,3:0,9,0:1,3,1:0,1,1:0,4,1:0,9,0:2,13,0:2,6,1:0,20,0:1,10,0:1,6,1:0,13,0:2,7,1:0,3,3:0,13,2:0,10,1:0,7,3:0,9,1:0,17,8:0,14,1:0,4,1:0,4,1:0,6,1:0,17,1:0,28,2:0,12,0:1,6,3:0,22,1:0,36,1:0,11,0:3,2,0:1,8,1:0,6,1:0,44,1:0,20,2:0,24,0:2,43,2:0,36,0:3,30	EG2=6.4e-97	E=6.5e-109
389	end_of_penDE_CDS_and_TDH1_term	0	636	+	636	002a43cc-d8d5-4750-acff-bdbbdea11514_Basecall_2D_2d	1401	624	-	2053	16,1:0,12,2:0,14,2:0,13,0:1,26,1:0,6,1:0,34,1:0,13,0:2,33,1:0,20,1:0,24,0:2,31,0:2,11,1:0,2,1:0,10,2:0,63,1:0,4,0:2,4,0:2,9,1:0,10,1:0,4,0:2,13,2:0,1,1:0,20,1:0,11,1:0,1,2:0,10,0:3,43,1:0,9,0:3,2,0:1,18,2:0,5,2:0,6,1:0,24,0:1,11,2:0,47,1:0,23	EG2=4.7e-96	E=5.8e-108
117	Con2__pclA_after_term__penDE_after_ColE1	0	143	+	143	a3097b98-1f32-4ef3-bb8a-32e3c7cab99a_Basecall_2D_2d	2073	139	-	2246	78,2:0,11,2:0,10,2:0,24,0:2,14	EG2=6.4e-18	E=2.6e-27
77	ConE__penDE_after_term	29	114	+	143	a3097b98-1f32-4ef3-bb8a-32e3c7cab99a_Basecall_2D_2d	53	119	-	2246	18,0:1,2,0:1,3,0:2,55,0:3,1,0:1,10,2:0,17,1:0,5	EG2=2e-06	E=9.3e-16
# batch 94
800	single_assembly_backbone_piece_AmpRTerm_AmpR_AmpRProm	0	1071	+	1086	8474df1b-20e5-4844-bea3-2cff26822f43_Basecall_2D_2d	189	1035	+	1544	13,0:1,30,1:0,11,1:0,16,2:0,7,0:1,52,0:3,6,0:2,30,1:0,44,1:0,37,1:0,2,1:0,28,0:1,6,1:0,6,2:0,5,0:2,7,0:1,8,0:1,3,1:0,43,0:2,26,4:0,4,3:0,3,1:0,2,4:0,14,0:1,29,2:0,9,1:0,42,2:0,11,1:0,8,2:0,30,0:1,20,1:0,22,1:0,24,1:0,21,0:1,14,2:0,21,0:1,33,1:0,8,2:0,5,2:0,2,2:0,38,1:0,15,0:1,3,1:0,39,0:1,3,0:2,21,1:0,4,3:0,18,1:0,5,0:1,7,1:0,11,1:0,4,1:0,10,2:0,9,1:0,17,1:0,62,2:0,10,0:2,20,1:0,12	EG2=4e-214	E=4.4e-260
674	pcbC_CDS_and_PGK1_term	3	1233	+	1236	7fdc1b43-a93b-42f5-b086-456f4978c5af_Basecall_2D_2d	690	1192	+	1905	4,0:2,4,0:1,17,3:0,17,2:0,11,1:0,2,1:0,13,0:2,18,1:0,45,3:0,34,1:0,9,1:0,23,1:0,1,2:0,8,0:1,6,0:1,20,2:0,4,0:3,6,0:1,6,2:0,7,1:0,13,1:0,6,1:0,52,0:2,29,2:0,11,3:0,14,0:1,12,1:0,34,1:0,17,2:0,13,1:0,14,1:0,5,3:0,19,3:0,28,3:0,4,1:0,12,0:5,12,1:0,17,1:0,5,0:1,5,0:1,10,0:1,15,1:0,31,0:1,12,2:0,1,1:0,19,0:1,13,1:0,6,1:0,16,1:0,27,0:1,13,0:4,1,0:2,44,1:0,3,1:0,23,0:2,25,0:1,4,1:0,1,1:0,17,0:6,28,1:0,3…	EG2=6.2e-178	E=4.9e-208
416	pHHF2_promoter	14	679	+	707	7fdc1b43-a93b-42f5-b086-456f4978c5af_Basecall_2D_2d	49	641	+	1905	28,3:0,20,1:0,4,1:0,23,2:0,1,1:0,5,1:0,5,1:0,5,1:0,11,2:0,8,1:0,1,1:0,2,2:0,15,2:0,9,2:0,43,0:1,21,0:1,3,1:0,4,3:0,8,0:1,19,2:0,13,1:0,2,0:1,9,0:1,8,1:0,31,1:0,11,0:4,1,0:1,6,1:0,23,1:0,28,2:0,23,1:0,9,0:1,12,0:1,14,0:1,30,1:0,8,1:0,23,0:1,14,1:0,6,1:0,13,3:0,11,0:1,8,7:0,12,1:0,6,1:0,10,2:0,18,1:0,23,0:1,18	EG2=8.2e-104	E=1e-117
130	every_assembly_backbone_piece_ColE1	9	301	+	764	8474df1b-20e5-4844-bea3-2cff26822f43_Basecall_2D_2d	1249	288	+	1544	6,1:0,3,1:0,2,2:0,12,0:1,20,3:0,10,1:0,14,0:1,8,1:0,10,2:0,19,1:0,7,0:2,6,1:0,5,0:3,7,1:0,6,0:2,10,1:0,9,1:0,6,1:0,12,2:0,2,1:0,2,0:2,8,3:0,8,0:1,11,1:0,5,0:2,25,1:0,5,3:0,6,0:4,5,1:0,6,1:0,2,0:1,3,2:0,9	EG2=1.2e-21	E=2.4e-31
104	ConE__penDE_after_term	0	143	+	143	8474df1b-20e5-4844-bea3-2cff26822f43_Basecall_2D_2d	25	135	+	1544	9,2:0,8,0:1,19,1:0,4,1:0,4,2:0,27,1:0,22,1:0,21,1:0,20	EG2=3.5e-14	E=8.5e-24
776	pcbC_CDS_and_PGK1_term	0	1231	+	1236	f318539b-1ca9-47d8-bf11-1a4dd2129e95_Basecall_2D_2d	876	1150	-	4062	14,1:0,14,1:0,11,1:0,6,1:0,12,1:0,2,1:0,46,0:1,2,1:0,10,1:0,22,1:0,14,2:0,12,0:2,16,1:0,1,1:0,19,0:4,10,4:0,9,3:0,9,0:1,16,2:0,18,1:0,31,0:2,22,1:0,4,1:0,20,1:0,11,1:0,6,5:0,25,1:0,1,1:0,8,1:0,1,1:0,2,0:1,21,2:0,58,0:1,6,3:0,26,2:0,16,1:0,18,3:0,2,2:0,39,3:0,3,1:0,8,0:2,2,0:2,3,0:1,13,1:0,4,1:0,22,1:0,10,2:0,1,1:0,15,3:0,31,1:0,2,1:0,65,0:1,2,1:0,15,1:0,25,1:0,48,3:0,4,3:0,18,2:0,1,1:0,13,3:0,37,…	EG2=3.1e-207	E=6.1e-220
675	single_assembly_backbone_piece_AmpRTerm_AmpR_AmpRProm	31	1043	+	1086	f318539b-1ca9-47d8-bf11-1a4dd2129e95_Basecall_2D_2d	2259	1032	-	4062	9,0:2,1,0:2,31,2:0,21,1:0,37,0:1,36,1:0,12,0:2,34,1:0,2,1:0,26,1:0,2,2:0,27,0:2,7,0:1,29,2:0,17,0:1,32,1:0,1,1:0,14,0:3,5,2:0,17,1:0,17,3:0,27,0:1,41,2:0,13,2:0,6,1:0,2,1:0,12,0:2,3,2:0,48,0:1,12,2:0,7,1:0,25,2:0,33,2:0,43,0:2,12,0:1,12,1:0,24,0:2,35,0:1,1,0:1,6,1:0,2,1:0,1,1:0,9,1:0,6,0:2,7,0:7,23,2:0,4,1:0,10,0:1,11,1:0,3,1:0,29,1:0,17,2:0,16,1:0,7,2:0,12,0:1,1,0:2,28,0:2,43,0:1,14,2:0,9	EG2=3.2e-178	E=7.6e-189
428	pPGK1_promoter	9	713	+	731	f318539b-1ca9-47d8-bf11-1a4dd2129e95_Basecall_2D_2d	196	683	-	4062	37,0:2,29,1:0,13,0:1,10,1:0,10,6:0,3,1:0,31,0:1,13,2:0,7,4:0,7,1:0,28,1:0,10,1:0,5,0:1,10,2:0,9,0:1,19,0:1,21,1:0,12,1:0,11,1:0,5,0:1,8,1:0,11,0:1,33,0:1,6,0:1,6,0:1,2,0:1,1,0:1,10,1:0,1,3:0,2,4:0,25,1:0,16,1:0,9,0:3,52,3:0,14,0:2,1,0:1,7,0:2,19,4:0,14,1:0,32,1:0,40,4:0,2,2:0,16,1:0,15,2:0,8,1:0,11,0:1,9	EG2=2.9e-107	E=1.1e-116
402	every_assembly_backbone_piece_ColE1	5	759	+	764	f318539b-1ca9-47d8-bf11-1a4dd2129e95_Basecall_2D_2d	3308	705	-	4062	10,1:0,43,2:0,27,4:0,19,1:0,13,5:0,6,0:1,2,0:1,27,2:0,11,1:0,19,0:1,12,1:0,4,2:0,22,0:1,4,0:1,8,1:0,1,1:0,12,1:0,2,3:0,24,2:0,6,1:0,14,1:0,30,1:0,27,1:0,14,0:1,9,1:0,10,2:0,14,1:0,39,2:0,6,1:0,1,1:0,16,1:0,9,1:0,11,1:0,12,0:1,8,0:1,46,0:1,16,3:0,10,0:1,10,0:2,8,0:1,12,1:0,11,2:0,4,1:0,19,5:0,1,2:0,4,2:0,1,2:0,12,4:0,4,1:0,3,2:0,3,1:0,10,1:0,11,0:1,7,0:1,6	EG2=8.6e-100	E=3.6e-109
79	Con1__pcbC_after_term__pclA_after_ColE1	0	113	+	143	f318539b-1ca9-47d8-bf11-1a4dd2129e95_Basecall_2D_2d	2045	110	-	4062	81,1:0,12,2:0,17	EG2=5.3e-07	E=5e-16
79	ConS__pcbC_after_ColE1	0	136	+	143	f318539b-1ca9-47d8-bf11-1a4dd2129e95_Basecall_2D_2d	30	129	-	4062	9,1:0,4,1:0,8,1:0,1,3:0,13,0:2,8,1:0,4,1:0,4,1:0,48,0:1,19,1:0,8	EG2=5.3e-07	E=5e-16
# batch 95
691	single_assembly_backbone_piece_AmpRTerm_AmpR_AmpRProm	0	1086	+	1086	1206d280-84a3-4acd-b8f5-913c9f370561_Basecall_2D_2d	197	1092	+	1616	10,3:0,9,1:0,3,0:1,5,0:1,7,2:0,12,0:1,8,0:2,8,0:4,19,1:0,9,0:3,10,0:2,1,0:3,17,0:1,1,0:1,34,0:1,10,0:1,6,2:0,2,3:0,7,2:0,6,0:3,17,0:1,4,0:2,42,1:0,17,0:2,20,0:2,4,1:0,4,2:0,20,0:1,14,0:1,15,1:0,2,1:0,5,0:1,7,0:1,4,0:1,10,1:0,3,0:1,10,2:0,3,0:3,26,1:0,32,1:0,11,0:1,19,0:1,19,0:1,2,2:0,7,1:0,8,0:2,3,0:3,7,0:3,5,0:1,3,1:0,20,0:1,56,1:0,35,2:0,17,1:0,10,1:0,25,1:0,8,2:0,41,0:2,10,1:0,13,1:0,31,0:2,5,…	EG2=8.2e-183	E=9.1e-219
239	every_assembly_backbone_piece_ColE1	0	307	+	764	1206d280-84a3-4acd-b8f5-913c9f370561_Basecall_2D_2d	1289	310	+	1616	11,1:0,48,1:0,10,0:2,27,0:3,5,2:0,18,0:2,1,0:1,14,2:0,11,0:1,27,1:0,32,0:1,26,2:0,3,0:1,5,0:1,60	EG2=5.7e-53	E=2.9e-63
97	Con1__pcbC_after_term__pclA_after_ColE1	5	138	+	143	1206d280-84a3-4acd-b8f5-913c9f370561_Basecall_2D_2d	37	133	+	1616	65,2:0,20,1:0,15,1:0,1,1:0,11,2:0,3,1:0,2,0:2,4,0:1,9	EG2=3.6e-12	E=9.8e-22
746	single_assembly_backbone_piece_AmpRTerm_AmpR_AmpRProm	9	1077	+	1086	c50f1539-30e6-4025-92ed-3c4cd9d08a48_Basecall_2D_2d	2262	1086	-	4124	20,1:0,12,2:0,11,1:0,16,2:0,34,0:1,26,1:0,25,1:0,19,3:0,46,0:1,6,0:2,2,0:2,32,0:1,54,0:1,31,0:2,11,0:2,12,0:1,5,0:1,2,0:1,2,0:1,37,0:3,4,2:0,12,0:2,21,1:0,12,0:1,29,0:1,11,0:1,21,0:1,2,0:1,15,1:0,2,1:0,45,2:0,25,1:0,14,1:0,1,2:0,18,1:0,4,1:0,8,0:2,9,1:0,5,1:0,1,3:0,9,2:0,16,0:2,36,1:0,11,2:0,11,3:0,1,2:0,15,0:10,5,0:5,2,0:1,3,0:2,1,0:2,42,0:2,5,3:0,6,1:0,12,1:0,10,1:0,2,1:0,9,3:0,47,1:0,16,0:2,5,…	EG2=1.3e-198	E=2.6e-210
739	pcbC_CDS_and_PGK1_term	0	1236	+	1236	c50f1539-30e6-4025-92ed-3c4cd9d08a48_Basecall_2D_2d	869	1201	-	4124	9,0:1,30,1:0,17,0:1,34,4:0,3,1:0,2,0:1,7,0:1,15,2:0,1,1:0,15,2:0,13,1:0,1,3:0,24,1:0,22,0:1,7,0:1,4,1:0,4,0:1,6,1:0,36,2:0,35,3:0,10,0:1,7,0:1,8,1:0,9,0:1,9,0:1,25,0:2,26,0:1,10,1:0,9,5:0,35,1:0,15,5:0,11,4:0,7,1:0,11,1:0,6,2:0,24,0:2,5,0:2,28,1:0,3,1:0,5,0:1,12,2:0,28,0:1,7,0:3,4,0:1,2,0:1,12,1:0,4,2:0,21,0:3,15,1:0,11,1:0,42,0:2,31,1:0,1,1:0,20,0:3,2,0:1,10,1:0,9,0:2,3,2:0,5,1:0,13,0:3,22,1:0,3…	EG2=1.3e-196	E=3.8e-208
524	every_assembly_backbone_piece_ColE1	0	752	+	764	c50f1539-30e6-4025-92ed-3c4cd9d08a48_Basecall_2D_2d	3348	732	-	4124	11,1:0,47,2:0,30,1:0,44,0:2,4,1:0,5,0:1,4,1:0,2,0:1,4,1:0,2,1:0,67,3:0,20,2:0,40,3:0,14,1:0,7,1:0,51,0:2,6,1:0,20,1:0,11,2:0,17,0:2,44,1:0,1,1:0,30,1:0,18,0:1,3,1:0,15,1:0,8,1:0,15,1:0,12,1:0,4,1:0,24,0:3,15,2:0,7,1:0,8,1:0,10,0:1,37,0:1,7,1:0,7,0:1,12,1:0,9,0:1,1,0:1,22	EG2=7.7e-135	E=1.9e-144
482	pHHF2_promoter	9	689	+	707	c50f1539-30e6-4025-92ed-3c4cd9d08a48_Basecall_2D_2d	223	649	-	4124	16,0:1,5,1:0,20,1:0,13,1:0,15,3:0,9,2:0,20,1:0,11,2:0,9,0:1,19,1:0,2,3:0,21,1:0,14,1:0,5,3:0,20,0:2,40,0:3,33,2:0,27,1:0,10,1:0,11,1:0,20,1:0,7,0:1,26,1:0,35,1:0,2,2:0,59,0:2,50,2:0,7,2:0,14,1:0,8,10:0,11,1:0,8,3:0,6,3:0,16,0:2,12,1:0,25,1:0,4,0:2,5	EG2=8.9e-123	E=2.8e-132
91	Con1__pcbC_after_term__pclA_after_ColE1	0	143	+	143	c50f1539-30e6-4025-92ed-3c4cd9d08a48_Basecall_2D_2d	2086	140	-	4124	24,0:1,3,0:1,16,1:0,1,1:0,24,2:0,22,1:0,13,2:0,17,0:2,16	EG2=1.9e-10	E=1.8e-19
79	ConS__pcbC_after_ColE1	0	143	+	143	c50f1539-30e6-4025-92ed-3c4cd9d08a48_Basecall_2D_2d	28	159	-	4124	8,1:0,24,0:2,14,1:0,9,0:5,1,0:1,14,0:2,22,0:2,3,0:1,9,0:1,7,1:0,9,0:2,9,0:1,6,0:2,5	EG2=5.3e-07	E=5.1e-16
# batch 96
1284	pclA_CDS_and_ENO2_term	7	1967	+	1977	b1269002-9572-4bd4-b530-af92b175a1d0_Basecall_2D_2d	2693	1927	+	4641	29,1:0,12,0:1,54,2:0,3,1:0,2,1:0,28,1:0,16,1:0,34,2:0,5,1:0,9,2:0,7,0:1,6,0:1,3,0:1,57,1:0,6,1:0,79,2:0,5,0:1,3,0:1,11,1:0,5,2:0,5,2:0,5,2:0,27,0:3,17,2:0,16,0:1,13,3:0,55,1:0,22,3:0,1,1:0,7,1:0,9,0:2,11,1:0,11,2:0,4,1:0,17,1:0,11,0:1,37,1:0,1,1:0,19,0:1,21,0:2,22,5:0,14,0:3,20,0:1,1,0:1,15,5:0,12,1:0,9,0:1,3,0:2,6,1:0,12,2:0,14,1:0,30,2:0,22,0:1,3,0:1,41,4:0,12,1:0,5,1:0,12,1:0,9,1:0,13,1:0,4,0:…	EG2=0	E=0
844	single_assembly_backbone_piece_AmpRTerm_AmpR_AmpRProm	0	1080	+	1086	dc416eb7-c012-42e3-87d4-0e980d1d985b_Basecall_2D_2d	2155	1050	+	3527	11,1:0,24,1:0,6,1:0,8,1:0,19,2:0,7,0:1,4,0:1,48,0:1,2,1:0,1,1:0,40,1:0,18,0:2,28,0:1,8,2:0,35,3:0,12,1:0,6,0:1,86,1:0,6,1:0,19,1:0,18,3:0,10,1:0,26,0:2,42,1:0,15,0:1,8,1:0,6,0:1,3,2:0,70,0:1,29,1:0,24,2:0,34,0:1,71,0:1,15,3:0,3,2:0,1,3:0,3,2:0,3,1:0,7,0:3,4,1:0,2,1:0,4,0:2,18,0:1,63,1:0,3,2:0,48,1:0,40,0:2,30,1:0,21,2:0,9,3:0,10	EG2=9.1e-227	E=2.6e-246
792	pcbC_CDS_and_PGK1_term	0	1236	+	1236	dc416eb7-c012-42e3-87d4-0e980d1d985b_Basecall_2D_2d	765	1205	+	3527	14,1:0,13,0:2,20,2:0,16,1:0,17,0:2,53,0:2,5,2:0,31,1:0,18,2:0,20,0:2,9,1:0,22,1:0,2,1:0,2,1:0,10,2:0,5,1:0,16,0:3,25,1:0,22,3:0,32,1:0,12,2:0,27,2:0,37,2:0,25,0:1,11,1:0,30,0:1,65,4:0,48,0:6,3,0:1,24,0:2,1,0:1,15,1:0,3,1:0,16,0:1,18,0:1,2,0:1,5,0:1,4,0:1,12,1:0,10,1:0,7,0:1,5,3:0,23,2:0,20,1:0,24,0:1,36,1:0,41,0:1,3,2:0,53,0:1,15,1:0,7,1:0,16,1:0,17,0:3,1,0:1,4,1:0,7,1:0,39,1:0,4,1:0,8,3:0,8,2:0,…	EG2=7.9e-212	E=1.1e-228
417	pREV1_promoter	15	696	+	731	b1269002-9572-4bd4-b530-af92b175a1d0_Basecall_2D_2d	2003	681	+	4641	28,1:0,4,0:1,32,1:0,2,3:0,6,0:2,33,1:0,10,0:1,12,1:0,21,1:0,21,1:0,9,0:1,11,1:0,12,1:0,17,2:0,12,0:1,12,0:2,1,0:2,8,0:2,2,0:2,38,0:3,4,0:1,1,0:2,12,2:0,1,1:0,16,0:1,2,0:1,2,1:0,20,1:0,14,3:0,6,2:0,25,4:0,19,3:0,20,1:0,2,2:0,16,2:0,5,1:0,3,1:0,14,1:0,3,0:4,11,1:0,4,1:0,5,0:2,13,3:0,8,1:0,9,1:0,12,1:0,66,0:1,1,0:1,9,1:0,5,0:1,13,0:1,17	EG2=4.2e-104	E=2.3e-113
302	pGAL7_promoter	11	568	+	588	dc416eb7-c012-42e3-87d4-0e980d1d985b_Basecall_2D_2d	230	538	+	3527	14,0:1,15,1:0,27,2:0,4,1:0,1,2:0,6,1:0,6,0:1,3,1:0,10,1:0,5,1:0,6,1:0,6,1:0,7,0:1,4,1:0,5,1:0,1,2:0,6,5:0,7,0:1,4,0:2,30,1:0,7,3:0,84,0:1,2,0:1,2,0:1,18,3:0,22,1:0,7,0:1,10,3:0,19,0:2,11,0:1,1,0:1,12,2:0,7,0:1,5,1:0,6,0:1,10,0:1,8,3:0,2,1:0,5,0:1,5,0:1,10,3:0,1,1:0,4,1:0,9,0:1,51,5:0,21,1:0,12	EG2=4.6e-71	E=2e-80
160	every_assembly_backbone_piece_ColE1	5	295	+	764	dc416eb7-c012-42e3-87d4-0e980d1d985b_Basecall_2D_2d	3216	291	+	3527	19,1:0,11,0:3,10,0:1,13,2:0,8,1:0,2,2:0,5,0:1,5,0:2,4,0:1,15,2:0,18,2:0,3,2:0,18,0:1,1,0:1,6,1:0,12,1:0,6,0:1,117,2:0,2,0:1,4	EG2=2.8e-30	E=1.9e-39
121	Con1__pcbC_after_term__pclA_after_ColE1	2	141	+	143	dc416eb7-c012-42e3-87d4-0e980d1d985b_Basecall_2D_2d	1988	135	+	3527	37,2:0,12,1:0,58,2:0,25,1:0,3	EG2=4.5e-19	E=3.3e-28
59	ConS__pcbC_after_ColE1	9	123	+	143	dc416eb7-c012-42e3-87d4-0e980d1d985b_Basecall_2D_2d	48	133	+	3527	23,0:1,9,0:3,16,0:1,1,0:1,6,1:0,2,1:0,6,0:1,11,0:2,5,0:1,27,0:2,15	EG2=0.29	E=2.5e-10
739	pcbC_CDS_and_PGK1_term	0	1222	+	1236	b1269002-9572-4bd4-b530-af92b175a1d0_Basecall_2D_2d	3397	1198	-	4641	8,1:0,2,0:1,9,0:1,8,3:0,41,0:2,1,0:1,6,2:0,7,0:1,5,0:6,5,0:1,6,0:1,25,1:0,2,0:1,9,0:2,6,2:0,2,0:1,32,1:0,4,2:0,34,1:0,3,0:2,4,1:0,9,0:2,10,2:0,7,0:1,17,1:0,8,3:0,36,1:0,31,0:1,1,0:2,4,0:1,12,0:2,9,2:0,27,0:1,18,1:0,1,1:0,5,3:0,6,1:0,6,0:1,10,1:0,39,0:1,16,1:0,12,0:1,3,1:0,18,0:1,36,1:0,38,0:1,19,3:0,8,1:0,6,0:1,49,0:1,3,1:0,4,2:0,3,1:0,5,0:1,4,0:1,8,2:0,2,1:0,24,0:1,2,4:0,24,0:1,11,1:0,1,1:0,14,0…	EG2=1.3e-196	E=7.3e-207
450	pPGK1_promoter	9	713	+	731	b1269002-9572-4bd4-b530-af92b175a1d0_Basecall_2D_2d	2695	705	-	4641	8,1:0,2,1:0,34,0:2,9,0:1,34,1:0,25,1:0,4,1:0,31,2:0,4,1:0,3,1:0,1,1:0,2,2:0,21,0:1,11,0:2,22,1:0,8,1:0,3,1:0,14,0:1,11,0:1,6,1:0,8,1:0,20,1:0,33,0:1,7,2:0,4,0:1,9,0:1,35,1:0,15,0:2,11,0:1,4,0:1,3,0:2,17,0:1,41,2:0,8,2:0,18,1:0,11,0:3,13,1:0,4,0:1,6,2:0,13,1:0,25,0:2,6,0:1,15,1:0,26,1:0,3,1:0,7,3:0,7,0:3,14,0:1,9,3:0,20,0:2,9	EG2=1.4e-113	E=6.9e-123
# batch 97
725	single_assembly_backbone_piece_AmpRTerm_AmpR_AmpRProm	0	1086	+	1086	f14d0c38-49c8-49c9-8920-919c4ea42e4a_Basecall_2D_2d	178	1076	+	2172	10,2:0,10,0:1,21,1:0,31,1:0,18,1:0,32,3:0,6,0:3,37,2:0,21,1:0,5,0:2,13,0:1,9,0:2,5,1:0,5,0:1,11,1:0,10,1:0,1,1:0,21,0:1,4,0:1,28,0:1,7,1:0,3,1:0,9,0:3,22,0:1,7,0:3,11,1:0,6,0:1,7,0:2,29,1:0,14,2:0,2,1:0,6,0:1,33,0:2,5,1:0,3,0:1,3,0:1,3,0:2,1,0:1,14,3:0,53,0:2,37,2:0,17,2:0,9,1:0,14,1:0,28,0:1,17,0:3,2,0:1,45,1:0,3,1:0,21,0:1,9,2:0,8,0:1,4,0:1,7,0:1,17,1:0,47,1:0,22,2:0,6,1:0,13,1:0,5,1:0,3,3:0,32…	EG2=1.4e-192	E=9.6e-222
407	every_assembly_backbone_piece_ColE1	0	764	+	764	f14d0c38-49c8-49c9-8920-919c4ea42e4a_Basecall_2D_2d	1254	733	+	2172	11,1:0,3,1:0,13,1:0,39,1:0,40,0:1,14,1:0,2,2:0,9,1:0,8,0:1,11,3:0,9,0:2,8,1:0,23,1:0,1,1:0,3,1:0,28,1:0,6,0:3,5,0:1,24,1:0,2,4:0,10,2:0,12,6:0,9,1:0,10,0:2,26,0:1,1,0:1,7,0:2,5,3:0,4,0:1,37,1:0,1,1:0,13,1:0,15,0:2,5,0:2,43,1:0,4,1:0,19,2:0,3,1:0,11,0:2,9,2:0,6,1:0,15,1:0,21,4:0,30,0:1,4,0:1,7,0:1,9,1:0,15,1:0,7,1:0,13,3:0,9,2:0,2,0:1,18,0:4,4,0:1,4,0:2,9,0:1,5,4:0,5,1:0,4,1:0,1,1:0,9	EG2=3.1e-101	E=4.9e-113
86	Con2__pclA_after_term__penDE_after_ColE1	20	119	+	143	f14d0c38-49c8-49c9-8920-919c4ea42e4a_Basecall_2D_2d	2028	109	+	2172	11,1:0,27,1:0,9,3:0,4,1:0,28,1:0,1,2:0,22,1:0,7	EG2=5.1e-09	E=2.3e-18
61	ConE__penDE_after_term	0	143	+	143	f14d0c38-49c8-49c9-8920-919c4ea42e4a_Basecall_2D_2d	30	124	+	2172	27,1:0,2,1:0,13,0:1,7,1:0,12,2:0,2,2:0,7,1:0,11,1:0,5,1:0,3,1:0,7,1:0,3,2:0,1,2:0,2,2:0,11,2:0,10	EG2=0.078	E=3.7e-11
705	single_assembly_backbone_piece_AmpRTerm_AmpR_AmpRProm	2	1082	+	1086	c59b666a-59bd-4abf-a932-5032d1f7c2ae_Basecall_2D_2d	2059	1063	-	3865	8,2:0,6,0:1,7,0:2,18,1:0,8,1:0,8,1:0,10,2:0,45,0:2,2,3:0,8,0:1,2,0:2,22,0:1,1,0:1,37,1:0,41,1:0,18,1:0,5,3:0,21,0:1,22,2:0,5,1:0,41,2:0,3,0:1,6,2:0,25,0:2,26,2:0,12,1:0,1,2:0,7,0:2,65,2:0,23,1:0,13,0:1,14,0:1,7,1:0,37,0:1,21,1:0,37,0:1,4,0:3,1,0:2,2,0:2,10,0:1,5,1:0,10,1:0,18,1:0,43,1:0,17,1:0,5,0:1,4,2:0,1,2:0,21,0:1,5,1:0,23,0:1,5,0:2,8,1:0,5,1:0,8,3:0,5,0:1,7,2:0,11,3:0,8,2:0,9,1:0,7,2:0,15,1:…	EG2=7.8e-187	E=1.3e-198
685	pcbC_CDS_and_PGK1_term	0	1236	+	1236	0d1d5f45-6796-4615-8556-2c5dd87e943a_Basecall_2D_2d	715	1193	-	1936	13,4:0,6,1:0,44,0:1,5,1:0,3,0:2,21,0:1,2,0:2,15,0:1,1,0:1,37,0:2,30,1:0,1,1:0,23,1:0,3,1:0,15,0:1,1,0:1,6,1:0,5,2:0,2,1:0,2,4:0,16,0:1,6,0:2,6,1:0,1,2:0,7,1:0,16,1:0,2,2:0,6,0:1,9,0:1,24,1:0,12,0:1,18,2:0,8,1:0,6,0:3,7,0:1,10,2:0,5,1:0,34,1:0,1,1:0,6,0:1,23,3:0,10,0:1,14,3:0,21,2:0,17,2:0,4,1:0,4,1:0,39,1:0,1,1:0,70,1:0,13,0:1,13,1:0,9,3:0,20,1:0,5,1:0,6,0:2,9,2:0,18,0:2,3,0:1,3,0:2,7,0:3,8,1:0,6…	EG2=4.3e-181	E=2.7e-211
531	every_assembly_backbone_piece_ColE1	0	764	+	764	c59b666a-59bd-4abf-a932-5032d1f7c2ae_Basecall_2D_2d	3125	730	-	3865	25,1:0,19,0:2,15,1:0,17,0:1,1,0:1,5,4:0,29,4:0,8,1:0,12,2:0,2,0:3,11,0:1,3,1:0,17,1:0,5,0:1,4,1:0,21,1:0,40,1:0,1,1:0,10,2:0,37,1:0,7,1:0,36,4:0,2,1:0,3,0:1,5,1:0,11,2:0,25,1:0,70,1:0,12,1:0,5,1:0,37,0:2,14,2:0,22,1:0,24,1:0,2,1:0,7,2:0,17,0:1,3,2:0,16,1:0,8,1:0,8,2:0,10,1:0,8,1:0,28,1:0,6,0:1,18,0:3,27	EG2=7.5e-137	E=1.3e-146
443	pHHF2_promoter	8	680	+	707	c59b666a-59bd-4abf-a932-5032d1f7c2ae_Basecall_2D_2d	201	635	-	3865	7,2:0,7,1:0,5,1:0,12,0:1,1,0:2,22,2:0,6,1:0,6,0:2,18,2:0,13,2:0,11,2:0,13,0:1,6,2:0,12,1:0,37,4:0,7,0:1,13,0:1,23,0:1,26,3:0,19,1:0,5,1:0,6,1:0,61,2:0,3,1:0,26,1:0,1,2:0,13,2:0,79,0:1,22,2:0,23,1:0,10,2:0,23,1:0,7,1:0,1,11:0,9,1:0,6,2:0,9,2:0,13,0:1,4,0:2,12,1:0,25	EG2=1.4e-111	E=4.4e-121
424	pPSP2_promoter	9	705	+	731	0d1d5f45-6796-4615-8556-2c5dd87e943a_Basecall_2D_2d	39	674	-	1936	9,1:0,18,2:0,4,1:0,12,0:2,5,0:1,3,2:0,4,0:1,6,1:0,6,1:0,27,3:0,10,4:0,33,2:0,35,2:0,23,0:1,39,1:0,20,0:2,23,1:0,9,0:2,8,2:0,11,1:0,12,1:0,22,3:0,15,3:0,18,2:0,12,0:2,39,1:0,26,0:2,2,0:3,1,0:1,8,1:0,3,1:0,2,2:0,7,3:0,16,1:0,2,1:0,9,1:0,12,1:0,18,1:0,3,0:1,2,0:1,2,1:0,3,1:0,26,2:0,54,0:1,27,1:0,8	EG2=4.1e-106	E=4.1e-120
226	pcbC_CDS_and_PGK1_term	0	654	+	1236	c59b666a-59bd-4abf-a932-5032d1f7c2ae_Basecall_2D_2d	837	570	-	3865	14,1:0,3,1:0,5,1:0,33,1:0,11,0:1,12,0:1,5,2:0,68,4:0,1,1:0,19,1:0,2,1:0,28,1:0,2,1:0,5,1:0,30,3:0,3,1:0,7,1:0,5,3:0,14,3:0,4,4:0,1,1:0,5,1:0,1,3:0,12,1:0,5,2:0,7,2:0,4,1:0,23,0:1,3,1:0,10,4:0,13,1:0,3,3:0,2,2:0,5,1:0,14,2:0,5,3:0,11,1:0,4,1:0,12,3:0,4,2:0,10,1:0,11,0:1,4,2:0,5,2:0,1,1:0,12,2:0,8,2:0,20,2:0,2,1:0,20,1:0,9,3:0,34,2:0,1,2:0,4,1:0,10	EG2=3.1e-49	E=2e-58
118	ConS__pcbC_after_ColE1	0	143	+	143	c59b666a-59bd-4abf-a932-5032d1f7c2ae_Basecall_2D_2d	26	144	-	3865	11,2:0,28,0:1,19,0:1,44,1:0,2,1:0,27,0:3,8	EG2=3.3e-18	E=2.7e-27
114	Con1__pcbC_after_term__pclA_after_ColE1	0	143	+	143	c59b666a-59bd-4abf-a932-5032d1f7c2ae_Basecall_2D_2d	1889	140	-	3865	43,1:0,20,0:1,28,1:0,15,2:0,33	EG2=4.6e-17	E=3.9e-26
# batch 98
1323	pclA_CDS_and_ENO2_term	0	1974	+	1977	44c6951d-18af-4526-81cc-ee667dfcd0fa_Basecall_2D_2d	719	1940	-	2690	9,2:0,11,1:0,37,0:1,7,1:0,3,1:0,16,2:0,14,1:0,12,1:0,3,1:0,24,1:0,18,1:0,4,1:0,9,1:0,9,0:1,20,0:2,9,0:1,24,1:0,35,1:0,14,0:2,13,0:1,16,3:0,18,0:1,4,1:0,9,2:0,4,0:1,24,0:2,40,0:1,43,1:0,24,0:1,16,1:0,2,2:0,40,1:0,5,1:0,23,0:1,3,1:0,7,1:0,20,1:0,16,1:0,3,1:0,21,1:0,8,0:5,10,3:0,20,1:0,12,1:0,4,2:0,5,1:0,37,1:0,2,1:0,2,1:0,4,0:1,8,1:0,2,3:0,18,3:0,2,3:0,62,0:1,22,2:0,6,1:0,31,0:1,57,1:0,9,1:0,21,1:0…	EG2=0	E=0
708	single_assembly_backbone_piece_AmpRTerm_AmpR_AmpRProm	8	1078	+	1086	f40d391f-b0ef-463d-a901-78ae48ecc020_Basecall_2D_2d	847	1073	-	2670	35,1:0,7,0:1,21,2:0,12,0:2,3,0:1,7,0:2,4,1:0,6,0:1,10,0:1,8,1:0,18,0:1,18,0:1,2,0:2,6,0:1,32,2:0,20,1:0,20,1:0,5,1:0,33,1:0,6,1:0,25,1:0,46,0:2,10,1:0,11,1:0,18,0:1,10,0:4,16,0:2,1,0:1,3,0:1,13,1:0,26,1:0,2,2:0,10,2:0,5,1:0,11,2:0,9,0:4,23,0:1,2,1:0,71,0:1,18,2:0,33,0:1,19,0:2,15,2:0,1,1:0,7,1:0,3,4:0,12,1:0,11,0:1,18,1:0,11,1:0,20,0:1,5,1:0,4,1:0,1,1:0,4,3:0,5,0:2,2,0:1,4,0:4,3,0:1,2,1:0,5,1:0,6…	EG2=1.1e-187	E=3.9e-209
467	every_assembly_backbone_piece_ColE1	0	739	+	764	f40d391f-b0ef-463d-a901-78ae48ecc020_Basecall_2D_2d	1920	717	-	2670	11,1:0,5,0:1,3,2:0,41,0:1,9,2:0,7,1:0,29,1:0,12,0:1,19,2:0,3,5:0,27,1:0,9,0:1,5,0:1,6,0:1,9,0:2,9,3:0,5,2:0,1,1:0,3,2:0,48,1:0,22,1:0,5,1:0,5,1:0,10,0:2,11,0:1,7,0:1,2,0:1,10,1:0,31,1:0,9,1:0,21,0:1,41,2:0,3,0:1,36,1:0,51,2:0,8,1:0,42,0:1,6,1:0,8,2:0,21,0:1,3,0:1,3,0:1,28,1:0,8,0:1,7,1:0,33,1:0,5	EG2=1.8e-118	E=1.4e-129
441	end_of_penDE_CDS_and_TDH1_term	0	636	+	636	f40d391f-b0ef-463d-a901-78ae48ecc020_Basecall_2D_2d	23	637	-	2670	43,0:1,5,0:2,20,1:0,6,2:0,9,1:0,24,0:2,24,0:2,13,3:0,24,0:1,9,1:0,13,1:0,4,0:1,26,1:0,12,0:2,12,1:0,8,1:0,1,2:0,4,0:2,17,0:1,4,0:2,1,0:1,19,0:2,26,1:0,7,0:2,1,0:1,23,2:0,23,0:4,1,0:1,7,1:0,22,0:3,18,5:0,11,1:0,24,1:0,31,1:0,24,0:3,11,2:0,47,2:0,9,2:0,21	EG2=5.4e-111	E=1.2e-121
436	pRPL18B_promoter	7	704	+	731	44c6951d-18af-4526-81cc-ee667dfcd0fa_Basecall_2D_2d	52	668	-	2690	17,1:0,10,2:0,33,2:0,22,1:0,7,1:0,13,1:0,1,1:0,23,1:0,10,2:0,22,0:2,7,1:0,29,1:0,19,1:0,3,1:0,32,2:0,7,0:1,10,3:0,12,0:1,26,0:1,8,1:0,3,0:2,17,0:1,7,1:0,17,1:0,17,0:2,18,2:0,4,0:2,30,1:0,6,4:0,4,1:0,9,0:1,8,1:0,3,1:0,14,4:0,6,1:0,21,0:1,30,0:1,4,0:1,5,0:1,4,2:0,5,3:0,17,0:1,2,0:1,6,1:0,20,1:0,7,1:0,10,1:0,11,1:0,5,1:0,3,4:0,5,2:0,6,1:0,8,0:2,4	EG2=1.5e-109	E=4.3e-120
102	ConE__penDE_after_term	0	143	+	143	f40d391f-b0ef-463d-a901-78ae48ecc020_Basecall_2D_2d	675	139	-	2670	5,0:1,16,1:0,21,1:0,5,1:0,10,0:2,12,1:0,49,2:0,9,1:0,9	EG2=1.3e-13	E=7.1e-23
# batch 99
1274	pclA_CDS_and_ENO2_term	7	1916	+	1977	5fd94f0e-dab9-4d04-8ace-99de035e15a5_Basecall_2D_2d	2555	1854	+	5793	6,0:1,10,0:1,4,0:1,58,0:1,9,0:1,1,0:3,15,1:0,6,0:1,14,0:1,4,0:1,2,0:1,4,0:1,6,0:1,7,0:1,5,3:0,3,1:0,2,3:0,18,1:0,2,1:0,1,1:0,1,1:0,1,1:0,40,1:0,5,2:0,6,0:1,12,0:3,22,5:0,2,2:0,5,0:3,6,1:0,11,0:1,13,1:0,38,2:0,13,4:0,25,4:0,10,1:0,13,1:0,7,1:0,31,0:2,9,1:0,1,2:0,42,0:1,11,1:0,7,1:0,7,2:0,4,1:0,11,1:0,20,1:0,5,0:2,3,0:1,14,2:0,16,0:2,41,1:0,42,1:0,12,1:0,39,1:0,62,0:2,36,1:0,98,1:0,2,1:0,16,0:1,17,…	EG2=0	E=0
749	pcbC_CDS_and_PGK1_term	22	1213	+	1236	5fd94f0e-dab9-4d04-8ace-99de035e15a5_Basecall_2D_2d	726	1156	+	5793	9,0:1,4,1:0,3,0:1,1,0:1,3,1:0,4,2:0,4,4:0,1,1:0,10,0:3,22,1:0,17,2:0,77,1:0,26,3:0,4,0:1,8,3:0,6,6:0,4,1:0,1,2:0,3,3:0,9,2:0,7,1:0,6,1:0,14,0:2,10,0:2,4,0:1,7,3:0,10,0:2,4,2:0,8,1:0,2,1:0,2,1:0,9,2:0,4,1:0,3,0:1,11,2:0,7,0:1,7,0:1,24,1:0,40,1:0,9,3:0,10,1:0,79,0:1,40,1:0,6,1:0,4,0:2,49,0:2,25,0:5,6,3:0,19,0:2,3,1:0,4,1:0,62,2:0,13,1:0,8,1:0,1,1:0,3,1:0,4,1:0,8,0:3,1,0:1,3,0:1,58,1:0,29,0:1,30,1:0…	EG2=1.8e-199	E=5.8e-209
497	pPGK1_promoter	33	682	+	731	5fd94f0e-dab9-4d04-8ace-99de035e15a5_Basecall_2D_2d	73	634	+	5793	37,2:0,33,1:0,11,2:0,37,4:0,26,1:0,7,1:0,11,1:0,2,1:0,3,1:0,5,3:0,10,1:0,8,1:0,39,2:0,21,1:0,24,2:0,14,0:1,13,0:1,32,0:1,19,2:0,3,1:0,27,4:0,26,1:0,3,1:0,16,3:0,23,1:0,9,3:0,26,2:0,10,2:0,14,1:0,43,1:0,18,1:0,7,2:0,32,1:0,9,1:0,13	EG2=4.4e-127	E=3.2e-136
497	pRPL18B_promoter	9	713	+	731	5fd94f0e-dab9-4d04-8ace-99de035e15a5_Basecall_2D_2d	1909	645	+	5793	25,3:0,57,3:0,42,1:0,2,6:0,5,3:0,5,1:0,7,5:0,4,1:0,4,1:0,9,1:0,3,2:0,7,2:0,14,1:0,60,1:0,6,1:0,1,5:0,30,1:0,8,1:0,37,1:0,30,1:0,39,2:0,16,3:0,3,0:1,9,2:0,10,1:0,8,1:0,9,3:0,6,1:0,28,2:0,23,1:0,11,1:0,6,4:0,41,0:1,45,3:0,19,2:0,7,3:0,7	EG2=4.4e-127	E=3.2e-136
495	pALD6_promoter	11	713	+	733	5fd94f0e-dab9-4d04-8ace-99de035e15a5_Basecall_2D_2d	4470	660	+	5793	24,1:0,3,0:1,4,4:0,9,2:0,1,2:0,31,0:1,3,1:0,13,1:0,8,1:0,4,1:0,3,3:0,1,1:0,17,2:0,12,3:0,12,1:0,4,1:0,11,3:0,23,1:0,30,2:0,5,1:0,9,1:0,16,2:0,4,1:0,13,1:0,9,2:0,16,1:0,12,0:1,41,0:1,2,1:0,35,2:0,3,1:0,35,1:0,8,1:0,9,3:0,36,2:0,8,0:1,11,1:0,1,1:0,15,1:0,23,3:0,4,0:2,4,1:0,5,1:0,30,1:0,24,1:0,62	EG2=1.6e-126	E=1.2e-135
428	start_of_penDE_CDS	0	677	+	677	5fd94f0e-dab9-4d04-8ace-99de035e15a5_Basecall_2D_2d	5127	649	+	5793	72,1:0,5,1:0,15,2:0,12,1:0,20,2:0,16,1:0,16,1:0,15,1:0,39,1:0,34,0:1,7,1:0,83,0:1,10,1:0,39,0:2,21,1:0,3,3:0,11,2:0,16,0:1,2,1:0,7,1:0,13,2:0,9,0:1,8,3:0,3,3:0,27,2:0,28,1:0,8,1:0,14,0:2,10,4:0,3,0:1,19,2:0,4,1:0,5,3:0,8,0:1,15,0:2,7,0:3,10	EG2=2.9e-107	E=2.4e-116
# batch 100
730	single_assembly_backbone_piece_AmpRTerm_AmpR_AmpRProm	0	1085	+	1086	38468591-91e0-4c9f-b817-06dad9239a52_Basecall_2D_2d	200	1061	-	2179	9,0:1,5,0:2,19,1:0,9,1:0,52,2:0,26,1:0,5,0:2,4,1:0,40,2:0,72,0:3,17,2:0,5,0:1,31,0:1,16,1:0,17,0:2,31,1:0,3,3:0,6,0:1,12,0:1,40,1:0,6,0:2,14,0:1,9,1:0,8,1:0,2,1:0,7,1:0,2,1:0,8,1:0,13,2:0,57,3:0,12,1:0,17,3:0,28,2:0,12,0:1,4,1:0,19,0:2,2,1:0,13,0:1,11,1:0,86,0:1,9,3:0,3,2:0,3,1:0,10,0:6,4,1:0,2,1:0,15,0:1,16,0:2,4,1:0,5,1:0,23,1:0,8,0:1,15,3:0,40,2:0,5,1:0,70,3:0,16,0:1,19,1:0,12	EG2=5.1e-194	E=2.2e-223
691	multiple_assembly_backbone_piece_His3Prom_His3Term_2Micron_KanRTerm_KanR_KanRProm	2113	998	+	3118	ba9a3be3-2fcb-425c-a607-e8b87a636fd8_Basecall_2D_2d	2178	981	-	3901	4,1:0,38,1:0,5,1:0,20,1:0,8,1:0,37,1:0,11,0:1,6,0:2,12,2:0,5,1:0,2,1:0,4,0:2,29,1:0,30,1:0,9,2:0,9,1:0,13,0:1,1,0:2,10,1:0,3,1:0,76,1:0,9,1:0,38,2:0,5,1:0,1,1:0,37,0:1,17,1:0,17,0:1,2,0:1,6,1:0,26,2:0,2,1:0,7,1:0,5,0:1,4,0:1,11,1:0,12,0:1,35,0:1,30,0:1,53,1:0,3,1:0,15,3:0,8,0:1,45,2:0,9,2:0,8,0:2,2,0:1,5,0:1,10,0:1,2,1:0,11,0:2,9,0:2,6,0:1,9,3:0,42,0:1,5,1:0,4,0:4,24,2:0,14,3:0,19,3:0,1,1:0,15,0:…	EG2=8.2e-183	E=3.6e-194
513	every_assembly_backbone_piece_ColE1	0	764	+	764	38468591-91e0-4c9f-b817-06dad9239a52_Basecall_2D_2d	1263	728	-	2179	11,1:0,24,0:1,11,1:0,12,1:0,11,0:1,18,2:0,32,1:0,2,2:0,21,0:1,7,2:0,7,2:0,10,1:0,53,2:0,19,1:0,5,1:0,4,2:0,59,1:0,1,2:0,26,2:0,19,0:1,21,2:0,61,2:0,3,1:0,8,0:1,41,4:0,13,0:1,11,0:2,41,2:0,7,0:1,3,0:1,7,0:1,10,2:0,3,1:0,9,0:2,9,2:0,5,2:0,33,5:0,9,0:2,3,1:0,4,1:0,10,2:0,8,0:1,6,1:0,35	EG2=1.1e-131	E=1.2e-147
446	every_assembly_backbone_piece_ColE1	0	763	+	764	ba9a3be3-2fcb-425c-a607-e8b87a636fd8_Basecall_2D_2d	3159	704	-	3901	3,0:1,7,0:1,5,1:0,35,2:0,6,2:0,6,0:1,14,1:0,41,0:1,6,1:0,1,1:0,23,1:0,22,0:1,6,1:0,41,0:2,52,1:0,63,1:0,14,1:0,4,3:0,19,1:0,28,1:0,7,0:2,9,2:0,46,3:0,13,1:0,22,4:0,8,3:0,1,1:0,15,2:0,6,0:2,19,2:0,2,2:0,9,3:0,5,1:0,11,2:0,8,2:0,2,3:0,12,2:0,2,5:0,11,1:0,8,1:0,13,1:0,16,2:0,8,5:0,4,0:1,3,1:0,14,3:0,11,1:0,11	EG2=2e-112	E=6.2e-122
444	end_of_penDE_CDS_and_TDH1_term	5	631	+	636	ba9a3be3-2fcb-425c-a607-e8b87a636fd8_Basecall_2D_2d	25	632	-	3901	6,0:1,12,1:0,16,0:2,4,0:2,37,3:0,15,1:0,19,0:2,2,0:3,22,0:1,13,1:0,4,0:1,14,0:2,3,0:1,39,0:2,3,1:0,36,2:0,42,0:2,10,2:0,33,0:1,2,1:0,2,1:0,50,1:0,44,1:0,5,2:0,12,1:0,5,1:0,9,0:1,29,3:0,9,0:1,92,0:1,20	EG2=7.4e-112	E=2.3e-121
108	Con2__pclA_after_term__penDE_after_ColE1	0	143	+	143	38468591-91e0-4c9f-b817-06dad9239a52_Basecall_2D_2d	2018	135	-	2179	27,2:0,23,2:0,17,2:0,28,1:0,29,1:0,11	EG2=2.5e-15	E=9.9e-25
90	ConE__penDE_after_term	0	140	+	143	38468591-91e0-4c9f-b817-06dad9239a52_Basecall_2D_2d	33	137	-	2179	24,1:0,7,0:1,10,0:2,9,1:0,23,0:2,3,0:1,3,0:1,11,4:0,1,1:0,13,1:0,6,2:0,20	EG2=3.6e-10	E=1.6e-19
# batch 101
810	single_assembly_backbone_piece_AmpRTerm_AmpR_AmpRProm	0	1081	+	1086	a72eb87b-2c9f-469d-a3b4-f8d914cb7720_Basecall_2D_2d	183	1064	+	2198	33,3:0,7,1:0,8,1:0,6,1:0,6,1:0,67,1:0,4,1:0,30,0:3,20,1:0,13,0:1,27,0:1,1,0:1,4,1:0,3,1:0,15,0:1,49,2:0,2,1:0,12,1:0,19,1:0,3,0:1,12,0:2,49,3:0,40,0:1,17,0:1,11,1:0,32,1:0,22,0:1,2,0:1,29,2:0,32,0:1,2,0:1,23,2:0,6,1:0,25,0:1,25,1:0,9,0:2,44,1:0,2,2:0,25,1:0,30,0:1,3,1:0,8,1:0,9,0:2,24,0:1,3,1:0,12,0:2,18,1:0,14,1:0,6,0:1,17,2:0,10,1:0,10,1:0,25,2:0,3,0:2,60,1:0,21,0:1,5,1:0,13,1:0,8	EG2=5.3e-217	E=1.1e-251
702	single_assembly_backbone_piece_AmpRTerm_AmpR_AmpRProm	9	1072	+	1086	13552178-1cb7-421e-930e-9d2b489d62a7_Basecall_2D_2d	209	1024	+	2139	63,2:0,26,0:1,14,0:1,4,2:0,13,1:0,1,3:0,4,1:0,7,0:2,49,1:0,17,2:0,17,1:0,3,1:0,8,2:0,6,1:0,3,1:0,28,1:0,6,2:0,13,0:1,7,0:1,5,0:1,63,0:1,3,0:1,20,1:0,28,0:1,4,1:0,2,1:0,6,1:0,1,1:0,11,2:0,9,1:0,18,0:1,13,2:0,5,3:0,12,1:0,12,0:4,4,1:0,22,0:1,10,1:0,83,1:0,3,2:0,19,1:0,5,1:0,9,3:0,4,2:0,24,2:0,6,2:0,13,1:0,5,0:1,6,3:0,17,0:2,9,0:2,7,0:1,12,1:0,60,1:0,1,1:0,26,2:0,14,4:0,5,1:0,23,2:0,9,0:2,15,1:0,60,…	EG2=5.6e-186	E=3.3e-214
572	every_assembly_backbone_piece_ColE1	0	762	+	764	a72eb87b-2c9f-469d-a3b4-f8d914cb7720_Basecall_2D_2d	1249	748	+	2198	11,1:0,18,0:1,7,1:0,16,5:0,10,1:0,2,1:0,8,1:0,6,0:1,34,3:0,22,1:0,5,0:1,2,0:3,23,1:0,23,1:0,1,1:0,9,0:1,65,0:2,27,1:0,7,0:1,6,1:0,76,1:0,27,0:1,8,1:0,1,1:0,41,2:0,15,0:1,11,1:0,22,1:0,4,0:2,25,0:1,5,0:1,21,0:3,20,1:0,12,1:0,1,1:0,9,3:0,12,1:0,9,0:1,6,1:0,20,1:0,19,1:0,45,0:2,15	EG2=1.3e-148	E=8.8e-168
390	every_assembly_backbone_piece_ColE1	0	764	+	764	13552178-1cb7-421e-930e-9d2b489d62a7_Basecall_2D_2d	1235	724	+	2139	11,1:0,3,1:0,8,0:2,18,2:0,14,3:0,8,0:2,19,0:1,15,1:0,5,2:0,12,3:0,6,2:0,13,5:0,2,2:0,5,1:0,1,2:0,18,0:2,3,2:0,12,1:0,4,1:0,25,0:1,5,0:1,7,0:1,15,5:0,3,4:0,8,1:0,18,1:0,1,2:0,6,1:0,1,1:0,15,1:0,3,0:1,9,1:0,8,5:0,6,0:2,11,0:1,22,0:1,11,1:0,15,1:0,12,0:3,2,0:1,1,0:2,45,2:0,13,1:0,27,2:0,28,1:0,27,2:0,35,1:0,1,1:0,8,4:0,12,1:0,23,1:0,14,1:0,18,0:10,8,1:0,21,0:1,3,0:3,4,1:0,14,2:0,1,1:0,6	EG2=2.4e-96	E=7.6e-108
93	Con1__pcbC_after_term__pclA_after_ColE1	0	143	+	143	a72eb87b-2c9f-469d-a3b4-f8d914cb7720_Basecall_2D_2d	2031	140	+	2198	39,2:0,5,0:2,6,1:0,22,2:0,6,0:3,3,1:0,24,0:1,9,1:0,6,1:0,7,1:0,7	EG2=5e-11	E=2.2e-20
92	Con2__pclA_after_term__penDE_after_ColE1	0	143	+	143	a72eb87b-2c9f-469d-a3b4-f8d914cb7720_Basecall_2D_2d	16	142	+	2198	44,0:3,17,1:0,1,1:0,9,1:0,6,1:0,11,1:0,13,1:0,9,0:2,27	EG2=9.7e-11	E=4.2e-20
85	Con1__pcbC_after_term__pclA_after_ColE1	0	143	+	143	13552178-1cb7-421e-930e-9d2b489d62a7_Basecall_2D_2d	1983	131	+	2139	6,3:0,30,2:0,11,1:0,10,3:0,19,3:0,2,2:0,16,2:0,16,0:1,6,0:1,1,0:2,10	EG2=1e-08	E=4.3e-18
67	Con2__pclA_after_term__penDE_after_ColE1	6	137	+	143	13552178-1cb7-421e-930e-9d2b489d62a7_Basecall_2D_2d	39	139	+	2139	7,2:0,27,0:1,20,0:2,1,0:2,10,1:0,21,2:0,5,0:1,6,0:2,6,1:0,1,1:0,9,0:1,17	EG2=0.0015	E=6.8e-13
1481	pclA_CDS_and_ENO2_term	7	1968	+	1977	827260f1-15ed-4b62-b421-da64dc736f8a_Basecall_2D_2d	553	1914	-	2496	28,2:0,21,1:0,20,0:1,6,2:0,53,1:0,29,1:0,49,1:0,26,0:1,27,0:1,28,1:0,29,1:0,12,0:2,2,1:0,12,1:0,8,1:0,17,1:0,1,3:0,5,0:1,18,2:0,63,1:0,67,0:1,21,0:2,19,0:1,7,2:0,22,0:1,15,1:0,41,2:0,31,0:1,7,1:0,5,1:0,9,1:0,3,1:0,5,1:0,15,0:3,7,2:0,43,3:0,21,1:0,20,0:2,39,0:2,37,0:1,2,3:0,64,1:0,6,1:0,3,1:0,44,0:1,2,1:0,7,0:1,64,0:1,10,0:2,55,2:0,7,1:0,5,1:0,49,2:0,37,1:0,4,1:0,47,5:0,32,2:0,34,1:0,9,1:0,33,1:0,…	EG2=0	E=0
398	pGAL1_promoter	35	511	+	564	827260f1-15ed-4b62-b421-da64dc736f8a_Basecall_2D_2d	53	491	-	2496	105,1:0,17,2:0,15,0:2,3,0:1,8,1:0,1,1:0,4,2:0,14,2:0,2,2:0,12,2:0,8,1:0,98,2:0,6,1:0,4,1:0,4,0:1,17,2:0,6,1:0,8,0:2,10,2:0,94,1:0,40,2:0,9	EG2=1.2e-98	E=4.2e-109
# batch 102
819	pcbC_CDS_and_PGK1_term	1	1235	+	1236	60df8407-fcb8-4912-9869-5656e7b772d0_Basecall_2D_2d	735	1223	+	1982	7,0:1,6,1:0,15,0:1,29,1:0,6,0:1,14,0:1,7,0:1,37,0:1,14,1:0,9,1:0,27,0:1,14,0:1,23,0:1,12,1:0,31,0:2,29,0:2,8,1:0,28,1:0,13,1:0,5,3:0,9,1:0,28,2:0,5,0:1,4,0:1,4,0:2,42,0:1,37,2:0,11,0:2,5,1:0,18,2:0,4,1:0,4,0:3,11,1:0,8,1:0,26,1:0,60,0:1,28,0:3,12,0:2,13,0:2,38,1:0,38,0:1,7,1:0,19,1:0,18,1:0,33,0:1,53,1:0,1,3:0,13,0:2,11,4:0,31,1:0,17,0:1,21,1:0,5,1:0,7,0:1,9,0:1,4,0:1,3,0:1,4,1:0,5,2:0,6,1:0,28,0…	EG2=1.4e-219	E=1.2e-258
770	pcbC_CDS_and_PGK1_term	2	1234	+	1236	fdcd3c30-6b8e-46ca-a56a-e8ba9403311e_Basecall_2D_2d	744	1215	+	4005	12,1:0,14,1:0,6,0:1,8,1:0,4,1:0,7,1:0,1,1:0,72,0:2,57,1:0,53,4:0,20,2:0,9,1:0,1,2:0,7,0:1,11,1:0,26,0:1,12,0:2,8,1:0,21,0:2,4,0:4,22,2:0,25,0:2,15,0:1,19,2:0,6,2:0,10,1:0,19,1:0,16,1:0,21,1:0,4,1:0,27,1:0,4,1:0,14,0:1,7,3:0,8,1:0,2,8:0,26,1:0,10,0:1,27,1:0,10,0:2,39,1:0,62,1:0,6,2:0,27,0:1,8,1:0,19,1:0,5,0:5,25,1:0,10,1:0,17,0:1,11,0:2,8,0:1,1,0:5,22,1:0,18,0:2,10,0:3,1,0:2,2,0:1,8,1:0,5,0:1,17,0…	EG2=1.6e-205	E=2.5e-218
767	single_assembly_backbone_piece_AmpRTerm_AmpR_AmpRProm	0	1083	+	1086	fdcd3c30-6b8e-46ca-a56a-e8ba9403311e_Basecall_2D_2d	2147	1074	+	4005	10,2:0,10,1:0,14,0:2,4,0:1,1,0:1,2,0:1,5,0:1,47,0:1,32,3:0,6,0:3,1,0:1,9,2:0,37,2:0,18,0:2,2,0:1,23,1:0,25,3:0,25,1:0,4,1:0,6,2:0,7,2:0,35,2:0,20,0:1,2,0:3,5,0:1,4,1:0,4,0:1,3,0:1,5,1:0,32,0:3,13,3:0,9,0:2,11,1:0,8,1:0,15,0:2,11,0:2,5,1:0,15,1:0,10,0:1,14,2:0,48,1:0,33,0:1,8,1:0,35,2:0,7,1:0,31,0:1,1,0:1,38,1:0,45,1:0,9,0:1,8,1:0,2,1:0,5,0:2,23,0:1,30,1:0,3,1:0,16,1:0,19,0:1,14,1:0,36,2:0,35,0:2,…	EG2=1.2e-204	E=2.2e-217
703	single_assembly_backbone_piece_AmpRTerm_AmpR_AmpRProm	0	1086	+	1086	f93eaf9f-c55d-4877-a36a-e155f4a08689_Basecall_2D_2d	89	1014	+	2006	12,0:2,7,1:0,2,1:0,9,2:0,8,2:0,9,0:1,23,1:0,27,5:0,20,3:0,7,0:2,21,1:0,8,1:0,32,0:5,19,1:0,6,1:0,1,2:0,3,2:0,32,1:0,20,2:0,3,1:0,22,1:0,63,2:0,3,1:0,2,3:0,30,0:1,3,1:0,84,1:0,27,0:1,13,0:1,2,1:0,21,0:2,6,1:0,3,4:0,30,4:0,5,1:0,10,3:0,40,1:0,4,0:1,52,2:0,6,2:0,3,3:0,18,1:0,22,2:0,1,1:0,2,1:0,15,1:0,11,1:0,7,1:0,8,0:2,32,4:0,5,1:0,26,4:0,7,1:0,35,1:0,22,4:0,2,5:0,47,1:0,15,2:0,10,1:0,13	EG2=2.9e-186	E=1.1e-216
484	every_assembly_backbone_piece_ColE1	0	764	+	764	fdcd3c30-6b8e-46ca-a56a-e8ba9403311e_Basecall_2D_2d	3223	740	+	4005	11,1:0,23,0:2,17,1:0,6,2:0,10,0:2,9,0:1,11,1:0,11,1:0,12,1:0,7,2:0,7,4:0,15,0:2,26,1:0,2,2:0,9,0:1,12,0:2,28,1:0,46,1:0,14,0:1,25,1:0,5,1:0,9,1:0,66,1:0,36,0:1,10,0:1,15,1:0,20,0:1,14,1:0,44,2:0,16,3:0,16,0:2,6,1:0,7,4:0,9,0:4,6,1:0,11,2:0,8,1:0,1,1:0,5,1:0,21,2:0,3,2:0,15,1:0,12,1:0,10,3:0,26,0:5,23	EG2=2.4e-123	E=6.7e-133
466	pALD6_promoter	11	706	+	733	60df8407-fcb8-4912-9869-5656e7b772d0_Basecall_2D_2d	52	680	+	1982	35,0:2,6,2:0,6,6:0,43,0:3,15,1:0,5,0:1,40,0:1,39,0:1,1,0:2,19,1:0,23,1:0,5,1:0,9,1:0,16,2:0,24,3:0,23,3:0,18,2:0,14,1:0,1,1:0,6,0:1,37,0:1,15,0:1,1,0:2,37,1:0,2,1:0,2,3:0,3,3:0,26,0:1,15,0:1,48,1:0,5,2:0,13,1:0,34,3:0,4,1:0,19,1:0,12,1:0,26,0:1,7,1:0,8	EG2=3.5e-118	E=1e-133
431	every_assembly_backbone_piece_ColE1	0	759	+	764	f93eaf9f-c55d-4877-a36a-e155f4a08689_Basecall_2D_2d	1103	718	+	2006	11,1:0,3,1:0,6,0:1,26,0:1,2,0:1,10,3:0,15,0:1,15,0:1,29,6:0,29,0:1,21,1:0,10,1:0,25,0:3,28,3:0,71,1:0,2,1:0,1,1:0,8,1:0,3,1:0,13,1:0,2,1:0,31,1:0,12,1:0,51,1:0,28,3:0,13,2:0,2,1:0,14,0:1,7,0:1,3,0:1,9,0:2,14,5:0,5,2:0,5,1:0,9,1:0,12,1:0,7,0:1,13,1:0,4,1:0,1,1:0,2,1:0,1,1:0,4,1:0,9,2:0,8,1:0,15,0:1,20,2:0,7,1:0,4,1:0,4,1:0,10,1:0,10,0:1,30,1:0,7	EG2=4e-108	E=7.3e-122
426	pGAL1_promoter	9	542	+	564	fdcd3c30-6b8e-46ca-a56a-e8ba9403311e_Basecall_2D_2d	218	522	+	4005	25,3:0,14,0:2,39,1:0,25,2:0,1,1:0,19,1:0,4,0:2,1,0:1,54,1:0,10,1:0,29,1:0,9,0:2,22,1:0,19,1:0,7,1:0,32,0:1,6,3:0,52,1:0,63,1:0,23,1:0,8,2:0,7,3:0,28,1:0,3,2:0,14	EG2=1.1e-106	E=4.1e-116
100	Con1__pcbC_after_term__pclA_after_ColE1	0	142	+	143	fdcd3c30-6b8e-46ca-a56a-e8ba9403311e_Basecall_2D_2d	1974	140	+	4005	8,0:1,21,0:4,10,2:0,12,4:0,36,0:2,10,1:0,18,3:0,2,0:1,15	EG2=4.9e-13	E=4.4e-22
100	ConS__pcbC_after_ColE1	8	132	+	143	fdcd3c30-6b8e-46ca-a56a-e8ba9403311e_Basecall_2D_2d	45	135	+	4005	31,0:1,11,0:1,48,1:0,8,1:0,2,0:1,13,0:1,2,0:1,15	EG2=4.9e-13	E=4.4e-22
# batch 103
1308	pclA_CDS_and_ENO2_term	0	1973	+	1977	9472bfcf-df7a-421f-af8e-5f231383f4be_Basecall_2D_2d	883	1981	+	4883	10,1:0,29,2:0,5,1:0,35,0:3,8,1:0,37,0:1,26,0:1,34,0:1,10,1:0,5,1:0,6,1:0,8,4:0,27,0:1,1,0:2,6,0:1,2,0:6,4,0:3,21,2:0,5,2:0,13,0:1,2,0:1,53,0:1,9,0:2,6,0:1,9,1:0,58,1:0,43,1:0,1,1:0,7,2:0,47,1:0,17,0:1,7,0:2,5,0:1,70,1:0,2,1:0,18,0:3,18,0:1,8,0:1,9,0:1,10,0:1,50,0:1,1,0:1,7,2:0,14,0:1,28,1:0,3,0:1,3,1:0,15,0:2,32,2:0,39,1:0,17,0:1,25,1:0,12,1:0,46,1:0,5,3:0,17,1:0,12,1:0,5,0:1,51,0:1,26,3:0,10,0:1…	EG2=0	E=0
798	single_assembly_backbone_piece_AmpRTerm_AmpR_AmpRProm	0	1086	+	1086	9472bfcf-df7a-421f-af8e-5f231383f4be_Basecall_2D_2d	3047	1070	+	4883	25,1:0,7,0:3,10,1:0,36,1:0,13,0:2,47,0:2,45,1:0,64,1:0,7,1:0,86,1:0,8,0:2,9,0:1,9,0:3,19,0:1,54,0:1,1,0:1,9,2:0,13,0:1,13,0:1,8,1:0,5,1:0,11,0:1,22,0:1,7,1:0,46,1:0,3,1:0,6,0:1,43,3:0,51,0:2,12,0:1,13,1:0,12,2:0,6,2:0,6,2:0,25,4:0,16,0:2,18,1:0,7,0:1,18,1:0,10,0:1,21,0:1,9,4:0,5,1:0,19,1:0,3,3:0,6,1:0,40,1:0,20,2:0,4,1:0,25,2:0,4,1:0,5,0:1,1,0:3,31,1:0,3,1:0,21	EG2=1.5e-213	E=5.3e-224
523	every_assembly_backbone_piece_ColE1	0	760	+	764	9472bfcf-df7a-421f-af8e-5f231383f4be_Basecall_2D_2d	4117	729	+	4883	11,1:0,16,0:2,8,0:1,2,1:0,2,1:0,18,1:0,2,0:1,7,0:3,12,0:1,9,1:0,5,1:0,24,3:0,4,1:0,9,0:1,1,0:1,20,1:0,3,6:0,8,1:0,7,2:0,7,0:2,16,1:0,86,0:1,32,0:1,8,1:0,3,1:0,6,2:0,42,0:1,4,2:0,54,2:0,16,2:0,26,1:0,50,1:0,21,1:0,29,2:0,10,2:0,10,1:0,17,1:0,16,2:0,20,1:0,10,1:0,6,1:0,52,1:0,5	EG2=1.5e-134	E=6.6e-144
467	pALD6_promoter	11	713	+	733	9472bfcf-df7a-421f-af8e-5f231383f4be_Basecall_2D_2d	210	676	+	4883	20,0:1,1,0:1,7,1:0,5,3:0,4,4:0,6,0:1,25,1:0,7,1:0,2,1:0,23,1:0,6,1:0,31,0:2,20,0:1,5,1:0,42,1:0,11,1:0,11,0:2,5,0:1,10,6:0,12,2:0,7,0:1,9,1:0,3,2:0,1,1:0,4,2:0,14,0:2,10,2:0,3,3:0,9,1:0,20,1:0,4,0:1,22,1:0,6,0:2,57,1:0,15,5:0,12,0:1,62,1:0,9,2:0,11,1:0,18,1:0,32,1:0,14,1:0,4,1:0,23,2:0,2,2:0,19,0:2,4,1:0,5,0:2,4	EG2=1.8e-118	E=9.7e-128
106	Con1__pcbC_after_term__pclA_after_ColE1	0	143	+	143	9472bfcf-df7a-421f-af8e-5f231383f4be_Basecall_2D_2d	37	144	+	4883	39,2:0,4,2:0,37,1:0,5,0:1,25,0:2,3,0:1,4,1:0,5,0:3,15	EG2=9.2e-15	E=1e-23
97	Con2__pclA_after_term__penDE_after_ColE1	3	140	+	143	9472bfcf-df7a-421f-af8e-5f231383f4be_Basecall_2D_2d	2883	137	+	4883	9,1:0,13,1:0,23,1:0,3,2:0,14,0:1,6,0:2,34,1:0,5,0:1,20,1:0,6	EG2=3.6e-12	E=4e-21
# batch 104
2061	multiple_assembly_backbone_piece_His3Prom_His3Term_2Micron_KanRTerm_KanR_KanRProm	0	3116	+	3118	ce882823-65dc-4930-8cd9-520ff3924611_Basecall_2D_2d	672	2958	-	4396	19,2:0,7,2:0,20,1:0,2,3:0,14,3:0,29,2:0,21,5:0,21,0:1,2,0:1,18,2:0,21,0:1,10,0:1,18,3:0,6,1:0,26,1:0,10,1:0,13,5:0,14,3:0,5,1:0,13,0:2,7,0:1,2,0:1,11,0:1,6,1:0,3,1:0,5,0:2,15,1:0,5,2:0,7,1:0,11,1:0,20,1:0,32,0:2,4,2:0,32,2:0,18,1:0,40,1:0,3,5:0,10,1:0,9,2:0,5,1:0,20,0:1,18,1:0,2,1:0,8,1:0,16,4:0,39,0:1,16,1:0,18,1:0,11,3:0,21,0:3,17,2:0,51,0:3,35,1:0,19,1:0,37,4:0,13,1:0,58,1:0,10,0:3,41,1:0,5,1:…	EG2=0	E=0
465	every_assembly_backbone_piece_ColE1	0	761	+	764	ce882823-65dc-4930-8cd9-520ff3924611_Basecall_2D_2d	3631	728	-	4396	11,1:0,35,1:0,3,3:0,15,0:4,3,0:2,17,3:0,31,2:0,4,1:0,16,0:1,7,3:0,4,0:1,17,3:0,5,1:0,2,0:1,3,0:2,40,1:0,50,4:0,12,0:1,1,0:2,22,1:0,6,4:0,4,0:1,21,4:0,4,2:0,17,1:0,7,0:1,5,0:1,32,1:0,5,1:0,2,1:0,10,0:4,14,1:0,1,1:0,12,1:0,3,0:1,23,1:0,11,1:0,3,0:1,12,1:0,6,2:0,26,1:0,35,1:0,21,1:0,12,2:0,8,0:1,2,1:0,14,2:0,19,2:0,10,1:0,18,3:0,7,1:0,14,0:5,8,1:0,9	EG2=6.8e-118	E=2.8e-127
350	end_of_penDE_CDS_and_TDH1_term	0	636	+	636	ce882823-65dc-4930-8cd9-520ff3924611_Basecall_2D_2d	18	603	-	4396	20,1:0,5,0:1,2,1:0,1,1:0,8,0:1,41,1:0,5,1:0,6,1:0,4,2:0,1,1:0,8,0:1,2,0:4,9,0:1,4,0:2,31,0:1,1,0:3,7,1:0,12,0:1,26,0:1,6,3:0,17,2:0,4,0:1,17,3:0,6,0:1,12,4:0,19,2:0,7,0:2,14,3:0,4,0:1,3,0:1,41,2:0,3,2:0,6,1:0,3,0:1,3,0:1,6,2:0,10,1:0,11,3:0,16,5:0,43,1:0,18,2:0,5,2:0,8,0:2,20,1:0,3,3:0,1,3:0,26,1:0,20,1:0,1,1:0,12,1:0,19	EG2=7.4e-85	E=4.4e-94
100	multiple_assembly_backbone_piece_His3Prom_His3Term_2Micron_KanRTerm_KanR_KanRProm	1114	202	+	3118	ce882823-65dc-4930-8cd9-520ff3924611_Basecall_2D_2d	1838	180	-	4396	27,1:0,7,1:0,7,1:0,15,1:0,26,1:0,2,0:1,17,1:0,1,2:0,2,1:0,9,1:0,4,3:0,5,3:0,18,1:0,7,1:0,5,1:0,3,1:0,2,3:0,22	EG2=4.9e-13	E=4.9e-22
68	multiple_assembly_backbone_piece_His3Prom_His3Term_2Micron_KanRTerm_KanR_KanRProm	1305	144	+	3118	ce882823-65dc-4930-8cd9-520ff3924611_Basecall_2D_2d	1725	137	-	4396	22,2:0,4,2:0,47,1:0,21,2:0,43	EG2=0.00076	E=8e-13
# batch 105
649	single_assembly_backbone_piece_AmpRTerm_AmpR_AmpRProm	0	1081	+	1086	65f97482-614d-43e6-9cf8-7183e9e070c7_Basecall_2D_2d	204	1041	+	2190	13,1:0,19,0:3,19,2:0,26,1:0,2,0:1,18,0:1,6,1:0,3,1:0,2,3:0,12,0:4,23,0:2,35,0:1,1,0:2,15,2:0,2,1:0,11,1:0,19,0:1,5,0:1,4,0:1,2,0:4,7,2:0,26,1:0,19,2:0,2,1:0,5,1:0,6,1:0,65,3:0,10,2:0,3,1:0,8,0:1,7,1:0,14,0:1,10,1:0,48,1:0,13,2:0,22,1:0,1,2:0,21,5:0,17,2:0,14,1:0,21,1:0,4,2:0,9,0:1,7,3:0,17,0:2,34,0:2,3,0:2,30,1:0,3,1:0,3,1:0,15,1:0,12,1:0,15,3:0,24,0:1,99,2:0,12,1:0,4,1:0,11,0:1,13,5:0,6,1:0,8,1:…	EG2=9.5e-171	E=1.2e-194
533	every_assembly_backbone_piece_ColE1	0	764	+	764	65f97482-614d-43e6-9cf8-7183e9e070c7_Basecall_2D_2d	1247	744	+	2190	11,1:0,23,1:0,12,0:1,11,2:0,19,0:1,9,3:0,31,2:0,13,1:0,3,0:1,6,0:1,3,0:2,27,1:0,6,1:0,11,0:1,5,1:0,1,1:0,42,0:1,38,0:1,3,0:1,10,0:1,4,5:0,3,0:1,2,0:1,73,1:0,1,1:0,9,1:0,16,0:2,26,1:0,36,2:0,15,2:0,21,1:0,20,0:1,43,1:0,19,3:0,6,0:1,10,0:1,9,3:0,20,2:0,6,1:0,16,0:4,6,2:0,50,1:0,4,0:1,11,2:0,11	EG2=2e-137	E=2.8e-154
127	ConE__penDE_after_term	0	143	+	143	65f97482-614d-43e6-9cf8-7183e9e070c7_Basecall_2D_2d	34	142	+	2190	90,1:0,6,1:0,29,0:1,16	EG2=8.6e-21	E=3.2e-30
115	Con2__pclA_after_term__penDE_after_ColE1	0	143	+	143	65f97482-614d-43e6-9cf8-7183e9e070c7_Basecall_2D_2d	2018	147	+	2190	48,2:0,34,0:2,8,0:1,9,1:0,8,0:1,1,0:1,7,0:2,25	EG2=2.4e-17	E=9.5e-27
1925	multiple_assembly_backbone_piece_His3Prom_His3Term_2Micron_KanRTerm_KanR_KanRProm	0	3117	+	3118	d2c162c9-0b33-4c25-8795-39d9d6a66ed0_Basecall_2D_2d	705	2961	-	4431	23,1:0,5,1:0,8,2:0,9,2:0,19,3:0,16,1:0,8,5:0,7,1:0,7,0:1,13,4:0,18,0:1,46,2:0,6,2:0,8,1:0,13,0:1,7,1:0,2,1:0,6,1:0,3,1:0,14,0:1,43,1:0,2,1:0,13,0:2,18,1:0,21,1:0,1,1:0,11,1:0,24,1:0,5,2:0,30,3:0,8,1:0,8,0:1,16,0:1,16,2:0,60,1:0,6,0:1,7,2:0,8,1:0,8,0:1,1,0:2,8,0:1,5,0:2,10,1:0,11,0:2,8,1:0,1,1:0,12,0:1,2,0:2,7,0:1,14,1:0,29,2:0,20,1:0,46,0:1,28,2:0,5,2:0,7,0:1,8,1:0,29,0:3,9,1:0,15,1:0,39,1:0,41,2…	EG2=0	E=0
480	end_of_penDE_CDS_and_TDH1_term	0	636	+	636	d2c162c9-0b33-4c25-8795-39d9d6a66ed0_Basecall_2D_2d	17	642	-	4431	22,0:1,1,0:1,4,0:1,2,1:0,46,0:2,24,0:1,2,1:0,8,1:0,81,0:1,26,0:2,2,0:2,19,1:0,4,0:1,31,3:0,61,1:0,11,1:0,18,1:0,23,2:0,42,6:0,21,1:0,2,1:0,18,1:0,9,0:2,2,0:1,1,0:1,3,0:13,1,0:1,46,1:0,4,1:0,59,1:0,19	EG2=3.4e-122	E=1.3e-131
431	every_assembly_backbone_piece_ColE1	0	764	+	764	d2c162c9-0b33-4c25-8795-39d9d6a66ed0_Basecall_2D_2d	3663	729	-	4431	11,1:0,10,0:1,2,0:1,5,0:1,9,0:1,5,3:0,17,0:1,3,3:0,22,1:0,14,0:2,19,2:0,4,1:0,14,1:0,12,6:0,3,1:0,3,1:0,5,2:0,7,0:1,33,0:1,9,1:0,8,1:0,4,1:0,1,2:0,7,0:2,5,1:0,1,4:0,25,2:0,27,1:0,29,0:1,26,1:0,9,0:2,10,1:0,22,1:0,26,1:0,10,3:0,4,0:3,9,1:0,8,1:0,37,0:1,4,1:0,43,1:0,15,3:0,15,0:1,1,0:1,3,0:2,3,0:2,17,2:0,5,1:0,11,1:0,36,3:0,28,1:0,15,1:0,19,1:0,15	EG2=4e-108	E=1.9e-117
118	multiple_assembly_backbone_piece_His3Prom_His3Term_2Micron_KanRTerm_KanR_KanRProm	1114	212	+	3118	d2c162c9-0b33-4c25-8795-39d9d6a66ed0_Basecall_2D_2d	1883	195	-	4431	12,1:0,25,1:0,12,2:0,1,3:0,29,0:1,2,1:0,28,1:0,17,0:1,8,3:0,8,2:0,21,4:0,5,1:0,25	EG2=3.3e-18	E=3.2e-27
68	multiple_assembly_backbone_piece_His3Prom_His3Term_2Micron_KanRTerm_KanR_KanRProm	1114	149	+	3118	d2c162c9-0b33-4c25-8795-39d9d6a66ed0_Basecall_2D_2d	1938	140	-	4431	27,0:1,27,2:0,20,2:0,18,2:0,17,2:0,4,2:0,26	EG2=0.00076	E=8.1e-13
# batch 106
852	single_assembly_backbone_piece_AmpRTerm_AmpR_AmpRProm	0	1086	+	1086	122bcc5b-aa3a-4991-b5db-33a4edf37576_Basecall_2D_2d	202	1060	+	2192	10,2:0,12,1:0,18,1:0,8,1:0,13,1:0,12,0:1,28,1:0,82,0:1,2,0:1,20,3:0,36,1:0,5,1:0,22,4:0,15,0:2,28,0:1,70,4:0,19,0:3,7,0:1,39,0:1,13,1:0,26,1:0,29,0:2,9,1:0,5,0:1,6,2:0,13,0:2,26,1:0,26,1:0,15,1:0,33,1:0,93,1:0,43,1:0,70,1:0,32,3:0,16,1:0,19,2:0,5,2:0,31,0:2,11,1:0,4,2:0,14,0:1,36,1:0,7,1:0,13	EG2=4.6e-229	E=6.3e-267
477	every_assembly_backbone_piece_ColE1	0	764	+	764	122bcc5b-aa3a-4991-b5db-33a4edf37576_Basecall_2D_2d	1262	726	+	2192	11,1:0,20,0:1,18,0:1,4,0:1,8,1:0,1,1:0,16,1:0,7,3:0,24,1:0,5,3:0,4,1:0,4,0:2,12,1:0,4,0:1,27,1:0,11,1:0,13,1:0,14,0:2,10,1:0,2,1:0,1,3:0,9,8:0,2,3:0,1,3:0,7,0:2,6,0:1,5,0:2,1,0:1,48,0:1,13,1:0,52,0:1,45,1:0,10,0:1,2,1:0,17,1:0,49,0:2,15,3:0,1,1:0,10,1:0,13,3:0,10,0:1,20,1:0,9,1:0,9,1:0,9,3:0,16,3:0,9,1:0,44,0:1,14,1:0,31,1:0,12	EG2=2.4e-121	E=1.6e-135
108	Con1__pcbC_after_term__pclA_after_ColE1	0	140	+	143	122bcc5b-aa3a-4991-b5db-33a4edf37576_Basecall_2D_2d	30	134	+	2192	46,0:1,9,0:1,2,2:0,31,2:0,27,2:0,4,2:0,13	EG2=2.5e-15	E=1e-24
98	ConS__pcbC_after_ColE1	7	136	+	143	122bcc5b-aa3a-4991-b5db-33a4edf37576_Basecall_2D_2d	2019	136	+	2192	12,0:1,4,1:0,2,1:0,11,2:0,13,0:1,2,0:1,3,1:0,16,0:2,34,1:0,4,0:1,29	EG2=1.8e-12	E=7.8e-22
917	single_assembly_backbone_piece_AmpRTerm_AmpR_AmpRProm	0	1086	+	1086	f3528919-9a46-4b35-b87c-a23311edd568_Basecall_2D_2d	2199	1050	-	4020	11,1:0,12,1:0,18,1:0,22,3:0,126,0:1,11,2:0,128,1:0,2,0:1,18,1:0,27,0:1,69,0:1,3,4:0,45,2:0,39,1:0,14,0:1,36,1:0,30,1:0,14,1:0,67,1:0,9,3:0,1,1:0,18,1:0,29,2:0,13,1:0,35,0:2,7,0:1,56,1:0,23,2:0,12,1:0,28,2:0,5,1:0,37,1:0,9,2:0,21,1:0,14,1:0,6,2:0,18,1:0,9	EG2=9.7e-248	E=3.6e-266
778	pcbC_CDS_and_PGK1_term	0	1236	+	1236	f3528919-9a46-4b35-b87c-a23311edd568_Basecall_2D_2d	857	1172	-	4020	14,1:0,13,2:0,3,1:0,2,0:3,2,0:1,17,0:1,4,0:1,25,0:1,15,0:2,46,2:0,15,2:0,10,0:2,15,1:0,27,2:0,9,2:0,22,2:0,1,1:0,9,0:2,18,0:1,9,1:0,9,0:2,2,0:3,39,1:0,29,1:0,13,3:0,14,1:0,27,2:0,3,2:0,1,3:0,3,1:0,5,0:1,4,1:0,4,1:0,11,1:0,2,2:0,36,1:0,16,1:0,15,6:0,7,1:0,21,2:0,18,1:0,2,2:0,9,1:0,9,0:1,11,0:1,80,0:1,3,0:1,4,0:1,3,2:0,6,1:0,15,3:0,15,1:0,12,1:0,13,0:2,7,1:0,11,1:0,3,2:0,5,1:0,17,4:0,4,3:0,14,1:0,2…	EG2=8.3e-208	E=8.8e-221
518	pHHF2_promoter	9	682	+	707	f3528919-9a46-4b35-b87c-a23311edd568_Basecall_2D_2d	207	646	-	4020	6,1:0,15,0:1,7,1:0,1,3:0,22,1:0,19,1:0,13,3:0,12,2:0,11,2:0,28,1:0,14,1:0,20,1:0,5,3:0,5,0:2,3,0:1,3,0:1,96,2:0,4,0:1,49,0:1,14,1:0,8,1:0,28,1:0,2,1:0,84,1:0,16,0:2,3,1:0,33,2:0,7,2:0,4,1:0,13,3:0,2,1:0,1,4:0,33,2:0,18,1:0,10,1:0,28	EG2=4.1e-133	E=9.4e-143
511	every_assembly_backbone_piece_ColE1	4	760	+	764	f3528919-9a46-4b35-b87c-a23311edd568_Basecall_2D_2d	3251	747	-	4020	7,1:0,3,1:0,20,2:0,4,1:0,17,3:0,6,0:2,20,3:0,33,2:0,1,4:0,4,3:0,7,0:1,15,1:0,9,0:3,19,2:0,7,0:1,19,1:0,1,1:0,37,1:0,4,1:0,61,0:1,1,0:1,4,0:1,14,0:1,1,0:1,4,0:4,6,0:3,15,0:2,5,0:1,8,0:1,15,0:3,18,0:1,26,0:1,63,1:0,54,0:1,24,2:0,5,2:0,33,1:0,17,2:0,15,2:0,4,1:0,15,1:0,16,2:0,13,2:0,2,1:0,19,0:1,8,0:1,17	EG2=4.2e-131	E=1e-140
116	ConS__pcbC_after_ColE1	2	141	+	143	f3528919-9a46-4b35-b87c-a23311edd568_Basecall_2D_2d	26	150	-	4020	18,0:1,22,0:3,2,0:2,16,0:1,69,0:1,3,0:1,11	EG2=1.2e-17	E=1.1e-26
113	Con1__pcbC_after_term__pclA_after_ColE1	0	142	+	143	f3528919-9a46-4b35-b87c-a23311edd568_Basecall_2D_2d	2044	130	-	4020	9,3:0,27,2:0,22,3:0,32,1:0,9,3:0,31	EG2=9e-17	E=7.9e-26
# batch 107
1366	pclA_CDS_and_ENO2_term	5	1971	+	1977	7036f6b8-4139-4364-93a1-c09a5384dd4e_Basecall_2D_2d	705	1905	+	2646	9,1:0,13,1:0,62,1:0,58,0:2,11,1:0,43,1:0,26,2:0,30,2:0,3,0:4,26,1:0,12,2:0,14,1:0,1,1:0,28,3:0,33,4:0,5,2:0,20,0:1,8,0:1,5,0:1,38,2:0,73,1:0,4,0:1,26,0:1,22,0:1,21,3:0,36,0:2,7,1:0,2,0:1,6,1:0,8,1:0,1,1:0,2,2:0,6,3:0,12,1:0,23,1:0,61,0:2,6,0:1,31,1:0,2,1:0,20,1:0,19,1:0,24,1:0,11,0:2,25,0:1,4,0:1,37,0:3,2,0:1,27,1:0,3,1:0,17,0:2,9,0:3,14,1:0,7,1:0,6,1:0,50,2:0,26,0:3,5,1:0,9,1:0,23,1:0,24,2:0,4,0…	EG2=0	E=0
426	pPGK1_promoter	9	693	+	731	7036f6b8-4139-4364-93a1-c09a5384dd4e_Basecall_2D_2d	38	650	+	2646	4,1:0,13,1:0,46,1:0,1,1:0,22,8:0,3,5:0,5,2:0,17,0:2,8,0:1,11,0:1,24,3:0,3,0:1,10,1:0,2,1:0,7,1:0,2,0:1,8,2:0,12,1:0,1,2:0,19,1:0,7,0:1,1,0:1,8,1:0,30,1:0,16,0:1,10,2:0,2,1:0,16,0:1,29,1:0,3,0:3,26,1:0,30,3:0,37,1:0,12,1:0,1,1:0,9,1:0,5,0:1,39,1:0,5,3:0,27,1:0,8,1:0,11,1:0,14,3:0,11,1:0,9,1:0,8,0:1,6,1:0,22,0:1,4,1:0,10	EG2=1.1e-106	E=3.5e-117
757	single_assembly_backbone_piece_AmpRTerm_AmpR_AmpRProm	6	1080	+	1086	72a064d6-0479-4988-886a-d5eba9dcf6c8_Basecall_2D_2d	2321	1063	-	4196	6,0:1,1,0:1,20,2:0,8,1:0,6,0:1,22,2:0,31,0:1,31,0:1,42,1:0,21,0:1,1,0:3,27,1:0,3,0:1,7,0:3,1,0:1,2,0:1,15,1:0,3,1:0,14,0:1,14,1:0,9,1:0,2,1:0,15,4:0,64,1:0,2,1:0,15,1:0,39,1:0,11,4:0,8,0:1,8,1:0,32,1:0,24,0:2,22,2:0,12,0:1,6,0:1,20,0:1,47,0:1,13,1:0,6,3:0,23,0:2,26,0:1,49,1:0,21,2:0,19,0:3,53,1:0,12,2:0,3,4:0,9,0:1,20,2:0,17,2:0,6,0:2,9,1:0,13,2:0,15,0:1,18,0:1,18,2:0,16,1:0,31,0:1,20	EG2=8.9e-202	E=2e-213
735	pcbC_CDS_and_PGK1_term	0	1236	+	1236	72a064d6-0479-4988-886a-d5eba9dcf6c8_Basecall_2D_2d	887	1238	-	4196	8,1:0,4,2:0,14,0:1,3,1:0,3,0:3,14,1:0,10,1:0,8,0:1,7,0:1,4,0:1,26,3:0,10,0:1,44,0:2,38,0:2,19,1:0,21,1:0,3,2:0,7,0:1,7,0:2,4,0:1,1,0:1,6,1:0,12,3:0,10,1:0,7,2:0,3,0:1,10,0:1,10,0:1,1,0:1,21,2:0,3,0:1,46,0:1,10,1:0,12,1:0,14,0:2,15,0:3,16,1:0,3,1:0,16,1:0,19,0:1,25,1:0,27,0:1,30,0:1,7,0:1,3,0:1,6,1:0,88,0:1,10,0:2,7,0:4,10,2:0,4,0:1,5,1:0,2,1:0,3,0:1,14,0:1,10,0:1,2,0:1,6,1:0,8,0:1,2,0:1,2,0:1,18,…	EG2=1.9e-195	E=1.1e-206
482	every_assembly_backbone_piece_ColE1	3	761	+	764	72a064d6-0479-4988-886a-d5eba9dcf6c8_Basecall_2D_2d	3389	765	-	4196	12,1:0,13,1:0,24,1:0,2,0:3,1,0:1,33,1:0,44,1:0,10,0:2,9,2:0,6,1:0,19,1:0,43,1:0,4,1:0,11,1:0,8,0:1,8,2:0,38,1:0,37,0:1,9,0:2,11,1:0,4,0:1,1,0:1,1,0:2,4,0:4,12,1:0,13,1:0,25,0:1,7,1:0,4,1:0,5,1:0,26,1:0,10,0:1,23,1:0,2,1:0,13,0:2,8,0:1,25,0:1,11,1:0,9,1:0,9,0:2,14,0:2,29,1:0,17,1:0,10,0:1,16,0:2,29,0:4,6,0:2,16,2:0,17,2:0,8,1:0,12	EG2=8.9e-123	E=3e-132
479	pALD6_promoter	10	714	+	733	72a064d6-0479-4988-886a-d5eba9dcf6c8_Basecall_2D_2d	206	684	-	4196	74,1:0,2,0:1,9,3:0,5,1:0,14,1:0,11,0:2,6,4:0,34,1:0,1,1:0,15,0:1,20,0:1,14,0:1,39,1:0,18,4:0,24,2:0,4,2:0,8,0:2,6,1:0,7,1:0,29,0:1,9,0:3,72,1:0,10,2:0,30,2:0,4,1:0,25,1:0,2,1:0,23,0:1,2,1:0,3,3:0,6,0:1,2,1:0,2,1:0,12,1:0,30,0:1,23,2:0,12,1:0,22,1:0,8,2:0,27,1:0,5	EG2=6.5e-122	E=2.2e-131
98	Con1__pcbC_after_term__pclA_after_ColE1	3	140	+	143	72a064d6-0479-4988-886a-d5eba9dcf6c8_Basecall_2D_2d	2142	145	-	4196	64,0:3,14,1:0,8,0:1,18,3:0,6,0:1,2,0:1,3,0:1,5,1:0,4,0:2,6,0:1,5	EG2=1.8e-12	E=1.7e-21
69	ConS__pcbC_after_ColE1	3	140	+	143	72a064d6-0479-4988-886a-d5eba9dcf6c8_Basecall_2D_2d	28	147	-	4196	10,0:1,14,1:0,21,0:1,12,0:2,17,2:0,31,0:2,9,0:2,3,0:1,6,0:1,14	EG2=0.00039	E=3.9e-13
# batch 108
801	single_assembly_backbone_piece_AmpRTerm_AmpR_AmpRProm	0	1081	+	1086	89bff5be-849d-4cd4-b8eb-76ece25e8534_Basecall_2D_2d	181	1039	+	2144	10,3:0,29,2:0,11,1:0,16,2:0,4,6:0,3,1:0,4,0:1,5,2:0,43,1:0,25,2:0,24,1:0,80,0:1,14,3:0,30,1:0,47,0:1,12,0:1,45,0:1,31,3:0,6,1:0,10,1:0,7,0:1,15,0:2,9,2:0,25,1:0,45,0:1,101,1:0,37,0:1,19,1:0,3,1:0,28,4:0,32,1:0,2,1:0,6,0:1,2,0:1,42,1:0,11,1:0,12,1:0,13,0:1,1,0:1,9,3:0,27,0:1,19,3:0,32,0:1,9,1:0,1,1:0,6,0:3,19,1:0,14,4:0,2,1:0,4,1:0,6,1:0,13	EG2=2.1e-214	E=2.4e-249
720	single_assembly_backbone_piece_AmpRTerm_AmpR_AmpRProm	9	1072	+	1086	cef12f80-3b94-48e3-bbd0-c0170021765c_Basecall_2D_2d	193	1016	+	2152	8,2:0,6,0:1,4,1:0,14,1:0,7,2:0,12,3:0,13,0:1,13,1:0,13,0:1,16,2:0,11,1:0,67,1:0,7,1:0,9,1:0,30,1:0,24,4:0,8,1:0,2,1:0,4,4:0,2,1:0,4,0:2,16,6:0,2,1:0,6,0:1,14,0:1,52,4:0,14,0:4,36,0:2,15,1:0,19,0:2,8,1:0,9,0:3,68,1:0,34,1:0,54,1:0,17,1:0,3,5:0,41,2:0,2,3:0,27,1:0,48,2:0,38,1:0,13,0:1,6,1:0,4,1:0,13,1:0,9,1:0,26,3:0,8,1:0,4,2:0,27,0:1,1,0:1,20,4:0,17,1:0,6,1:0,9,1:0,22,1:0,13	EG2=3.8e-191	E=1.5e-220
524	every_assembly_backbone_piece_ColE1	0	757	+	764	89bff5be-849d-4cd4-b8eb-76ece25e8534_Basecall_2D_2d	1222	719	+	2144	11,1:0,10,0:1,25,1:0,4,1:0,7,3:0,3,2:0,5,0:2,17,2:0,12,1:0,8,0:2,11,5:0,9,3:0,14,0:4,2,1:0,20,1:0,61,3:0,30,1:0,47,0:1,1,0:1,4,1:0,3,1:0,5,1:0,3,1:0,5,1:0,3,1:0,3,1:0,2,5:0,13,1:0,2,1:0,23,1:0,9,0:1,52,1:0,23,1:0,28,1:0,40,0:1,59,1:0,12,2:0,12,1:0,11,2:0,4,3:0,4,0:1,14,1:0,17,1:0,14,0:1,9,0:1,32	EG2=7.7e-135	E=1.1e-151
506	start_of_penDE_CDS	0	675	+	677	03be5744-cfe6-42a8-8d39-e0e67fe9235d_Basecall_2D_2d	706	679	+	2048	40,1:0,34,2:0,36,1:0,21,1:0,25,0:3,11,4:0,4,1:0,41,2:0,10,0:1,2,0:3,28,1:0,10,1:0,22,0:1,11,0:1,25,0:1,15,1:0,32,0:1,2,0:2,9,0:3,8,0:1,4,1:0,6,0:1,5,1:0,5,0:1,13,1:0,9,0:2,4,0:1,6,1:0,60,1:0,32,1:0,15,1:0,16,0:1,10,0:1,1,0:1,16,1:0,17,0:2,47	EG2=1.1e-129	E=1.4e-146
500	every_assembly_backbone_piece_ColE1	0	755	+	764	cef12f80-3b94-48e3-bbd0-c0170021765c_Basecall_2D_2d	1211	736	+	2152	11,1:0,7,0:1,28,1:0,2,0:1,4,1:0,21,1:0,4,0:1,4,3:0,13,0:1,6,1:0,3,0:1,7,2:0,12,0:2,12,0:1,10,0:2,20,1:0,23,0:1,27,1:0,5,1:0,21,1:0,3,1:0,55,0:2,35,0:2,36,3:0,10,1:0,32,0:2,8,2:0,25,0:2,7,1:0,8,0:2,13,0:2,25,1:0,5,2:0,9,0:1,1,0:1,8,5:0,5,0:1,8,1:0,17,1:0,30,1:0,2,2:0,12,3:0,12,3:0,13,1:0,22,1:0,6,0:1,14,2:0,1,1:0,47	EG2=6e-128	E=1.6e-143
483	pHHF2_promoter	14	684	+	707	03be5744-cfe6-42a8-8d39-e0e67fe9235d_Basecall_2D_2d	53	656	+	2048	30,1:0,1,4:0,17,1:0,3,1:0,5,1:0,2,0:1,5,1:0,13,3:0,13,1:0,7,1:0,18,2:0,49,1:0,5,1:0,1,1:0,83,0:2,8,1:0,12,0:1,26,0:1,15,0:3,10,2:0,13,1:0,7,0:1,33,2:0,4,1:0,11,2:0,6,1:0,1,1:0,30,0:1,15,0:1,7,0:1,58,0:1,32,0:1,3,1:0,6,8:0,18,1:0,10,2:0,15,0:1,4,0:1,10,2:0,34	EG2=4.6e-123	E=8.3e-139
403	end_of_penDE_CDS_and_TDH1_term	0	623	+	636	03be5744-cfe6-42a8-8d39-e0e67fe9235d_Basecall_2D_2d	1388	617	+	2048	7,0:1,31,1:0,21,0:1,33,1:0,8,0:1,5,0:1,23,1:0,8,0:2,1,0:1,15,3:0,46,1:0,30,0:1,4,0:3,7,1:0,11,1:0,3,0:1,2,0:1,5,1:0,6,0:2,19,1:0,93,1:0,4,0:1,5,1:0,9,0:3,5,0:1,25,4:0,15,0:1,11,2:0,7,1:0,34,1:0,14,1:0,14,1:0,7,1:0,9,1:0,25,2:0,34	EG2=4.4e-100	E=1.8e-112
123	Con2__pclA_after_term__penDE_after_ColE1	0	143	+	143	89bff5be-849d-4cd4-b8eb-76ece25e8534_Basecall_2D_2d	1965	146	+	2144	59,0:2,1,0:1,45,1:0,9,0:1,28	EG2=1.2e-19	E=4.5e-29
122	ConE__penDE_after_term	0	143	+	143	89bff5be-849d-4cd4-b8eb-76ece25e8534_Basecall_2D_2d	13	141	+	2144	18,1:0,17,0:1,47,1:0,9,0:1,38,2:0,10	EG2=2.3e-19	E=8.7e-29
95	Con2__pclA_after_term__penDE_after_ColE1	0	137	+	143	cef12f80-3b94-48e3-bbd0-c0170021765c_Basecall_2D_2d	1984	134	+	2152	79,0:1,4,0:1,8,2:0,8,0:1,12,0:1,6,5:0,13	EG2=1.3e-11	E=5.6e-21
81	ConE__penDE_after_term	0	143	+	143	cef12f80-3b94-48e3-bbd0-c0170021765c_Basecall_2D_2d	32	131	+	2152	5,1:0,20,1:0,15,0:1,26,1:0,1,1:0,2,1:0,5,2:0,1,1:0,8,1:0,10,2:0,14,2:0,23	EG2=1.4e-07	E=6.2e-17
# batch 109
1299	pclA_CDS_and_ENO2_term	7	1968	+	1977	4f37eb11-1706-459a-bcc6-df0a977a8d22_Basecall_2D_2d	711	1930	-	2675	21,1:0,7,0:4,8,0:1,10,1:0,3,0:1,37,1:0,21,0:1,13,1:0,24,0:2,21,2:0,11,0:1,16,1:0,12,2:0,8,0:1,5,2:0,13,3:0,48,2:0,31,1:0,14,1:0,10,2:0,14,0:1,19,1:0,6,1:0,2,1:0,57,1:0,2,2:0,5,0:4,4,0:1,3,1:0,2,2:0,19,0:1,6,0:1,21,1:0,17,0:1,10,1:0,2,3:0,23,1:0,11,1:0,18,0:2,12,0:1,1,0:1,22,0:2,3,0:1,5,0:2,8,0:2,7,1:0,1,2:0,10,0:1,14,1:0,20,1:0,26,0:1,1,0:1,4,1:0,2,3:0,11,0:2,46,2:0,8,1:0,16,1:0,35,1:0,49,0:1,20,…	EG2=0	E=0
724	single_assembly_backbone_piece_AmpRTerm_AmpR_AmpRProm	0	1085	+	1086	dcd2d2bd-7a2a-4e41-9f73-57e03735151a_Basecall_2D_2d	189	1034	-	2137	10,2:0,31,1:0,8,2:0,18,2:0,12,0:1,2,1:0,43,3:0,22,0:1,37,1:0,18,4:0,44,1:0,30,0:1,36,1:0,15,1:0,21,1:0,19,0:1,40,0:1,15,1:0,30,1:0,23,1:0,2,0:1,10,3:0,25,1:0,3,1:0,8,0:1,37,0:1,13,1:0,31,1:0,3,2:0,28,1:0,23,1:0,2,2:0,16,0:1,15,1:0,21,1:0,22,1:0,6,1:0,51,0:1,6,2:0,13,0:2,3,0:1,2,0:1,4,4:0,4,7:0,11,1:0,1,4:0,9,1:0,4,2:0,9,2:0,22,0:1,19,1:0,6,1:0,22,0:1,4,1:0,57,1:0,32	EG2=2.7e-192	E=6.2e-222
476	every_assembly_backbone_piece_ColE1	0	755	+	764	dcd2d2bd-7a2a-4e41-9f73-57e03735151a_Basecall_2D_2d	1225	703	-	2137	15,1:0,13,1:0,15,0:1,15,1:0,28,3:0,34,4:0,2,2:0,16,1:0,5,1:0,1,1:0,3,0:1,16,1:0,7,2:0,40,2:0,36,1:0,1,2:0,15,5:0,4,1:0,31,1:0,14,1:0,60,1:0,20,2:0,13,2:0,5,0:1,13,3:0,2,1:0,30,1:0,21,0:2,9,2:0,2,3:0,28,0:3,3,0:1,14,6:0,13,0:1,10,1:0,19,2:0,5,1:0,10,1:0,22,1:0,9,1:0,5,2:0,5,0:1,10,2:0,35,1:0,12,0:1,5	EG2=4.7e-121	E=1.2e-135
457	pTDH3_promoter	9	693	+	711	4f37eb11-1706-459a-bcc6-df0a977a8d22_Basecall_2D_2d	48	662	-	2675	38,0:1,15,0:1,7,2:0,2,2:0,19,1:0,9,1:0,10,0:1,4,1:0,3,1:0,20,1:0,6,1:0,16,4:0,21,1:0,4,0:1,23,2:0,6,0:2,9,1:0,5,0:2,5,0:2,8,5:0,20,1:0,28,1:0,49,2:0,17,1:0,11,0:3,2,0:1,11,1:0,5,2:0,67,0:1,17,3:0,10,0:1,23,1:0,16,3:0,10,1:0,20,0:1,15,2:0,8,1:0,22,3:0,18,0:1,4,1:0,3,0:1,8,1:0,6,3:0,23	EG2=1.4e-115	E=1.7e-126
424	end_of_penDE_CDS_and_TDH1_term	1	635	+	636	346c000f-f226-49fd-ade0-d5d6662d75e2_Basecall_2D_2d	1449	636	-	2101	8,0:1,16,0:3,32,0:1,18,1:0,10,1:0,14,0:2,4,0:5,29,0:1,35,0:1,6,0:1,3,0:1,6,1:0,21,0:2,33,0:1,13,0:3,9,1:0,14,1:0,21,3:0,3,3:0,1,2:0,4,0:1,5,2:0,8,2:0,16,0:3,1,0:1,22,2:0,16,0:1,54,6:0,34,2:0,12,0:1,15,1:0,39,1:0,26,1:0,37,0:2,20	EG2=4.1e-106	E=6.9e-119
392	start_of_penDE_CDS	0	666	+	677	346c000f-f226-49fd-ade0-d5d6662d75e2_Basecall_2D_2d	785	656	-	2101	8,1:0,6,1:0,29,0:1,10,2:0,31,0:4,16,0:1,2,0:1,7,0:1,36,0:1,2,3:0,17,1:0,2,0:1,3,0:2,24,1:0,7,3:0,2,0:1,17,0:1,11,1:0,9,0:1,8,2:0,27,0:2,14,0:1,26,0:1,25,2:0,5,2:0,6,1:0,5,1:0,10,0:1,16,1:0,6,0:1,1,0:1,1,0:1,14,1:0,29,0:1,1,0:1,23,1:0,30,1:0,4,0:1,22,0:1,17,1:0,13,1:0,20,0:3,7,1:0,5,1:0,1,1:0,10,0:2,4,1:0,4,1:0,7,6:0,15,2:0,2,1:0,1,1:0,6	EG2=6.4e-97	E=1.2e-108
326	pALD6_promoter	11	713	+	733	346c000f-f226-49fd-ade0-d5d6662d75e2_Basecall_2D_2d	40	748	-	2101	22,0:1,5,1:0,10,0:1,14,1:0,7,0:1,4,0:1,26,1:0,5,0:2,5,0:1,20,0:2,11,1:0,20,0:1,2,0:5,8,0:2,10,0:1,1,0:2,1,0:1,9,1:0,8,0:1,3,0:1,4,2:0,2,1:0,5,0:1,6,0:1,7,1:0,4,0:1,9,0:2,21,2:0,17,1:0,4,0:1,7,0:2,6,1:0,10,1:0,4,0:1,1,0:1,5,0:1,1,0:1,7,0:1,8,0:1,1,0:2,29,0:3,3,1:0,6,0:1,6,0:1,5,0:2,3,0:1,5,0:1,2,1:0,27,2:0,9,0:1,16,0:2,19,0:2,11,1:0,17,1:0,17,0:1,10,0:1,9,1:0,3,1:0,4,1:0,13,1:0,3,1:0,6,0:3,26,0:1,…	EG2=5.8e-78	E=2.4e-88
135	Con2__pclA_after_term__penDE_after_ColE1	0	143	+	143	dcd2d2bd-7a2a-4e41-9f73-57e03735151a_Basecall_2D_2d	1964	143	-	2137	95,2:0,8,0:2,38	EG2=4.3e-23	E=1.5e-32
96	ConE__penDE_after_term	9	134	+	143	dcd2d2bd-7a2a-4e41-9f73-57e03735151a_Basecall_2D_2d	37	126	-	2137	4,0:1,13,2:0,11,0:2,33,2:0,8,1:0,3,4:0,28,2:0,23	EG2=6.9e-12	E=2.8e-21
# batch 110
680	single_assembly_backbone_piece_AmpRTerm_AmpR_AmpRProm	1	1085	+	1086	0d356a76-ad9e-484c-bdb8-d98e0c0848b1_Basecall_2D_2d	201	1073	+	1591	9,2:0,9,2:0,3,0:4,14,0:1,16,2:0,5,0:6,14,0:3,12,1:0,27,0:1,9,0:1,5,1:0,16,0:1,13,0:1,10,0:2,6,1:0,4,0:1,13,2:0,7,0:5,4,1:0,27,1:0,9,1:0,113,0:1,4,0:2,6,0:2,34,0:1,22,0:1,2,0:2,3,0:5,8,3:0,3,0:1,11,2:0,29,0:2,4,1:0,14,1:0,13,3:0,15,0:1,2,1:0,8,1:0,19,1:0,5,2:0,7,2:0,43,1:0,35,3:0,15,1:0,4,0:1,3,1:0,4,0:1,4,1:0,31,2:0,11,1:0,16,2:0,9,4:0,4,1:0,6,0:1,10,0:1,2,0:2,59,1:0,8,0:2,13,2:0,30,3:0,6,3:0,8,1…	EG2=1.2e-179	E=3.2e-215
125	every_assembly_backbone_piece_ColE1	0	243	+	764	0d356a76-ad9e-484c-bdb8-d98e0c0848b1_Basecall_2D_2d	1274	242	+	1591	9,0:1,31,0:1,21,1:0,22,0:2,4,0:2,34,3:0,7,1:0,15,0:2,2,0:1,23,1:0,22,0:1,6,1:0,1,1:0,3,0:1,15,2:0,4,1:0,3,0:1,4,2:0,4	EG2=3.2e-20	E=7.2e-30
107	Con1__pcbC_after_term__pclA_after_ColE1	0	143	+	143	0d356a76-ad9e-484c-bdb8-d98e0c0848b1_Basecall_2D_2d	28	141	+	1591	39,1:0,1,1:0,11,1:0,14,1:0,1,1:0,4,1:0,16,0:2,41,0:2,10	EG2=4.8e-15	E=1.2e-24
1326	pclA_CDS_and_ENO2_term	8	1967	+	1977	c65c3bb1-519b-44fe-a910-7d0280fe48d0_Basecall_2D_2d	900	1886	-	4778	27,0:1,12,1:0,12,0:1,25,2:0,5,0:1,8,1:0,45,1:0,28,1:0,5,2:0,3,1:0,5,2:0,18,1:0,20,2:0,59,0:1,4,4:0,4,0:1,5,0:3,10,1:0,35,0:1,21,0:1,16,1:0,17,2:0,7,1:0,34,1:0,17,1:0,26,2:0,25,1:0,3,1:0,27,1:0,25,1:0,16,1:0,18,3:0,9,0:4,34,1:0,19,1:0,25,1:0,23,1:0,22,1:0,11,0:1,3,1:0,20,1:0,2,0:1,6,2:0,26,0:1,34,0:1,5,0:1,32,1:0,8,1:0,6,3:0,3,2:0,13,1:0,7,1:0,33,0:1,18,0:1,3,0:1,12,2:0,6,2:0,8,2:0,15,2:0,20,0:1,1…	EG2=0	E=0
547	single_assembly_backbone_piece_AmpRTerm_AmpR_AmpRProm	0	1086	+	1086	c65c3bb1-519b-44fe-a910-7d0280fe48d0_Basecall_2D_2d	2955	1078	-	4778	11,1:0,4,2:0,25,1:0,8,2:0,12,1:0,1,1:0,29,1:0,10,0:1,25,1:0,25,1:0,11,1:0,3,1:0,5,0:1,12,0:1,3,0:1,1,0:2,3,1:0,14,1:0,11,1:0,2,0:1,14,3:0,40,0:3,25,1:0,7,2:0,34,1:0,28,3:0,12,0:4,2,0:1,18,1:0,54,0:2,30,1:0,31,0:4,15,1:0,16,1:0,13,0:1,7,0:1,6,0:2,1,0:1,4,1:0,6,0:1,2,1:0,6,0:1,7,0:1,9,1:0,6,1:0,9,5:0,2,2:0,7,4:0,8,1:0,7,2:0,7,1:0,4,0:2,9,0:1,2,1:0,18,1:0,5,0:1,1,0:2,12,1:0,5,0:1,5,0:9,1,0:1,6,1:0,9…	EG2=1.9e-141	E=7.2e-151
506	every_assembly_backbone_piece_ColE1	0	763	+	764	c65c3bb1-519b-44fe-a910-7d0280fe48d0_Basecall_2D_2d	4033	703	-	4778	76,2:0,7,3:0,5,1:0,24,1:0,13,1:0,4,0:1,2,1:0,8,2:0,7,7:0,14,2:0,2,5:0,20,2:0,23,0:1,4,0:1,4,0:1,7,6:0,4,2:0,2,2:0,2,1:0,27,3:0,31,0:1,12,0:1,45,1:0,12,1:0,37,1:0,3,1:0,28,2:0,8,0:1,5,0:1,5,0:1,10,1:0,41,2:0,18,1:0,6,2:0,36,2:0,7,1:0,18,2:0,9,1:0,15,1:0,21,2:0,12,2:0,2,2:0,8,1:0,29,2:0,21	EG2=1.1e-129	E=5.1e-139
441	pALD6_promoter	9	715	+	733	c65c3bb1-519b-44fe-a910-7d0280fe48d0_Basecall_2D_2d	202	697	-	4778	3,0:1,9,1:0,5,1:0,19,1:0,12,0:3,17,0:3,5,0:1,3,0:3,18,2:0,11,0:2,27,1:0,21,1:0,6,2:0,6,0:1,38,0:2,14,1:0,7,1:0,4,1:0,20,1:0,14,1:0,16,3:0,18,2:0,20,0:1,12,1:0,12,1:0,21,1:0,14,4:0,19,1:0,10,0:1,10,0:2,1,0:2,17,0:2,8,0:1,10,1:0,15,0:2,4,1:0,4,0:1,30,0:1,12,4:0,4,2:0,24,4:0,38,1:0,16,2:0,5,1:0,10,1:0,12,1:0,14,2:0,33	EG2=5.4e-111	E=2.9e-120
101	Con1__pcbC_after_term__pclA_after_ColE1	0	143	+	143	c65c3bb1-519b-44fe-a910-7d0280fe48d0_Basecall_2D_2d	33	141	-	4778	19,0:1,2,0:1,18,2:0,1,1:0,32,0:1,22,1:0,10,2:0,18,0:3,4,1:0,6,1:0,3	EG2=2.5e-13	E=2.8e-22
79	Con2__pclA_after_term__penDE_after_ColE1	3	140	+	143	c65c3bb1-519b-44fe-a910-7d0280fe48d0_Basecall_2D_2d	2803	128	-	4778	6,0:4,8,0:1,6,1:0,1,1:0,21,2:0,18,2:0,12,1:0,5,1:0,2,1:0,3,5:0,1,1:0,2,2:0,38	EG2=5.3e-07	E=6e-16
# batch 111
705	single_assembly_backbone_piece_AmpRTerm_AmpR_AmpRProm	0	1081	+	1086	851cab64-dc54-4689-9019-042b4feea4cb_Basecall_2D_2d	202	1070	+	2215	10,2:0,15,0:2,6,1:0,9,1:0,5,0:2,18,2:0,58,0:1,6,1:0,25,1:0,6,1:0,10,1:0,31,1:0,38,3:0,10,2:0,30,0:1,23,1:0,7,1:0,39,0:1,5,0:3,5,1:0,13,1:0,1,1:0,16,0:2,16,0:1,3,2:0,7,0:1,9,0:1,24,0:1,5,0:1,33,2:0,15,0:2,6,0:1,4,0:1,3,1:0,4,2:0,5,0:2,11,0:1,5,1:0,30,0:1,26,0:1,8,1:0,19,0:2,13,3:0,6,1:0,16,1:0,2,1:0,5,2:0,13,2:0,6,0:2,43,1:0,11,4:0,17,1:0,3,0:1,10,1:0,10,0:4,19,0:1,7,1:0,14,0:1,1,0:1,26,1:0,6,1:0,…	EG2=7.8e-187	E=3.7e-214
479	every_assembly_backbone_piece_ColE1	5	737	+	764	851cab64-dc54-4689-9019-042b4feea4cb_Basecall_2D_2d	1280	718	+	2215	6,1:0,12,1:0,12,0:1,13,0:1,10,1:0,7,0:1,21,3:0,24,1:0,4,4:0,15,1:0,11,0:1,18,0:1,8,1:0,4,1:0,45,0:1,10,0:1,4,1:0,5,0:1,14,0:2,40,0:3,8,1:0,2,1:0,22,0:1,20,1:0,2,0:1,41,2:0,36,3:0,29,2:0,21,1:0,6,2:0,1,1:0,4,0:1,24,1:0,6,2:0,12,0:1,18,1:0,3,2:0,2,2:0,20,1:0,11,1:0,40,3:0,8,0:1,17,2:0,10,0:1,6,1:0,10,0:4,7,0:1,11,0:1,1,0:3,3,2:0,6	EG2=6.5e-122	E=5.2e-136
473	pPSP2_promoter	21	693	+	731	f9f9f0c8-58ed-45bb-8856-2b4c9ba6fcb9_Basecall_2D_2d	64	663	+	2054	4,1:0,11,1:0,3,0:1,18,0:3,41,1:0,6,8:0,9,4:0,56,2:0,11,1:0,37,3:0,5,1:0,10,1:0,16,0:2,19,2:0,1,1:0,4,4:0,16,1:0,46,1:0,25,1:0,9,2:0,5,3:0,68,1:0,6,0:1,4,0:1,5,0:1,25,0:1,2,0:1,15,1:0,22,1:0,13,1:0,10,0:1,9,2:0,34,1:0,5,0:2,17,0:2,11,1:0,49	EG2=3.4e-120	E=2.1e-135
470	start_of_penDE_CDS	4	673	+	677	f9f9f0c8-58ed-45bb-8856-2b4c9ba6fcb9_Basecall_2D_2d	734	665	+	2054	10,2:0,21,0:1,6,1:0,40,0:2,17,0:2,6,2:0,38,1:0,5,2:0,40,3:0,7,0:1,15,1:0,11,0:1,2,0:1,8,3:0,23,0:2,13,0:1,19,0:1,48,2:0,7,2:0,7,4:0,31,0:1,1,0:2,13,0:1,16,1:0,10,0:1,4,0:1,15,3:0,24,0:2,16,1:0,28,0:1,22,0:2,18,1:0,2,1:0,93,1:0,6	EG2=2.5e-119	E=2.2e-134
377	end_of_penDE_CDS_and_TDH1_term	2	634	+	636	f9f9f0c8-58ed-45bb-8856-2b4c9ba6fcb9_Basecall_2D_2d	1402	636	+	2054	8,0:1,10,1:0,26,0:1,39,1:0,11,0:1,2,1:0,37,0:1,3,0:2,8,0:1,24,0:3,37,0:1,1,0:2,19,0:1,4,0:3,30,1:0,19,1:0,4,1:0,9,1:0,22,2:0,15,1:0,7,0:2,23,3:0,2,1:0,4,1:0,9,1:0,5,2:0,7,0:1,12,2:0,5,2:0,5,0:1,16,2:0,14,1:0,3,0:1,34,0:2,19,1:0,7,2:0,7,0:1,1,0:4,82,0:1,16	EG2=1.3e-92	E=3.7e-104
119	ConE__penDE_after_term	0	143	+	143	851cab64-dc54-4689-9019-042b4feea4cb_Basecall_2D_2d	26	146	+	2215	25,1:0,10,0:1,10,0:1,33,0:2,64	EG2=1.7e-18	E=6.7e-28
78	Con2__pclA_after_term__penDE_after_ColE1	3	124	+	143	851cab64-dc54-4689-9019-042b4feea4cb_Basecall_2D_2d	2047	122	+	2215	66,2:0,4,0:2,14,0:1,12,1:0,4,1:0,2,1:0,6,1:0,2,0:1,8	EG2=1e-06	E=4.7e-16
818	pcbC_CDS_and_PGK1_term	1	1235	+	1236	ee4c2a29-f9d0-42b6-b013-3f7412f09350_Basecall_2D_2d	636	1185	-	3854	19,2:0,6,4:0,16,1:0,1,1:0,2,1:0,24,0:2,30,0:3,16,0:2,6,0:2,2,0:1,10,1:0,3,0:1,29,0:2,13,2:0,7,1:0,3,1:0,4,0:2,9,0:1,4,4:0,5,5:0,22,0:1,2,0:1,34,2:0,1,2:0,2,1:0,14,1:0,9,0:1,20,1:0,4,0:1,31,0:2,43,0:3,20,1:0,18,3:0,14,2:0,3,2:0,17,2:0,44,0:1,38,4:0,41,1:0,20,2:0,96,2:0,5,1:0,16,1:0,17,2:0,7,0:1,15,1:0,43,1:0,16,1:0,9,2:0,5,2:0,23,0:3,19,0:1,9,2:0,15,1:0,37,1:0,22,0:1,23,1:0,24,3:0,26,3:0,16,2:0,20…	EG2=2.7e-219	E=1.2e-234
768	single_assembly_backbone_piece_AmpRTerm_AmpR_AmpRProm	9	1077	+	1086	ee4c2a29-f9d0-42b6-b013-3f7412f09350_Basecall_2D_2d	2005	1063	-	3854	8,0:1,7,0:1,10,0:1,9,1:0,22,3:0,11,1:0,21,0:1,4,0:2,14,0:1,10,0:5,7,1:0,3,0:1,34,2:0,10,0:1,37,1:0,3,1:0,4,2:0,45,5:0,5,1:0,18,0:3,109,2:0,17,1:0,19,1:0,28,1:0,5,0:1,14,2:0,10,1:0,20,0:1,12,0:3,12,0:2,12,0:2,5,0:2,37,0:3,12,2:0,11,2:0,21,3:0,3,3:0,41,0:1,7,1:0,4,1:0,21,1:0,19,1:0,5,2:0,4,1:0,15,1:0,16,2:0,11,0:1,32,0:1,6,0:1,9,0:2,43,3:0,3,2:0,21,0:2,17,1:0,20,2:0,48,1:0,18,0:1,12,0:1,21	EG2=6.2e-205	E=1.6e-218
573	every_assembly_backbone_piece_ColE1	0	764	+	764	ee4c2a29-f9d0-42b6-b013-3f7412f09350_Basecall_2D_2d	3068	747	-	3854	19,1:0,49,0:2,8,0:1,1,0:1,11,3:0,7,0:1,26,7:0,1,1:0,44,1:0,8,0:1,5,1:0,14,1:0,71,0:3,9,2:0,12,2:0,4,2:0,39,1:0,5,0:4,42,2:0,25,1:0,10,0:1,11,1:0,25,1:0,4,2:0,9,1:0,39,0:3,2,0:3,21,0:3,16,2:0,4,1:0,24,2:0,3,1:0,22,2:0,28,3:0,24,1:0,13,0:1,3,0:1,12,1:0,33,0:1,18	EG2=6.5e-149	E=6.6e-159
388	pGAL7_promoter	2	572	+	588	ee4c2a29-f9d0-42b6-b013-3f7412f09350_Basecall_2D_2d	82	548	-	3854	4,1:0,6,0:1,13,1:0,3,0:1,2,1:0,5,0:2,5,1:0,17,0:1,13,0:1,4,0:2,5,0:1,7,0:1,15,1:0,9,1:0,28,0:2,7,2:0,60,1:0,7,2:0,7,1:0,4,1:0,28,1:0,31,3:0,14,2:0,13,1:0,12,1:0,9,2:0,8,1:0,14,0:1,16,1:0,29,0:2,12,1:0,6,2:0,13,2:0,5,1:0,8,0:1,11,2:0,46,1:0,3,2:0,3,3:0,22,1:0,8	EG2=9e-96	E=3.5e-105
91	Con1__pcbC_after_term__pclA_after_ColE1	3	119	+	143	ee4c2a29-f9d0-42b6-b013-3f7412f09350_Basecall_2D_2d	1839	119	-	3854	28,2:0,24,0:3,55,1:0,9	EG2=1.9e-10	E=1.6e-19
# batch 112
778	pcbC_CDS_and_PGK1_term	5	1231	+	1236	05c2ae98-6390-461d-8fa2-77c01531d35d_Basecall_2D_2d	862	1142	+	3971	9,1:0,14,3:0,16,3:0,15,1:0,20,1:0,54,3:0,31,0:1,13,1:0,3,3:0,17,1:0,1,2:0,11,2:0,10,1:0,8,2:0,3,2:0,5,1:0,8,3:0,17,5:0,5,0:1,35,1:0,10,2:0,47,2:0,6,2:0,1,2:0,6,1:0,3,2:0,7,1:0,3,1:0,14,2:0,48,1:0,9,1:0,5,3:0,15,0:2,5,2:0,4,1:0,27,0:1,17,1:0,1,2:0,4,3:0,2,3:0,14,1:0,5,2:0,44,1:0,3,0:1,5,1:0,3,1:0,2,0:1,19,0:3,42,0:1,52,1:0,19,2:0,19,1:0,50,1:0,4,1:0,5,1:0,14,2:0,6,3:0,11,0:1,1,0:1,24,0:1,16,0:1,10…	EG2=8.3e-208	E=4.8e-221
714	single_assembly_backbone_piece_AmpRTerm_AmpR_AmpRProm	8	1073	+	1086	05c2ae98-6390-461d-8fa2-77c01531d35d_Basecall_2D_2d	2197	1005	+	3971	35,1:0,15,1:0,12,2:0,59,0:1,26,1:0,14,1:0,28,1:0,29,5:0,3,1:0,8,2:0,7,1:0,18,2:0,23,2:0,7,2:0,1,1:0,19,4:0,4,1:0,4,2:0,8,2:0,10,0:1,6,1:0,11,2:0,29,0:1,5,0:2,7,1:0,24,2:0,28,1:0,5,3:0,7,1:0,3,2:0,10,1:0,5,0:1,6,1:0,44,2:0,52,1:0,35,1:0,26,2:0,1,1:0,26,2:0,21,1:0,29,4:0,2,3:0,6,0:1,10,1:0,9,0:1,4,0:1,28,1:0,16,1:0,5,1:0,18,3:0,2,2:0,21,0:2,15,1:0,7,1:0,27,1:0,46,1:0,36,0:1,7,0:2,8,1:0,4,3:0,6,1:0,4	EG2=2e-189	E=5.3e-201
686	single_assembly_backbone_piece_AmpRTerm_AmpR_AmpRProm	0	1086	+	1086	6b70b133-9df3-426c-9236-74aadef72fa1_Basecall_2D_2d	200	1053	+	2182	10,2:0,7,0:1,3,1:0,10,1:0,10,1:0,4,0:1,5,0:2,18,2:0,7,2:0,24,1:0,25,0:1,18,1:0,32,2:0,1,3:0,14,1:0,20,0:2,27,0:1,3,2:0,4,1:0,3,1:0,1,1:0,24,0:2,23,1:0,4,1:0,4,0:1,13,0:1,11,0:2,23,0:1,36,0:2,2,0:1,57,0:2,2,0:3,5,1:0,4,1:0,4,2:0,9,2:0,13,2:0,38,0:2,30,0:2,9,2:0,13,0:1,2,0:3,25,2:0,43,0:1,16,0:2,2,1:0,15,1:0,37,1:0,19,0:1,5,1:0,10,1:0,13,0:1,3,1:0,42,0:1,10,1:0,12,1:0,3,1:0,14,1:0,19,1:0,8,4:0,2,5:…	EG2=2.2e-181	E=6.9e-208
540	every_assembly_backbone_piece_ColE1	0	764	+	764	05c2ae98-6390-461d-8fa2-77c01531d35d_Basecall_2D_2d	3204	731	+	3971	11,1:0,26,3:0,2,1:0,13,0:2,3,0:1,8,3:0,3,1:0,6,4:0,26,1:0,14,4:0,9,2:0,10,0:1,27,2:0,21,0:1,7,1:0,19,0:1,74,1:0,2,2:0,55,0:1,4,0:1,31,1:0,32,0:2,4,1:0,53,1:0,49,0:1,25,2:0,17,2:0,33,1:0,1,1:0,6,1:0,19,5:0,9,1:0,22,1:0,17,1:0,13,2:0,1,1:0,9,0:1,14,0:2,22	EG2=1.9e-139	E=3.6e-149
523	every_assembly_backbone_piece_ColE1	0	764	+	764	6b70b133-9df3-426c-9236-74aadef72fa1_Basecall_2D_2d	1253	744	+	2182	11,1:0,11,1:0,6,0:1,22,1:0,50,5:0,14,3:0,7,3:0,5,0:2,10,1:0,5,0:1,4,3:0,15,1:0,13,2:0,11,0:3,8,1:0,14,0:1,45,1:0,11,1:0,11,0:1,36,0:1,69,1:0,13,1:0,5,1:0,18,1:0,29,2:0,21,0:2,5,0:1,18,1:0,3,0:3,35,2:0,9,0:1,29,1:0,10,1:0,8,0:1,10,2:0,16,1:0,7,0:1,8,1:0,13,0:2,9,2:0,79	EG2=1.5e-134	E=5.5e-151
501	pPGK1_promoter	9	713	+	731	05c2ae98-6390-461d-8fa2-77c01531d35d_Basecall_2D_2d	195	661	+	3971	49,2:0,10,2:0,2,1:0,6,0:1,5,0:1,12,1:0,15,6:0,38,1:0,54,1:0,6,2:0,14,2:0,8,1:0,6,1:0,49,1:0,25,3:0,15,1:0,16,1:0,13,0:1,19,2:0,8,2:0,14,0:2,2,0:1,11,2:0,26,1:0,3,2:0,21,2:0,7,1:0,8,4:0,23,6:0,6,1:0,10,2:0,9,1:0,39,1:0,13,2:0,23,1:0,7,2:0,7,0:1,6,0:1,19,1:0,25,1:0,4	EG2=3.1e-128	E=7.6e-138
102	ConS__pcbC_after_ColE1	2	141	+	143	05c2ae98-6390-461d-8fa2-77c01531d35d_Basecall_2D_2d	34	133	+	3971	9,2:0,25,3:0,19,0:1,40,1:0,1,1:0,3,2:0,35	EG2=1.3e-13	E=1.2e-22
95	Con1__pcbC_after_term__pclA_after_ColE1	0	128	+	143	05c2ae98-6390-461d-8fa2-77c01531d35d_Basecall_2D_2d	2020	132	+	3971	15,0:4,11,0:3,13,2:0,81,1:0,5	EG2=1.3e-11	E=1.2e-20
93	Con2__pclA_after_term__penDE_after_ColE1	3	140	+	143	6b70b133-9df3-426c-9236-74aadef72fa1_Basecall_2D_2d	2025	134	+	2182	33,1:0,14,4:0,20,0:1,9,0:1,22,1:0,1,1:0,23,1:0,10	EG2=5e-11	E=2.2e-20
92	ConE__penDE_after_term	6	135	+	143	6b70b133-9df3-426c-9236-74aadef72fa1_Basecall_2D_2d	36	135	+	2182	5,1:0,4,0:1,11,1:0,7,0:1,11,0:2,29,0:2,7,1:0,8,1:0,26,2:0,21	EG2=9.7e-11	E=4.2e-20
# batch 113
716	pcbC_CDS_and_PGK1_term	2	1233	+	1236	5a8a6e80-cf9c-43ff-9582-242d89385367_Basecall_2D_2d	831	1104	+	3806	12,1:0,16,1:0,15,2:0,17,1:0,6,3:0,15,2:0,20,1:0,24,1:0,21,1:0,31,6:0,5,0:1,3,0:1,11,0:1,28,3:0,6,0:1,9,3:0,1,1:0,23,3:0,6,1:0,9,2:0,3,0:1,6,6:0,4,1:0,3,1:0,1,6:0,15,1:0,10,0:2,6,1:0,10,2:0,11,3:0,12,1:0,12,1:0,28,2:0,26,3:0,2,3:0,33,2:0,4,1:0,3,2:0,2,3:0,14,0:1,30,1:0,1,2:0,17,1:0,2,2:0,4,1:0,6,1:0,15,1:0,49,0:1,1,0:2,14,1:0,24,1:0,63,4:0,1,1:0,24,1:0,5,4:0,6,0:1,3,3:0,27,4:0,5,4:0,4,1:0,10,1:0,3…	EG2=5.4e-190	E=2.6e-202
645	single_assembly_backbone_piece_AmpRTerm_AmpR_AmpRProm	0	1081	+	1086	5a8a6e80-cf9c-43ff-9582-242d89385367_Basecall_2D_2d	2094	986	+	3806	11,1:0,6,0:1,7,2:0,6,1:0,9,2:0,27,2:0,7,1:0,24,3:0,1,1:0,27,1:0,18,1:0,11,1:0,12,1:0,2,1:0,1,1:0,2,1:0,17,2:0,14,1:0,22,2:0,8,1:0,3,1:0,14,0:1,7,1:0,27,0:2,11,1:0,2,0:1,8,1:0,5,3:0,26,1:0,12,0:1,2,1:0,6,2:0,9,3:0,23,1:0,7,1:0,4,2:0,4,1:0,13,1:0,6,1:0,19,1:0,8,1:0,12,3:0,20,1:0,9,1:0,2,1:0,9,1:0,3,6:0,26,0:1,1,0:2,40,1:0,1,3:0,4,1:0,57,0:2,7,0:1,33,1:0,5,1:0,17,1:0,11,2:0,4,2:0,41,1:0,6,5:0,6,1:0,…	EG2=1.3e-169	E=2e-180
561	single_assembly_backbone_piece_AmpRTerm_AmpR_AmpRProm	300	786	+	1086	cff503e6-d685-4e24-9109-519b38ba8695_Basecall_2D_2d	0	746	+	1652	22,1:0,2,0:1,13,5:0,6,4:0,31,0:2,31,0:1,12,1:0,2,1:0,1,1:0,23,0:1,14,0:1,23,0:2,18,1:0,25,0:3,3,2:0,90,1:0,20,0:2,7,0:3,6,2:0,55,1:0,7,5:0,4,2:0,52,4:0,2,1:0,7,0:1,45,1:0,27,2:0,6,1:0,5,2:0,13,0:1,2,5:0,10,1:0,19,2:0,7,2:0,3,1:0,22,1:0,49,1:0,20,5:0,11,2:0,13	EG2=1.8e-145	E=2.1e-171
519	every_assembly_backbone_piece_ColE1	0	764	+	764	cff503e6-d685-4e24-9109-519b38ba8695_Basecall_2D_2d	746	721	+	1652	11,1:0,25,0:1,3,0:1,7,0:1,13,3:0,4,1:0,23,1:0,30,3:0,4,1:0,12,2:0,9,0:1,1,0:1,24,1:0,5,0:1,5,0:1,4,1:0,4,1:0,141,0:1,19,0:1,38,2:0,10,2:0,53,9:0,5,5:0,11,3:0,66,2:0,17,0:1,13,0:2,14,1:0,3,1:0,2,5:0,7,6:0,10,1:0,6,4:0,7,1:0,27,0:3,18,1:0,55	EG2=2.1e-133	E=2.4e-156
472	every_assembly_backbone_piece_ColE1	9	743	+	764	5a8a6e80-cf9c-43ff-9582-242d89385367_Basecall_2D_2d	3089	674	+	3806	50,5:0,5,1:0,13,4:0,6,1:0,29,2:0,13,1:0,12,1:0,26,1:0,29,1:0,55,2:0,6,1:0,67,0:1,36,1:0,20,1:0,15,1:0,1,3:0,1,1:0,1,3:0,13,4:0,19,0:1,14,2:0,12,1:0,23,2:0,8,3:0,3,1:0,4,0:1,19,1:0,14,2:0,7,1:0,13,1:0,16,2:0,4,1:0,2,6:0,4,2:0,4,1:0,3,1:0,2,2:0,3,3:0,9,2:0,8,2:0,15,2:0,19,0:1,24,1:0,23	EG2=6.7e-120	E=1.7e-129
418	pHHF2_promoter	13	681	+	707	5a8a6e80-cf9c-43ff-9582-242d89385367_Basecall_2D_2d	211	620	+	3806	4,0:1,8,0:1,2,3:0,32,2:0,3,2:0,16,1:0,18,0:1,5,1:0,5,1:0,11,2:0,33,1:0,1,6:0,10,1:0,12,1:0,10,1:0,22,0:1,15,3:0,5,1:0,4,1:0,12,0:1,1,0:1,12,1:0,13,1:0,1,3:0,9,2:0,9,1:0,4,1:0,3,1:0,2,1:0,20,1:0,8,1:0,12,0:1,1,0:1,33,1:0,19,1:0,14,1:0,15,0:2,30,4:0,1,1:0,2,1:0,5,1:0,14,5:0,20,0:2,8,0:1,6,2:0,14,1:0,8,1:0,10,8:0,11,1:0,6,1:0,10,2:0,18,1:0,10,1:0,20,1:0,10	EG2=2.2e-104	E=7.2e-114
356	pGAL7_promoter	11	564	+	588	4fe677b4-ad20-4855-83a5-8c0e4369bd81_Basecall_2D_2d	39	553	+	770	18,0:1,11,0:1,28,1:0,17,3:0,12,0:1,34,0:1,4,2:0,13,3:0,11,1:0,31,2:0,11,1:0,19,1:0,24,0:1,12,0:1,9,0:2,1,0:1,5,1:0,53,2:0,10,0:1,5,0:2,5,1:0,7,0:2,7,0:1,16,1:0,17,0:1,13,1:0,13,0:2,3,0:1,4,1:0,42,1:0,8,1:0,1,4:0,13,1:0,24,2:0,19,0:1,5,1:0,8	EG2=1.4e-86	E=2.4e-112
123	pcbC_CDS_and_PGK1_term	1	161	+	1236	4fe677b4-ad20-4855-83a5-8c0e4369bd81_Basecall_2D_2d	594	157	+	770	13,1:0,14,1:0,9,1:0,17,0:3,9,1:0,24,2:0,26,1:0,42	EG2=1.2e-19	E=2.1e-30
123	ConS__pcbC_after_ColE1	0	143	+	143	5a8a6e80-cf9c-43ff-9582-242d89385367_Basecall_2D_2d	34	142	+	3806	59,2:0,13,0:1,12,2:0,25,0:1,20,0:1,10	EG2=1.2e-19	E=9.7e-29
97	Con1__pcbC_after_term__pclA_after_ColE1	0	141	+	143	cff503e6-d685-4e24-9109-519b38ba8695_Basecall_2D_2d	1492	129	+	1652	94,1:0,6,7:0,11,2:0,7,2:0,11	EG2=3.6e-12	E=1e-21
58	Con1__pcbC_after_term__pclA_after_ColE1	11	77	+	143	5a8a6e80-cf9c-43ff-9582-242d89385367_Basecall_2D_2d	1957	72	+	3806	40,3:0,24,1:0,1,1:0,7	EG2=0.57	E=5.2e-10
# batch 114
1366	pclA_CDS_and_ENO2_term	0	1977	+	1977	94af912e-563d-4a8f-83ed-fe2dbe359d37_Basecall_2D_2d	559	1916	+	2498	12,2:0,22,1:0,15,1:0,10,0:1,28,1:0,4,1:0,6,2:0,9,1:0,7,0:3,39,1:0,36,5:0,9,1:0,30,1:0,23,1:0,14,1:0,8,1:0,8,1:0,23,0:2,12,3:0,6,0:1,32,0:1,1,0:1,8,3:0,26,0:1,24,0:1,14,1:0,15,0:1,24,0:2,11,0:1,6,0:1,1,0:1,7,0:2,32,1:0,18,0:1,14,1:0,72,0:1,11,1:0,1,1:0,8,1:0,21,0:1,7,0:3,4,1:0,7,4:0,19,1:0,22,2:0,8,0:2,8,0:2,9,4:0,3,1:0,89,2:0,43,0:1,15,1:0,13,0:2,14,2:0,3,2:0,9,1:0,4,1:0,1,1:0,10,0:1,15,1:0,23,0:…	EG2=0	E=0
[truncated: 20,187 more rows]
