# Supplementary material for: Biosynthesis of the antibiotic nonribosomal peptide penicillin in baker's yeast
Source: Nat Commun. 2017 May 4;8:15202. doi: 10.1038/ncomms15202 (PMC5418595; doi:10.1038/ncomms15202)
Supplement: Supplementary Data 3 — The folder contains the 2D Fasta reads are extracted from MinION (Nanopore data). These are the reads generated in the experiment depicted in Figure 2a, and these reads were used to identify the frequencies of the different promoters driving expression of the pcbC, pclA and pendDE genes at the different levels of the first promoter screen, as shown in Figure 2b, as follows: The reads were queried against the last database (fasta_for_last_db_v23.fa) to generate alignments (2d_reads_against_last_db_v23.tab), and the script (pen_ggate_prom_identifier.py) assigned each alignment to a specific combination of one of the ten diffferent promoters used in the screen and the gene (pcbC, pclA or penDE) that it was driving. [file ncomms15202-s4.zip › Pen_golden_gate_minion_analysis/fasta_for_last_db_v23.fa]

>phage_lambda_complete_genome
CCATAATTGCATCTACTCGTCGCGAACCGCTTTCATCCGGCACAGTATCAAGGTATTTTATGCGCGCACG
AAAAGCATCAGGTCTTTCCTTCGAAGGGGATCCGCCTACCTTTCACGAGTTGCGCAGTTTGTCTGCAAGA
CTCTATGAGAAGCAGATAAGCGATAAGTTTGCTCAACATCTTCTCGGGCATAAGTCGGACACCATGGCAT
CACAGTATCGTGATGACAGAGGCAGGGAGTGGGACAAAATTGAAATCAAATAATGATTTTATTTTGACTG
ATAGTGACCTGTTCGTTGCAACAAATTGATAAGCAATGCTTTTTTATAATGCCAACTTAGTATAAAAAAG
CTGAACGAGAAACGTAAAATGATATAAATATCAATATATTAAATTAGATTTTGCATAAAAAACAGACTAC
ATAATACTGTAAAACACAACATATGCAGTCACTATGAATCAACTACTTAGATGGTATTAGTGACCTGTAA
CAGAGCATTAGCGCAAGGTGATTTTTGTCTTCTTGCGCTAATTTTTTGTCATCAAACCTGTCGCACTCCA
GAGAAGCACAAAGCCTCGCAATCCAGTGCAAAGCTTTGTGTGCCACCCACTACGACCTGCATAACCAGTA
AGAAGATAGCAGTGATGTCAAACGACGCAGCTGACTTCTTTTCTTTCACGACTTCCCCACACCCAGCATG
CATACCTTTCCGCCATAACTGTAGTGAATGTCTGTTATGAGCGAGGAGCGGAAGTTAACACTTATGAAAA
ATGGCTACGAAGTCCGTGGCTATCTATCGGCTTATTAGTACTTGAAACGCTTCTTCAGAAGCCTGAAGAG
CTAATCGTTCGGCGATACTATATATGCATTAATAGACTATATCGTTGGTATAAACAGTGCACCATGCAAC
ATGAATAACAGTGGGTTATCCAAAAGGAAGCAGAAAGCTAAATATGGAAAACTACAATACGATGCCCCGT
TAAGTTCAATACTACTAATTTTTAGATGGAAAACGTATGTAATAGAGAGTAACTTAAAAGAGAGATCCTG
TGTTGCCGCCAAATAAATTGCGGTTATTTTAATAAAATTAAGGGTTACTATATGTTGGAGTTTAGTGTTA
TTGAAAGAGGCGGGTATATTCCTGCAGTAGAAAAAAATAAGGCATTCCTACGAGCAGATGGTTGGAATGA
CTATTCCTTTGTTACAATGTTTTATCTTACTGTCTTTGATGAGCATGGTGAAAAATGCGATATCGGAAAT
GTTAAAATTGGTTTTGTAGGTCAAAAAGAAGAAGTAAGCACTTATTCATTAATAGATAAAAAATTCAGTC
AACTCCCTGAAATGTTTTTTTCCTTAGGTGAAAGCATTGACTACTATGTTAATCTCAGCAAATTAAGCGA
TGGTTTTAAACATAACCTTCTTAAAGCTATTCAGGATTTAGTAGTATGGCCAAATCGATTAGCCGACATT
GAAAATGAAAGCGTCCTTAACACCTCATTACTTAGAGGGGTAACTCTTTCAGAAATTCATGGACAGTTCG
CACGTGTGTTAAATGGTTTGCCAGAATTGTCAGATTTCCACTTTTCATTTAATAGAAAAAGTGCTCCCGG
ATTCAGTGATTTAACTATACCTTTTGAGGTGACGGTTAATTCTATGCCCAGCACGAACATTCATGCTTTT
ATCGGGCGGAATGGGTGTGGTAAAACAACAATTTTGAATGGAATGATTGGTGCAATCACCAACCCAGAAA
ACAATGAATATTTTTTCTCTGAAAATAATAGACTTATCGAGTCAAGAATCCCAAAGGGATATTTTCGATC
GCTTGTTTCAGTTTCGTTTAGTGCATTTGATCCTTTTACTCCTCCTAAAGAACAACCTGACCCAGCAAAA
GGTACACAATACTTTTATATTGGACTCAAGAATGCTGCCAGCAATAGTTTAAAATCACTAGGCGATCTCC
GCTTAGAATTCATTTCAGCATTTATTGGTTGTATGAGAGTAGATAGAAAAAGACAACTCTGGCTTGAAGC
TATCAAAAAACTAAGTAGTGATGAAAACTTTTCAAATATGGAACTCATCAGCCTCATTTCTAAATATGAA
GAGTTAAGACGTAATGAACCACAGATTCAAGTGGACGATGATAAATTCACTAAATTGTTTTATGACAATA
TCCAGAAATATCTGCTTCGAATGAGCTCTGGACATGCAATTGTTTTATTTACTATCACAAGATTAGTAGA
TGTCGTTGGCGAAAAGTCATTAGTTTTATTCGATGAACCAGAGGTTCATCTGCATCCACCTTTGCTCTCT
GCTTTTTTACGAACATTAAGCGACTTACTCGATGCACGCAATGGTGTAGCAATAATTGCAACTCATTCCC
CAGTAGTACTGCAAGAGGTTCCAAAATCCTGCGTGTGGAAAGTCCTACGGTCAAGAGAAGCAATAAATAT
TATCCGTCCGGATATTGAGACATTCGGTGAGAACTTAGGTGTTTTAACTCGTGAGGTGTTTTTACTTGAA
GTGACAAATTCTGGATACCACCACTTATTATCGCAGTCCGTTGATTCAGAGCTTTCTTATGAAACCATTC
TAAAAAATTATAATGGTCAGATAGGATTAGAAGGTCGAACCGTTTTAAAAGCGATGATAATGAACAGAGA
TGAAGGTAAAGTACAATGAAAAAACTACCTCTTCCAGCGAGAACTTATAGCGAAATGCTTAATAAATGCT
CGGAAGGTATGATGCAGATAAATGTTAGAAATAATTTCATTACTCACTTCCCCACTTTTTTGCAGAAAGA
ACAACAATATAGAATATTAAGCTCGACAGGTCAGTTATTTACCTACGACAGGACACACCCTCTTGAGCCT
ACAACCTTAGTAGTTGGTAACCTGACAAAGGTTAAATTAGAAAAGCTTTATGAAAATAATCTCCGAGATA
AAAACAAACCCGCTAGAACATATTACGATGACATGCTTGTTTCATCAGGTGAAAAATGTCCATTTTGTGG
TGATATAGGACAGACAAAAAATATAGATCATTTTCTTCCTATTGCACATTATCCTGAATTTTCGGTGATG
CCTATTAATTTAGTTCCATCGTGCCGCGACTGCAATATGGGAGAGAAAGGTCAAGTTTTCGCAGTAGATG
AGGTACACCAAGCGATTCATCCCTATATCGACAAGGACATTTTTTTTCGTGAGCAATGGGTATATGCAAA
TTTCGTTTCCGGAACTCCGGGTGCTATCAGTTTTTATGTTGAATGCCCGGCGAACTGGAGGCAGGAAGAC
AAACACAGAGCTCTTCATCATTTCAAGCTATTAAATATTGCTAACAGGTATCGTTTGGAGGCAGGGAAGC
ACTTGAGTGAAGTGATTACTCAAAGAAACTCTTTCGTAAAAGTTATAAGGAAATATAGTTCAACCGCAAC
GTTTCAGCAGCTACAGTCAGAATTTATTGAAGCAAATCTGAAACCTATTATAGATTTGAATGACTTCCCC
AATTATTGGAAAAGAGTTATGTATCAGTGCCTAGCAAACTCGGAAGATTTTTTCAGAGGGATCTAGAATA
TGATGAAAGATAGAAAATTACGACGCTTATCGGAAGTGAACGAATACTTTTTATATGAGGAGGGCTGTTT
TTACAAAATCCGGTAGTAACTTGCTAACCAATTCCTAGGCAGGTCATTGGCAACAGTGGCATGCACCGAG
AAGGACGTTTGTAATGTCCGCTCCGGCACATAGCAGTCCTAGGGACAGTGGCGTACAGTCATAGATGGTC
GGTGGGAGGTGGTACAAATTCTCTCATGCAAAAAATATGTAAAATCGGTAGCAACTGGAAATCATTCAAC
ACCCGCACTATCGGAAGTTCACCAGCCAGCCGCAGCACGTTCCTGCATACGACGTGTCTGCGGCTCTACC
ATATCTCCTATGAGCAACGTGTTAGCAGAGCCAAGCCACAACTCTAATTTTAATACATAATGAATGATAA
TAATAATATTAAAAATTTCCTGTGTAACTAATTTACTATATGGTTTCTGATAAGAATCATTGCAAAGATC
AAACAACTTGTATTACATTGACAGTTAAGCAGTTAATTTTATCACCTCTAAAATATATCAGCATCTAGCA
TGCAACCTATCAAAATGGAGAGTTTTATGACTAAAAAACCATGGGAAAGAAGACTTAAAGATTTATCGCA
CTTGCTCAAATGCTGCATTGATACATATTTTGACCCTGAATTATTTCGCTTGAATTTGAATCAATTCCTC
CAAACCGCAAGAACAGTAACATTTATTATTCAAAAAAACAAAAACCAGATTATAGGATATGACATTTGGT
ATAACAATAATGTTATTGAAAAATGGAAAAATGATCCATTAATGGCTTGGGCTAAAAATTCTCGCAATAC
GATAGAAAAACAAGGCGATTTAGAAATGTATAGCGAGGCAAAGGCTACTCTTATTTCATCTTACATTGAA
GAAAATGACATTGAGTTTATTACAAATGAAAGTATGTTAAACATTGGTATAAAAAAGTTAGTCAGACTTG
CACAAAAGAAATTACCTTCATATTTAACTGAATCATCTATTATTAAATCAGAAAGACGATGGGTCGCTAA
TACGCTAAAAGATTACGAATTATTACATGCCTTAGCTATAATCTATGGCAGAATGTATAACTGCTGTAAC
TCTCTTGGCATACAAATAAACAATCCAATGGGTGACGATGTGATTTCGCCAACATCATTCGACTCTTTAT
TTGATGAAGCCAGGAGAATAACTTATTTAAAATTAAAAGATTACTCCATAAGCAAATTGTCATTTAGCAT
GATACAATATGACAATAAAATAATTCCTGAAGATATTAAAGAGCGTCTAAAACTGGTAGATAAGCCTAAA
AATATCACTTCGACAGAAGAGTTAGTTGACTATACAGCCAAGCTTGCAGAAACGACTTTTTTAAAGGACG
GTTATCACATTCAAACATTAATTTTTTATGATAAACAATTCCATCCAATTGATTTAATCAATACAACATT
TGAAGATCAAGCAGATAAATATATTTTTTGGCGTTATGCAGCTGACAGAGCCAAAATAACAAATGCCTAT
GGCTTCATTTGGATATCAGAGCTATGGCTCAGAAAAGCAAGCATCTACTCCAATAAACCAATACATACAA
TGCCAATTATAGATGAAAGACTTCAGGTAATTGGAATTGATTCAAATAATAATCAAAAATGTATTTCATG
GAAAATAGTTAGAGAAAACGAAGAAAAAAAACCGACTTTAGAAATATCAACAGCAGACTCAAAACATGAC
GAAAAACCATATTTCATGCGTTCAGTCTTAAAAGCAATTGGCGGTGATGTAAACACTATGAACAATTGAG
TCATAGAACTTCCATTATTCTCCTGAAGATAATAATCGCCAAATAAACCAATACTCAGCTTTACAATATA
CTAACTAACCGCAGAACGTTATTTCATACAACGTTTCTGCGGCATATCACAAAACGATTACTCCATAACA
GGGACAGCAGGCCACTCAATATCAGGTGCAGTTGATGTATCAACACGGTTCAGCAACACCCGATACTTCT
TCCAGGCTTCCAGCAACGAGGTTTCTTCCTCCGTTGCAATTTCCAGATCTGCAGCATCCTGAAGCGGCGC
AATATGCTCACTGGCTACCTGCATCAGGCTTTTTTTTGTTTCTTCCGCCTCCCGGATCCGGAACAGTTTT
TCTGCTTCCGTATCCTTCACCCAGGCTGTGCCGTTCCACTTCTGATATTCCCCTCCCGGCGATAACCAGG
TAAAATTTTCCGGTAACGGACCGAGTTCAGAAATAAATAACGCGTCGCCGGAAGCCACGTCATAGACGGT
TTTACCCCGATGGTCTTCAACGAGATGCCACGATGCCTCATCACTGTTGAAAACAGCCACAAAGCCAGCC
GGAATATCTGGCGGTGCAATATCGGTACTGTTTGCAGGCAGACCGGTATGAGGCGGAATATATGCGTCAC
CTTCACCAATAAATTCATTAGTTCCGGCCAGCAGATTATAAATTTTTATGGTCCGTGGTTGTTCACTCAT
TCTGAATGCCATTATGCAAGCCTCACAATATAGTTAAATGCAATGTTTTTGACGGTGTTTTCCGCGTTAC
CCGCAGCGTTAACGGTGATGGTGTGTCCGTGTGAACCAATACTGAAAGAATGGGCATGAGCACCGATAAC
AACCGGATGCTGGTGCGCACCAATACCAACTGTATGCGCATGTGCACCGGCACTCACGGCTGTACCGGAC
AATGAGTGACTGTGGCTGCCCTGACTGTCCGTTTTCGATAAATAAGCAATACCCTGTGTGTTGGTTCCTT
TAACTGTGGATAAACTTCCTGTAATGGTTGCTGTTCCATACTGACTCCAGCCAGAACTGTTCATCCTTAA
ACCACTTGTGTGGGCATGAGCACCCGCGGCCCCTGTTGAACCGCTCAGACTGTGAGCATGAGCCCCCGTG
TTATTCGTCGATTTGGTGCCGTAATCGAAACTGCCTGTTGTTTTCGTCCCGTAATCAAACGACGATGTGG
TTTTCGTCCCCAAATCCGTACCGGATGCACTGGCACTGTGGGTGTGCGACTTAATTCCATCCTGTTCCTG
AGACAATACAGCACGACCGCTGGCGGGTTTCCCCTTGATTGTCCAGCCTCGCATATCAGGAAGCACACCC
GATGGATACGCGACAGCAAGTTTTGGGTAGGCTGATTTGTCAAACGCCTGCCCCTGCATCAGGACGTAGC
CAGACGGAACGATATCTGATGGCCACGGGATCGGCGCACCTGCCGGAAAGGCCGAATTCTCACCGGCCCC
AAGGTATTCAAGAACATCTGCAACGGAATTTTTTGCCAGAATATCCCTGCCAACCTGAGTCAGTTCAGTC
AGGCTGGCGGCATCATTTTCCGCAAAATACGGTAATTTATTTTTCGCCGTGGAAAGCCCTGCCAGCGCCG
TCAGTGTCGCATTCTTCGGTTGTTTACCCGCAAGCGCGTTAGTCATGGTGGTAGCAAAATCTGGATCATT
CCCGAGCGCTGCGGCCAGTTCATTCAGCGTATTCAGTGCGTCAGGTGACGCGTCGATAACATCTGCAATC
GCGGCCAGTACAAAAGCGGTGTTCGCAATCTGGGTATTGTTTGTTCCCCTGAGCGCGGTTGGTGCTGTTG
GCGTTCCGGTCAGTGCCGGACTGTCCAGTGGGGCTTTTCTGTTCGTTTCATCCATTACCACCTTAACCGC
CTTTGGCGTTGCAGCAAGCGTTTCAGACGTGCTGTTGGTTGCACTGCTGAGCTGCACTATCCCCTTTCTC
GTTGTGTCCGCATCCTCAAGCGCGACAGCTGAAGCTATATCTTCTGCACGTTTTGCCGAATTTTCTGCAC
GTATTGCCGCCGCTTCTGCCGCACTTTTGCTCTGCGATGCTGATACCGCACTTCCCGCAGCCTCTGTCGC
CTTCGTGGATGCCGTTGACGCACTCCCCGCCGCCGCTGTTTTTGCGTCTGCCGCGGCAGAGGCGCTCCGT
TCCGCTGCTGTTTCAGATGACCTGGCATTCGTCTCGGACGTTTTTGCCGCCCTGGCAGAATTTTCTGCCG
CCGTTGCCGAGGAAGCTGCACGACCGGCACTTGATGATGCGTTCGTTTCTGATGATTTTGCTGCCTCTTT
TGAGGCCACCGCATCTCGTGCTGAAGTGGCGGCCTCTGACGCTTTCGTGGCCGCGGTGGAGGCAGACGTG
GCGGCTGATTGTTGTGACGCTGCAGCATTCGTTTCTGACGTTTTCGCCGCACCGGCACTGGTGGCCGCCG
CGTTTTTTGAGGACTCTGCGGCTGCGGCACTTTTTTCCGCTTCAGTGGCCTTTGCTGATGCCGCTTCTGC
GCCGGAGGACGCTTCCTGAGCTGACGATGCAGCCTGTCCGGCGGACGTGCTGGCGGCGCGTGCTGAGTCA
GTTGCATCAGTCACAAGGGCCGCGACCTGAGCAGCTGATGCACTGGCATCGCCGGCTGATTTCTTCGCGT
CTGCCGTACTCTGTGCCACCACGGACGCGTTACGCGCCACCTCTTCCACCATCAGTTCAAGACGACGCAG
CACCTCCGGCCGGGCATCATCCTCCGTCATGGCACAGAGAAAATCATTCAGCGTCCCCGGTTGTGAATCT
TCATACACGGTGATGGTCCCGGCGTGCGATGGTGGAAAACCGTCAACCTGCAGGATGACACTGTACTGAC
CGTACTCCACATCCATGCTGTAACGCCCGGCTTCATCCGGATTCTCTGAGCCCACCGTGTTCACCACCAC
CGTGGTGCTGTTACGTCTGGCTTTCAGCTGAATGGTGCAGTTCTGTACCGGTTTTCCTGTGCCGTCTTTC
AGGACTCCTGAAATCTTTACTGCCATATTCACCCCACAAAAAAGCCCACCGGTTCCGGCGGGCTGTCATA
ACACTGTGTTACCTGGCTAATCAGAATTTATAACCGACCCCAACGATGAATCCGTCAGTACGCCAGTCGC
CACTGCCGGAGCCTTCATAAGCAATATCAACAACGACGGACGCTGCCGGATTAATCTGTATACCTGCACT
CCACGCCACTGAGGTATGCCGCATTGCACTTTCGTCCCTGGCAGTGGTCGTCTCTTTCATATACCCGGGA
GTGATTTCCGTCTTACGGTAATCCATTGTACTGCCGGACCACCGACTGTGAGCCACTCCGGCCATGGCGT
ACGCACTGACCTGCTTACTGATTTGTAAAACCGGTCCGGCCATCACGCTCACATAACGTCCACGCAGGCT
CTCATAGTGAAACGTATCCTCCCCGGTCATCACTGTGCTGCTCTTTTTCGACGCGGCGAACCCCAGGGAA
GCCATCACCCCCACACTGTCCGTCAGCTCATAACGGTACTTCACGTTAATCCCTTTCAGATGACTCACAC
CGGTATCCCCGCCCGACAACGACGGCAATGTACCCGGTTTCACTTGAAAATAGCCCACCGTAAACGTACC
ATGTCCACCTTCCGCACGGGCCGGAGTGACTGTCACCGCAAGTGCGGCAAAGACAGCAACGGCAATACAC
ACATTACGCATCGTTCACCTCTCACTGTTTTATAATAAAACGCCCGTTCCCGGACGAACCTCTGTAACAC
ACTCAGACCACGCTGATGCCCAGCGCCTGTTTCTTAATCACCATAACCTGCACATCGCTGGCAAACGTAT
CCGGCGGAATATCTGCCGAATGCCGTGTGGACGTAAGCGTGAACGTCAGGATCACGTTTCCCCGACCCGC
TGGCATGTCAACAATACGGGAGAACACCTGTACCGCCTCGTTCGCCGCGCCATCATAAATCACCGCACCG
TTCATCAGTACTTTCAGATAACACATCGAATACGTTGTCCTGCCGCTGACAGTACGCTTACTTCCGCGAA
ACGTCAGCGGAAGCACCACTATCTGGCGATCAAAAGGATGGTCATCGGTCACGGTGACAGTACGGGTACC
TGACGGCCAGTCCACACTGCTTTCACGCTGGCGCGGAAAAGCCGCGCTCGCCGCCTTTACAATGTCCCCG
ACGATTTTTTCCGCCCTCAGCGTACCGTTTATCGTACAGTTTTCAGCTATCGTCACATTACTGAGCGTCC
CGGAGTTCGCATTCACACTGCCACTGATATCCGCATTTTTAGCGGTCAGCTTTCCGTCCGGTGTCAGGGA
AAAGGCCGGAGGATTGCCGCCGCTGGTAATGGTGGGGGCCGTCAGGCGCTTCAGGAACACGTCGTTCATG
AATATCTGGTTGCCCTGCGCCACAAACATCGGCGTTTCATTCCCGTTTGCCGGGTCAATAAATGCGATAC
GATTGGCGGCAACCAGAAACTGGCTCAGTTTGCCTTCCTCCGTGTCCTCCATGCTGAGGCCAATACCCGC
GACATAATGTTTGCCGTCTTTGGTCTGCTCAATTTTGACAGCCCACATGGCATTCCACTTATCACTGGCA
TCCTTCCACTCTTTCGAAAACTCCTCCAGTCTGCTGGCGTTATCCTCCGTCAGCTCGACTTTTTCCAGCA
GCTCCTTGCCGAGATGGGATTCGGTTATCTTGCCTTTGAAAAAATCCAGGTAACCTTCCGCATCATCGCT
CGCCCGACCGACGGCCTCCACGAATGCCGATTTGCCAACGGTGTTCACACTGCGGATATAAAAGTAATAA
TCATGGCCCGGTTTGATATTGATACTGGCGGCTATCCAGTACAGCGCCGTACCAAGATAACGCGTGCTGG
TTTCAACCTGTCTGATATCCGCAATCTGCTTTTCCGAGAACCAGAACTCAAACTGTACCGTCGGGTCATA
AACGGCAAGATGCGGCGTGGCGGTTATCTGAAAATAGCCCGGCGTCAGCTCAATCCTCGACGGTGCTGCC
GGTGCGGCAATCCGGAACGATACCGACGCCGGATCGCCCTGCTGCCCCCACGCATTTACCGCCCGGACTG
TCAGCCTGTAGTTCCCCAGCGCCAGTTGCGTGAAGCGGTATGTGGTTTCCGTCGTCCGGGCCGTGCTGAC
CAGCCGCTCACTGCCGTCGTCCGCTGTTACGGTCAGACGGAGCAGGAAACTCACGCCCTTCACCACCTTC
GGTGTGTCCCATCGCGCCAGCACCTGATATTCCCCGCTGTCTGCAGTGACTTCTGCGGTCAGGTGCTGCA
CCGCTGGCGGCGTGACACCATTCACCGTGCCACTCTGTTCGCCGTCAAAGTGCGCCCCGTTATCCACGAT
GGCCTCTTTTTCCGGCACATGCTGCACGGCGGTGATGGCATACGTGCCGTCGTCGTTCTCACGGATACTC
ACGCAGCGGAACAGTCGCTGGCGCAGCGTCGGCAGCTTCAGCCCCCATACGCTGTATTCAGCAACACCGT
CAGGAACACGGCTCACTTTTACCTTCACGCCGTCGGTGACGGACTGAACCTCCACGCTGACCGGATTGCC
ACTTCCGTCAACCAGGCTTATCAGCGCGGTACCGGAGGATGGCAGCGTGATTTCACGGTCGAGCGTCAGC
GTCCGGGTCTGGCTGTTCACCGCCAGCACACGACCACCGGTGCTGATACCGGCATAGTCATCATCGCAGA
TTTCAATAACATCGCCCGGTACATGGCGAAGCCCTTCTGCGCCGACGCTGAAATCCACGGTCTGCGTTTC
CAGCAGTTCTGTTTTAATCAGCCACAGCCCGGCGCGGTGTGCCTGCCCCCGGCTGGTACAGCCAAAGGCA
TCCATCTTCGTAACATTACGACCGTAACGGGCAATGGCCTGCGTATCTTCAACAAGCTCTGTCGCCGTCT
CCCAGCCGTTGTTCGGGTCAATCCAGTTCACCTCAACGGCATTATGGCGGTCCTTCAGGGCGCTGAAGCT
GTAGCGGAACGGCGCGCCATCATCCGGCATCACCACATTACTGCGGTTATAGGTCCACGTCTTATCCGAC
GGTCGGTCCTGCACGAACGTCAGCGTCTGCCCGTTCCATACCGGCATACAGCGCATCGCCGAGCAGAAAT
CGCTGAGCACATCCCACGCCTTACGCTGTGTGGTCAGGTACGCATTACAGGTGATGCGCGGCTCCGTGCC
GCCAAAGCCGTCCGGCACTGACTGGTCGCAGTACTGGCCGATGACATACAGCGCCCATTTATCCACATCC
GCCGCACCAAGACGTTTCCCCATGCCGTAGCGCGGATGGGTCAGCATATCCCACAGACACCAGGCCATGT
TGTTGCTGTATGCCGGTTTAAACGTTCCGTCCCAGATACCGCTGTATTGCCGCGTCTGCGGGTTATAGTT
CGACGGCACCTGCAGAATACGCCCGCGCAGATGATAATTACGGCTCACCTGCTGGCTGCCGAACTGCTCC
GAGTCCACCTGCACGCCGACCAGTGCCGTGTTCGGGTAGCACTGTTTCACATCGATGATTTCAGTGTATG
ACGACCAGAGCGTTTTGTTCTGCAGCTGGTCTGTGGTGCTGTCCGGCGTCATCCTGCGCATCCGGATATT
AAACGGGCGCGGCGGCAGGTTACCCATCACCACCGAGGCCAGATACTGCGAGGTGGTTTTGCCCTTAATG
GTGATGTCTTTTTCCGTCACCCAGCCACCGTTACGTTGTATCTGAACCAGCAGGCGGACTTCCGACGGAT
TCCTGTCACCCTTTGAGGTGGTTTCCACCAGTGCCTGTACACCGAAGGTAAAGCGCAGACGGTCGATGTT
TGCAGACGTAATGGTGCGGGTGATCGGCGTGTCATATTTCACTTCCGTACCCAGCACCGTCTCGGAGCCG
GAGGATTCAAATCCCTCCGGCGGAGTCTGCTCCTGCTCACCAGCCCGGAACACCACCGTGACACCGGATA
TGTTGGTATTCCCCTCAGTGTCCAGCACCGGCGTACTGTTCAGCAGCACGCTTTTTAAGCCATCCACCGG
ACCTTCAATCGGCCCTTCGCTGATGGCATCGATCACACTCAGCAACTGCGTGGACTTCAGGTTGTCCTTC
GCTTCGCGCGGGGTATGCCCCTTACTGCTTCCTTTACCCATTCCTCACGCTCCATAAATGACAAAACCGC
CCGCAGGCGGTTTCACATAAAACATTTTGCATCAGCGACCAATCACCACAACCTGACCACCGTCCCCTTC
GTCTGCCGTGCTGATCTCCTGAGAAACCACGCGTGACCCCACGCGCATTTCCCCGTACAGAACAGGCAGA
ACATTGCCCTGGGCAACCATGTTATCCAGTGAGGAGAAATAGGTGTTCTGCTTACCGTTATCCGTTGTCT
GTATACGGGGAGTTCTGGCTTTCGGTGCCAGCATCTGCGCCACACCACCGAGCACCATACTGGCACCGAG
AGAAAACAGGATGCCGGTCATACCACCGGCCCCAATGGCTGCCCCCCATGCTGCAAGGGTGGCTCCGGCG
GTAAAGAATGATCCGGCAATGGCGGCAGCCCCCAGGACAATCTGGAATACGCCACCTGACTTGGCCCCGG
CGACTCTGGGAACAATATGAATTACAGCGCCATCAGGCAGAGTCTCATGTAACTGCGCCGTTAACCCGGA
CGTGCTGACGTCCCGCCCGGCAATCCGTACCTGATACCAGCCGTCGCTCAGTTTCTGACGAAACGCCGGG
AGCTGTGTGGCCAGTGCCCGGATGGCTTCAGCCCCCGTTTTCACACGAAGGTCGATGCGGCGACCAAATC
GTTGTAAATCCCCGTAAAGGCAGATGCGCGCCATGCCCGGTGACGCCAGAGGGAGTGTGTGCGTCGCTGC
CATTTGTCGGTGTACCTCTCTCGTTTGCTCAGTTGTTCAGGAATATGGTGCAGCAGCTCGCCGTCGCCGC
AGTAAATTGCGGCGTGATTCGGCACTGATGAACCAAAACAGCACAGCAGCACATCGCCCGGCTGTGCCGC
TGACAACGGCACCTGATACAGCCCCGTCGCCTCCAGATTATCCAGATAGAGATTCTGGCCGTTACGCCAC
CAGTCATCCTCACGATGAAAGTCCGGCATCTCAATCCCCGCCAGATGATAAGCATCCCGGAACAGTGTGT
AACAGTCCGTCACACCGTGCTCAAAGCGCCGCCCGGTGAGATGCGGCACACAGCGGAACTTATGAATCGT
CCCCCGGCAGACCAGCCACCACGGCAAATCACTCTGCACCTGCAGCCGCCGGTCGGCCTCACTCAGCCAG
GGCAGACCACCGGGGTGGCTGTGGACCAGCGCCACAATCTCACCCTGCATTTCTGCCTGCAGCCAGTCTT
CCGGCGACATACGGAAATACGCCTCCGGCTCACCGGAGATATTCACGCAGGGGAAATATCTTTCCCCCTC
CGGCGTGCTTACCACGAAGCCGCACGACTCCGCTGGCGCACATCGCCGGGCGTGCGCCAGAATCGCTGAT
TCTGTCTGTGTCATGGGATTTACTGCGAAAGTTTGTTAATGGAAAGGAAGCCGCCAAAGTTGCCGACGTT
ATTGCGGAACTTACAACCGCTCAGGCATTTGCTGCATTTATCCTTCGTGATATCGGACGTTGGCTGGTCA
TATTCATCCGCGACAGCCGGACCGCTATAACCGCACTCGTCACCGCGATAGGTCCAGGTGCAGGTGTTGG
CCAGCATGATACGTCCCGGAAAAACAGCGCCATCCGTTTCCGTCGGCGTGGACAGTACAAAGGAGGCACT
CACCGCGCTCAGTTCGCTGCACTGCTCAATGCGCCAGCGGCTGATCACCTCCTGCTCCGGATCGGCGTAA
CTGTTTCCGTTGACGAAGTTCACCGCATCCAGAAAACGGGCGTAAACCTTACGCCGGACCACCGTTCCGC
CGACCAGACTCTGCATATCTTCCGCCATCCCGGTGACCATACCGTACAGGTTAGAAACCGTCAGCGTGGG
GCGCGTACTGGTGCCTTTGCCATTCAGTTCAAAACCGCTCCCCTGAATGGGATACGGCTGATACTGTCGC
CCCTGCCAGGTGACCGGCTCACCTTTTTCGTTCTGCTCATTACAGAAAAAATAACGTTCTCCACCGACCT
CTGTCAGGTCGATTTCCCAGAGCACCACGCTGGCCGACTGCTCCGCACGGGTGCATTCATTCAGTGTTTC
CTGCCGGATATCCTGCATCAGTTCACCACCTGTTCAAACTCTGCGCTGAACTCAACACGCAGCATACTGA
CCCGCGACGACCATTTTGCGCAGGTCACCTTTATCTGCCGCCACTCATAAGGCGGCGTCCACAGAAAGGA
TTTCCAGCCCCCGTGCTCTTCCAGAAACGACTCCAGTACCGTGGCCTCCTCACGGGGGACAGAAAGCGTC
ACGCTGTACGTTTTCAGGTTGGCATTCAGCCCGGCAGGCGCTCGCTGAGAATAGCCATCACCAAAGCGCA
CCTTTCTTACAGAAGGGACCGAAGCCACATCCATACCGGGTTTCACTTTCCAGCGGAAGGTCTTCATCGT
CCACCTCCGGAGAACAGGCCACCATCACGCATCTGTGTCTGAATTTCATCACGGGCACCCTTGCGGGCCA
TGTCATACACCGCCTTCAGAGCAGCCGGACCTATCTGCCCGTTCGTGCCGTCGTTGTTAATCACCACATG
GTTATTCTGCTCAAACGTCCCGGACGCCTGCGACCGGCTGTCTGCCATGCTGCCCGGTGTACCGACATAA
CCGCCGGTGGCATAGCCGCGCATCAGCCGGTAAAGATTCCCCACGCCAATCCGGCTGGTTGCCTCCTTCG
TGAAGACAAACTCACCACGGTGAACAATCCCCGCTGGCTCATATTTGCCGCCGGTTCCCGTAAATCCTCC
GGTTGCAAAATGGAATTTCGCCGCAGCGGCCTGAATGGCTGTACCGCCTGACGCGGATGCGCCGCCACCA
ACAGCCCCGCCAATGGCGCTGCCGATACTCCCGACAATCCCCACCATTGCCTGCTTAAGCAGAATTTCTG
TCATCATGGACAGCACGGAACGGGTGAAGCTGCGCCAGTTCTGCTCACTGCCGGTCAGCATCGCCGCCAT
ATTCTGTGCAATACCATCAAAGGTCTGCGTGGCTGCACTTTTTACCTGCGACATACTGTCCGTGGCGCTC
TCTTCCCACTCACTCCAGCCGGACTTCAGGCCTGCCATCCAGTTCCCGCGAAGCTGGTCTTCAGCCGCCC
AGGTCTTTTTCTGCTCTGACATGACGTTATTCAGCGCCAGCGGATTATCGCCATACTGTTCCTTCAGGCG
CTGTTCCGTGGCTTCCCGTTCTGCCTGCCGGTCAGTCAGCCCCCGGCTTTTCGCATCAATGGCGGCCCGT
TTTGCCCGTTGCTGCTGTGCGAATTTATCCGCCTGCTGCGCCAGCGCGTTCAGGCGCTCCTGATACGTAA
CCTTGTCGCCAAGTGCAGCCAGCTGGCGTTTGTACTCCAGCGTCTCATCTTTATGCGCCAGCAGGGATTT
CTCCTGTGCAGACAGCTGGCGACGTTGCGCCGCCTCCTCCAGTACCGCGAACTGACTCTCCGCCTTCCAC
AAATCCCGGCGCTGCTGGCTGATTTTCTCATTTGCTCCGGCATGCTTCTCCAGCGTCCGGAGTTCTGCCT
GAAGCGTCAGCAGGGCAGCATGAGCACTGTCTTCCTGACGATCGCCCGCAGACACCTTCACGCTGGACTG
TTTCGGCTTTTTCAGCGTCGCTTCATAATCCTTTTTCGCCGCCGCCATCAGCGTGTTGTAATCCGCCTGC
AGGATTTTCCCGTCTTTCAGTGCCTTGTTCAGTTCTTCCTGACGGGCGGTATATTTCTCCAGCGGCGTCT
GCAGCCGTTCGTAAGCCTTCTGCGCCTCTTCGGTATATTTCAGCCGTGACGCTTCGGTATCGCTCTGCTG
CTGCGCATTTTTGTCCTGTTGAGTCTGCTGCTCAGCCTTCTTTCGGGCGGCTTCAAGCGCAAGACGGGCC
TTTTCACGATCATCCCAGTAACGCGCCCGCGCTTCATCGTTAACAAAATAATCATCCTTGCGCAGATTCC
AGATGTCGTCTGCTTTCTTATACGCAGCCTCTGCCTTAATCAGCATCTCCTGCGCGGTATCAGGACGACC
AATATCCAGCACCGCATCCCACATGGATTTGAATGCCCGCGCAGTCCTGTCTGCCCAGGTCTCCAGCGTG
CCCATGTTCTCTTTCAGGCGGCGGGTCTGGTCATCAAACCCTTTCGTTGCGGCCTCGTTCGCCGCCTGCA
ATGCCCCGGCTTCATCGCCGGAACGCTGCAACTGAGCAACATACGCAATCTGCTCCGCCGACACGTTATG
GAACTGGCGAGCCATCGCCGTCAGCCCCGACGTCGGGTCTGTGGTCAGCTTCCCGAAGGCTTCAGCGACC
TTGTCCACCTCCACGCCGGATGCAGAGGAGAAACGCGCCACACTCTGGCTGATGGACGCAATCTGAGCCT
CACCGCTTACCCCCGCCTTAACCAGTGCGCTGAGTGACTCGCTGGTCTGGTTAAACGTCAGCCCTGCCGC
CTGCCCGGCTCTGGACAGGACCAGCATACGATCTGCCGTCAGTCCCGCCTGATTGCCGGAAAGGACCAGC
GTTTTGTTGAAATCGGACAGGGTTGAGTTGCCCTGATACCAGGCATACGCCAGCGCACCGGTCGCCACCG
CCAGCGAGGTGGCCCCCACCATCGGCAGGGTGATCGCACCGGCAAGCCCCCTGAACATGGGGATCATCCC
GCCGAAGGAGTCCTTCACCTGCCCCCCCTGTTGCAGCAGGATCAGCCACGGACTTTGCCCGCCTGCAAGC
TGCGTGGCCACGTCGGTGAACTGTGCAGGCAGCATACGCATGGCGGCTTTATACTGCCCGACGGAAATCC
CCGCTTTCTGTGCAGCCAGCGCCTGTCGGCTCAGCGACTGTTCAACGACTGCCGCTGTTTTTTTCGCATC
ACTTTCCGTACCAGAAAAATGACGCCTGACTCTGGCCATCTGCTCGTCAAATCTGGCCGCATCCAGACTC
AAATCAACGACCAGATCGCCTACCGGTTCAGCCATACCGGACTCCTCCTGCGATCCCTTCTGATACTGTC
ATCAGCATTACGTCATCCTCCGTCATGTCCGCCACATCCGGGGAAGCGGGGATAACTTCATTCCCGTCCG
GGCCAAAGCGGACACCTCCGGCAAGCCCTGCCGCTTTCTGCATCAGCACATCATCTTCAGGCTCTTCGTC
AGCCTCGCGCCGGTTCAGCAGACTGAAATCCAGCGGATGCATATCCGGATCGCTGAAAAACAGGCTGAGC
ACGGTGTACGTCAGCCCGGAAAAGTGCATATCCAGCAGAACATCATGAAAATAATGGGTACTGTAAAAGC
GGTGCCAGTCGGCATACTCCGTGGATGACATCCCGGCAAGCATGGCACGCCAGTCGGGTCGCCCCATCTC
ACGCGCCAGTTTCAGGGCAAAACTCAGCTCACCGTCGAACACTTTCCCGCAGAAACAGGCTCTGCGGGCC
CGGCGTCCTCTGTCTGTTCAGGGGCATTATTCACCACAAACTCATACATACCAGACAGCCGGTACACCAC
GTTTTCAGCATGAGAAATTGCCTCCGTGGGCCAGGTGGTAAGCACTTCCTGCTCAATCTGTTTAACGGCT
TCATTCATGGACGGCATCTGCGTCTTCTGCGGATGGTTATGCCACAGGGACATCGCCACCAGAAACGCGC
CGGTTCTGATGGCGTCTTCCACAGTAAACTTCCGGTTGCTGTCTGACTCCGCCTGTTCTGCCTGCCGTTT
CATCAGGGCGAGATGCTCAATGCGCTGCAGGGCTGACAGTTCAGAAAGCGTGACGGTCACACCGTTATGT
TCAAATGATTCGGTTTTCAGGAACATCGCTGACTCTCCGGATTAACTGGCGGTGACGGTAATTTCTGCAA
CCGCAGCAAACTCACCATTACCGGATACAACCGGAATGTTGACCTTGCCTGCAGCAACGCCGTTCACGGT
GATGGTCATACCACTGACCGACACGGTGGCTTTTGTTTTATCCGCAGACACCGCACGAAAGCTCTTGTCG
GTTACGCCCTCCGGCTGGAAGGCCACGGTCAGCGTGGTGCTCTGCCCTTTCACCACCGAGGTGCTGGCAG
GCGTCACGGTCATGCCGGTTGCCGCTGTTACCGTGCTGCGATCTTCTGCCATCGACGGACGTCCCACATT
GGTGACTTTCACCGTGCGGGTGATCACTTCCTTCGCCGTCACCGCCTTACCGATACTGCTGACCCAGCCA
CGGAACACATCGACCGTGCCGTTCGGGAAGCGGATTTTATAGGCACGGGTATCGCCTTCATTAAACCACG
CCAGCAGCGCCTGCTGCCCCTGCTCTCCGGGCATCCACGCCAGCGTGAAGCTGGTATCTCCGGCAGATTT
CTGCCCCTGCCCGGTCGCAGTCCAGTCTGCATCTTCATCATCGAGATAGCTGTCGTCATAGGACTCAGCG
GTCAGTTCGCCGGGCGTCAGGTCTTTAACTTTTGCCAGACGCGACCAGTCAACGTCTGAAAGCGGATTCG
CGTAAGGGTCACCGCTCCCCTTATAAACCCACAGGGTGGTCCCGGCACCTTTCACCGGCATTGTAGGATT
TGGTACAGGCATAGCGTCCTCACATTTCATAGGTAATGACATAAGTCAGATCGGCTGAACTCCACAAGCC
CGCATCATCGTCGCGCCGGTAGTCATAGCCGCTGGCCACCATACTGGTGATCAAATCTGACAGTGCCGGG
ATATCGCTCATCACCGGATAAATCCGGGACTCCATCCACGCATCCAGCTCTGAATCCGGCACCTGAGCAG
GCAGGAAAACTTCGATATGCAGCTCCGCCTGCCAGGTATCGCTGTCCAGCTCTTCGCCCGTGTATTCAGC
GCCGGTGAGATAAACGGCAACTGCCGGAAAATCCGCCTCATCAAAAACAGCGGGGCGACCATCAAAAAAC
GTCGCCCCGGTGTCATGCTTCTCCAGTGCATCCAGTACGGCTGCACGGAGTTCAGTATGTTTCATCGCTT
TATTACCATCCTCAGTTGATGCTGCAGCGCATAGCCCAGCTCTTTCGGAAGACGTTCACGCCGTATCCGC
TCAATATTTTGTTTAAACGCCGTGGTCAGCGGCACCGCCATCGGGATTTTCACCACATCAATGGGGTAAC
GGTTTTTCCCAGCCACACGCTGCATGACATGCCACCGGCCATTTTTCAGTTGCTGAATAAACGCGCCGGG
AATACGACGGTTACCCACCACAAGCACGCTGCCGCCACCTTTCAGGGATGAACGCTGCCCCTTTTTACGA
CGCCTGCGGCGCGAAAGGACAACCCGCGCATTACCCAGCTTGATTACGGGCAAATCCCCCCGGTTAACTT
TGATTCTGGCCTGCGGATTTTTGACCGTGGCCCTTTTCAGCCTGGCCCTTTCCTTTACCAGTTTCCGGCG
TACCTTTGTCTCACGGGCAACCTGTGACGCCGACTGCGATATCGCGGATGAAGCAACGCGGTTAATGGCC
ATTGCGGCGGCACCAGGCACCGCCGTTTTGCTGATACGGCTGAGGTTTTCAACGGCCTGCTCAAGACCTT
TTATGGCCATACATCCCCCTTTCAGCGGCGACGGTTAACGGCAGGCGGTACGCCCCGTCCAAGCCAGAGA
TGACAACTTCCGCCATCATCCGGCGAAACCCGATCTACCCAGAAATTTTCCTCACCGATGGTCAGCGTGT
CTCCACGCCGCAGCTGCCGCACCTCATCAGTCCGGACAAACAGGGACGGGCTGGAGCCTTCAACGCGCAC
GCCCTGTCCGGCATAGCTGATATTTTCAGGGTCATCAAAAACACCACGTATCACCGCACCTGACTGCTCA
CCGGATGTAATGGTGGCTGACGTTCCCATGTACCCGCGTATCGTTTCATCGGCGCGGGCAATGGCAGCAT
CGAACAGGTTATCGAAATCAGCCACAGCGCCTCCCGTTATTGCATTCTGGCCAGGCCGCGCTCTGTCATT
TCGGCTGCCACACCGGCAGAGACACGAAACGCCGTTCCCGGCAGCACAAATGCCACAGGTTCATCCCGCG
TGGCGTGAAGTGCATCAGTATGCAGCTTCACCAGTGCCACGACCGTGACCAGTTCAGACGTATCCAGAAT
CACGGTATCCGGCTGCGCTGATCCCACCTCATTTTCATGTCCGGTCAGCACATTTTCCCGGCTGAGAGGG
GTGTCCTGACCGGCAGTTTCATCCGTGTCATCAAGCTCCTCTTTCAGCTCTGCCACACGGAGCGCCAGTT
CTTCTTTCGTCCCCGTCAGGCTGACATCACGGTTCAGTTGTTCACCCAGCGAGCGGAGACGGGCAATCAG
TTCATCTTTCGTCATGGACTCCTCCACAGAGAAACAATGGCCCCGAAGGGCCATGATTACGCCAGTTGTA
CGGACACGAACTCATCAGGGTCAGCCAGCAGCATCAGCGGTGCTGACTGAATCATGGTGAACTCACGCGC
CGGATCGCCGGTGGTCACCCAGTTTTTCGGGTAACGGGCAGAGGCGTTAATGCCTTCGCGCTGTGCGTCC
GCATCCTGAATGCAGCCATAGGTGCGCAGACCGCGTGCCTGAGTGTTCCCCAGCACCATCGTGTTGTCCG
GCAGGAAGTTCTTTTTGACGCCGTTTTCCACGTACTGTCCGGAATACACGACGATGGCCACATCGCCATA
CATCCCCTTATAGGACACCGCTTTGCCCAGGTCTTTCACCGCTGTCTCCAGCTCGGAATTAGAGCCACGA
CGGGTATCCAGCTTCTCCTTGACGGCTTTGAAGGAACGGAACAGCGCCCAGCCTTTCGGATCGAACACGA
TGATATTCACCACACCGCTGGCGTTCAGCGCGTAGGCTTCGATATCGTCGGTCGGGTCATACGTGGACTT
GTCACGCTTGCTCCACTCCGTGCCGCCGGACTGCGTGATGTTATTCTCCTCACTGCGGCCCATATCCACC
TCAACCGGATCGAAGGCTTCACCGGTCATGGTGTATTTGCCCTTAAGCACGGCAGAAACTGCCTGCATCT
CTTCGACCTGAGCAATGGCCAGCTCTTCGTCACGCATGTTCTGCATGATGATGCGACGGCGGCGGTAAGC
CGGGTCCGCCAGATTCTGCGGATCTTCATCCGGCAGGCGACGCAGGGTCATCTGCGGATTCACTTCATGC
TTCGGCTTGACATATCCCGGCGTAAATTCAGAGGTGGAGCCGCCACGGGAACGGATAACCTCACCGGAAA
CAATCGGCGAAACGTACAGCGCCATGTTTACCAGTCCCGGAATTTGTGAGAGATAGACTTTCTCCGTGGT
GAAGGGATAGCTCTCACGGAAAAAGAGACGCAGAAACAGCGGATCAAACTTAAATTTCTGCTCATTTGCC
GCCAGCAGTTGGGCGGTTGTGTACATCGACATAAAAAAATCCCGTAAAAAAAGCCGCACAGGCGGCCTTT
AGTGATGAAGGGTAAAGTTAAACGATGCTGATTGCCGTTCCGGCAAACGCGGTCCGTTTTTTCGTCTCGT
CGCTGGCAGCCTCCGGCCAGAGCACATCCTCATAACGGAACGTGCCGGACTTGTAGAACGTCAGCGTGGT
GCTGGTCTGGTCAGCAGCAACCGCAAGAATGCCAACGGCAGCACCGTCGGTGGTGCCATCCCACGCAACC
AGCTTACGGCTGGAGGTGTCCAGCATCAGCGGGGTCATTGCAGGCGCTTTCGCACTCAATCCGCCGGGCG
CGGTTGCGGTATGAGCCGGGTCACTGTTGCCCTGCGGCTGGTAATGGGTAAAGGTTTCTTTGCTCGTCAT
AAACATCCCTTACACTGGTGTGTTCAGCAAATCGTTAACGGCATCAGATGCCGGGTTACCTGCAGCCAGC
GGTGCCGGTGCCCCCTGCATCAGACGATCCAGCGCAGTGTCACTGCGCGCCTGTGCACTCTGTGGTGCTG
CGGCCAGAATGCGGCGGGCCGTTTTCACGGTCATACCGGGGGTTTCTGCCAGCACGCGTGCCTGTTCTTC
GCGTCCGTGAGCCTCCTCACAGTTGAGGATCCCCATAATGCGGCTGTTTTCTGCCGCAACCGCTGCGGTG
ATCTGCGCGTTCACGTCCGGCTGCGCCGCGCTGGCGTTCTCGCCCTCCGTCGCTGGCACCACGTCAGTAA
CGTCAGCCTGCGAAGCAGTGGCTGAAACAGTTGTTGATTGAGTCTCTTTGGTCATTCGCCCTCCTGAGAG
ACGGGATTTACGTGCATCCAGTGCATCACGCATGACGGTGATCGCATCGGTGCTGTTAACAAGTTCATCA
GCCAGTCCGGCATCAATGGCCTCCTGACCGCTGTACACTGCAGCCTCGGTATCCAGCACAACCTGCACGG
ACAGGCCGGTATATGCCGACACCTTCTGCGCAAACATCTGGCGGGTTGCGTCCATCCGGGACTGCAGTGT
CTCCCGGACGTCATCCGGAAGATGGCTGTAGGGGTTGCCATCCACCTTATGGCTGCCGCTGTAAATCAGC
GTGATTTCCACACCCTGTTTCTCCAGCGCAGCACCGTAATTACTGTGAGCCATCATGACGCCGATGGAGC
CTGTCCGGGCGGTCTGCGTGACCAGACGCCGGGAGGCGGCACTGGCAAGCAACTGACCTGCACTGCAGTT
CATGTCGTTGGCAAGCGCCCATACCGGTTTTATGTCACGCACACGGGCGATGATGTCAGCGCAGTCAAAT
GCCCCCGCCACCATCCCGCCGGGCGTGTCCATATCGAGCAGAATGCCGTCCACCATCGGATCGCTGGCAG
CCTGTTGCAGACGGGCGATAATGCCGTTGTAACCGGTCATCCCCGAGTACGGCTGCAGCGCCCGCGTCCG
GCTGACCAGCGTGCCGGACACCGGCAGCACGGCGATGCCGTTCATGACCTGATAACTGCGGGCCTGTCGT
GGTCCGTCATCATCACCGGATAATGCCAGCGTCGCGAGTGCCTCCTGGGCAGTCAGGCTGTCGCCGGACA
CCGCATCCGTCAGGCTGCTGATCCCAAGCTGGCCTGCAAGCGCACAAAAGAAAACCCGCGCATAGGCGGG
TTCAAGCATCAGCGGCTCATTAAAGGCCATGCTGGCAATATGCGGGAGATTACGCAGCTCTGCTGTCACT
CTTCTCCTCCTCTGTTGATTGTCGCAGCCCGGATTCAAATGCTGCAGCCGCCCAGGCGGGCGGTTTAAGA
CCGGCTGCACGGCGCTCCATCGTTTCACGGACCTGCTGGGCAAAAATTTCCTGATAGTCGTCACCGCGTT
TTGCGCACTCTTTCTCGTAGGTACTCAGTCCGGCTTCTATCAGCATCACCGCTTCCTGAACTTCTTTCAG
ACCATCGATGGCCATACGACCGGAGCCTATCCAGTCGCAGTTCCCCCAGGCACTGCGGGCTTCCTGAAAA
CTGAAGCGCGCTTTTGAAGGTAACGTCACCACGCGGCGAACGATGGCCTCTTCCAGCCAGCACAGAAACA
TCTGGCTCGCCTGACGGGATGCGACGAATTTTCGCCGCCCCATAAAGTACGCCCACGACTCGTTCGCACT
GGCCCGTGCCGTGGAGTAGCTCATCTGGGCGTAATTCCGGGAAAGCTGCTCATACGAGACACCCAGCCCG
GCAGCGATATACCGCAGCAGTGACTGCTCAAACACGGAGTAGCCGTTATCCGTATCCTGAGCCGTCTGCA
GGTTCAGTGAGTCACCCGGCATCAGGTGCGGTACTTTTGCGCCTCCCAGCCGGACCGGCGCTGCGGCGTA
ATACGCGGCAATTTCACCAATCCAGCCGGTCAGCCTTTCCCGCTGCTCCTGACTGTTCGCGCCCAGAATA
AAATCCATCGCTGACTGCGTATCCAGCTCACTCTCAATGGTGGCGGCATACATCGCCTTCACAATGGCGC
TCTGCAGCTGCGTGTTCTGCAGCGTGTCGAGCATCTTCATCTGCTCCATCACGCTGTAAAACACATTTGC
ACCGCGAGTCTGCCCGTCCTCCACGGGTTCAAAAACGTGAATGAACGAGGCGCGCCCGCCGGGTAACTCA
CGGGGTATCCATGTCCATTTCTGCGGCATCCAGCCAGGATACCCGTCCTCGCTGACGTAATATCCCAGCG
CCGCACCGCTGTCATTAATCTGCACACCGGCACGGCAGTTCCGGCTGTCGCCGGTATTGTTCGGGTTGCT
GATGCGCTTCGGGCTGACCATCCGGAACTGTGTCCGGAAAAGCCGCGACGAACTGGTATCCCAGGTGGCC
TGAACGAACAGTTCACCGTTAAAGGCGTGCATGGCCACACCTTCCCGAATCATCATGGTAAACGTGCGTT
TTCGCTCAACGTCAATGCAGCAGCAGTCATCCTCGGCAAACTCTTTCCATGCCGCTTCAACCTCGCGGGA
AAAGGCACGGGCTTCTTCCTCCCCGATGCCCAGATAGCGCCAGCTTGGGCGATGACTGAGCCGGAAAAAA
GACCCGACGATATGATCCTGATGCAGCTGGATGGCGTTGGCGGCATAGCCGTTATTGCGTACCAGATCGT
CTGCGCGGGCATTGCCACGGGTAAAGTTGGGCAACAGGGCTGCATCCACACTTTCACTCGGTGGGTTCCA
CGACCGCAACTGCCCTCCAAATCCGCTGCCACCGCCGTGATAACCGGCATATTCGCGCAGCGATGTCATG
CCGTCCGGCCCCAGAAGGGTGGGAATGGTGGGCGTTTTCATACATAAAATCCTGCAGGTCCCCTGCGTCG
CTGTGTCATGCCGGTCTGCACTTCCAGCTCTGCAATATATTTTTTCAGGTCAGACACGGAAGTGGCCGTA
AACTCCACCCTTCGTCCGTCTTTCTGTACTGTTGCCACCCGTTTACCTGTCATCAGGTCATGCAGTGCCG
CACGGGCAGCGGCAAGTTCTTCCTGTCGCGTCATTCATCCTCTCCGGATAAGGCACGGGCGTAATCTGCC
AGTGTTTTCTTGTTGGTTGCTGCACCATCCTCTTCCTGCAGGCTCGCCAGCAGCGCACTGAGATCCAGCT
GCCAGCGGGAAATACTGATGCGCAGCGCCGCCAGCGCATAAACGAAGCAGTCGAGTGCCTCATTGCGTCG
CTTTTTGCTGTCCCACAGTATTTTTTTCCTGCCATCCACCCATTTTTCGACCTGCTCTTCAGCAGTCAGC
TGCTGCGCTTCGGTCAGATCAAAAATATCCGGGTTATTCGGGAAGTGAACGGCACCGGGAAGCGGTTCAT
CCCCTTCCGGCGTCAGTGTGAAGCGGTTATAAATCTGCTCTTTCGCGGTATCCGTACCGATTTCGGTAAG
GTAAACCCCGTTTTTGTTTCGCTTACGTGGCATGCTGGCCACCGGCTTTCCGTAGACGGATGCCCCTTTA
ATGGGGATCACCCGGAACAGCCCATGTTTTTTCGAGCGTTCATACACAATGGTCGGGTCAATCCCGCCAG
TATCCCAGCAGATACGGGATATCGACATTTCTGCACCATTCCGGCGGGTATAGGTTTTATTGATGGCCTC
ATCCACACGCAGCAGCGTCTGTTCATCGTCGTGGCGGCCCATAATAATCTGCCGGTCAATCAGCCAGCTT
TCCTCACCCGGCCCCCATCCCCATACGCGCATTTCGTAGCGGTCCAGCTGGGAGTCGATACCGGCGGTCA
GGTAAGCCACACGGTCAGGAACGGGCGCTGAATAATGCTCTTTCCGCTCTGCCATCACTTCAGCATCCGG
ACGTTCGCCAATTTTCGCCTCCCACGTCTCACCGAGCGTGGTGTTTACGAAGGTTTTACGTTTTCCCGTA
TCCCCTTTCGTTTTCATCCAGTCTTTGACAATCTGCACCCAGGTGGTGAACGGGCTGTACGCTGTCCAGA
TGTGAAAGGTCACACTGTCAGGTGGCTCAATCTCTTCACCGGATGACGAAAACCAGAGAATGCCATCACG
GGTCCAGATCCCGGTCTTTTCGCAGATATAACGGGCATCAGTAAAGTCCAGCTCCTGCTGGCGGATGACG
CAGGCATTATGCTCGCAGAGATAAAACACGCTGGAGGGGTCATCCGGCGTCCATTTGAGGCCAAACGGCG
TCTCTTTGTCGCCAAATTTAAGATACTGCTCCTCCCCGCAATGCGGGCAGGCAACATGAAAACGCATAAA
ATGCGGGGATTCACTGGCTGCACGCTCAATCTGACAGGTGCCTCTCACTTTTGGCGTGGAGCCACGGATG
GACTTTGGCCAGACCGAGCCTTCAATACGCTTGTCACCCAGGAACGTCGGAGAGCCTTCCTGTTCAATAT
CATCATCAAAAGCAGCAAGTTCATCATAACCCGCCACATCCACCGACTTTTCACGGTAGTTTTTTGCCGC
TTTACCGCCCAGGCACCAGAAGCCACGCCCATTAGTGAAACGCTTCATGGTGAGCGTGTTATCCCGGTGC
TTTTTGCCATACCACGGGGCCAGCGCCAGCAGCGACGGAATATCACGAATAGTCGGCTCAACGTGGGTTT
TCATAAAGTTCTCGGCATCACCATCCGTCGGCAACCAGATAAGGGTGTTGCGCTGCTTATGCTCTATAAA
GTAGGCATAAACACCCAGCAGCATTTTGGAATAACCGACACGGGCAGACTTCACCACATTCACCTCACGG
ATGTAGTCGCTGCCCATCGCATTCATGATGGCCCGCTGAAAGGGCAGTGTTTCCCAGCGCCCTTCCTGGT
ATGCGGATTCTTTCGGGAGATAGTAATTAGCATCCGCCCATTCAACGGCGGTCTGTGGCTCCGGCCTGAA
CAGTGAGCGAAGCCCGGCGCGGACAAAATGCCGCAGCCTGTTAACCTGACTGTTCGATATATTCACTCAG
CAACCCCGGTATCAGTTCATCCAGCGCGGCTGCTTTGTTCATGGCTTTGATGATATCCCGTTTCAGGAAA
TCAACATGTCGGTTTTCCAGTTCCGGAAAACGCCGCTGCACCGACAGGGGGAGCCCGTCGAGAATACTGG
CAATTTCACCTGCGATCCGCGACAACACGAAAGTACAGAATGCGGTTTCCACCACTTCAGCGGAGTCTCT
GGCATTCTTCAGTTCCTGTGCGTCGGCCTGCGCACGCGTAAGTCGATGGCGTTCGTACTCAATAGTTCCT
GGCTGGAGATCTGCCTCGCTGGCCTGCCGCAGTTCTTCAACCTCCCGGCGCAGCTTTTCGTTCTCAATTT
CAGCATCCCTTTCGGCATACCATTTTATGACGGCGGCAGAGTCATAAAGCACCTCATTACCCTTGCCACC
GCCTCGCAGAACGGGCATTCCCTGTTCCTGCCAGTTCTGAATGGTACGGATACTCGCACCGAAAATGTCA
GCCAGCTGCTTTTTGTTGACTTCCATTGTTCATTCCACGGACAAAAACAGAGAAAGGAAACGACAGAGGC
CAAAAAGCTCGCTTTCAGCACCTGTCGTTTCCTTTCTTTTCAGAGGGTATTTTAAATAAAAACATTAAGT
TATGACGAAGAAGAACGGAAACGCCTTAAACCGGAAAATTTTCATAAATAGCGAAAACCCGCGAGGTCGC
CGCCCCGTAACCTGTCGGATCACCGGAAAGGACCCGTAAAGTGATAATGATTATCATCTACATATCACAA
CGTGCGTGGAGGCCATCAAACCACGTCAAATAATCAATTATGACGCAGGTATCGTATTAATTGATCTGCA
TCAACTTAACGTAAAAACAACTTCAGACAATACAAATCAGCGACACTGAATACGGGGCAACCTCATGTCA
ACGAAGAACAGAACCCGCAGAACAACAACCCGCAACATCCGCTTTCCTAACCAAATGATTGAACAAATTA
ACATCGCTCTTGAGCAAAAAGGGTCCGGGAATTTCTCAGCCTGGGTCATTGAAGCCTGCCGTCGGAGACT
AACGTCAGAAAAGAGAGCATATACATCAATTAAAAGTGATGAAGAATGAACATCCCGCGTTCTTCCCTCC
GAACAGGACGATATTGTAAATTCACTTAATTACGAGGGCATTGCAGTAATTGAGTTGCAGTTTTACCACT
TTCCTGACAGTGACAGACTGCGTGTTGGCTCTGTCACAGACTAAATAGTTTGAATGATTAGCAGTTATGG
TGATCAGTCAACCACCAGGGAATAATCCTTCATATTATTATCGTGCTTCACCAACGCTGCCTCAATTGCT
CTGAATGCTTCCAGAGACACCTTATGTTCTATACATGCAATTACAACATCAGGGTAACTCATAGAAATGG
TGCTATTAAGCATATTTTTTACACGAATCAGATCCACGGAGGGATCATCAGCAGATTGTTCTTTATTCAT
TTTGTCGCTCCATGCGCTTGCTCTTCATCTAGCGGTTAAAATATTACTTCAAATCTTTCTGTATGAAGAT
TTGAGCACGTTGGCCTTACATACATCTGTCGGTTGTATTTCCCTCCAGAATGCCAGCAGGACCGCACTTT
GTTACGCAACCAATACTATTAAGTGAAAACATTCCTAATATTTGACATAAATCATCAACAAAACACAAGG
AGGTCAGACCAGATTGAAACGATAAAAACGATAATGCAAACTACGCGCCCTCGTATCACATGGAAGGTTT
TACCAATGGCTCAGGTTGCCATTTTTAAAGAAATATTCGATCAAGTGCGAAAAGATTTAGACTGTGAATT
GTTTTATTCTGAACTAAAACGTCACAACGTCTCACATTATATTTACTATCTAGCCACAGATAATATTCAC
ATCGTGTTAGAAAACGATAACACCGTGTTAATAAAAGGACTTAAAAAGGTTGTAAATGTTAAATTCTCAA
GAAACACGCATCTTATAGAAACGTCCTATGATAGGTTGAAATCAAGAGAAATCACATTTCAGCAATACAG
GGAAAATCTTGCTAAAGCAGGAGTTTTCCGATGGGTTACAAATATCCATGAACATAAAAGATATTACTAT
ACCTTTGATAATTCATTACTATTTACTGAGAGCATTCAGAACACTACACAAATCTTTCCACGCTAAATCA
TAACGTCCGGTTTCTTCCGTGTCAGCACCGGGGCGTTGGCATAATGCAATACGTGTACGCGCTAAACCCT
GTGTGCATCGTTTTAATTATTCCCGGACACTCCCGCAGAGAAGTTCCCCGTCAGGGCTGTGGACATAGTT
AATCCGGGAATACAATGACGATTCATCGCACCTGACATACATTAATAAATATTAACAATATGAAATTTCA
ACTCATTGTTTAGGGTTTGTTTAATTTTCTACACATACGATTCTGCGAACTTCAAAAAGCATCGGGAATA
ACACCATGAAAAAAATGCTACTCGCTACTGCGCTGGCCCTGCTTATTACAGGATGTGCTCAACAGACGTT
TACTGTTCAAAACAAACCGGCAGCAGTAGCACCAAAGGAAACCATCACCCATCATTTCTTCGTTTCTGGA
ATTGGGCAGAAGAAAACTGTCGATGCAGCCAAAATTTGTGGCGGCGCAGAAAATGTTGTTAAAACAGAAA
CCCAGCAAACATTCGTAAATGGATTGCTCGGTTTTATTACTTTAGGCATTTATACTCCGCTGGAAGCGCG
TGTGTATTGCTCACAATAATTGCATGAGTTGCCCATCGATATGGGCAACTCTATCTGCACTGCTCATTAA
TATACTTCTGGGTTCCTTCCAGTTGTTTTTGCATAGTGATCAGCCTCTCTCTGAGGGTGAAATAATCCCG
TTCAGCGGTGTCTGCCAGTCGGGGGGAGGCTGCATTATCCACGCCGGAGGCGGTGGTGGCTTCACGCACT
GACTGACAGACTGCTTTGATGTGCAACCGACGACGACCAGCGGCAACATCATCACGCAGAGCATCATTTT
CAGCTTTAGCATCAGCTAACTCCTTCGTGTATTTTGCATCGAGCGCAGCAACATCACGCTGACGCATCTG
CATGTCAGTAATTGCCGCGTTCGCCAGCTTCAGTTCTCTGGCATTTTTGTCGCGCTGGGCTTTGTAGGTA
ATGGCGTTATCACGGTAATGATTAACAGCCCATGACAGGCAGACGATGATGCAGATAACCAGAGCGGAGA
TAATCGCGGTGACTCTGCTCATACATCAATCTCTCTGACCGTTCCGCCCGCTTCTTTGAATTTTGCAATC
AGGCTGTCAGCCTTATGCTCGAACTGACCATAACCAGCGCCCGGCAGTGAAGCCCAGATATTGCTGCAAC
GGTCGATTGCCTGACGGATATCACCACGATCAATCATAGGTAAAGCGCCACGCTCCTTAATCTGCTGCAA
TGCCACAGCGTCCTGACTTTTCGGAGAGAAGTCTTTCAGGCCAAGCTGCTTGCGGTAGGCATCCCACCAA
CGGGAAAGAAGCTGGTAGCGTCCGGCGCCTGTTGATTTGAGTTTTGGGTTTAGCGTGACAAGTTTGCGAG
GGTGATCGGAGTAATCAGTGAATAGCTCTCCGCCTACAATGACGTCATAACCATGATTTCTGGTTTTCTG
ACGTCCGTTATCAGTTCCCTCCGACCACGCCAGCATATCGAGGAACGCCTTACGTTGATTATTGATTTCT
ACCATCTTCTACTCCGGCTTTTTTAGCAGCGAAGCGTTTGATAAGCGAACCAATCGAGTCAGTACCGATG
TAGCCGATAAACACGCTCGTTATATAAGCGAGATTGCTACTTAGTCCGGCGAAGTCGAGAAGGTCACGAA
TGAACCAGGCGATAATGGCGCACATCGTTGCGTCGATTACTGTTTTTGTAAACGCACCGCCATTATATCT
GCCGCGAAGGTACGCCATTGCAAACGCAAGGATTGCCCCGATGCCTTGTTCCTTTGCCGCGAGAATGGCG
GCCAACAGGTCATGTTTTTCTGGCATCTTCATGTCTTACCCCCAATAAGGGGATTTGCTCTATTTAATTA
GGAATAAGGTCGATTACTGATAGAACAAATCCAGGCTACTGTGTTTAGTAATCAGATTTGTTCGTGACCG
ATATGCACGGGCAAAACGGCAGGAGGTTGTTAGCGCGACCTCCTGCCACCCGCTTTCACGAAGGTCATGT
GTAAAAGGCCGCAGCGTAACTATTACTAATGAATTCAGGACAGACAGTGGCTACGGCTCAGTTTGGGTTG
TGCTGTTGCTGGGCGGCGATGACGCCTGTACGCATTTGGTGATCCGGTTCTGCTTCCGGTATTCGCTTAA
TTCAGCACAACGGAAAGAGCACTGGCTAACCAGGCTCGCCGACTCTTCACGATTATCGACTCAATGCTCT
TACCTGTTGTGCAGATATAAAAAATCCCGAAACCGTTATGCAGGCTCTAACTATTACCTGCGAACTGTTT
CGGGATTGCATTTTGCAGACCTCTCTGCCTGCGATGGTTGGAGTTCCAGACGATACGTCGAAGTGACCAA
CTAGGCGGAATCGGTAGTAAGCGCCGCCTCTTTTCATCTCACTACCACAACGAGCGAATTAACCCATCGT
TGAGTCAAATTTACCCAATTTTATTCAATAAGTCAATATCATGCCGTTAATATGTTGCCATCCGTGGCAA
TCATGCTGCTAACGTGTGACCGCATTCAAAATGTTGTCTGCGATTGACTCTTCTTTGTGGCATTGCACCA
CCAGAGCGTCATACAGCGGCTTAACAGTGCGTGACCAGGTGGGTTGGGTAAGGTTTGGGATTAGCATCGT
CACAGCGCGATATGCTGCGCTTGCTGGCATCCTTGAATAGCCGACGCCTTTGCATCTTCCGCACTCTTTC
TCGACAACTCTCCCCCACAGCTCTGTTTTGGCAATATCAACCGCACGGCCTGTACCATGGCAATCTCTGC
ATCTTGCCCCCGGCGTCGCGGCACTACGGCAATAATCCGCATAAGCGAATGTTGCGAGCACTTGCAGTAC
CTTTGCCTTAGTATTTCCTTCAAGCTTTGCCACACCACGGTATTTCCCCGATACCTTGTGTGCAAATTGC
ATCAGATAGTTGATAGCCTTTTGTTTGTCGTTCTGGCTGAGTTCGTGCTTACCGCAGAATGCAGCCATAC
CGAATCCGGCTTGTGATTGCGCCATCCCCATAGCAGCCATCACATCAGTACCGGAAAGAGAGTCAGAAGC
CGTGGCCCGTGGTGAGTCGCTCATCATCGGGCTTTTTGGCGAATGAAATTTAGCTACGCTTTCGAGTCTC
ATGCGCCTTCTCCCTGTACCTGAATCAATGTTAGGTTTCCGCAGAACACTGCGCCGGTATCGATATACAT
TTGGTTGGCAAACTTGAGTGGTTTCACTGCTGGCGTATGACCAAAGATGAACGTGTCCGCGCCTTTGATT
TCTTTCACGATCCCGTTTTGTGAGTTGCTGATTCGTTCGCGGTTCCAGATTACCTGCTGATGATCAACTG
GCTTTCCAAACTCGTATTCGTCAAAGGGATAATCGGCGTGGCAGATAACATATTTTTTATCTTTGCTCAC
CAGTTCGATGATTAACGGAAGTTCATCTGCTTTATGGGCAAGAGCTTTAGCCAGAATTTCTTTGTCGTAA
TCGAGATTAAAGAACCAGCCACCGCCATTAAGCAGCCAGTGATTAACGTTTCCACGCTCTGATAAGCCAT
CAATCATCATTTGCTCATGGTTTCCACGTACAGCTCTGAACCAGGGGAATGTGATTAATTCCAGGCATTC
AACGTTCTCTGCACCACGATCAACCAAATCGCCCACCGAGATAAGCAGGTCTTTTTTGTTGTCGAATCCA
ATCGTATCCAGTTTGTTCATCAGGTTCGTGTAGCATCCGTGCAGATCGCCAACTACCCAAATATTTCGGT
ATTTGCTGCCATCAATTTTTTCGTAATAGCGCATCTCTTTCACTCCATCCGCGATGAACCATGAGAACGT
CGTTGACGATGGCGTGCATTTTCCCGTCTTTATCATCAACGTATTTTCTGACCGTACCGCGACTACATTT
CAGTCTGCGTGCTACTTCTGTCTGATTTCCGTATGCTTCAACGAGCATGTCTGGAATGGTTTTTACTGAG
AACGTCATGCGGCCTCACTTCTGCTATTTCGCAGGTCTTTGAGTTTCTGTTGGTACTCTGCCTTGATCGC
CTTGCACTCTTCGATAGTCCAGCGATGGCGGTTATGGTTTGATTCGATTTCGTCTACTGCTTCCTGCCCG
ATGCGGCTAATCAGTTCGACGCGATACGGAACGAGATTTCCGCTTTTGTGCTGGTTGCACACCACGCATT
GCTTGTGAATATTGCGTTCATTAAATCGGAGTTGAGGTGCCGCAGCAGTTGTCCGGTAATGTCCGGCATC
CCACTGAGCAGACGTGAGCGTTCCGCACGAGATACATGGTAAGTCGCGGTCTCTTTCTCTGATGAAGGCG
TTTACGGCTTGTTGGGCTTGTTTAATCCAGTAACTGCGGGGCTTTAAGGCGAGTTTTCGAATCTTAAGTT
TATCTTTCTGTTTCTGCTCCTCTCGTCGTCGTTTCTTCTCTGCTGCTTTTTCCGCTTTTTCGCGTTCTTT
ACTTCGTCGTTCGAGTGCTATCTTGGTTCCACACTCTGGAGAGCACCACCACTGATTAGCGAATGCAGGG
TGAAACCATTCCCGGCATTCATCGTTTTTACATCGTCTTCGCGCTGGTTTAGCCATCATCTTCTTCCTCG
TGCATCGAGCTATTCGGATCGCTCATCAGTTCTGCGCAGCAGTGCTCACACACGTGAACTTCCAGCACAT
GCAGCTTCTGACCGCAGTTAGCGCACGTTAAAGCTCGCTCGACGCTTTCTTGTTCGTAACTTCGATTTTG
GTCAATCACCTTGTTTTCCTCGCACGACGTCTTAGCCACCGGATATCCCACAGGTGAGCCGTGTAGTTGA
AGGTTTTTACGTCAGATTCTTTTGGGATTGGCTTGGGTTTATTTCTGGTGCGTTTCGTTGGAAGGTATTT
GCAGTTTTCGCAGATTATGTCGGTGATACTTCGTCGCTGTCTCGCCACACGTCCTCCTTTTCCTGCGGTA
GTGGTAACACCCCTGTTGGTGTTCTTTCACACCGGAGACACCATCGATTCCAGTAAGGTTGATTTGGTCG
GAAGCGGTTATCTTCTTTGCATTCACCGCACCGATAACATCGCATCATGCAGCTTCCCTCCCGAAGTCGA
AATCAAGCTGCCCTCCAAATATTTCGCATGACTCAGAACAAGAGCCGGTATCGAATCTTTTAGCTCGTAC
CATGTCCTGATACAGGGCTTGATAATCATTTTCTGAATACATTTTCGCGATACCGTCCAGCGACATTCTT
CCTCGGTACATAATCTCCTTTGGCGTTTCCCGATGTCCGTCACGCACATGGGATCCCGTGATGACCTCAT
TAAAAACACGCTGCAATCCCTCCTCATCTTTGCAGGCAAGTCCGATTTTTTGCGTTGATTTTTTAATGCA
GAATATGCAGTTACCGAGATGTTCCGGTATTTGCAAATCGAATGGTTGTTGCTTCCACCATGCGAGGATA
TCTTCCTTCTCAAAGTCTGACAGTTCAGCAAGATATCTGATTCCAGGCTTTGGCTTTAGCCGCTTCGGTT
CATCAGCTCTGATGCCAATCCACGTGGTGTAATTCCCTCGCCCGAAATGGTCATCACAGTATTTGGTGAA
GGGAACGAGTTTTAATCTGTCAGTGCAGAACGCGCCGCCGACGTATGGAGTGCCATATTTCTTTACCATA
TCGATAAATGGCTTCAGAACAGGCATTCGCGTCTGAATATCCTTTGGTTCCCATACCGTATAACCATTTG
GCTGTCCAAGCTCCGGGTTGATATCAACCTGCAATACGGTGAGCGGTATATCCCAGAACTTCACAACTTC
CCTGACAAACCGATATGTCATTGGATGTTCACAACCTGTATCCATGAAAACGTAATGCACGTCTTTACCT
GCCCGTCGCTTTTGCTCCATTAGCCAGAGCAAATATGCTGACGTCCTGCCACCGGAGAAACTAACGACAT
TTATCATGCAGCCCTGTCTCCCCATCTCGCTTTCCACTCCAGAGCCAGTCTCGCTTCGTCTGACCACTTA
ACGCCACGCTCTGTACCGAATGCCTGTATAAGCTCTAATAGCTCCGCAAATTCGCCTACACGCATCCTGC
TGGTTGACTGGCCTATTACCACAAAGCCATTCCCGGCAAGGTTAGGAACAACATCCTGCTGCTTTAATGC
TGCGGTAAACACACACTTCCAGCTTTCTGCATCCAGCCAGCGACCATGCCATTCAACCTGACGAGAGACG
TCACCTAAGCAGGCCCATAGCTTCCTGTTTTGGTCTAAGCTGCGGTTGCGTTCCTGAATGGTTACTACGA
TTGGTTTGGTTGGGTCTGGAAGGATTTGCTGTACTGCGTGAATAGCGTTTTGCTGATGTGCTGGAGATCG
AATTTCAAAGGTTAGTTTTTTCATGACTTCCCTCTCCCCCAAATAAAAAGGCCTGCGATTACCAGCAGGC
CTGTTATTAGCTCAGTAATGTAGATGGTCATCTTTTAACTCCATATACCGCCAATACCCGTTTCATCGCG
GCACTCTGGCGACACTCCTTAAAAACCAGGTTCGTGCTCATCTTTCCTTCCCGTTCTTCCCTGGTAGCAA
ACCGGTAATACACCGTTCGCCAGACCTTACCTTCGATAACCAGAAGACCTGCCCGTGCCATTTTAGCCGC
GGCCTGATTTATGCTGGTTACTGTTGCGCCTGTTAGCGCGGCAACGTCCGGCGCACAGAAGCTATTATGC
GTCCCCAGGTAATGAATAATTGCCTCTTTGCCCGTCATACACTTGCTCCTTTCAGTCCGAACTTAGCTTT
GATTTCTGCGATCTTCGCCAGAGCCTGTGCACGATTTAGAGGTCTACCGCCCATGACAGGAAGTTGTTTT
ACTGGTTCAGGGATCGCCTCACCACGGTTAATTCTCGCAGTCATATGGACAAGCTCATCTGCGGCCTTAC
GGCGTAATTCCGCATCAGTAAGCGCATTGGCCCGCATGTTCTGATACAGGTTGGTAACCAGCCAGTAGTG
CGCGTTTGATTTCCACGGATAAGACTCCGCATCCGGATACAGGCCTCGCTTCCGGCAATACTCGTAAACC
ATATCAACCAGCTCGCTGACGTTTGGCAGTCCGGCGGTAACGGATGCTTCTTCCCGGCACCATGCAACAA
ACTGCCCGGGTGATGGCAGAAATGGTCGATTCTGCCGACGGGCTACGCGCATTCCTGCGTTAACCTGTTC
CATCGTGGTGATCCCGTTTTCCCGAAAAGCCAGAACCCACTGGCGACGGATTTCGTTCACTTCGTTCTGG
TCACGGTTAGCCAGGCTCGCCGGGAAAGTTGCCAGTAACTGGCTGAACACACCGTTGATGATCTGCGCTA
CCTGCTGTACCTGCGGCTTTTCGTCGTACTGTTCCGGCATGTTGTTGGCGATCCGACGCATCTGCTCACG
GTCAAAGTTAACCATCTGTGCGGCGATGTTTTTCATAGATCCACCCCGTAAATCCAGTCTGTGTTTGTCA
GGTCGAGTTTTGGTTTGCTGGCTGTCACGCCTGCCTGTTGCTTGTTACGGTTGATTTCGAGTTGGGTCCA
CTTATCGCGGAGTTTGGCCGGGCTCAGCACGTTACCGGACCAGAAGTTGTCCTGGCATGCCCAGCGGAAC
AGCACACACATGTCGCGGTGGTTACGTCCGTCACGTTCACGCATCAGGCGGATATCGTTAGCCCACCCAG
CAAAATTCGGTTTTCTGGCTGATGGTGCGATAGTCTTCACCATGTCAAACATCCACTCTGCGGCGGTCAG
GTCTTCTGCTGTCCCCCACTTGCTGCCGCTCTGAATTGCAGCATCCGGTTTCACCACAGAAAGGTCGTTT
TCTGGCTGGTCAGAGGATTCGCCAGAATTCTCTGACGAATAATCTTTTCTTTTTTCTTTTGTAATAGTGT
CTTTTGTGTCCCCCTGTTTTGAGGGATAGCAATCCCCCAATTTGAGGGATGTTTTATCCCTCGTTTTAGG
GGATTTTCCCTCGTTTTGAGGGATGCACCATTCTGAGATGTTTTTATTTGGTCCAAACATGCCGCCTTGC
TGCTTGATAATATTCATTCTGACGAGTTCTAACTTGGCTTCATTGCACCGTTTGACAGGTAACTTTGTAA
TCTCGCTAAGTTGAGAATCGGTGATTCTGTCCATTGGTTTATTCCACCCATAGGTTTTACGCAGAATGGC
AAGCAGCACTTTAAACTGTCGCTTGGTCAGATCTGCGCCCGAATAAGCCTCAAGCAGCATATTTGATAGT
CTGGCGTAACCATCATCGAGATCTGCCACATTACGCTCCTGTCCGGCAAAGTTACCTCTGCCGAAGTTGA
GTATTTTTGCTGTATTTGTCATAATGACTCCTGTTGATAGATCCAGTAATGACCTCAGAACTCCATCTGG
ATTTGTTCAGAACGCTCGGTTGCCGCCGGGCGTTTTTTATTGGTGAGAATCGCAGCAACTTGTCGCGCCA
ATCGAGCCATGTCGTCGTCAACGACCCCCCATTCAAGAACAGCAAGCAGCATTGAGAACTTTGGAATCCA
GTCCCTCTTCCACCTGCTGATCTGCGACTTATCAACGCCCACAGCTTCCGCTGTCTTCTCAGTTCCAAGC
ATTGCGATTTTGTTAAGCAACGCACTCTCGATTCGTAGAGCCTCGTTGCGTTTGTTTGCACGAACCATAT
GTAAGTATTTCCTTAGATAACAATTGATTGAATGTATGCAAATAAATGCATACACCATAGGTGTGGTTTA
ATTTGATGCCCTTTTTCAGGGCTGGAATGTGTAAGAGCGGGGTTATTTATGCTGTTGTTTTTTTGTTACT
CGGGAAGGGCTTTACCTCTTCCGCATAAACGCTTCCATCAGCGTTTATAGTTAAAAAAATCTTTCGGCCT
GCATGAATGGCCTTGTTGATCGCGCTTTGATATACGCCGAGATCTTTAGCTGTCTTGGTTTGCCCAAAGC
GCATTGCATAATCTTTCAGGGTTATGCGTTGTTCCATACAACCTCCTTAGTACATGCAACCATTATCACC
GCCAGAGGTAAAATAGTCAACACGCACGGTGTTAGATATTTATCCCTTGCGGTGATAGATTTAACGTATG
AGCACAAAAAAGAAACCATTAACACAAGAGCAGCTTGAGGACGCACGTCGCCTTAAAGCAATTTATGAAA
AAAAGAAAAATGAACTTGGCTTATCCCAGGAATCTGTCGCAGACAAGATGGGGATGGGGCAGTCAGGCGT
TGGTGCTTTATTTAATGGCATCAATGCATTAAATGCTTATAACGCCGCATTGCTTGCAAAAATTCTCAAA
GTTAGCGTTGAAGAATTTAGCCCTTCAATCGCCAGAGAAATCTACGAGATGTATGAAGCGGTTAGTATGC
AGCCGTCACTTAGAAGTGAGTATGAGTACCCTGTTTTTTCTCATGTTCAGGCAGGGATGTTCTCACCTGA
GCTTAGAACCTTTACCAAAGGTGATGCGGAGAGATGGGTAAGCACAACCAAAAAAGCCAGTGATTCTGCA
TTCTGGCTTGAGGTTGAAGGTAATTCCATGACCGCACCAACAGGCTCCAAGCCAAGCTTTCCTGACGGAA
TGTTAATTCTCGTTGACCCTGAGCAGGCTGTTGAGCCAGGTGATTTCTGCATAGCCAGACTTGGGGGTGA
TGAGTTTACCTTCAAGAAACTGATCAGGGATAGCGGTCAGGTGTTTTTACAACCACTAAACCCACAGTAC
CCAATGATCCCATGCAATGAGAGTTGTTCCGTTGTGGGGAAAGTTATCGCTAGTCAGTGGCCTGAAGAGA
CGTTTGGCTGATCGGCAAGGTGTTCTGGTCGGCGCATAGCTGATAACAATTGAGCAAGAATCTTCATCGA
ATTAGGGGAATTTTCACTCCCCTCAGAACATAACATAGTAAATGGATTGAATTATGAAGAATGGTTTTTA
TGCGACTTACCGCAGCAAAAATAAAGGGAAAGATAAGCGCTCAATAAACCTGTCTGTTTTCCTTAATTCT
CTGCTGGCTGATAATCATCACCTGCAGGTTGGCTCCAATTATTTGTATATTCATAAAATCGATGGAAAAA
CTTTTCTCTTTACCAAAACAAATGACAAGAGTCTGGTTCAGAAGATAAATCGCTCTAAAGCTTCAGTTGA
AGATATTAAGAACAGCCTCGCAGATGACGAATCATTGGGATTCCCATCTTTTTTGTTTGTTGAAGGCGAC
ACCATTGGTTTTGCCAGAACTGTTTTCGGGCCGACCACATCCGATCTGACAGATTTTTTAATCGGGAAAG
GAATGTCATTAAGCAGTGGAGAGCGCGTTCAGATAGAGCCACTGATGAGGGGAACCACCAAAGACGATGT
TATGCATATGCATTTCATCGGCCGAACAACGGTGAAGGTAGAAGCCAAGCTACCTGTATTTGGCGATATA
TTAAAGGTCTTAGGGGCAACAGATATTGAAGGGGAGCTTTTTGACTCATTGGATATAGTCATTAAGCCAA
AATTTAAAAGGGATATAAAAAAGGTTGCCAAGGATATTATTTTTAACCCGTCACCTCAATTTTCAGACAT
TAGCCTGCGGGCAAAAGATGAGGCCGGAGATATTTTAACAGAACATTATCTATCAGAAAAAGGCCATCTC
TCAGCGCCTCTGAACAAGGTCACCAATGCTGAGATAGCTGAAGAGATGGCATATTGCTACGCAAGAATGA
AAAGTGATATACTGGAATGTTTTAAAAGGCAGGTGGGCAAAGTTAAGGATTAATTATCAGGAGTAATTAT
GCGGAACAGAATCATGCCTGGTGTTTACATAGTAATAATTCCTTACGTTATCGTAAGCATTTGCTATCTC
CTTTTCCGCCACTACATTCCTGGTGTTTCTTTTTCAGCTCATAGAGATGGTCTTGGGGCGACATTGTCAT
CATATGCAGGAACCATGATTGCAATCCTGATTGCTGCCTTGACGTTTCTAATCGGAAGCAGAACGCGCCG
ACTGGCCAAGATTAGAGAGTATGGGTATATGACATCGGTAGTTATTGTCTATGCCCTTAGTTTTGTTGAG
CTTGGAGCTTTGTTTTTCTGCGGGTTATTGCTTCTTTCCAGCATAAGCGGCTACATGATACCCACTATCG
CCATCGGCATTGCCTCTGCATCGTTCATTCATATATGCATCCTTGTTTTCCAACTATATAATTTGACCAG
AGAACAAGAATAACCCGGCCTCAGCGCCGGGTTTTCTTTGCCTCACGATCGCCCCCAAAACACATAACCA
ATTGTATTTATTGAAAAATAAATAGATACAACTCACTAAACATAGCAATTCAGATCTCTCACCTACCAAA
CAATGCCCCCCTGCAAAAAATAAATTCATATAAAAAACATACAGATAACCATCTGCGGTGATAAATTATC
TCTGGCGGTGTTGACATAAATACCACTGGCGGTGATACTGAGCACATCAGCAGGACGCACTGACCACCAT
GAAGGTGACGCTCTTAAAAATTAAGCCCTGAAGAAGGGCAGCATTCAAAGCAGAAGGCTTTGGGGTGTGT
GATACGAAACGAAGCATTGGCCGTAAGTGCGATTCCGGATTAGCTGCCAATGTGCCAATCGCGGGGGGTT
TTCGTTCAGGACTACAACTGCCACACACCACCAAAGCTAACTGACAGGAGAATCCAGATGGATGCACAAA
CACGCCGCCGCGAACGTCGCGCAGAGAAACAGGCTCAATGGAAAGCAGCAAATCCCCTGTTGGTTGGGGT
AAGCGCAAAACCAGTTAACCGCCCTATTCTCTCGCTGAATCGCAAACCGAAATCACGAGTAGAAAGCGCA
CTAAATCCGATAGACCTTACAGTGCTGGCTGAATACCACAAACAGATTGAAAGCAACCTGCAACGTATTG
AGCGCAAGAATCAGCGCACATGGTACAGCAAGCCTGGCGAACGCGGCATAACATGCAGTGGACGCCAGAA
AATTAAGGGAAAATCGATTCCTCTTATCTAGTTACTTAGATATTGGCCTTGGCTTTATCTCAATATTATA
TGGATCATAGCTGGCAACTAATTCAGTCCAGTAAATATCCTCAATAGGGAATAATATATGCTTCCCATTC
CATCGGGAAAAAGTTTTGTTCAACACACCAAGCTCAATCAACTCACTAATGTATGGGAATTGTTTTGATG
TAACCACATACTTCCTGCCTTCATTAAGGGCTGCGCACAAAACCATAGATTGCTCTTCTGTAAGGTTTTG
AATTACTGATCGCACTTTATCGTTTTGCATCTTAATGCGTTTTCTTAGCTTAAATCGCTTATATCTGGCG
CTGGCAATAGCTGATAATCGATGCACATTAATTGCTAGCGAAAATGCAAGAGCAAAGACGAAAACATGCC
ACACATGAGGAATACCGATTCTCTCATTAACATATTCAGGCCAGTTATCTGGGCTTAAAAGCAGAAGTCC
AACCCAGATAACGATCATATACATGGTTCTCTCCAGAGGTTCATTACTGAACACTCGTCCGAGAATAACG
AGTGGATCCATTTCTATACTCATCAAACTGTAGGGGTTGTAATAGTTTATCCGATTTCTCGCTGTAGGGG
TACACGAGAACCACCGAGCCTGATGTGGTTAAAAGACAGGCACAATCTTTACTACCGCAATCCACTATTT
AAGGTGATATATGGAAGAAGAATTTGAAGAGTTCGAAGAGCATCCTCAGGATGTGATGGAACAATACCAG
GACTATCCGTATGACTACGACTATTGATAAAAATCAATGGTGTGGACAATTCAAGCGATGCAATGGATGC
AAGCTGCAATCGGAATGCATGGTTAAGCCTGAAGAAATGTTTCCTGTAATGGAAGATGGGAAATATGTCG
ATAAATGGGCAATACGAACGACGGCAATGATTGCCAGAGAACTTGGTAAACAGAACAACAAAGCTGCCTG
ATAGTGGCCTTTATTTTTGGCATAAATAACAGAATAAACACTGCACTGTGTATTCATTCCAACGAGTGAA
TACACGGAGCAATGTCGCTCGTAACTAAACAGGAGCCGACTTGTTCTGATTATTGGAAATCTTCTTTGCC
CTCCAGTGTGAGGGCGATTTTTTATCTGTGAGGATATGAACAGATGTCAAACATCAAAAAATACATCATT
GATTACGACTGGAAAGCATCAATAGAAATTGAAATCGACCATGACGTAATGACAGAGGAAAAACTTCACC
AGATTAATAATTTCTGGTCAGACTCTGAATACCGACTCAATAAACACGGCTCTGTATTAAATGCTGTATT
AATCATGCTGGCGCAACATGCTCTGCTTATAGCAATTTCAAGCGACTTAAATGCATATGGTGTTGTGTGT
GAGTTCGACTGGAATGATGGAAATGGTCAGGAAGGATGGCCTCCAATGGATGGTAGCGAAGGAATAAGAA
TTACCGATATCGATACATCAGGAATATTTGATTCAGATGATATGACTATCAAGGCCGCCTGAGTGCGGTT
TTACCGCATACCAATAACGCTTCACTCGAGGCGTTTTTCGTTATGTATAAATAAGGAGCACACCATGCAA
TATGCCATTGCAGGGTGGCCTGTTGCTGGCTGCCCTTCCGAATCTTTACTTGAACGAATCACCCGTAAAT
TACGTGACGGATGGAAACGCCTTATCGACATACTTAATCAGCCAGGAGTCCCAAAGAATGGATCAAACAC
TTATGGCTATCCAGACTAAATTCACTATCGCCACTTTTATTGGCGATGAAAAGATGTTTCGTGAAGCCGT
CGACGCTTATAAAAAATGGATATTAATACTGAAACTGAGATCAAGCAAAAGCATTCACTAACCCCCTTTC
CTGTTTTCCTAATCAGCCCGGCATTTCGCGGGCGATATTTTCACAGCTATTTCAGGAGTTCAGCCATGAA
CGCTTATTACATTCAGGATCGTCTTGAGGCTCAGAGCTGGGCGCGTCACTACCAGCAGCTCGCCCGTGAA
GAGAAAGAGGCAGAACTGGCAGACGACATGGAAAAAGGCCTGCCCCAGCACCTGTTTGAATCGCTATGCA
TCGATCATTTGCAACGCCACGGGGCCAGCAAAAAATCCATTACCCGTGCGTTTGATGACGATGTTGAGTT
TCAGGAGCGCATGGCAGAACACATCCGGTACATGGTTGAAACCATTGCTCACCACCAGGTTGATATTGAT
TCAGAGGTATAAAACGAATGAGTACTGCACTCGCAACGCTGGCTGGGAAGCTGGCTGAACGTGTCGGCAT
GGATTCTGTCGACCCACAGGAACTGATCACCACTCTTCGCCAGACGGCATTTAAAGGTGATGCCAGCGAT
GCGCAGTTCATCGCATTACTGATCGTTGCCAACCAGTACGGCCTTAATCCGTGGACGAAAGAAATTTACG
CCTTTCCTGATAAGCAGAATGGCATCGTTCCGGTGGTGGGCGTTGATGGCTGGTCCCGCATCATCAATGA
AAACCAGCAGTTTGATGGCATGGACTTTGAGCAGGACAATGAATCCTGTACATGCCGGATTTACCGCAAG
GACCGTAATCATCCGATCTGCGTTACCGAATGGATGGATGAATGCCGCCGCGAACCATTCAAAACTCGCG
AAGGCAGAGAAATCACGGGGCCGTGGCAGTCGCATCCCAAACGGATGTTACGTCATAAAGCCATGATTCA
GTGTGCCCGTCTGGCCTTCGGATTTGCTGGTATCTATGACAAGGATGAAGCCGAGCGCATTGTCGAAAAT
ACTGCATACACTGCAGAACGTCAGCCGGAACGCGACATCACTCCGGTTAACGATGAAACCATGCAGGAGA
TTAACACTCTGCTGATCGCCCTGGATAAAACATGGGATGACGACTTATTGCCGCTCTGTTCCCAGATATT
TCGCCGCGACATTCGTGCATCGTCAGAACTGACACAGGCCGAAGCAGTAAAAGCTCTTGGATTCCTGAAA
CAGAAAGCCGCAGAGCAGAAGGTGGCAGCATGACACCGGACATTATCCTGCAGCGTACCGGGATCGATGT
GAGAGCTGTCGAACAGGGGGATGATGCGTGGCACAAATTACGGCTCGGCGTCATCACCGCTTCAGAAGTT
CACAACGTGATAGCAAAACCCCGCTCCGGAAAGAAGTGGCCTGACATGAAAATGTCCTACTTCCACACCC
TGCTTGCTGAGGTTTGCACCGGTGTGGCTCCGGAAGTTAACGCTAAAGCACTGGCCTGGGGAAAACAGTA
CGAGAACGACGCCAGAACCCTGTTTGAATTCACTTCCGGCGTGAATGTTACTGAATCCCCGATCATCTAT
CGCGACGAAAGTATGCGTACCGCCTGCTCTCCCGATGGTTTATGCAGTGACGGCAACGGCCTTGAACTGA
AATGCCCGTTTACCTCCCGGGATTTCATGAAGTTCCGGCTCGGTGGTTTCGAGGCCATAAAGTCAGCTTA
CATGGCCCAGGTGCAGTACAGCATGTGGGTGACGCGAAAAAATGCCTGGTACTTTGCCAACTATGACCCG
CGTATGAAGCGTGAAGGCCTGCATTATGTCGTGATTGAGCGGGATGAAAAGTACATGGCGAGTTTTGACG
AGATCGTGCCGGAGTTCATCGAAAAAATGGACGAGGCACTGGCTGAAATTGGTTTTGTATTTGGGGAGCA
ATGGCGATGACGCATCCTCACGATAATATCCGGGTAGGCGCAATCACTTTCGTCTACTCCGTTACAAAGC
GAGGCTGGGTATTTCCCGGCCTTTCTGTTATCCGAAATCCACTGAAAGCACAGCGGCTGGCTGAGGAGAT
AAATAATAAACGAGGGGCTGTATGCACAAAGCATCTTCTGTTGAGTTAAGAACGAGTATCGAGATGGCAC
ATAGCCTTGCTCAAATTGGAATCAGGTTTGTGCCAATACCAGTAGAAACAGACGAAGAATTTCATACGTT
AGCCGCATCCCTTTCACAAAAGCTGGAAATGATGGTGGCGAAAGCAGAAGCAGATGAGAGAGACCAGGTA
TGACAACCACGGAATGCATTTTTCTGGCAGCGGGCTTCATATTCTGTGTGCTTATGCTTGCCGACATGGG
ACTTGTTCAATGACACCTCAGCAGGAAAACGCCCTTCGCAGCATTGCCCGTCAGGCTAATTCTGAAATCA
AAAAAAGCCAGACAGCAGTTTCCGGATAAAAACGTCGATGACATTTGCCGTAGCGTACTGAAGAAGCACC
GCGAAACGGTAACGCTGATGGGATTCACACCGACTCATTTAAGCCTGGCAATCGGCATGTTAAACGGCGT
CTTTAAGGAACGATGAACATGAAAAGCAAAATCATCAGGGAGCTACAGGCTCCTTTTTTATTATTCGCAT
TCACCCTCAAGCGTATTAACCAACAGTTCAGGGATTAATGAAAGATGGCAGACATCATTGATTCAGCATC
AGAAATAGAAGAATTACAGCGCAACACAGCAATAAAAATGCGCCGCCTGAACCACCAGGCTATATCTGCC
ACTCATTGTTGTGAGTGTGGCGATCCGATAGATGAACGAAGACGCCTGGTCGTTCAGGGTTGTCGGACTT
GTGCAAGTTGCCAGGAGGATCTGGAACTTATCAGTAAACAGAGAGGTTCGAAGTGAGCGAAATTAACTCT
CAGGCACTGCGTGAAGCGGCAGAGCAGGCAATGCATGACGACTGGGGATTTGACGCAGACCTTTTCCATG
AATTGGTAACACCATCGATTGTGCTGGAACTGCTGGATGAACGGGAAAGAAACCAGCAATACATCAAACG
CCGCGACCAGGAGAACGAGGATATTGCGCTAACAGTAGGGAAACTGCGTGTTGAGCTTGAAACAGCAAAA
TCAAAACTCAACGAGCAGCGTGAGTATTACGAAGGTGTTATCTCGGATGGGAGTAAGCGTATTGCTAAAC
TGGAAAGCAACGAAGTCCGTGAAGACGGAAACCAGTTTCTTGTTGTTCGCCATCCTGGGAAGACTCCTGT
TATCAAGCACTGCACTGGTGACCTGGAAGAGTTTCTGCGGCAGTTAATCGAACAAGACCCGTTAGTAACT
ATCGACATCATTACGCATCGCTATTACGGGGTTGGAGGTCAATGGGTTCAGGATGCAGGTGAGTATCTGC
ATATGATGTCTGACGCTGGCATTCGCATCAAAGGAGAGTGAGATCGGTTTTGTAAAAGATAACGCTTGTG
AAAATGCTGAATTTCGCGTCGTCTTCACAGCGATGCCAGAGTCTGTAGTGTCAGATGATGACCGTACTCA
AACATCGGGTTGAGTATTATCTTACTGTTTCTTTACATAAACATTGCTGATACCGTTTAGCTGAAACGAC
ATACATTGCAAGGAGTTTATAAATGAGTATCAATGAGTTAGAGTCTGAGCAAAAAGATTGGGCGTTATCA
ATGTTGTGCAGATCCGGTGTCTTGTCTCCATGCAGACATCACGAAGGTGTTTATGTAGATGAAGGTATAG
ATATAGAGTCGGCATACAAATATTCCATGAAGGTTTATAAGTCTAATGAAGACAAATCCCCATTCTGCAA
TGTGCGAGAAATGACTGATACCGTGCAAAATTATTATCACGAGTACGGTGGAAACGATACTTGCCCTCTC
TGTACAAAACATATAGATGATTAAACCCAATATTACATAACAATCCTCGCACTCGCGGGGATTTATTTTA
TCTGAACTCGCTACGGCGGGTTTTGTTTTATGGAGATGATAAATGCACTTCCGAGTCACAGGAGAATGGA
ATGGAGAGCCATTCAACAGAGTTATCGAAGCGGAGAACATCAACGACTGCTACGACCACTGGATGATATG
GGCGCAGATAGCACATGCAGACGTAACCAATATTCGAATTGAAGAACTGAAAGAACACCAAGCCGCCTGA
TGGCGGTTTTTTCTTGCGTGTAATTGCGGAGACTTTGCGATGTACTTGACACTTCAGGAGTGGAACGCAC
GCCAGCGACGTCCAAGAAGCCTTGAAACAGTTCGTCGATGGGTTCGGGAATGCAGGATATTCCCACCTCC
GGTTAAGGATGGAAGAGAGTATCTGTTCCACGAATCAGCGGTAAAGGTTGACTTAAATCGACCAGTAACA
GGTGGCCTTTTGAAGAGGATCAGAAATGGGAAGAAGGCGAAGTCATGAGCGCCGGGATTTACCCCCTAAC
CTTTATATAAGAAACAATGGATATTACTGCTACAGGGACCCAAGGACGGGTAAAGAGTTTGGATTAGGCA
GAGACAGGCGAATCGCAATCACTGAAGCTATACAGGCCAACATTGAGTTATTTTCAGGACACAAACACAA
GCCTCTGACAGCGAGAATCAACAGTGATAATTCCGTTACGTTACATTCATGGCTTGATCGCTACGAAAAA
ATCCTGGCCAGCAGAGGAATCAAGCAGAAGACACTCATAAATTACATGAGCAAAATTAAAGCAATAAGGA
GGGGTCTGCCTGATGCTCCACTTGAAGACATCACCACAAAAGAAATTGCGGCAATGCTCAATGGATACAT
AGACGAGGGCAAGGCGGCGTCAGCCAAGTTAATCAGATCAACACTGAGCGATGCATTCCGAGAGGCAATA
GCTGAAGGCCATATAACAACAAACCATGTCGCTGCCACTCGCGCAGCAAAATCAGAGGTAAGGAGATCAA
GACTTACGGCTGACGAATACCTGAAAATTTATCAAGCAGCAGAATCATCACCATGTTGGCTCAGACTTGC
AATGGAACTGGCTGTTGTTACCGGGCAACGAGTTGGTGATTTATGCGAAATGAAGTGGTCTGATATCGTA
GATGGATATCTTTATGTCGAGCAAAGCAAAACAGGCGTAAAAATTGCCATCCCAACAGCATTGCATATTG
ATGCTCTCGGAATATCAATGAAGGAAACACTTGATAAATGCAAAGAGATTCTTGGCGGAGAAACCATAAT
TGCATCTACTCGTCGCGAACCGCTTTCATCCGGCACAGTATCAAGGTATTTTATGCGCGCACGAAAAGCA
TCAGGTCTTTCCTTCGAAGGGGATCCGCCTACCTTTCACGAGTTGCGCAGTTTGTCTGCAAGACTCTATG
AGAAGCAGATAAGCGATAAGTTTGCTCAACATCTTCTCGGGCATAAGTCGGACACCATGGCATCACAGTA
TCGTGATGACAGAGGCAGGGAGTGGGACAAAATTGAAATCAAATAATGATTTTATTTTGACTGATAGTGA
CCTGTTCGTTGCAACAAATTGATAAGCAATGCTTTTTTATAATGCCAACTTAGTATAAAAAACGCTGAAC
GAGAAACGTAAAATGATATAAATATCAATATATTAAATTAGATTTTGCATAAAAAACAGACTACATAATA
CTGTAAAACACAACATATGCAGTCACTATGAATCAACTACTTAGATGGTATTAGTGACCTGTAACAGAGC
ATTAGCGCAAGGTGATTTTTGTCTTCTTGCGCTAATTTTTTGTCATCAAACCTGTCGCACTCCAGAGAAG
CACAAAGCCTCGCAATCCAGTGCAAAGCTTTGTGTGCCACCCACTACGACCTGCATAACCAGTAAGAAGA
TAGCAGTGATGTCAAACGACGCAGCTGACTTCTTTTCTTTCACGACTTCCCCACACCCAGCATGC
>pcbC_CDS_and_PGK1_term
atggcttccacccccaaggccaatgTCCCCAAGATCGACGTGTCGCCCCTGTTCGGCGACAATATGGAGGAGAAGATGAAGGTTGCCCGCGCGATTGACGCTGCCTCGCGCGACACCGGCTTCTTCTACGCGGTCAACCACGGTGTGGATGTGAAGCGACTCTCGAACAAGACCAGGGAGTTCCACTTTTCTATCACAGACGAAGAGAAGTGGGACCTCGCGATTCGCGCCTACAACAAGGAGCACCAGGACCAGATCCGTGCCGGATACTACCTGTCCATTCCGGAGAAAAAGGCCGTGGAATCCTTCTGCTACCTGAACCCCAACTTCAAGCCCGACCACCCTCTCATCCAATCGAAGACTCCCACTCACGAGGTCAACGTGTGGCCGGACGAGAAGAAGCATCCGGGCTTCCGCGAGTTCGCCGAGCAATACTACTGGGATGTGTTCGGGCTCTCGTCTGCCTTGCTGCGAGGCTATGCTCTGGCGCTGGGCAAGGAGGAGGACTTCTTTAGCCGCCACTTCAAGAAGGAAGACGCGCTCTCCTCGGTTGTTCTGATTCGTTACCCGTACCTGAACCCCTACCCACCTGCCGCCATTAAGACGGCGGAGGACGGCACCAAATTGAGTTTCGAATGGCATGAGGACGTGTCGCTCATTACCGTCCTGTACCAGTCAGACGTGGCGAACCTGCAGGTGGAGATGCCCCAGGGTTACCTCGATATCGAGGCGGACGACAACGCCTACCTGGTCAATTGCGGCAGCTACATGGCACACATCACCAACAACTACTACCCCGCTCCCATCCACCGGGTCAAGTGGGTGAACGAGGAGCGCCAATCCCTCCCGTTCTTCGTCAATCTGGGATTTAATGATACCGTCCAGCCGTGGGATCCTAGCAAGGAAGACGGCAAGACCGATCAGCGGCCAATCTCGTACGGCGACTATCTGCAGAACGGATTAGTTAgtctaatcaacaagaacggccagacatgaGGATCCtaactcgagattgaattgaattgaaatcgatagatcaatttttttcttttctctttccccatcctttacgctaaaataatagtttattttattttttgaatattttttatttatatacgtatatatagactattatttatcttttaatgattattaagatttttattaaaaaaaaattcgctcctcttttaatgcctttatgcagtttttttttcccattcgatatttctatgt
>pclA_CDS_and_ENO2_term
atgGTTTTTTTACCTCCAAAGGAGTCCGGTCAATTGGACCCAATTCCCGACAATATTCCAATCAGCGAGTTTATGCTCAATGAGAGATATGGACGAGTGCGACACGCCAGCTCCCGGGACCCATACACCTGTGGTATTACCGGGAAGTCATACTCGTCGAAAGAGGTAGCCAATCGCGTCGACTCGCTGGCTCGTAGTCTATCAAAGGAATTTGGTTGGGCGCCGAATGAAGGGTCAGAATGGGATAAGACATTGGCCGTGTTTGCCCTCAACACTATCGATTCCTTACCCCTATTCTGGGCCGTTCACAGACTGGGCGGTGTTCTCACTCCCGCCAACGCATCATACTCCGCCGCCGAGCTGACGCATCAGCTGCTTGATTCCAAGGCCAAGGCCCTTGTGACTTGTGTTCCTCTCCTCTCCATCTCACTGGAAGCTGCAGCCAAAGCTGGTCTACCGAAGAACAGAATCTACTTACTCGATGTACCTGAGCAGCTTCTTGGCGGAGTCAAGCCTCCAGCAGGATACAAGTCCGTTTCCGAACTGACCCAGGCTGGGAAGTCTCTCCCGCCAGTGGATGAATTGCGATGGAGCGCGGGTGAAGGTGCCCGGCGAACAGCATTTGTGTGCTACTCAAGTGGAACGTCTGGATTGCCGAAAGGAGTCATGATCTCACACCGCAACGTGATCGCCAATACCCTTCAGATCAAGGCGTTTGAGCAGAACTACCGGGATGGTGGGGGCACAAAGCCTGCGAGTACTGAGGTTGCTCTTGGACTCCTTCCGCAGAGCCATATCTATGCTCTTGTGGTCATTGGCCATGCTGGGGCATACCGAGGCGACCAAACAATCGTTCTCCCCAAATTCGAATTGAAATCCTACCTGAACGCCATCCAACAGTACAAGATCAGTGCGCTGTTCCTGGTACCTCCGATCATCATTCACATGCTGGGCACTCAAGACGTGTGCTCCAAGTATGACCTGAGTTCCGTGACTTCTCTGTTCACGGGAGCGGCACCCCTGGGTATGGAGACAGCTGCCGATTTCCTCAAACTCTACCCGAACATTTTGATCCGCCAAGGATACGGTCTGACAGAGACATGCACGGTCGTAAGCTCGACCCACCCGCACGATATCTGGCTAGGTTCATCCGGCGCTTTGCTCCCTGGAGTCGAGGCACGAATTGTGACGCCTGAAAACAAGGAAATCACAACGTACGACTCACCGGGCGAATTGGTGGTCCGAAGCCCAAGCGTCGTCCTGGGCTATTTGAACAACGAAAAAGCCACCGCAGAGACATTTGTGGACGGATGGATGCGTACGGGAGATgaggctgtcatccgtagaagcccGAAGGGCATCGAGCACGTGTTTATTGTCGATCGGATCAAGGAGTTGATCAAGGTCAAGGGTCTGCAAGTCGCGCCTGCCGAACTCGAAGCCCATATCCTCGCCCACCCCGATGTCTCGGACTGTGCTGTCATCGCTATTCCGGATGATCGTGCAGGAGAAGTACCCAAGGCCATTGTTGTGAAGTCCGCCAGCGCAGGATCGGACGAATCTGTCTCCCAGGCTCTCGTGAAGTATGTTGAGGACCACAAGGCTCGTCACAAGTGGTTGAAGGGAGGTATCAGATTTGTGGATGCCATTCCCAAGAGCCCGAGTGGTAAGATTCTTCGTCGGTTGATCCGTGACCAAGAGAAGGAGGCACggagaaaggctggtagcaagctctaaGGATCCtaactcgagagtgcttttaactaagaattattagtcttttctgcttattttttcatcatagtttagaacactttatattaacgaatagtttatgaatctatttaggtttaaaaattgatacagttttataagttactttttcaaagactcgtgctgtctattgcataatgcactggaaggggaaaaaaaaggtgcacacgcgtggctttttcttgaatttgcagtttgaaaaat
>start_of_penDE_CDS
atgcttcacatcctctgtcaaggcactccCTTTGAAATCGGCTACGAACATGGCTCTGCTGCCAAAGCCGTGATAGCCAGAAGCATTGACTTCGCCGTCGATCTCATCCGAGGGAAAACGAAGAAGACGGACGAAGAGCTTAAACAGGTACTCTCGCAACTGGGGCGCGTGATCGAGGAAAGATGGCCCAAATACTACGAGGAGATTCGCGGTATTGCAAAGGGCGCTGAACGCGATGTCTCCGAGATTGTCATGCTTAATACCCGCACGGAATTTGCATACGGGCTCAAGGCAGCCCGTGATGGCTGCACCACTGCCTATTGTCAACTTCCAAATGGAGCCCTCCAGGGCCAAAACTGGGATTTCTTTTCTGCCACCAAAGAGAACCTGATCCGGTTAACGATCCGTCAGGCCGGACTTCCCACCATCAAATTCATAACCGAGGCTGGAATCATCGGGAAGGTTGGATTTAACAGTGCGGGGGTCGCCGTCAATTACAACGCCCTTCACCTTCAGGGTCTTCGACCCACCGGAGTTCCTTCGCATATTGCCCTCCGCATAGCGCTCGAAAGCACTTCTCCTTCCCAGGCCTATGACCGGATCGTGGAGCAAGGCGGAATGGCCGCCAGCGCTTTTATCATGGTGGGCAATGGGCACGAGGCATTTGGTTTGGAATT
>end_of_penDE_CDS_and_TDH1_term
CTCCCCCACCAGCATCCGAAAGCAGGTGCTCGACGCGAATGGTAGGATGGTGCACACCAACCACTGCTTGCTTCAGCACGGCAAAAATGAGAAAGAGCTCGATCCCTTACCGGACTCATGGAATCGCCACCAGCGTATGGAGTTCCTCCTCGACGGGTTCGACGGCACCAAACAGGCATTTGCCCAGCTCTGGGCCGACGAAGACAATTATCCCTTTAGCATCTGCCGCGCTTACGAGGAGGGCAAGAGCAGAGGCGCGACTCTGTTCAATATCATCTACGACCATGCCCGTAGAGAGGCAACGGTGCGGCTTGGCCGGCCGACCAACCCTGATGAGATGTTTGTCATGCGGTTTGACGAGGAGGACGAGAGGtctgcgctcaactccaagctttgaGGATCCtaactcgagataaagcaatcttgatgaggataatgatttttttttgaatatacataaatactaccgtttttctgctagattttgtgatgacgtaaataagtacatattactttttaagccaagacaagattaagcattaactttacccttttctttctaagtttcaatattagttatcactgtttaaaagttatggcgagaacgtcggcggttaaaatatattaccctgaacg
>pGAL1_promoter
tcggtctcaaacgccccattatcttagcctaaaaaaaccttctctttggaactttcagtaatacgcttaactgctcattgctatattgaagtacggattagaagccgccgagcgggcgacagccctccgacggatgactctcctccgtgcgtcctcgtcatcaccggtcgcgttcctgaaacgcagatgtgcctcgcgccgcactgctccgaacaataaagattctacaatactagcttttatggttatgaagaggaaaaattggcagtaacctggccccacaaaccttcaaattaacgaatcaaattaacaaccataggatgataatgcgattagttttttagccttatttctggggtaattaatcagcgaagcgatgatttttgatctattaacagatatataaatggaaaagctgcataaccactttaactaatactttcaacattttcagtttgtattacttcttattcaaatgtcataaaagtatcaacaaaaaattgttaatatacctctatactttaacgtcaaggagaaaaaactataagatctatgtgagaccag
>pGAL7_promoter
agTCGGTCTCAAACGCTGTACCACCATGGAGACATCAAAAATTGAAAATCTATGGAAAGATATGGACGGTAGCAACAAGAATATAGCACGAGCCGCGGATTTATTTCGTTACTTTTGATATCACTCACAACTATTGCGAAGCGCTTCAGTGAAAAAATCATAAGGAAAAGTTGTAAATATTATTGGTAGTATTCGTTTGGTAAAGTAGAGGGGGTAATTTTTCCCCTTTATTTTGTTCATACATTCTTAAATTGCTTTGCCTCTCCTTTTGGAAAGCTATACTTCGGAGCACTGTTGAGCGAAGGCTCATTAGATATATTTTCTGTCATTTTCCTTAACCCAAAAATAAGGGAGAGGGTCCAAAAAGCGCTCGGACAACTGTTGACCGTGATCCGAAGGACTGGCTATACAGTGTTCACAAAATAGCCAAGCTGAAAATAATGTGTAGCTTTTAGCTATGTTCAGTTAGTTTGGCTAGCAAAGATATAAAAGCAGGTCGGAAATATTTATGGGCATTATTATGCAGAGCATCAACATGATAAAAAAAAACAGTTGAATATTCCCTCAAAAAGATCTATGTGAgaccag
>pTDH3_promoter
tcggtctcaaacgcagttcgagtttatcattatcaatactgccatttcaaagaatacgtaaataattaatagtagtgattttcctaactttatttagtcaaaaaattagccttttaattctgctgtaacccgtacatgcccaaaatagggggcgggttacacagaatatataacatcgtaggtgtctgggtgaacagtttattcctggcatccactaaatataatggagcccgctttttaagctggcatccagaaaaaaaaagaatcccagcaccaaaatattgttttcttcaccaaccatcagttcataggtccattctcttagcgcaactacagagaacaggggcacaaacaggcaaaaaacgggcacaacctcaatggagtgatgcaacctgcctggagtaaatgatgacacaaggcaattgacccacgcatgtatctatctcattttcttacaccttctattaccttctgctctctctgatttggaaaaagctgaaaaaaaaggttgaaaccagttccctgaaattattcccctacttgactaataagtatataaagacggtaggtattgattgtaattctgtaaatctatttcttaaacttcttaaattctacttttatagttagtcttttttttagttttaaaacaccaagaacttagtttcgaataaacacacataaacaaacaaaagatctatgtgagaccag
>pCCW12_promoter
tcggtctcaaacgcacccatgaaccacacggttagtccaaaaggggcagttcagattccagatgcgggaattagcttgctgccaccctcacctcactaacgctgcggtgtgcggatacttcatgctatttatagacgcgcgtgtcggaatcagcacgcgcaagaaccaaatgggaaaatcggaatgggtccagaactgctttgagtgctggctattggcgtctgatttccgttttgggaatcctttgccgcgcgcccctctcaaaactccgcacaagtcccagaaagcgggaaagaaataaaacgccaccaaaaaaaaaaaaataaaagccaatcctcgaagcgtgggtggtaggccctggattatcccgtacaagtatttctcaggagtaaaaaaaccgtttgttttggaatttcccatttcgcggccacctacgccgctatctttgcaacaactatctgcgataactcagcaaattttgcatattcgtgttgcagtattgcgataatgggagtcttacttccaacataacggcagaaagaaatgtgagaaaattttgcatcctttgcctccgttcaagtatataaagtcggcatgcttgataatctttctttccatcctacattgttctaattattcttattctcctttattctttcctaacataccaagaaattaatcttctgtcattcgcttaaacactatatcaataaagatctatgtgagaccag
>pHHF2_promoter
tcggtctcaaacgtgtggagtgtttgcttggattctttagtaaaaggggaagaacagttggaagggccaaagtggaagtcacaaaacagtggtcctatataaaagaacaagaaaaagattatttatatacaactgcggtcacaagaagcaacgcgagagagcacaacacgctgttatcacgcaaactatgttttgacaccgagccatagccgtgattgtgcgtcacattgggcgataatgaacgctaaatgaccaactcccatccgtaggagccccttagggcgtgccaatagtttcacgcgcttaatgcgaagtgctcggaacggacaactgtggtcgtttggcaccgggaaagtggtactagaccgagagtttcgcatttgtatggcaggacgttctgggagcttcgcgtctaaagctttttcgggcgcgaaatgcagaccagaccagaacaaaacaactgacaagaaggcgtttaatttaatatgttgttcactcgcgcctgggctgttgttattcggctagatacatacgtgtttgtgcgtatgtagttatatcatatataagtatattaggatgaggcggtgaaagagattttttttttttcgcttaatttattcttttctctatcttttttcctacatcttgttcaaaagagtagcaaaaacaacaatcaatacaataaaataagatctatgtgagaccag
>pPGK1_promoter
tcggtctcaaacggtgagtaaggaaagagtgaggaactatcgcatacctgcatttaaagatgccgatttgggcgcgaatcctttattttggcttcaccctcatactattatcagggccagaaaaaggaagtgtttccctccttcttgaattgatgttaccctcataaagcacgtggcctcttatcgagaaagaaattaccgtcgctcgtgatttgtttgcaaaaagaacaaaactgaaaaaacccagacacgctcgacttcctgtcatcctattgattgcagcttccaatttcgtcacacaacaaggtcctagcgacggctcacaggttttgtaacaagcaatcgaaggttctggaatggcgggaaagggtttagtaccacatgctatgatgcccactgtgatctccagagcaaagttcgttcgatcgtactgttactctctctctttcaaacagaattgtccgaatcgtgtgacaacaacagcctgttctcacacactcttttcttctaaccaagggggtggtttagtttagtagaacctcgtgaaacttacatttacatatatataaacttgcataaattggtcaatgcaagaaatacatatttggtcttttctaattcgtagtttttcaagttcttagatgctttctttttctcttttttacagatcatcaaggaagtaattatctactttttacaacaaatataaaacaagatctatgtgagaccag
>pRPL18B_promoter
tcggtctcaaacgaagaggatgtccaatattttttttaaggaataaggatacttcaagactagattcccccctgcattcccatcagaaccgtaaaccttggcgctttccttgggaagtattcaagaagtgccttgtccggtttctgtggctcacaaaccagcgcgcccgatatggctttcttttcacttatgaatgtaccagtacgggacaattagaacgctcctgtaacaatctctttgcaaatgtggggttacattctaaccatgtcacactgctgacgaaattcaaagtaaaaaaaaatgggaccacgtcttgagaacgatagattttctttattttacattgaacagtcgttgtctcagcgcgctttatgttttcattcatacttcatattataaaataacaaaagaagaatttcatattcacgcccaagaaatcaggctgctttccaaatgcaattgacacttcattagccatcacacaaaactctttcttgctggagcttcttttaaaaaagacctcagtacaccaaacacgttacccgacctcgttattttacgacaactatgataaaattctgaagaaaaaataaaaaaattttcatacttcttgcttttatttaaaccattgaatgatttcttttgaacaaaactacctgtttcaccaaaggaaatagaaagaaaaaatcaattagaagaaaacaaaaaacaaaagatctatgtgagaccag
>pALD6_promoter
agtcggtctcaaacgtaagggcatgatagaattggattatgtaaaaggtgaagataccattgtagaagcaaccagcacgtcgccgtggctgatgaagtctcctcttgcccgggccgcagaaaagaggggcagtggcctgtttttcgacataaatgaggggcatggccagcaccaagacgtcattgttgcatatggcgtatccaagccgaaacggcgctcgcctcatccccacgggaataaggcagccgacaaaagaaaaacgaccgaaaaggaaccagaaagaaaaaagagggtgggcgcgccgcggacgtgtaaaaagatatgcatccagcttctatatcgctttaactttaccgttttgggcatcgggaacgtatgtaacattgatctcctcttgggaacggtgagtgcaacgaatgcgatatagcaccgaccatgtgggcaaattcgtaataaattcggggtgagggggattcaagacaagcaaccttgttagtcagctcaaacagcgatttaacggttgagtaacacatcaaaacaccgttcgaggtcaagcctggcgtgtttaacaagttcttgatatcatatataaatgtaataagaagtttggtaatattcaattcgaagtgttcagtcttttacttctcttgttttatagaagaaaaaacatcaagaaacatctttaacatacacaaacacatactatcagaatacaagatctatgtgagaccag
>pREV1_promoter
tcggtctcaaacggtgttgttatccgatacaaccggatatttttcttttaatgagtctaaaccgtgatagcttcaggttaatacaatcaaaaaaagctcaaatattcttttaatgccgcgttcacagattccaattgaatacaactaggtagttcattatatgaagcctttgctactatttttcactatagtctgccttcaccttaatgcagacatccacatattttaatcactttaaaataaaaaggaagatatattagaagctatgatccaatctgtaagccagattaaaattcacgaactcttctttcatttgaattgaatgctttgagttggggtagattatcgcaaattactcatcacatttattgactacgaacttgctgatgtcctttttttatttatatttttcttcagtgaagcgattttttttttacacagaccaagacggaaaaaagtagctaaggaagaaaacaaaatcatgaaaaaaatgtgaagtgatcatgcacatcgcatcaacttaaacattggcttagagatatatagagttagagtttacggcaacctttaagcaccaataccttttggcatagtctaaagacctggttcttaattttaaacaaatttaactaaagatttccctatcaaagaagtaacgagttgacagattttctcaaaataaatcgatactgcatttctaggcatatccagcgagatctatgtgagaccag
>pPSP2_promoter
tcggtctcaaacgtgacccaacatcagatgacccaaggtccacctcttattaaaggacgtttgatccttcgacaccatggctctgttgaacttttatctgagagaggaaaaaaaggaaggaaaaaaaagaagaaacttcctttatttatttgtcttaaccacaacacacaatgcaataagatgcaatataatatcaaagccaatatcttatgttgctgatcctgagaaggaatatatacaatttatgtagtaaaataccttttcttctgcgagttgcaagaaatagaaaagactccgattgcgcatcgccagaataaaatttcacaaccacactttttggctgaactttttattacctgattaaacagagagagaaaaggtagaggtcaaaattttttaagcaaaactaaaaaagatgcaaaatcacgtgctgaaaatctaacataagggttaagattagagttttataggacttgttttgtaatatttcaaatacgagctaaccctactgatttcaattaggtctaatttagggttgagctgcactgaaatttcggaaattttgggttattttaaatgagacagaagaactacagagatacgttcttcagactttaaagcttatctccacaaagaattggtcaagaaatcatcctagaaaaacacgtttgctcactcgatcttaatcacatagagtgctggaacgggaagaaagatctatgtgagaccag
>phage_lambda_complete_genome_reversed
cgtacgacccacaccccttcagcactttcttttcttcagtcgacgcagcaaactgtagtgacgatagaagaatgaccaatacgtccagcatcacccaccgtgtgtttcgaaacgtgacctaacgctccgaaacacgaagagacctcacgctgtccaaactactgttttttaatcgcgttcttctgtttttagtggaacgcgattacgagacaatgtccagtgattatggtagattcatcaactaagtatcactgacgtatacaacacaaaatgtcataatacatcagacaaaaaatacgttttagattaaattatataactataaatatagtaaaatgcaaagagcaagtcgcaaaaaatatgattcaaccgtaatattttttcgtaacgaatagttaaacaacgttgcttgtccagtgatagtcagttttattttagtaataaactaaagttaaaacagggtgagggacggagacagtagtgctatgacactacggtaccacaggctgaatacgggctcttctacaactcgtttgaatagcgaatagacgaagagtatctcagaacgtctgtttgacgcgttgagcactttccatccgcctaggggaagcttcctttctggactacgaaaagcacgcgcgtattttatggaactatgacacggcctactttcgccaagcgctgctcatctacgttaataccaaagaggcggttcttagagaaacgtaaatagttcacaaaggaagtaactataaggctctcgtagttatacgttacgacaaccctaccgttaaaaatgcggacaaaacgaaacgagctgtatttctataggtagatgctatagtctggtgaagtaaagcgtatttagtggttgagcaacgggccattgttgtcggtcaaggtaacgttcagactcggttgtaccactactaagacgacgaactatttaaaagtccataagcagtcggcattcagaactagaggaatggagactaaaacgacgcgctcaccgtcgctgtaccaaacaacaatataccggaagtcgataacggagagccttacgtagcgagtcacaactagactaattgaaccgactgcggcggaacgggagcagatacataggtaactcgtaacggcgttaaagaaaacaccactacagaagttcacctcgtagtccgtctggggaggaataacgaaattaaaacgagtacattaaatactcacagaagacgaactaaggagacgaccggtcctaaaaaagcatcgctagttcggtacttacattgcattgccttaatagtgacaactaagagcgacagtctccgaacacaaacacaggacttttattgagttacaaccggacatatcgaagtcactaacgctaagcggacagagacggattaggtttgagaaatgggcaggaacccagggacatcgtcattataggtaacaaagaatatatttccaatcccccatttagggccgcgagtactgaagcggaagaagggtaaagactaggagaagttttccggtggacaatgaccagctaaattcagttggaaatggcgactaagcaccttgtctatgagagaaggtaggaattggcctccacccttataggacgtaagggcttgggtagctgcttgacaaagttccgaagaacctgcagcgaccgcacgcaaggtgaggacttcacagttcatgtagcgtttcagaggcgttaatgtgcgttcttttttggcggtagtccgccgaaccacaagaaagtcaagaagttaagcttataaccaatgcagacgtacacgatagacgcgggtatagtaggtcaccagcatcgtcagcaactacaagaggcgaagctattgagacaacttaccgagaggtaaggtaagaggacactgagccttcacgtaaatagtagaggtattttgttttgggcggcatcgctcaagtctattttatttaggggcgctcacgctcctaacaatacattataacccaaattagtagatatacaaaacatgtctctcccgttcatagcaaaggtggcatgagcactattattaaaacgtgccatagtcagtaaagagcgtgtaacgtcttacccctaaacagaagtaatctgaatatttggaagtaccttataaacatacggctgagatatagatatggaagtagatgtatttgtggaagcactacagacgtacctctgttctgtggcctagacgtgttgtaactattgcgggttagaaaaacgagtctgagattgagtaactatgagtaaatatttgaggaacgttacatacagcaaagtcgatttgccatagtcgttacaaatacatttctttgtcattctattatgagttgggctacaaactcatgccagtagtagactgtgatgtctgagaccgtagcgacacttctgctgcgctttaagtcgtaaaagtgttcgcaatagaaaatgttttggctagagtgagaggaaactacgcttacggtcgcagtctgtagtatacgtctatgagtggacgtaggacttgggtaactggaggttggggcattatcgctacgcattactacagctatcaatgattgcccagaacaagctaattgacggcgtctttgagaaggtccagtggtcacgtcacgaactattgtcctcagaagggtcctaccgcttgttgttctttgaccaaaggcagaagtgcctgaagcaacgaaaggtcaaatcgttatgcgaatgagggtaggctctattgtggaagcattatgagtgcgacgagcaactcaaaactaaaacgacaaagttcgagttgtgcgtcaaagggatgacaatcgcgttataggagcaagaggaccagcgccgcaaactacataacgaccaaagaaagggcaagtaggtcgtcaaggtcgtgttagctaccacaatggttaagtaccttttccagacgcagtttaggggtcagcagtacgtaacggacgagacggcgaagtgcgtcacggactctcaattaaagcgagtgaagcttggagagacaaatgactattcaaggtctaggaggaccgttgaacgtgttcaggctgttgggacttgctggtccgcagaagcaagtagatagcctagcggtgtgagtgttgttactcaccgtctatatcggaccaccaagtccgccgcgtaaaaataacgacacaacgcgacattaagaagataaagactacgacttagttactacagacggtagaaagtaattagggacttgacaaccaattatgcgaactcccacttacgcttattattttttcctcggacatcgagggactactaaaacgaaaagtacaagtagcaaggaatttctgcggcaaattgtacggctaacggtccgaatttactcagccacacttagggtagtcgcaatggcaaagcgccacgaagaagtcatgcgatgccgtttacagtagctgcaaaaataggcctttgacgacagaccgaaaaaaactaaagtcttaatcggactgcccgttacgacgcttcccgcaaaaggacgactccacagtaacttgttcagggtacagccgttcgtattcgtgtgtcttatacttcgggcgacggtctttttacgtaaggcaccaacagtatggaccagagagagtagacgaagacgaaagcggtggtagtaaaggtcgaaaacactttccctacgccgattgcatactttaagaagcagacaaagatgaccataaccgtgtttggactaaggttaaactcgttccgatacacggtagagctatgagcaagaattgagttgtcttctacgaaacacgtatgtcggggagcaaataataaatagaggagtcggtcggcgacacgaaagtcacctaaagcctattgtctttccggccctttatgggtcggagcgaaacattgcctcatctgctttcactaacgcggatgggcctataatagcactcctacgcagtagcggtaacgaggggtttatgttttggttaaagtcggtcacggagcaggtaaaaaagctacttgaggccgtgctagagcagttttgagcggtacatgaaaagtagggcgagttagtgctgtattacgtccggaagtgcgaagtatgcgcccagtatcaaccgtttcatggtccgtaaaaaagcgcagtgggtgtacgacatgacgtggacccggtacattcgactgaaataccggagctttggtggctcggccttgaagtactttagggccctccatttgcccgtaaagtcaagttccggcaacggcagtgacgtatttggtagccctctcgtccgccatgcgtatgaaagcagcgctatctactagcccctaagtcattgtaagtgcggccttcacttaagtttgtcccaagaccgcagcaagagcatgacaaaaggggtccggtcacgaaatcgcaattgaaggcctcggtgtggccacgtttggagtcgttcgtcccacaccttcatcctgtaaaagtacagtccggtgaagaaaggcctcgccccaaaacgatagtgcaacacttgaagacttcgccactactgcggctcggcattaaacacggtgcgtagtagggggacaagctgtcgagagtgtagctagggccatgcgacgtcctattacaggccacagtacgacggtggaagacgagacgccgaaagacaaagtccttaggttctcgaaaatgacgaagccggacacagtcaagactgctacgtgcttacagcgccgctttatagacccttgtctcgccgttattcagcagtagggtacaaaataggtcccgctagtcgtctcacaattagaggacgtaccaaagtagcaattggcctcactacagcgcaaggccgactgcaagacgtcacatacgtcataaaagctgttacgcgagccgaagtaggaacagtatctatggtcgtttaggcttccggtctgcccgtgtgacttagtaccgaaatactgcattgtaggcaaaccctacgctgacggtgccggggcactaaagagacggaagcgctcaaaacttaccaagcgccgccgtaagtaggtaggtaagccattgcgtctagcctactaatgccaggaacgccatttaggccgtacatgtcctaagtaacaggacgagtttcaggtacggtagtttgacgaccaaaagtaactactacgccctggtcggtagttgcgggtggtggccttgctacggtaagacgaatagtcctttccgcatttaaagaaagcaggtgcctaattccggcatgaccaaccgttgctagtcattacgctacttgacgcgtagcgaccgtagtggaaatttacggcagaccgcttctcaccactagtcaaggacacccagctgtcttaggtacggctgtgcaagtcggtcgaagggtcggtcgcaacgctcacgtcatgagtaagcaaaatatggagacttagttatagttggaccaccactcgttaccaaagttggtacatggcctacacaagacggtacgcgaggactttgagttgtagcagtagtttgcgtgcccattacctaaaaaacgaccggggcaccgcaacgtttactagctacgtatcgctaagtttgtccacgaccccgtccggaaaaaggtacagcagacggtcaagacggagaaagagaagtgcccgctcgacgaccatcactgcgcgggtcgagactcggagttctgctaggacttacattattcgcaagtaccgacttgaggactttatcgacacttttatagcgggcgctttacggcccgactaatccttttgtcctttcccccaatcacttacgaaaacgaactagagtcaaagtcataattataggtaaaaaatattcgcagctgccgaagtgctttgtagaaaagtagcggttattttcaccgctatcacttaaatcagacctatcggtattcacaaactaggtaagaaaccctgaggaccgactaattcatacagctattccgcaaaggtaggcagtgcattaaatgcccactaagcaagttcatttctaagccttcccgtcggtcgttgtccggtgggacgttaccgtataacgtaccacacgaggaataaatatgtattgctttttgcggagctcacttcgcaataaccatacgccattttggcgtgagtccgccggaactatcagtatagtagacttagtttataaggactacatagctatagccattaagaataaggaagcgatggtaggtaacctccggtaggaaggactggtaaaggtagtaaggtcagcttgagtgtgtgttgtggtatacgtaaattcagcgaactttaacgatattcgtctcgtacaacgcggtcgtactaattatgtcgtaaattatgtctcggcacaaataactcagccataagtctcagactggtctttaataattagaccacttcaaaaaggagacagtaatgcagtaccagctaaagttaaagataactacgaaaggtcagcattagttactacataaaaaactacaaactgtagacaagtataggagtgtctattttttagcgggagtgtgacctcccgtttcttctaaaggttattagtcttgttcagccgaggacaaatcaatgctcgctgtaacgaggcacataagtgagcaaccttacttatgtgtcacgtcacaaataagacaataaatacggtttttatttccggtgatagtccgtcgaaacaacaagacaaatggttcaagagaccgttagtaacggcagcaagcataacgggtaaatagctgtataaagggtagaaggtaatgtcctttgtaaagaagtccgaattggtacgtaaggctaacgtcgaacgtaggtaacgtagcgaacttaacaggtgtggtaactaaaaatagttatcagcatcagtatgcctatcaggaccataacaaggtagtgtaggactcctacgagaagcttgagaagtttaagaagaaggtatatagtggaatttatcacctaacgccatcatttctaacacggacagaaaattggtgtagtccgagccaccaagagcacatggggatgtcgctctttagcctatttgataatgttggggatgtcaaactactcatatctttacctaggtgagcaataagagcctgctcacaagtcattacttggagacctctcttggtacatatactagcaatagacccaacctgaagacgaaaattcgggtctattgaccggacttatacaattactctcttagccataaggagtacacaccgtacaaaagcagaaacgagaacgtaaaagcgatcgttaattacacgtagctaatagtcgataacggtcgcggtctatattcgctaaattcgattcttttgcgtaattctacgttttgctatttcacgctagtcattaagttttggaatgtcttctcgttagataccaaaacacgcgtcgggaattacttccgtccttcatacaccaatgtagttttgttaagggtatgtaatcactcaactaactcgaaccacacaacttgttttgaaaaagggctaccttacccttcgtatataataagggataactcctataaatgacctgacttaatcaacggtcgatactaggtatattataactctatttcggttccggttatagattcattgatctattctccttagctaaaagggaattaaaagaccgcaggtgacgtacaatacggcgcaagcggtccgaacgacatggtacacgcgactaagaacgcgagttatgcaacgtccaacgaaagttagacaaacaccataagtcggtcgtgacattccagatagcctaaatcacgcgaaagatgagcactaaagccaaacgctaagtcgctctcttatcccgccaattgaccaaaacgcgaatggggttggttgtcccctaaacgacgaaaggtaactcggacaaagagacgcgctgcaagcgccgccgcacaaacacgtaggtagacctaagaggacagtcaatcgaaaccaccacacaccgtcaacatcaggacttgcttttggggggcgctaaccgtgtaaccgtcgattaggccttagcgtgaatgccggttacgaagcaaagcatagtgtgtggggtttcggaagacgaaacttacgacgggaagaagtcccgaattaaaaattctcgcagtggaagtaccaccagtcacgcaggacgactacacgagtcatagtggcggtcaccataaatacagttgtggcggtctctattaaatagtggcgtctaccaatagacatacaaaaaatatacttaaataaaaaacgtccccccgtaacaaaccatccactctctagacttaacgatacaaatcactcaacatagataaataaaaagttatttatgttaaccaatacacaaaacccccgctagcactccgtttcttttgggccgcgactccggcccaataagaacaagagaccagtttaatatatcaaccttttgttcctacgtatatacttacttgctacgtctccgttacggctaccgctatcacccatagtacatcggcgaatacgacctttcttcgttattgggcgtctttttgtttcgaggttcgagttgttttgattcccgtatctgttattgatggctacagtatatgggtatgagagattagaaccggtcagccgcgcaagacgaaggctaatctttgcagttccgtcgttagtcctaacgttagtaccaaggacgtatactactgttacagcggggttctggtagagatactcgactttttctttgtggtccttacatcaccgccttttcctctatcgtttacgaatgctattgcattccttaataatgatacatttgtggtccgtactaagacaaggcgtattaatgaggactattaattaggaattgaaacgggtggacggaaaattttgtaaggtcatatagtgaaaagtaagaacgcatcgttatacggtagagaagtcgatagagtcgtaaccactggaacaagtctccgcgactctctaccggaaaaagactatctattacaagacaattttatagaggccggagtagaaaacgggcgtccgattacagacttttaactccactgcccaatttttattataggaaccgttggaaaaaatatagggaaaatttaaaaccgaattactgatataggttactcagtttttcgaggggaagttatagacaacggggattctggaaattatatagcggtttatgtccatcgaaccgaagatggaagtggcaacaagccggctactttacgtatacgtattgtagcagaaaccaccaaggggagtagtcaccgagatagacttgcgcgagaggtgacgaattactgtaaggaaagggctaattttttagacagtctagcctacaccagccgggcttttgtcaagaccgttttggttaccacagcggaagttgtttgttttttctacccttagggttactaagcagtagacgctccgacaagaattatagaagttgacttcgaaatctcgctaaatagaagacttggtctgagaacagtaaacaaaaccatttctcttttcaaaaaggtagctaaaatacttatatgtttattaacctcggttggacgtccactactaatagtcggtcgtctcttaattccttttgtctgtccaaataactcgcgaatagaaagggaaataaaaacgacgccattcagcgtatttttggtaagaagtattaagttaggtaaatgatacaatacaagactcccctcacttttaaggggattaagctacttctaagaacgagttaacaatagtcgatacgcggctggtcttgtggaacggctagtcggtttgcagagaagtccggtgactgatcgctattgaaaggggtgttgccttgttgagagtaacgtaccctagtaacccatgacacccaaatcaccaacatttttgtggactggcgatagggactagtcaaagaacttccatttgagtagtgggggttcagaccgatacgtctttagtggaccgagttgtcggacgagtcccagttgctcttaattgtaaggcagtcctttcgaaccgaacctcggacaaccacgccagtaccttaatggaagttggagttcggtcttacgtcttagtgaccgaaaaaaccaacacgaatgggtagagaggcgtagtggaaaccatttccaagattcgagtccactcttgtagggacggacttgtactcttttttgtcccatgagtatgagtgaagattcactgccgacgtatgattggcgaagtatgtagagcatctaaagagaccgctaacttcccgatttaagaagttgcgattgaaactcttaaaaacgttcgttacgccgcaatattcgtaaattacgtaactacggtaatttatttcgtggttgcggactgacggggtaggggtagaacagacgctgtctaaggaccctattcggttcaagtaaaaagaaaaaaagtatttaacgaaattccgctgcacgcaggagttcgacgagaacacaattaccaaagaaaaaacacgagtatgcaatttagatagtggcgttccctatttatagattgtggcacgcacaactgataaaatggagaccgccactattaccaacgtacatgattcctccaacataccttgttgcgtattgggactttctaatacgttacgcgaaacccgtttggttctgtcgatttctagagccgcatatagtttcgcgctagttgttccggtaagtacgtccggctttctaaaaaaattgatatttgcgactaccttcgcaaatacgccttctccatttcgggaagggctcattgtttttttgttgtcgtatttattggggcgagaatgtgtaaggtcgggactttttcccgtagtttaatttggtgtggataccacatacgtaaataaacgtatgtaagttagttaacaatagattcctttatgaatgtataccaagcacgtttgtttgcgttgctccgagatgcttagctctcacgcaacgaattgttttagcgttacgaaccttgactcttctgtcgccttcgacacccgcaactattcagcgtctagtcgtccaccttctccctgacctaaggtttcaagagttacgacgaacgacaagaacttaccccccagcaactgctgctgtaccgagctaaccgcgctgttcaacgacgctaagagtggttattttttgcgggccgccgttggctcgcaagacttgtttaggtctacctcaagactccagtaatgacctagatagttgtcctcagtaatactgtttatgtcgtttttatgagttgaagccgtctccattgaaacggcctgtcctcgcattacaccgtctagagctactaccaatgcggtctgatagtttatacgacgaactccgaataagcccgcgtctagactggttcgctgtcaaatttcacgacgaacggtaagacgcattttggatacccaccttatttggttacctgtcttagtggctaagagttgaatcgctctaatgtttcaatggacagtttgccacgttacttcggttcaatcttgagcagtcttacttataatagttcgtcgttccgccgtacaaacctggtttatttttgtagagtcttaccacgtagggagttttgctcccttttaggggattttgctccctattttgtagggagtttaaccccctaacgatagggagttttgtccccctgtgttttctgtgataatgttttcttttttcttttctaataagcagtctcttaagaccgcttaggagactggtcggtcttttgctggaaagacaccactttggcctacgacgttaagtctcgccgtcgttcaccccctgtcgtcttctggactggcggcgtctcacctacaaactgtaccacttctgatagcgtggtagtcggtcttttggcttaaaacgacccacccgattgctataggcggactacgcacttgcactgcctgcattggtggcgctgtacacacacgacaaggcgacccgtacggtcctgttgaagaccaggccattgcacgactcgggccggtttgaggcgctattcacctgggttgagctttagttggcattgttcgttgtccgtccgcactgtcggtcgtttggttttgagctggactgtttgtgtctgacctaaatgccccacctagatactttttgtagcggcgtgtctaccaattgaaactggcactcgtctacgcagcctagcggttgttgtacggccttgtcatgctgcttttcggcgtccatgtcgtccatcgcgtctagtagttgccacacaagtcggtcaatgaccgttgaaagggccgctcggaccgattggcactggtcttgcttcacttgctttaggcagcggtcacccaagaccgaaaagcccttttgccctagtggtgctaccttgtccaattgcgtccttacgcgcatcgggcagccgtcttagctggtaaagacggtagtgggcccgtcaaacaacgtaccacggcccttcttcgtaggcaatggcggcctgacggtttgcagtcgctcgaccaactataccaaatgctcataacggccttcgctccggacataggcctacgcctcagaataggcacctttagtttgcgcgtgatgaccgaccaatggttggacatagtcttgtacgcccggttacgcgaatgactacgccttaatgcggcattccggcgtctactcgaacaggtatactgacgctcttaattggcaccactccgctagggacttggtcattttgttgaaggacagtacccgccatctggagatttagcacgtgtccgagaccgcttctagcgtctttagtttcgattcaagcctgactttcctcgttcacatactgcccgtttctccgttaataagtaatggacccctgcgtattatcgaagacacgcggcctgcaacggcgcgattgtccgcgttgtcattggtcgtatttagtccggcgccgattttaccgtgcccgtccagaagaccaatagcttccattccagaccgcttgccacataatggccaaacgatggtcccttcttgcccttcctttctactcgtgcttggaccaaaaattcctcacagcggtctcacggcgctactttgcccataaccgccatatacctcaattttctactggtagatgtaatgactcgattattgtccggacgaccattagcgtccggaaaaataaaccccctctcccttcagtacttttttgattggaaactttaagctagaggtcgtgtagtcgttttgcgataagtgcgtcatgtcgtttaggaaggtctgggttggtttggttagcatcattggtaagtccttgcgttggcgtcgaatctggttttgtccttcgatacccggacgaatccactgcagagagcagtccaacttaccgtaccagcgaccgacctacgtctttcgaccttcacacacaaatggcgtcgtaatttcgtcgtcctacaacaaggattggaacggcccttaccgaaacaccattatccggtcagttggtcgtcctacgcacatccgcttaaacgcctcgataatctcgaatatgtccgtaagccatgtctcgcaccgcaattcaccagtctgcttcgctctgaccgagacctcacctttcgctctacccctctgtcccgacgtactatttacagcaatcaaagaggccaccgtcctgcagtcgtataaacgagaccgattacctcgttttcgctgcccgtccatttctgcacgtaatgcaaaagtacctatgtccaacacttgtaggttactgtatagccaaacagtcccttcaacacttcaagaccctatatggcgagtggcataacgtccaactatagttgggcctcgaacctgtcggtttaccaatatgccatacccttggtttcctataagtctgcgcttacggacaagacttcggtaaatagctataccatttctttataccgtgaggtatgcagccgccgcgcaagacgtgactgtctaattttgagcaagggaagtggtttatgacactactggtaaagcccgctcccttaatgtggtgcacctaaccgtagtctcgactacttggcttcgccgatttcggtttcggaccttagtctatagaacgacttgacagtctgaaactcttccttctataggagcgtaccaccttcgttgttggtaagctaaacgtttatggccttgtagagccattgacgtataagacgtaattttttagttgcgttttttagcctgaacggacgtttctactcctccctaacgtcgcacaaaaattactccagtagtgccctagggtacacgcactgcctgtagccctttgcggtttcctctaatacatggctccttcttacagcgacctgccatagcgcttttacataagtcttttactaatagttcgggacatagtcctgtaccatgctcgattttctaagctatggccgagaacaagactcagtacgctttataaacctcccgtcgaactaaagctgaagccctcccttcgacgtactacgctacaatagccacgccacttacgtttcttctattggcgaaggctggtttagttggaatgaccttagctaccacagaggccacactttcttgtggttgtccccacaatggtgatggcgtccttttcctcctgcacaccgctctgtcgctgcttcatagtggctgtattagacgcttttgacgtttatggaaggttgctttgcgtggtctttatttgggttcggttagggttttcttagactgcatttttggaagttgatgtgccgagtggacaccctataggccaccgattctgcagcacgctccttttgttccactaactggttttagcttcaatgcttgttctttcgcagctcgctcgaaattgcacgcgattgacgccagtcttcgacgtacacgaccttcaagtgcacacactcgtgacgacgcgtcttgactactcgctaggcttatcgagctacgtgctccttcttctactaccgatttggtcgcgcttctgctacatttttgctacttacggcccttaccaaagtgggacgtaagcgattagtcaccaccacgagaggtctcacaccttggttctatcgtgagcttgctgcttcatttcttgcgctttttcgcctttttcgtcgtctcttctttgctgctgctctcctcgtctttgtctttctatttgaattctaagcttttgagcggaatttcggggcgtcaatgacctaatttgttcgggttgttcggcatttgcggaagtagtctctttctctggcgctgaatggtacatagagcacgccttgcgagtgcagacgagtcaccctacggcctgtaatggcctgttgacgacgccgtggagttgaggctaaattacttgcgttataagtgttcgttacgcaccacacgttggtcgtgttttcgcctttagagcaaggcatagcgcagcttgactaatcggcgtagcccgtccttcgtcatctgctttagcttagtttggtattggcggtagcgacctgatagcttctcacgttccgctagttccgtctcatggttgtctttgagtttctggacgctttatcgtcttcactccggcgtactgcaagagtcatttttggtaaggtctgtacgagcaacttcgtatgcctttagtctgtcttcatcgtgcgtctgactttacatcagcgccatgccagtcttttatgcaactactatttctgcccttttacgtgcggtagcagttgctgcaagagtaccaagtagcgcctacctcactttctctacgcgataatgcttttttaactaccgtcgtttatggctttataaacccatcaaccgctagacgtgcctacgatgtgcttggactacttgtttgacctatgctaacctaagctgttgttttttctggacgaatagagccacccgctaaaccaactagcaccacgtctcttgcaacttacggaccttaattagtgtaaggggaccaagtctcgacatgcacctttggtactcgtttactactaactaccgaatagtctcgcacctttgcaattagtgaccgacgaattaccgccaccgaccaagaaattagagctaatgctgtttctttaagaccgatttcgagaacgggtatttcgtctacttgaaggcaattagtagcttgaccactcgtttctattttttatacaatagacggtgcggctaatagggaaactgcttatgctcaaacctttcggtcaactagtagtcgtccattagaccttggcgcttgcttagtcgttgagtgttttgccctagcactttctttagtttccgcgcctgtgcaagtagaaaccagtatgcggtcgtcactttggtgagttcaaacggttggtttacatatagctatggccgcgtcacaagacgcctttggattgtaactaagtccatgtccctcttccgcgtactctgagctttcgcatcgatttaaagtaagcggtttttcgggctactactcgctgagtggtgcccggtgccgaagactgagagaaaggccatgactacactaccgacgatacccctaccgcgttagtgttcggcctaagccataccgacgtaagacgccattcgtgcttgagtcggtcttgctgtttgttttccgatagttgatagactacgttaaacgtgtgttccatagcccctttatggcaccacaccgtttcgaacttcctttatgattccgtttccatgacgttcacgagcgttgtaagcgaatacgcctaataacggcatcacggcgctgcggcccccgttctacgtctctaacggtaccatgtccggcacgccaactataacggttttgtctcgacaccccctctcaacagctctttctcacgccttctacgtttccgcagccgataagttcctacggtcgttcgcgtcgtatagcgcgacactgctacgattagggtttggaatgggttgggtggaccagtgcgtgacaattcggcgacatactgcgagaccaccacgttacggtgtttcttctcagttagcgtctgttgtaaaacttacgccagtgtgcaatcgtcgtactaacggtgcctaccgttgtataattgccgtactataactgaataacttattttaacccatttaaactgagttgctacccaattaagcgagcaacaccatcactctacttttctccgccgcgaatgatggctaaggcggatcaaccagtgaagctgcatagcagaccttgaggttggtagcgtccgtctctccagacgttttacgttagggctttgtcaagcgtccattatcaatctcggacgtattgccaaagccctaaaaaatatagacgtgttgtccattctcgtaactcagctattagcacttctcagccgctcggaccaatcggtcacgagaaaggcaacacgacttaattcgcttatggccttcgtcttggcctagtggtttacgcatgtccgcagtagcggcgggtcgttgtcgtgttgggtttgactcggcatcggtgacagacaggacttaagtaatcattatcaatgcgacgccggaaaatgtgtactggaagcactttcgcccaccgtcctccagcgcgattgttggaggacggcaaaacgggcacgtatagccagtgcttgtttagactaatgatttgtgtcatcggacctaaacaagatagtcattagctggaataaggattaatttatctcgtttaggggaataacccccattctgtacttctacggtctttttgtactggacaaccggcggtaagagcgccgtttccttgttccgtagccccgttaggaacgcaaacgttaccgcatggaagcgccgtctatattaccgccacgcaaatgtttttgtcattagctgcgttgctacacgcggtaatagcggaccaagtaagcactggaagagctgaagcggcctgattcatcgttagagcgaatatattgctcgcacaaatagccgatgtagccatgactgagctaaccaagcgaatagtttgcgaagcgacgattttttcggcctcatcttctaccatctttagttattagttgcattccgcaaggagctatacgaccgcaccagcctcccttgactattgcctgcagtcttttggtctttagtaccaatactgcagtaacatccgcctctcgataagtgactaatgaggctagtgggagcgtttgaacagtgcgatttgggttttgagtttagttgtccgcggcctgcgatggtcgaagaaagggcaaccaccctacggatggcgttcgtcgaaccggactttctgaagagaggcttttcagtcctgcgacaccgtaacgtcgtctaattcctcgcaccgcgaaatggatactaactagcaccactataggcagtccgttagctggcaacgtcgttatagacccgaagtgacggcccgcgaccaataccagtcaagctcgtattccgactgtcggactaacgttttaagtttcttcgcccgccttgccagtctctctaactacatactcgtctcagtggcgctaatagaggcgagaccaatagacgtagtagcagacggacagtacccgacaattagtaatggcactattgcggtaatggatgtttcgggtcgcgctgtttttacggtctcttgacttcgaccgcttgcgccgttaatgactgtacgtctacgcagtcgcactacaacgacgcgagctacgttttatgtgcttcctcaatcgactacgatttcgacttttactacgagacgcactactacaacggcgaccagcagcagccaacgtgtagtttcgtcagacagtcagtcacgcacttcggtggtggcggaggccgcacctattacgtcggaggggggctgaccgtctgtggcgacttgccctaataaagtgggagtctctctccgactagtgatacgtttttgttgaccttccttgggtcttcatataattactcgtcacgtctatctcaacgggtatagctacccgttgagtacgttaataacactcgttatgtgtgcgcgaaggtcgcctcatatttacggatttcattattttggctcgttaggtaaatgcttacaaacgacccaaagacaaaattgttgtaaaagacgcggcggtgtttaaaaccgacgtagctgtcaaaagaagacgggttaaggtctttgcttctttactacccactaccaaaggaaaccacgatgacgacggccaaacaaaacttgtcatttgcagacaactcgtgtaggacattattcgtcccggtcgcgtcatcgctcatcgtaaaaaaagtaccacaataagggctacgaaaaacttcaagcgtcttagcatacacatcttttaatttgtttgggatttgttactcaactttaaagtataacaattataaataattacatacagtccacgctacttagcagtaacataagggcctaattgatacaggtgtcgggactgccccttgaagagacgccctcacaggcccttattaattttgctacgtgtgtcccaaatcgcgcatgtgcataacgtaatacggttgcggggccacgactgtgccttctttggcctgcaatactaaatcgcacctttctaaacacatcacaagacttacgagagtcatttatcattacttaatagtttccatatcattatagaaaatacaagtacctataaacattgggtagccttttgaggacgaaatcgttctaaaagggacataacgactttacactaaagagaactaaagttggatagtatcctgcaaagatattctacgcacaaagaactcttaaattgtaaatgttggaaaaattcaggaaaataattgtgccacaatagcaaaagattgtgctacacttataatagacaccgatctatcatttatattacactctgcaacactgcaaaatcaagtcttattttgttaagtgtcagatttagaaaagcgtgaactagcttataaagaaatttttaccgttggactcggtaaccattttggaaggtacactatgctcccgcgcatcaaacgtaatagcaaaaatagcaaagttagaccagactggaggaacacaaaacaactactaaatacagtttataatccttacaaaagtgaattatcataaccaacgcattgtttcacgccaggacgaccgtaagacctccctttatgttggctgtctacatacattccggttgcacgagtttagaagtatgtctttctaaacttcattataaaattggcgatctacttctcgttcgcgtacctcgctgttttacttatttcttgttagacgactactagggaggcacctagactaagcacattttttatacgaattatcgtggtaaagatactcaatgggactacaacattaacgtacatatcttgtattccacagagaccttcgtaagtctcgttaactccgtcgcaaccacttcgtgctattattatacttcctaataagggaccaccaactgactagtggtattgacgattagtaagtttgataaatcagacactgtctcggttgtgcgtcagacagtgacagtcctttcaccattttgacgttgagttaatgacgttacgggagcattaattcacttaaatgttatagcaggacaagcctcccttcttgcgccctacaagtaagaagtagtgaaaattaactacatatacgagagaaaagactgcaatcagaggctgccgtccgaagttactgggtccgactctttaagggcctgggaaaaacgagttctcgctacaattaaacaagttagtaaaccaatcctttcgcctacaacgcccaacaacaagacgcccaagacaagaagcaactgtactccaacggggcataagtcacagcgactaaacataacagacttcaacaaaaatgcaattcaactacgtctagttaattatgctatggacgcagtattaactaataaactgcaccaaactaccggaggtgcgtgcaacactatacatctactattagtaatagtgaaatgcccaggaaaggccactaggctgtccaatgccccgccgctggagcgcccaaaagcgataaatacttttaaaaggccaaattccgcaaaggcaagaagaagcagtattgaattacaaaaataaattttatgggagacttttctttcctttgctgtccacgactttcgctcgaaaaaccggagacagcaaaggaaagagacaaaaacaggcaccttacttgttaccttcagttgtttttcgtcgaccgactgtaaaagccacgctcataggcatggtaagtcttgaccgtccttgtcccttacgggcaagacgctccgccaccgttcccattactccacgaaatactgagacggcggcagtattttaccatacggctttccctacgactttaactcttgcttttcgacgcggccctccaacttcttgacgccgtccggtcgctccgtctagaggtcggtccttgataactcatgcttgcggtagctgaatgcgcacgcgtccggctgcgtgtccttgacttcttacggtctctgaggcgacttcaccacctttggcgtaagacatgaaagcacaacagcgcctagcgtccactttaacggtcataagagctgcccgagggggacagccacgtcgccgcaaaaggccttgaccttttggctgtacaactaaaggactttgccctatagtagtttcggtacttgtttcgtcggcgcgacctacttgactatggccccaacgactcacttatatagcttgtcagtccaattgtccgacgccgtaaaacaggcgcggcccgaagcgagtgacaagtccggcctcggtgtctggcggcaacttacccgcctacgattaatgatagagggctttcttaggcgtatggtccttcccgcgaccctttgtgacgggaaagtcgcccggtagtacttacgctacccgtcgctgatgtaggcactccacttacaccacttcagacgggcacagccaataaggttttacgacgacccacaaatacggatgaaatatctcgtattcgtcgcgttgtgggaatagaccaacggctgcctaccactacggctcttgaaatacttttgggtgcaactcggctgataagcactataaggcagcgacgaccgcgaccggggcaccataccgtttttcgtggccctattgtgcgagtggtacttcgcaaagtgattacccgcaccgaagaccacggacccgccatttcgccgttttttgatggcacttttcagccacctacaccgcccaatactacttgaacgacgaaaactactactataacttgtccttccgagaggctgcaaggacccactgttcgcataacttccgagccagaccggtttcaggtaggcaccgaggtgcggttttcactctccgtggacagtctaactcgcacgtcggtcacttaggggcgtaaaatacgcaaaagtacaacggacgggcgtaacgcccctcctcgtcatagaatttaaaccgctgtttctctgcggcaaaccggagtttacctgcggcctactggggaggtcgcacaaaatagagacgctcgtattacggacgcagtaggcggtcgtcctcgacctgaaatgactacgggcaatatagacgcttttctggccctagacctgggcactaccgtaagagaccaaaagcagtaggccacttctctaactcggtggactgtcacactggaaagtgtagacctgtcgcatgtcgggcaagtggtggacccacgtctaacagtttctgacctacttttgctttcccctatgcccttttgcattttggaagcatttgtggtgcgagccactctgcaccctccgcttttaaccgcttgcaggcctacgacttcactaccgtctcgcctttctcgtaataagtcgcgggcaaggactggcacaccgaatggactggcggccatagctgagggtcgacctggcgatgctttacgcgcatacccctacccccggcccactcctttcgaccgactaactggccgtctaataatacccggcggtgctgctacttgtctgcgacgacgcacacctactccggtagttattttggatatgggcggccttaccacgtctttacagctatagggcatagacgaccctatgaccgccctaactgggctggtaacacatacttgcgagcttttttgtacccgacaaggcccactaggggtaatttccccgtaggcagatgcctttcggccaccggtcgtacggtgcattcgctttgtttttgccccaaatggaatggctttagccatgcctatggcgctttctcgtctaaatattggcgaagtgtgactgcggccttcccctacttggcgaagggccacggcaagtgaagggcttattgggcctataaaaactagactggcttcgcgtcgtcgactgacgacttctcgtccagctttttacccacctaccgtcctttttttatgacaccctgtcgtttttcgctgcgttactccgtgagctgacgaagcaaatacgcgaccgccgcgacgcgtagtcataaagggcgaccgtcgacctagagtcacgcgacgaccgctcggacgtccttctcctaccacgtcgttggttgttcttttgtgaccgtctaatgcgggcacggaataggcctctcctacttactgcgctgtccttcttgaacggcgacgggcacgccgtgacgtactggactactgtccatttgcccaccgttgtcatgtctttctgcctgcttcccacctcaaatgccggtgaaggcacagactggacttttttatataacgtctcgaccttcacgtctggccgtactgtgtcgctgcgtcccctggacgtcctaaaatacatacttttgcgggtggtaagggtgggaagaccccggcctgccgtactgtagcgacgcgcttatacggccaatagtgccgccaccgtcgcctaaacctcccgtcaacgccagcaccttgggtggctcactttcacacctacgtcgggacaacgggttgaaatgggcaccgttacgggcgcgtctgctagaccatgcgttattgccgatacggcggttgcggtaggtcgacgtagtcctagtatagcagcccagaaaaaaggccgagtcagtagcgggttcgaccgcgatagacccgtagcccctccttcttcgggcacggaaaagggcgctccaacttcgccgtacctttctcaaacggctcctactgacgacgacgtaactgcaactcgcttttgcgtgcaaatggtactactaagcccttccacaccggtacgtgcggaaattgccacttgacaagcaagtccggtggaccctatggtcaagcagcgccgaaaaggcctgtgtcaaggcctaccagtcgggcttcgcgtagtcgttgggcttgttatggccgctgtcggccttgacggcacggccacacgtctaattactgtcgccacgccgcgaccctataatgcagtcgctcctgcccataggaccgacctacggcgtctttacctgtacctatggggcactcaatgggccgcccgcgcggagcaagtaagtgcaaaaacttgggcacctcctgcccgtctgagcgccacgtttacacaaaatgtcgcactacctcgtctacttctacgagctgtgcgacgtcttgtgcgtcgacgtctcgcggtaacacttccgctacatacggcggtggtaactctcactcgacctatgcgtcagtcgctacctaaaataagacccgcgcttgtcagtcctcgtcgccctttccgactggccgacctaaccactttaacggcgcataatgcggcgtcgcggccaggccgaccctccgcgttttcatggcgtggactacggcccactgagtgacttggacgtctgccgagtcctatgcctattgccgatgaggcacaaactcgtcagtgacgacgccatatagcgacggcccgacccacagagcatactcgtcgaaagggccttaatgcgggtctactcgatgaggtgccgtgcccggtcacgcttgctcagcacccgcatgaaataccccgccgcttttaagcagcgtagggcagtccgctcggtctacaaagacacgaccgaccttctccggtagcaagcggcgcaccactgcaatggaagttttcgcgcgaagtcaaaagtccttcgggcgtcacggacccccttgacgctgacctatccgaggccagcataccggtagctaccagactttcttcaagtccttcgccactacgactatcttcggcctgactcatggatgctctttctcacgcgttttgcgccactgctgatagtcctttaaaaacgggtcgtccaggcactttgctacctcgcggcacgtcggccagaatttggcgggcggacccgccgacgtcgtaaacttaggcccgacgctgttagttgtctcctcctcttctcactgtcgtctcgacgcattagagggcgtataacggtcgtaccggaaattactcggcgactacgaacttgggcggatacgcgcccaaaagaaaacacgcgaacgtccggtcgaaccctagtcgtcggactgcctacgccacaggccgctgtcggactgacgggtcctccgtgagcgctgcgaccgtaataggccactactactgcctggtgctgtccgggcgtcaatagtccagtacttgccgtagcggcacgacggccacaggccgtgcgaccagtcggcctgcgcccgcgacgtcggcatgagcccctactggccaatgttgccgtaatagcgggcagacgttgtccgacggtcgctaggctaccacctgccgtaagacgagctatacctgtgcgggccgccctaccaccgcccccgtaaactgacgcgactgtagtagcgggcacacgcactgtattttggccatacccgcgaacggttgctgtacttgacgtcacgtccagtcaacgaacggtcacggcggagggccgcagaccagtgcgtctggcgggcctgtccgaggtagccgcagtactaccgagtgtcattaatgccacgacgcgacctctttgtcccacacctttagtgcgactaaatgtcgccgtcggtattccacctaccgttggggatgtcggtagaaggcctactgcaggccctctgtgacgtcagggcctacctgcgttgggcggtctacaaacgcgtcttccacagccgtatatggccggacaggcacgtccaacacgacctatggctccgacgtcacatgtcgccagtcctccggtaactacggcctgaccgactacttgaacaattgtcgtggctacgctagtggcagtacgcactacgtgacctacgtgcatttagggcagagagtcctcccgcttactggtttctctgagttagttgttgacaaagtcggtgacgaagcgtccgactgcaatgactgcaccacggtcgctgcctcccgctcttgcggtcgcgccgcgtcggcctgcacttgcgcgtctagtggcgtcgccaacgccgtcttttgtcggcgtaatacccctaggagttgacactcctccgagtgcctgcgcttcttgtccgtgcgcacgaccgtctttgggggccatactggcacttttgccgggcggcgtaagaccggcgtcgtggtgtctcacgtgtccgcgcgtcactgtgacgcgacctagcagactacgtcccccgtggccgtggcgaccgacgtccattgggccgtagactacggcaattgctaaacgacttgtgtggtcacattccctacaaatactgctcgtttctttggaaatgggtaatggtcggcgtcccgttgtcactgggccgagtatggcgttggcgcgggccgcctaactcacgctttcgcggacgttactggggcgactacgacctgtggaggtcggcattcgaccaacgcaccctaccgtggtggctgccacgacggcaaccgtaagaacgccaacgacgactggtctggtcgtggtgcgactgcaagatgttcaggccgtgcaaggcaatactcctacacgagaccggcctccgacggtcgctgctctgcttttttgcctggcgcaaacggccttgccgttagtcgtagcaaattgaaatgggaagtagtgatttccggcggacacgccgaaaaaaatgccctaaaaaaatacagctacatgtgttggcgggttgacgaccgccgtttactcgtctttaaattcaaactaggcgacaaagacgcagagaaaaaggcactctcgatagggaagtggtgcctctttcagatagagagtgtttaaggccctgaccatttgtaccgcgacatgcaaagcggctaacaaaggccactccaataggcaagggcaccgccgaggtggagacttaaatgcggccctatacagttcggcttcgtacttcacttaggcgtctactgggacgcagcggacggcctacttctaggcgtcttagaccgcctgggccgaatggcggcggcagcgtagtagtacgtcttgtacgcactgcttctcgaccggtaacgagtccagcttctctacgtccgtcaaagacggcacgaattcccgtttatgtggtactggccacttcggaagctaggccaactccacctatacccggcgtcactcctcttattgtagtgcgtcaggccgccgtgcctcacctcgttcgcactgttcaggtgcatactgggctggctgctatagcttcggatgcgcgacttgcggtcgccacaccacttatagtagcacaagctaggctttccgacccgcgacaaggcaaggaagtttcggcagttcctcttcgacctatgggcagcaccgagattaaggctcgacctctgtcgccactttctggacccgtttcgccacaggatattcccctacataccgctacaccggtagcagcacataaggcctgtcatgcaccttttgccgcagtttttcttgaaggacggcctgttgtgctaccacgaccccttgtgagtccgtgcgccagacgcgtggataccgacgtaagtcctacgcctgcgtgtcgcgcttccgtaattgcggagacgggcaatgggctttttgacccactggtggccgctaggccgcgcactcaagtggtactaagtcagtcgtggcgactacgacgaccgactgggactactcaagcacaggcatgttgaccgcattagtaccgggaagccccggtaacaaagagacacctcctcaggtactgctttctacttgactaacgggcagaggcgagcgacccacttgttgacttggcactacagtcggactgcccctgctttcttcttgaccgcgaggcacaccgtctcgactttctcctcgaactactgtgcctactttgacggccagtcctgtggggagagtcggcccttttacacgactggcctgtacttttactccaccctagtcgcgtcggcctatggcactaagacctatgcagacttgaccagtgccagcaccgtgaccacttcgacgtatgactacgtgaagtgcggtgcgccctacttggacaccgtaaacacgacggcccttgccgcaaagcacagagacggccacaccgtcggctttactgtctcgcgccggaccggtcttacgttattgccctccgcgacaccgactaaagctattggacaagctacgacggtaacgggcgcggctactttgctatgcgcccatgtacccttgcagtcggtggtaatgtaggccactcgtcagtccacgccactatgcaccacaaaaactactgggacttttatagtcgatacggcctgtcccgcacgcgcaacttccgaggtcgggcagggacaaacaggcctgactactccacgccgtcgacgccgcacctctgtgcgactggtagccactccttttaaagacccatctagcccaaagcggcctactaccgccttcaacagtagagaccgaacctgccccgcatggcggacggcaattggcagcggcgactttccccctacataccggtattttccagaactcgtccggcaacttttggagtcggcatagtcgttttgccgccacggaccacggcggcgttaccggtaattggcgcaacgaagtaggcgctatagcgtcagccgcagtgtccaacgggcactctgtttccatgcggcctttgaccatttcctttcccggtccgacttttcccggtgccagtttttaggcgtccggtcttagtttcaattggcccccctaaacgggcattagttcgacccattacgcgcccaacaggaaagcgcggcgtccgcagcatttttccccgtcgcaagtagggactttccaccgccgtcgcacgaacaccacccattggcagcataagggccgcgcaaataagtcgttgactttttaccggccaccgtacagtacgtcgcacaccgaccctttttggcaatggggtaactacaccacttttagggctaccgccacggcgactggtgccgcaaatttgttttataactcgcctatgccgcacttgcagaaggctttctcgacccgatacgcgacgtcgtagttgactcctaccattatttcgctactttgtatgacttgaggcacgtcggcatgacctacgtgacctcttcgtactgtggccccgctgcaaaaaactaccagcggggcgacaaaaactactccgcctaaaaggccgtcaacggcaaatagagtggccgcgacttatgtgcccgcttctcgacctgtcgctatggaccgtccgcctcgacgtatagcttcaaaaggacggacgagtccacggcctaagtctcgacctacgcacctacctcagggcctaaataggccactactcgctatagggccgtgacagtctaaactagtggtcataccaccggtcgccgatactgatggccgcgctgctactacgcccgaacacctcaagtcggctagactgaatacagtaatggatactttacactcctgcgatacggacatggtttaggatgttacggccactttccacggccctggtgggacacccaaatattcccctcgccactgggaatgcgcttaggcgaaagtctgcaactgaccagcgcagaccgttttcaatttctggactgcgggccgcttgactggcgactcaggatactgctgtcgatagagctactacttctacgtctgacctgacgctggcccgtccccgtctttagacggcctctatggtcgaagtgcgaccgcacctacgggcctctcgtccccgtcgtccgcgacgaccgcaccaaattacttccgctatgggcacggatattttaggcgaagggcttgccgtgccagctacacaaggcaccgacccagtcgtcatagccattccgccactgccgcttccttcactagtgggcgtgccactttcagtggttacaccctgcaggcagctaccgtcttctagcgtcgtgccattgtcgccgttggccgtactggcactgcggacggtcgtggagccaccactttcccgtctcgtggtgcgactggcaccggaaggtcggcctcccgcattggctgttctcgaaagcacgccacagacgcctattttgttttcggtggcacagccagtcaccatactggtagtggcacttgccgcaacgacgtccgttccagttgtaaggccaacataggccattaccactcaaacgacgccaacgtctttaatggcagtggcggtcaattaggcctctcagtcgctacaaggacttttggcttagtaaacttgtattgccacactggcagtgcgaaagacttgacagtcgggacgtcgcgtaactcgtagagcgggactactttgccgtccgtcttgtccgcctcagtctgtcgttggccttcaaatgacaccttctgcggtagtcttggccgcgcaaagaccaccgctacagggacaccgtattggtaggcgtcttctgcgtctacggcaggtacttacttcggcaatttgtctaactcgtccttcacgaatggtggaccgggtgcctccgttaaagagtacgacttttgcaccacatggccgacagaccatacatactcaaacaccacttattacggggacttgtctgtctcctgcggcccgggcgtctcggacaaagacgccctttcacaagctgccactcgactcaaaacgggactttgaccgcgcactctaccccgctgggctgaccgcacggtacgaacggccctacagtaggtgcctcatacggctgaccgtggcgaaaatgtcatgggtaataaaagtactacaagacgacctatacgtgaaaaggcccgactgcatgtggcacgagtcggacaaaaagtcgctaggcctatacgtaggcgacctaaagtcagacgacttggccgcgctccgactgcttctcggacttctactacacgactacgtctttcgccgtcccgaacggcctccacaggcgaaaccgggcctgcccttacttcaataggggcgaaggggcctacaccgcctgtactgcctcctactgcattacgactactgtcatagtcttccctagcgtcctcctcaggccataccgacttggccatccgctagaccagcaactaaactcagacctacgccggtctaaactgctcgtctaccggtctcagtccgcagtaaaaagaccatgcctttcactacgctttttttgtcgccgtcagcaacttgtcagcgactcggctgtccgcgaccgacgtgtctttcgcccctaaaggcagcccgtcatatttcggcggtacgcatacgacggacgtgtcaagtggctgcaccggtgcgtcgaacgtccgcccgtttcaggcaccgactaggacgacgttgtcccccccgtccacttcctgaggaagccgccctactaggggtacaagtcccccgaacggccacgctagtgggacggctaccacccccggtggagcgaccgccaccgctggccacgcgaccgcatacggaccatagtcccgttgagttgggacaggctaaagttgttttgcgaccaggaaaggccgttagtccgccctgactgccgtctagcatacgaccaggacaggtctcggcccgtccgccgtcccgactgcaaattggtctggtcgctcagtgagtcgcgtgaccaattccgcccccattcgccactccgagtctaacgcaggtagtcggtctcacaccgcgcaaagaggagacgtaggccgcacctccacctgttccagcgacttcggaagcccttcgactggtgtctgggctgcagccccgactgccgctaccgagcggtcaaggtattgcacagccgcctcgtctaacgcatacaacgagtcaacgtcgcaaggccgctacttcggccccgtaacgtccgccgcttgctccggcgttgctttcccaaactactggtctgggcggcggactttctcttgtacccgtgcgacctctggacccgtctgtcctgacgcgcccgtaagtttaggtacaccctacgccacgacctataaccagcaggactatggcgcgtcctctacgactaattccgtctccgacgcatattctttcgtctgctgtagaccttagacgcgttcctactaataaaacaattgctacttcgcgcccgcgcaatgaccctactagcacttttccgggcagaacgcgaacttcggcgggctttcttccgactcgtcgtctgagttgtcctgtttttacgcgtcgtcgtctcgctatggcttcgcagtgccgactttatatggcttctccgcgtcttccgaatgcttgccgacgtctgcggcgacctctttatatggcgggcagtccttcttgacttgttccgtgactttctgcccttttaggacgtccgcctaatgttgtgcgactaccgccgccgctttttcctaatacttcgctgcgactttttcggctttgtcaggtcgcacttccacagacgcccgctagcagtccttctgtcacgagtacgacgggacgactgcgaagtccgtcttgaggcctgcgacctcttcgtacggcctcgtttactcttttagtcggtcgtcgcggccctaaacaccttccgcctctcagtcaagcgccatgacctcctccgccgcgttgcagcggtcgacagacgtgtcctctttagggacgaccgcgtatttctactctgcgacctcatgtttgcggtcgaccgacgtgaaccgctgttccaatgcatagtcctcgcggacttgcgcgaccgcgtcgtccgcctatttaagcgtgtcgtcgttgcccgttttgcccggcggtaactacgcttttcggcccccgactgactggccgtccgtcttgcccttcggtgccttgtcgcggacttccttgtcataccgctattaggcgaccgcgacttattgcagtacagtctcgtctttttctggacccgccgacttctggtcgaagcgcccttgacctaccgtccggacttcaggccgacctcactcacccttctctcgcggtgcctgtcatacagcgtccatttttcacgtcggtgcgtctggaaactaccataacgtgtcttataccgccgctacgactggccgtcactcgtcttgaccgcgtcgaagtgggcaaggcacgacaggtactactgtctttaagacgaattcgtccgttaccacccctaacagccctcatagccgtcgcggtaaccgccccgacaaccaccgccgcgtaggcgcagtccgccatgtcggtaagtccggcgacgccgctttaaggtaaaacgttggcctcctaaatgcccttggccgccgtttatactcggtcgcccctaacaagtggcaccactcaaacagaagtgcttcctccgttggtcggcctaaccgcaccccttagaaatggccgactacgcgccgatacggtggccgccaatacagccatgtggcccgtcgtaccgtctgtcggccagcgtccgcaggccctgcaaactcgtcttattggtacaccactaattgttgctgccgtgcttgcccgtctatccaggccgacgagacttccgccacatactgtaccgggcgttcccacgggcactactttaagtctgtgtctacgcactaccaccggacaagaggcctccacctgctacttctggaaggcgacctttcactttgggccatacctacaccgaagccagggaagacattctttccacgcgaaaccactaccgataagagtcgctcgcggacggcccgacttacggttggacttttgcatgtcgcactgcgaaagacagggggcactcctccggtgccatgacctcagcaaagaccttctcgtgcccccgacctttaggaaagacacctgcggcggaatactcaccgccgtctatttccactggacgcgttttaccagcagcgcccagtcatacgacgcacaactcaagtcgcgtctcaaacttgtccaccacttgactacgtcctataggccgtcctttgtgacttacttacgtgggcacgcctcgtcagccggtcgcaccacgagaccctttagctggactgtctccagccacctcttgcaataaaaaagacattactcgtcttgctttttccactcggccagtggaccgtccccgctgtcatagtcggcatagggtaagtcccctcgccaaaacttgacttaccgtttccgtggtcatgcgcggggtgcgactgccaaagattggacatgccataccagtggccctaccgccttctatacgtctcagaccagccgccttgccaccaggccgcattccaaatgcgggcaaaagacctacgccacttgaagcagttgcctttgtcaatgcggctaggcctcgtcctccactagtcggcgaccgcgtaactcgtcacgtcgcttgactcgcgccactcacggaggaaacatgacaggtgcggctgcctttgcctaccgcgacaaaaaggccctgcatagtacgaccggttgtggacgtggacctggatagcgccactgctcacgccaatatcgccaggccgacagcgcctacttatactggtcggttgcaggctatagtgcttcctatttacgtcgtttacggactcgccaacattcaaggcgttattgcagccgttgaaaccgccgaaggaaaggtaattgtttgaaagcgtcatttagggtactgtgtctgtcttagtcgctaagaccgcgtgcgggccgctacacgcggtcgcctcagcacgccgaagcaccattcgtgcggcctccccctttctataaaggggacgcacttatagaggccactcggcctccgcataaaggcatacagcggccttctgaccgacgtccgtctttacgtcccactctaacaccgcgaccaggtgtcggtggggccaccagacgggaccgactcactccggctggccgccgacgtccacgtctcactaaacggcaccaccgaccagacggccccctgctaagtattcaaggcgacacacggcgtagagtggcccgccgcgaaactcgtgccacactgcctgacaatgtgtgacaaggccctacgaatagtagaccgcccctaactctacggcctgaaagtagcactcctactgaccaccgcattgccggtcttagagatagacctattagacctccgctgccccgacatagtccacggcaacagtcgccgtgtcggcccgctacacgacgacacgacaaaaccaagtagtcacggcttagtgcggcgttaaatgacgccgctgccgctcgacgacgtggtataaggacttgttgactcgtttgctctctccatgtggctgtttaccgtcgctgcgtgtgtgagggagaccgcagtggcccgtaccgcgcgtagacggaaatgcccctaaatgttgctaaaccagcggcgtagctggaagcacacttttgcccccgacttcggtaggcccgtgaccggtgtgtcgagggccgcaaagcagtctttgactcgctgccgaccatagtccatgcctaacggcccgccctgcagtcgtgcaggcccaattgccgcgtcaatgtactctgagacggactaccgcgacattaagtataacaagggtctcagcggccccggttcagtccaccgcataaggtctaacaggacccccgacggcggtaacggcctagtaagaaatggcggcctcggtgggaacgtcgtaccccccgtcggtaaccccggccaccatactggccgtaggacaaaagagagccacggtcataccacgagccaccacaccgcgtctacgaccgtggctttcggtcttgaggggcatatgtctgttgcctattgccattcgtcttgtggataaagaggagtgacctattgtaccaacgggtcccgttacaagacggacaagacatgcccctttacgcgcaccccagtgcgcaccaaagagtcctctagtcgtgccgtctgcttcccctgccaccagtccaacaccactaaccagcgactacgttttacaaaatacactttggcggacgcccgccaaaacagtaaatacctcgcactccttacccatttccttcgtcattccccgtatggggcgcgcttcgcttcctgttggacttcaggtgcgtcaacgactcacactagctacggtagtcgcttcccggctaacttccaggccacctaccgaatttttcgcacgacgacttgtcatgcggccacgacctgtgactccccttatggttgtataggccacagtgccaccacaaggcccgaccactcgtcctcgtctgaggcggcctccctaaacttaggaggccgaggctctgccacgacccatgccttcactttatactgtgcggctagtgggcgtggtaatgcagacgtttgtagctggcagacgcgaaatggaagccacatgtccgtgaccacctttggtggagtttcccactgtccttaggcagccttcaggcggacgaccaagtctatgttgcattgccaccgacccactgcctttttctgtagtggtaattcccgttttggtggagcgtcatagaccggagccaccactacccattggacggcggcgcgggcaaattataggcctacgcgtcctactgcggcctgtcgtggtgtctggtcgacgtcttgttttgcgagaccagcagtatgtgactttagtagctacactttgtcacgatgggcttgtgccgtgaccagccgcacgtccacctgagcctcgtcaagccgtcggtcgtccactcggcattaatagtagacgcgcccgcataagacgtccacggcagcttgatattgggcgtctgcgccgttatgtcgccatagaccctgccttgcaaatttggccgtatgtcgttgttgtaccggaccacagacaccctatacgactgggtaggcgcgatgccgtacccctttgcagaaccacgccgcctacacctatttacccgcgacatacagtagccggtcatgacgctggtcagtcacggcctgccgaaaccgccgtgcctcggcgcgtagtggacattacgcatggactggtgtgtcgcattccgcaccctacacgagtcgctaaagacgagccgctacgcgacatacggccataccttgcccgtctgcgactgcaagcacgtcctggctggcagcctattctgcacctggatattggcgtcattacaccactacggcctactaccgcgcggcaaggcgatgtcgaagtcgcgggacttcctggcggtattacggcaactccacttgacctaactgggcttgttgccgaccctctgccgctgtctcgaacaacttctatgcgtccggtaacgggcaatgccagcattacaatgcttctacctacggaaaccgacatggtcggcccccgtccgtgtggcgcggcccgacaccgactaattttgtcttgacgacctttgcgtctggcacctaaagtcgcagccgcgtcttcccgaagcggtacatggcccgctacaataactttagacgctactactgatacggccatagtcgtggccaccagcacacgaccgccacttgtcggtctgggcctgcgactgcgagctggcactttagtgcgacggtaggaggccatggcgcgactattcggaccaactgccttcaccgttaggccagtcgcacctccaagtcaggcagtggctgccgcacttccattttcactcggcacaaggactgccacaacgacttatgtcgcatacccccgacttcgacggctgcgacgcggtcgctgacaaggcgacgcactcataggcactcttgctgctgccgtgcatacggtagtggcggcacgtcgtacacggcctttttctccggtagcacctattgccccgcgtgaaactgccgcttgtctcaccgtgccacttaccacagtgcggcggtcgccacgtcgtggactggcgtcttcagtgacgtctgtcgccccttatagtccacgaccgcgctaccctgtgtggcttccaccacttcccgcactcaaaggacgaggcagactggcattgtcgcctgctgccgtcactcgccgaccagtcgtgccgggcctgctgcctttggtgtatggcgaagtgcgttgaccgcgaccccttgatgtccgactgtcaggcccgccatttacgcacccccgtcgtcccgctaggccgcagccatagcaaggcctaacggcgtggccgtcgtggcagctcctaactcgactgcggcccgataaaagtctattggcggtgcggcgtagaacggcaaatactgggctgccatgtcaaactcaagaccaagagccttttcgtctaacgcctatagtctgtccaactttggtcgtgcgcaatagaaccatgccgcgacatgacctatcggcggtcatagttatagtttggcccggtactaataatgaaaatataggcgtcacacttgtggcaaccgtttagccgtaagcacctccggcagccagcccgctcgctactacgccttccaatggacctaaaaaagtttccgttctattggcttagggtagagccgttcctcgacgacctttttcagctcgactgcctcctattgcggtcgtctgacctcctcaaaagctttctcaccttcctacggtcactattcaccttacggtacacccgacagttttaactcgtctggtttctgccgtttgtaatacagcgcccataaccggagtcgtacctcctgtgcctccttccgtttgactcggtcaaagaccaacggcggttagcatagcgtaaataactgggccgtttgcccttactttgcggctacaaacaccgcgtcccgttggtctataagtacttgctgcacaaggacttcgcggactgccgggggtggtaatggtcgccgccgttaggaggccggaaaagggactgtggcctgcctttcgactggcgatttttacgcctatagtcaccgtcacacttacgcttgaggccctgcgagtcattacactgctatcgacttttgacatgctatttgccatgcgactcccgccttttttagcagcccctgtaacatttccgccgctcgcgccgaaaaggcgcggtcgcactttcgtcacacctgaccggcagtccatgggcatgacagtggcactggctactggtaggaaaactagcggtctatcaccacgaaggcgactgcaaagcgccttcattcgcatgacagtcgccgtcctgttgcataagctacacaatagactttcatgactacttgccacgccactaaatactaccgcgccgcttgctccgccatgtccacaagagggcataacaactgtacggtcgcccagcccctttgcactaggactgcaagtgcgaatgcaggtgtgccgtaagccgtctataaggcggcctatgcaaacggtcgctacacgtccaataccactaattctttgtccgcgacccgtagtcgcaccagactcacacaatgtctccaagcaggcccttgcccgcaaaataatattttgtcactctccacttgctacgcattacacacataacggcaacgacagaaacggcgtgaacgccactgtcagtgaggccgggcacgccttccacctgtaccatgcaaatgccacccgataaaagttcactttggcccatgtaacggcagcaacagcccgcccctatggccacactcagtagactttccctaattgcacttcatggcaatactcgactgcctgtcacacccccactaccgaagggaccccaagcggcgcagctttttctcgtcgtgtcactactggcccctcctatgcaaagtgatactctcggacgcacctgcaatacactcgcactaccggcctggccaaaatgtttagtcattcgtccagtcacgcatgcggtaccggcctcaccgagtgtcagccaccaggccgtcatgttacctaatggcattctgcctttagtgagggcccatatactttctctgctggtgacggtccctgctttcacgttacgccgtatggagtcaccgcacctcacgtccatatgtctaattaggccgtcgcaggcagcaacaactataacgaatacttccgaggccgtcaccgctgaccgcatgactgcctaagtagcaaccccagccaatatttaagactaatcggtccattgtgtcacaatactgtcgggcggccttggccacccgaaaaaacaccccacttataccgtcatttctaaagtcctcaggactttctgccgtgtccttttggccatgtcttgacgtggtaagtcgactttcggtctgcattgtcgtggtgccaccaccacttgtgccacccgagtctcttaggcctacttcggcccgcaatgtcgtacctacacctcatgccagtcatgtcacagtaggacgtccaactgccaaaaggtggtagcgtgcggccctggtagtggcacatacttctaagtgttggcccctgcgacttactaaaagagacacggtactgcctcctactacgggccggcctccacgacgcagcagaacttgactaccaccttctccaccgcgcattgcgcaggcaccaccgtgtctcatgccgtctgcgcttctttagtcggccgctacggtcacgtagtcgacgagtccagcgccgggaacactgactacgttgactgagtcgtgcgcggcggtcgtgcaggcggcctgtccgacgtagcagtcgagtccttcgcaggaggccgcgtcttcgccgtagtcgtttccggtgacttcgccttttttcacggcgtcggcgtctcaggagttttttgcgccgccggtggtcacggccacgccgcttttgcagtctttgcttacgacgtcgcagtgttgttagtcggcggtgcagacggaggtggcgccggtgctttcgcagtctccggcggtgaagtcgtgctctacgccaccggagttttctccgtcgttttagtagtctttgcttgcgtagtagttcacggccagcacgtcgaaggagccgttgccgccgtcttttaagacggtcccgccgtttttgcaggctctgcttacggtccagtagactttgtcgtcgccttgcctcgcggagacggcgccgtctgcgtttttgtcgccgccgcccctcacgcagttgccgtaggtgcttccgctgtctccgacgcccttcacgccatagtcgtagcgtctcgttttcacgccgtcttcgccgccgttatgcacgtcttttaagccgttttgcacgtcttctatatcgaagtcgacagcgcgaactcctacgcctgtgttgctctttcccctatcacgtcgagtcgtcacgttggttgtcgtgcagactttgcgaacgacgttgcggtttccgccaattccaccattacctactttgcttgtcttttcggggtgacctgtcaggccgtgactggccttgcggttgtcgtggttggcgcgagtccccttgtttgttatgggtctaacgcttgtggcgaaaacatgaccggcgctaacgtctacaatagctgcgcagtggactgcgtgacttatgcgacttacttgaccggcgtcgcgagcccttactaggtctaaaacgatggtggtactgattgcgcgaacgcccatttgttggcttcttacgctgtgactgccgcgaccgtcccgaaaggtgccgctttttatttaatggcataaaacgccttttactacggcggtcggactgacttgactgagtccaaccgtccctataagaccgttttttaaggcaacgtctacaagaacttatggaaccccggccactcttaagccggaaaggccgtccacgcggctagggcaccggtagtctatagcaaggcagaccgatgcaggactacgtccccgtccgcaaactgtttagtcggatgggttttgaacgacagcgcataggtagcccacacgaaggactatacgctccgacctgttagttcccctttgggcggtcgccagcacgacataacagagtccttgtcctaccttaattcagcgtgtgggtgtcacggtcacgtaggccatgcctaaacccctgcttttggtgtagcagcaaactaatgccctgcttttgttgtccgtcaaagctaatgccgtggtttagctgcttattgtgcccccgagtacgagtgtcagactcgccaagttgtccccggcgcccacgagtacgggtgtgttcaccaaattcctacttgtcaagaccgacctcagtcataccttgtcgttggtaatgtccttcaaataggtgtcaatttccttggttgtgtgtcccataacgaataaatagcttttgcctgtcagtcccgtcggtgtcagtgagtaacaggccatgtcggcactcacggccacgtgtacgcgtatgtcaaccataaccacgcgtggtcgtaggccaacaatagccacgagtacgggtaagaaagtcataaccaagtgtgcctgtgtggtagtggcaattgcgacgcccattgcgccttttgtggcagtttttgtaacgtaaattgatataacactccgaacgtattaccgtaagtcttactcacttgttggtgcctggtatttttaaatattagacgaccggccttgattacttaaataaccacttccactgcgtatataaggcggagtatggccagacggacgtttgtcatggctataacgtggcggtctataaggccgaccgaaacaccgacaaaagttgtcactactccgtagcaccgtagagcaacttctggtagccccattttggcagatactgcaccgaaggccgctgcgcaataaataaagacttgagccaggcaatggccttttaaaatggaccaatagcggccctccccttatagtcttcaccttgccgtgtcggacccacttcctatgccttcgtctttttgacaaggcctaggccctccgccttctttgttttttttcggactacgtccatcggtcactcgtataacgcggcgaagtcctacgacgtctagacctttaacgttgcctccttctttggagcaacgaccttcggaccttcttcatagcccacaacgacttggcacaactatgtagttgacgtggactataactcaccggacgacagggacaatacctcattagcaaaacactatacggcgtctttgcaacatactttattgcaagacgccaatcaatcatataacatttcgactcataaccaaataaaccgctaataatagaagtcctcttattaccttcaagatactgagttaacaagtatcacaaatgtagtggcggttaacgaaaattctgacttgcgtactttataccaaaaagcagtacaaaactcagacgacaactataaagatttcagccaaaaaaaagaagcaaaagagattgataaaaggtactttatgtaaaaactaataataaacttagttaaggttaatggacttcagaaagtagatattaaccgtaacatacataaccaaataacctcatctacgaacgaaaagactcggtatcgagactataggtttacttcggtatccgtaaacaataaaaccgagacagtcgacgtattgcggttttttatataaatagacgaactagaagtttacaacataactaatttagttaacctaccttaacaaatagtattttttaattacaaacttacactattggcaggaaattttttcagcaaagacgttcgaaccgacatatcagttgattgagaagacagcttcactataaaaatccgaatagatggtcaaaatctgcgagaaattatagaagtccttaataaaataacagtataacatagtacgatttactgttaaacgaatacctcattagaaaattaaaatttattcaataagaggaccgaagtagtttatttctcagcttactacaaccgctttagtgtagcagtgggtaacctaacaaataaacatacggttctctcaatgtcgtcaatatgtaagacggtatctaatatcgattccgtacattattaagcattagaaaatcgcataatcgctgggtagcagaaagactaaattattatctactaagtcaatttatacttccattaaagaaaacacgttcagactgattgaaaaaatatggttacaaattgtatgaaagtaaacattatttgagttacagtaaaagaagttacattctactttattctcatcggaaacggagcgatatgtaaagatttagcggaacaaaaagatagcataacgctcttaaaaatcgggttcggtaattacctagtaaaaaggtaaaaagttattgtaataacaatatggtttacagtataggatattagaccaaaaacaaaaaaacttattatttacaatgacaagaacgccaaacctccttaactaagtttaagttcgctttattaagtcccagttttatacatagttacgtcgtaaactcgttcacgctatttagaaattcagaagaaagggtaccaaaaaatcagtattttgagaggtaaaactatccaacgtacgatctacgactatataaaatctccactattttaattgacgaattgacagttacattatgttcaacaaactagaaacgttactaagaatagtctttggtatatcatttaatcaatgtgtcctttaaaaattataataataatagtaagtaatacataattttaatctcaacaccgaaccgagacgattgtgcaacgagtatcctctataccatctcggcgtctgtgcagcatacgtccttgcacgacgccgaccgaccacttgaaggctatcacgcccacaacttactaaaggtcaacgatggctaaaatgtataaaaaacgtactctcttaaacatggtggagggtggctggtagatactgacatgcggtgacagggatcctgacgatacacggcctcgcctgtaatgtttgcaggaagagccacgtacggtgacaacggttactggacggatccttaaccaatcgttcaatgatggcctaaaacatttttgtcgggaggagtatatttttcataagcaagtgaaggctattcgcagcattaaaagatagaaagtagtataagatctagggagacttttttagaaggctcaaacgatccgtgactatgtattgagaaaaggttattaaccccttcagtaagtttagatattatccaaagtctaaacgaagttatttaagactgacatcgacgactttgcaacgccaacttgatataaaggaatattgaaaatgctttctcaaagaaactcattagtgaagtgagttcacgaagggacggaggtttgctatggacaatcgttataaattatcgaactttactacttctcgagacacaaacagaaggacggaggtcaagcggcccgtaagttgtatttttgactatcgtgggcctcaaggcctttgctttaaacgtatatgggtaacgagtgcttttttttacaggaacagctatatccctacttagcgaaccacatggagtagatgacgcttttgaactggaaagagagggtataacgtcagcgccgtgctaccttgatttaattatccgtagtggcttttaagtcctattacacgttatccttcttttactagatataaaaaacagacaggatatagtggtgttttacctgtaaaaagtggactactttgttcgtacagtagcattatacaagatcgcccaaacaaaaatagagcctctaataaaagtatttcgaaaagattaaattggaaacagtccaatggttgatgattccaacatccgagttctcccacacaggacagcatccatttattgactggacagctcgaattataagatataacaacaagaaagacgttttttcaccccttcactcattactttaataaagattgtaaatagacgtagtatggaaggctcgtaaataattcgtaaagcgatattcaagagcgaccttctccatcaaaaaagtaacatgaaatggaagtagagacaagtaatagtagcgaaaattttgccaagctggaagattaggatagactggtaatattaaaaaatcttaccaaagtattctttcgagacttagttgcctgacgctattattcaccaccataggtcttaaacagtgaagttcatttttgtggagtgctcaattttgtggattcaagagtggcttacagagttataggcctgcctattataaataacgaagagaactggcatcctgaaaggtgtgcgtcctaaaaccttggagaacgtcatgatgaccccttactcaacgttaataacgatgtggtaacgcacgtagctcattcagcgaattacaagcattttttcgtctctcgtttccacctacgtctacttggagaccaagtagcttattttgattactgaaaagcggttgctgtagatgattagaacactatcatttattttgttaacgtacaggtctcgagtaagcttcgtctataaagacctataacagtattttgttaaatcacttaaatagtagcaggtgaacttagacaccaagtaatgcagaattgagaagtataaatctttactccgactactcaaggtataaacttttcaaaagtagtgatgaatcaaaaaactatcgaagttcggtctcaacagaaaaagatagatgagagtatgttggttatttacgactttacttaagattcgcctctagcggatcactaaaatttgataacgaccgtcgtaagaactcaggttatattttcataacacatggaaaacgacccagtccaacaagaaatcctcctcattttcctagtttacgtgatttgctttgactttgttcgctagcttttatagggaaaccctaagaactgagctattcagataataaaagtctcttttttataagtaacaaaagacccaaccactaacgtggttagtaaggtaagttttaacaacaaaatggtgtgggtaaggcgggctattttcgtacttacaagcacgacccgtatcttaattggcagtggagttttccatatcaatttagtgacttaggccctcgtgaaaaagataatttacttttcacctttagactgttaagaccgtttggtaaattgtgtgcacgcttgacaggtacttaaagactttctcaatggggagattcattactccacaattcctgcgaaagtaaaagttacagccgattagctaaaccggtatgatgatttaggacttatcgaaattcttccaatacaaattttggtagcgaattaaacgactctaattgtatcatcagttacgaaagtggattcctttttttgtaaagtccctcaactgacttaaaaaatagataattacttattcacgaatgaagaagaaaaactggatgttttggttaaaattgtaaaggctatagcgtaaaaagtggtacgagtagtttctgtcattctattttgtaacattgtttccttatcagtaaggttggtagacgagcatccttacggaataaaaaaagatgacgtccttatatgggcggagaaagttattgtgatttgaggttgtatatcattgggaattaaaataattttattggcgttaaataaaccgccgttgtgtcctagagagaaaattcaatgagagataatgtatgcaaaaggtagatttttaatcatcataacttgaattgccccgtagcataacatcaaaaggtataaatcgaaagacgaaggaaaacctattgggtgacaataagtacaacgtaccacgtgacaaatatggttgctatatcagataattacgtatatatcatagcggcttgctaatcgagaagtccgaagacttcttcgcaaagttcatgattattcggctatctatcggtgcctgaagcatcggtaaaaagtattcacaattgaaggcgaggagcgagtattgtctgtaagtgatgtcaataccgcctttccatacgtacgacccacaccccttcagcactttcttttcttcagtcgacgcagcaaactgtagtgacgatagaagaatgaccaatacgtccagcatcacccaccgtgtgtttcgaaacgtgacctaacgctccgaaacacgaagagacctcacgctgtccaaactactgttttttaatcgcgttcttctgtttttagtggaacgcgattacgagacaatgtccagtgattatggtagattcatcaactaagtatcactgacgtatacaacacaaaatgtcataatacatcagacaaaaaatacgttttagattaaattatataactataaatatagtaaaatgcaaagagcaagtcgaaaaaatatgattcaaccgtaatattttttcgtaacgaatagttaaacaacgttgcttgtccagtgatagtcagttttattttagtaataaactaaagttaaaacagggtgagggacggagacagtagtgctatgacactacggtaccacaggctgaatacgggctcttctacaactcgtttgaatagcgaatagacgaagagtatctcagaacgtctgtttgacgcgttgagcactttccatccgcctaggggaagcttcctttctggactacgaaaagcacgcgcgtattttatggaactatgacacggcctactttcgccaagcgctgctcatctacgttaatacc
>pcbC_CDS_and_PGK1_term_reversed
tgtatctttatagcttaccctttttttttgacgtatttccgtaattttctcctcgcttaaaaaaaaattatttttagaattattagtaattttctatttattatcagatatatatgcatatatttattttttataagttttttattttatttgataataaaatcgcatttcctacccctttctcttttctttttttaactagatagctaaagttaagttaagttagagctcaatcctaggagtacagaccggcaagaacaactaatctgattgattaggcaagacgtctatcagcggcatgctctaaccggcgactagccagaacggcagaaggaacgatcctagggtgccgacctgccatagtaatttagggtctaactgcttcttgccctccctaaccgcgaggagcaagtgggtgaactgggccacctaccctcgccccatcatcaacaaccactacacacggtacatcgacggcgttaactggtccatccgcaacagcaggcggagctatagctccattgggaccccgtagaggtggacgtccaagcggtgcagactgaccatgtcctgccattactcgctgtgcaggagtacggtaagctttgagttaaaccacggcaggaggcggcagaattaccgccgtccacccatccccaagtccatgcccattgcttagtcttgttggctcctctcgcgcagaaggaagaacttcaccgccgatttcttcaggaggaggaacgggtcgcggtctcgtatcggagcgtcgttccgtctgctctcgggcttgtgtagggtcatcataacgagccgcttgagcgccttcgggcctacgaagaagagcaggccggtgtgcaactggagcactcaccctcagaagctaacctactctcccaccagcccgaacttcaaccccaagtccatcgtcttcctaaggtgccggaaaaagaggccttacctgtccatcataggccgtgcctagaccaggaccacgaggaacaacatccgcgcttagcgctccagggtgaagagaagcagacactatcttttcaccttgagggaccagaacaagctctcagcgaagtgtaggtgtggcaccaactggcgcatcttcttcggccacagcgcgctccgtcgcagttagcgcgcccgttggaagtagaagaggaggtataacagcggcttgtccccgctgtgcagctagaacccctgtaaccggaacccccaccttcggta
>pclA_CDS_and_ENO2_term_reversed
taaaaagtttgacgtttaagttctttttcggtgcgcacacgtggaaaaaaaaggggaaggtcacgtaatacgttatctgtcgtgctcagaaactttttcattgaatattttgacatagttaaaaatttggatttatctaagtatttgataagcaattatatttcacaagatttgatactacttttttattcgtcttttctgattattaagaatcaattttcgtgagagctcaatcctaggaatctcgaacgatggtcggaaagaggcacggaggaagagaaccagtgcctagttggctgcttcttagaatggtgagcccgagaacccttaccgtaggtgtttagactatggagggaagttggtgaacactgctcggaacaccaggagttgtatgaagtgctctcggaccctctgtctaagcaggctaggacgcgaccgcctgaagtgttgttaccggaacccatgaagaggacgtgctagtaggccttatcgctactgtcgtgtcaggctctgtagccccacccgctcctatacccgaagctcaagccgtccgcgctgaacgtctgggaactggaactagttgaggaactaggctagctgttatttgtgcacgagctacgggaagcccgaagatgcctactgtcggagtagagggcatgcgtaggtaggcaggtgtttacagagacgccaccgaaaaagcaacaagtttatcgggtcctgctgcgaacccgaagcctggtggttaagcgggccactcagcatgcaacactaaaggaacaaaagtccgcagtgttaagcacggagctgaggtccctcgtttcgcggcctacttggatcggtctatagcacgcccacccagctcgaatgctggcacgtacagagacagtctggcataggaaccgcctagttttacaagcccatctcaaactcctttagccgtcgacagaggtatgggtccccacggcgagggcacttgtctcttcagtgccttgagtccagtatgaacctcgtgtgcagaactcacgggtcgtacacttactactagcctccatggtccttgtcgcgtgactagaacatgacaacctaccgcaagtccatcctaaagttaagcttaaacccctcttgctaacaaaccagcggagccatacggggtcgtaccggttactggtgttctcgtatctataccgagacgccttcctcaggttctcgttggagtcatgagcgtccgaaacacgggggtggtagggccatcaagacgagtttgcggaactagacttcccataaccgctagtgcaacgccacactctagtactgaggaaagccgttaggtctgcaaggtgaactcatcgtgtgtttacgacaagcggcccgtggaagtgggcgcgaggtagcgttaagtaggtgaccgccctctctgaagggtcggacccagtcaagcctttgcctgaacataggacgacctccgaactgaggcggttcttcgacgagtccatgtagctcattcatctaagacaagaagccatctggtcgaaaccgacgtcgaaggtcactctacctctcctctccttgtgttcagtgttcccggaaccggaaccttagttcgtcgactacgcagtcgagccgccgcctcatactacgcaaccgccctcactcttgtggcgggtcagacacttgccgggtcttatccccattccttagctatcacaactcccgtttgtgccggttacagaatagggtaagactgggaagtaagccgcgggttggtttaaggaaactatctgatgctcggtcgctcagctgcgctaaccgatggagaaagctgctcatactgaagggccattatggtgtccacatacccagggccctcgaccgcacagcgtgagcaggtatagagagtaactcgtatttgagcgactaaccttataacagcccttaacccaggttaactggcctgaggaaacctccatttttttggta
>start_of_penDE_CDS_reversed
ttaaggtttggtttacggagcacgggtaacgggtggtactattttcgcgaccgccggtaaggcggaacgaggtgctaggccagtatccggacccttcctcttcacgaaagctcgcgatacgcctcccgttatacgcttccttgaggccacccagcttctgggacttccacttcccgcaacattaactgccgctgggggcgtgacaatttaggttggaagggctactaaggtcggagccaatacttaaactaccacccttcaggccggactgcctagcaattggcctagtccaagagaaaccaccgtcttttctttagggtcaaaaccgggacctcccgaggtaaaccttcaactgttatccgtcaccacgtcggtagtgcccgacggaactcgggcatacgtttaaggcacgcccataattcgtactgttagagcctctgtagcgcaagtcgcgggaaacgttatggcgcttagaggagcatcataaacccggtagaaaggagctagtgcgcggggtcaacgctctcatggacaaattcgagaagcaggcagaagaagcaaaagggagcctactctagctgccgcttcagttacgaagaccgatagtgccgaaaccgtcgtctcggtacaagcatcggctaaagtttccctcacggaactgtctcctacacttcgta
>end_of_penDE_and_TDH1_term_reversed
gcaagtcccattatataaaattggcggctgcaagagcggtattgaaaatttgtcactattgattataactttgaatctttcttttcccatttcaattacgaattagaacagaaccgaatttttcattatacatgaataaatgcagtagtgttttagatcgtctttttgccatcataaatacatataagtttttttttagtaataggagtagttctaacgaaatagagctcaatcctaggagtttcgaacctcaactcgcgtctggagagcaggaggagcagtttggcgtactgtttgtagagtagtcccaaccagccggccggttcggcgtggcaacggagagatgcccgtaccagcatctactataacttgtctcagcgcggagacgagaacgggaggagcattcgcgccgtctacgatttccctattaacagaagcagccgggtctcgacccgtttacggacaaaccacggcagcttgggcagctcctccttgaggtatgcgaccaccgctaaggtactcaggccattccctagctcgagaaagagtaaaaacggcacgacttcgttcgtcaccaaccacacgtggtaggatggtaagcgcagctcgtggacgaaagcctacgaccaccccctc
>pGAL1_promoter_reversed
gaccagagtgtatctagaatatcaaaaaagaggaactgcaatttcatatctccatataattgttaaaaaacaactatgaaaatactgtaaacttattcttcattatgtttgacttttacaactttcataatcaatttcaccaatacgtcgaaaaggtaaatatatagacaattatctagtttttagtagcgaagcgactaattaatggggtctttattccgattttttgattagcgtaatagtaggataccaacaattaaactaagcaattaaacttccaaacaccccggtccaatgacggttaaaaaggagaagtattggtattttcgatcataacatcttagaaataacaagcctcgtcacgccgcgctccgtgtagacgcaaagtccttgcgctggccactactgctcctgcgtgcctcctctcagtaggcagcctcccgacagcgggcgagccgccgaagattaggcatgaagttatatcgttactcgtcaattcgcataatgactttcaaggtttctcttccaaaaaaatccgattctattaccccgcaaactctggct
>pGAL7_promoter_reversed
gaccagagtgtatctagaaaaactcccttataagttgacaaaaaaaaatagtacaactacgagacgtattattacgggtatttataaaggctggacgaaaatatagaaacgatcggtttgattgacttgtatcgattttcgatgtgtaataaaagtcgaaccgataaaacacttgtgacatatcggtcaggaagcctagtgccagttgtcaacaggctcgcgaaaaacctgggagagggaataaaaacccaattccttttactgtcttttatatagattactcggaagcgagttgtcacgaggcttcatatcgaaaggttttcctctccgtttcgttaaattcttacatacttgttttatttcccctttttaatgggggagatgaaatggtttgcttatgatggttattataaatgttgaaaaggaatactaaaaaagtgacttcgcgaagcgttatcaacactcactatagttttcattgctttatttaggcgccgagcacgatataagaacaacgatggcaggtatagaaaggtatctaaaagttaaaaactacagaggtaccaccatgtcgcaaactctggctga
>pTDH3_promoter_reversed
gaccagagtgtatctagaaaacaaacaaatacacacaaataagctttgattcaagaaccacaaaattttgattttttttctgattgatattttcatcttaaattcttcaaattctttatctaaatgtcttaatgttagttatggatggcagaaatatatgaataatcagttcatccccttattaaagtcccttgaccaaagttggaaaaaaaagtcgaaaaaggtttagtctctctcgtcttccattatcttccacattcttttactctatctatgtacgcacccagttaacggaacacagtagtaaatgaggtccgtccaacgtagtgaggtaactccaacacgggcaaaaaacggacaaacacggggacaagagacatcaacgcgattctcttacctggatacttgactaccaaccacttcttttgttataaaaccacgaccctaagaaaaaaaaagacctacggtcgaatttttcgcccgaggtaatataaatcacctacggtccttatttgacaagtgggtctgtggatgctacaatatataagacacattgggcgggggataaaacccgtacatgcccaatgtcgtcttaattttccgattaaaaaactgatttatttcaatccttttagtgatgataattaataaatgcataagaaactttaccgtcataactattactatttgagcttgacgcaaactctggct
>pCCW12_promoter_reversed
gaccagagtgtatctagaaataactatatcacaaattcgcttactgtcttctaattaaagaaccatacaatcctttcttatttcctcttattcttattaatcttgttacatcctacctttctttctaatagttcgtacggctgaaatatatgaacttgcctccgtttcctacgttttaaaagagtgtaaagaaagacggcaatacaaccttcattctgagggtaatagcgttatgacgttgtgcttatacgttttaaacgactcaatagcgtctatcaacaacgtttctatcgccgcatccaccggcgctttaccctttaaggttttgtttgccaaaaaaatgaggactctttatgaacatgccctattaggtcccggatggtgggtgcgaagctcctaaccgaaaataaaaaaaaaaaaaccaccgcaaaataaagaaagggcgaaagaccctgaacacgcctcaaaactctccccgcgcgccgtttcctaagggttttgcctttagtctgcggttatcggtcgtgagtttcgtcaagacctgggtaaggctaaaagggtaaaccaagaacgcgcacgactaaggctgtgcgcgcagatatttatcgtacttcataggcgtgtggcgtcgcaatcactccactcccaccgtcgttcgattaagggcgtagaccttagacttgacggggaaaacctgattggcacaccaagtacccacgcaaactctggct
>pHHF2_promoter_reversed
gaccagagtgtatctagaataaaataacataactaacaacaaaaacgatgagaaaacttgttctacatccttttttctatctcttttcttatttaattcgcttttttttttttagagaaagtggcggagtaggattatatgaatatatactatattgatgtatgcgtgtttgtgcatacatagatcggcttattgttgtcgggtccgcgctcacttgttgtataatttaatttgcggaagaacagtcaacaaaacaagaccagaccagacgtaaagcgcgggctttttcgaaatctgcgcttcgagggtcttgcaggacggtatgtttacgctttgagagccagatcatggtgaaagggccacggtttgctggtgtcaacaggcaaggctcgtgaagcgtaattcgcgcactttgataaccgtgcgggattccccgaggatgcctaccctcaaccagtaaatcgcaagtaatagcgggttacactgcgtgttagtgccgataccgagccacagttttgtatcaaacgcactattgtcgcacaacacgagagagcgcaacgaagaacactggcgtcaacatatatttattagaaaaagaacaagaaaatatatcctggtgacaaaacactgaaggtgaaaccgggaaggttgacaagaaggggaaaatgatttcttaggttcgtttgtgaggtgtgcaaactctggct
>pPGK1_promoter_reversed
gaccagagtgtatctagaacaaaatataaacaacatttttcatctattaatgaaggaactactagacattttttctctttttctttcgtagattcttgaactttttgatgcttaatcttttctggtttatacataaagaacgtaactggttaaatacgttcaaatatatatacatttacattcaaagtgctccaagatgatttgatttggtgggggaaccaatcttcttttctcacacactcttgtccgacaacaacagtgtgctaagcctgttaagacaaactttctctctctcattgtcatgctagcttgcttgaaacgagacctctagtgtcacccgtagtatcgtacaccatgatttgggaaagggcggtaaggtcttggaagctaacgaacaatgttttggacactcggcagcgatcctggaacaacacactgctttaaccttcgacgttagttatcctactgtccttcagctcgcacagacccaaaaaagtcaaaacaagaaaaacgtttgtttagtgctcgctgccattaaagaaagagctattctccggtgcacgaaatactcccattgtagttaagttcttcctccctttgtgaaggaaaaagaccgggactattatcatactcccacttcggttttatttcctaagcgcgggtttagccgtagaaatttacgtccatacgctatcaaggagtgagaaaggaatgagtggcaaactctggct
>pRPL18B_promoter_reversed
gaccagagtgtatctagaaaacaaaaaacaaaagaagattaactaaaaaagaaagataaaggaaaccactttgtccatcaaaacaagttttctttagtaagttaccaaatttattttcgttcttcatacttttaaaaaaataaaaaagaagtcttaaaatagtatcaacagcattttattgctccagcccattgcacaaaccacatgactccagaaaaaattttcttcgaggtcgttctttctcaaaacacactaccgattacttcacagttaacgtaaacctttcgtcggactaaagaacccgcacttatactttaagaagaaaacaataaaatattatacttcatacttacttttgtatttcgcgcgactctgttgctgacaagttacattttatttcttttagatagcaagagttctgcaccagggtaaaaaaaaatgaaacttaaagcagtcgtcacactgtaccaatcttacattggggtgtaaacgtttctctaacaatgtcctcgcaagattaacagggcatgaccatgtaagtattcacttttctttcggtatagcccgcgcgaccaaacactcggtgtctttggcctgttccgtgaagaacttatgaagggttcctttcgcggttccaaatgccaagactacccttacgtccccccttagatcagaacttcataggaataaggaattttttttataacctgtaggagaagcaaactctggct
>pALD6_promoter_reversed
gaccagagtgtatctagaacataagactatcatacacaaacacatacaatttctacaaagaactacaaaaaagaagatattttgttctcttcattttctgacttgtgaagcttaacttataatggtttgaagaataatgtaaatatatactatagttcttgaacaatttgtgcggtccgaactggagcttgccacaaaactacacaatgagttggcaatttagcgacaaactcgactgattgttccaacgaacagaacttagggggagtggggcttaaataatgcttaaacgggtgtaccagccacgatatagcgtaagcaacgtgagtggcaagggttctcctctagttacaatgtatgcaagggctacgggttttgccatttcaatttcgctatatcttcgacctacgtatagaaaaatgtgcaggcgccgcgcgggtgggagaaaaaagaaagaccaaggaaaagccagcaaaaagaaaacagccgacggaataagggcacccctactccgctcgcggcaaagccgaacctatgcggtatacgttgttactgcagaaccacgaccggtacggggagtaaatacagctttttgtccggtgacggggagaaaagacgccgggcccgttctcctctgaagtagtcggtgccgctgcacgaccaacgaagatgttaccatagaagtggaaaatgtattaggttaagatagtacgggaatgcaaactctggctga
>pREV1_promoter_reversed
gaccagagtgtatctagagcgacctatacggatctttacgtcatagctaaataaaactcttttagacagttgagcaatgaagaaactatccctttagaaatcaatttaaacaaattttaattcttggtccagaaatctgatacggttttccataaccacgaatttccaacggcatttgagattgagatatatagagattcggttacaaattcaactacgctacacgtactagtgaagtgtaaaaaaagtactaaaacaaaagaaggaatcgatgaaaaaaggcagaaccagacacattttttttttagcgaagtgacttctttttatatttatttttttcctgtagtcgttcaagcatcagttatttacactactcattaaacgctattagatggggttgagtttcgtaagttaagtttactttcttctcaagcacttaaaattagaccgaatgtctaacctagtatcgaagattatatagaaggaaaaataaaatttcactaattttatacacctacagacgtaattccacttccgtctgatatcactttttatcatcgtttccgaagtatattacttgatggatcaacataagttaaccttagacacttgcgccgtaattttcttataaactcgaaaaaaactaacataattggacttcgatagtgccaaatctgagtaattttctttttataggccaacatagcctattgttgtggcaaactctggct
>pPSP2_promoter_reversed
gaccagagtgtatctagaaagaagggcaaggtcgtgagatacactaattctagctcactcgtttgcacaaaaagatcctactaaagaactggttaagaaacacctctattcgaaatttcagacttcttgcatagagacatcaagaagacagagtaaattttattgggttttaaaggctttaaagtcacgtcgagttgggatttaatctggattaactttagtcatcccaatcgagcataaactttataatgttttgttcaggatattttgagattagaattgggaatacaatctaaaagtcgtgcactaaaacgtagaaaaaatcaaaacgaattttttaaaactggagatggaaaagagagagacaaattagtccattatttttcaagtcggtttttcacaccaacactttaaaataagaccgctacgcgttagcctcagaaaagataaagaacgttgagcgtcttcttttccataaaatgatgtatttaacatatataaggaagagtcctagtcgttgtattctataaccgaaactataatataacgtagaataacgtaacacacaacaccaattctgtttatttatttccttcaaagaagaaaaaaaaggaaggaaaaaaaggagagagtctattttcaagttgtctcggtaccacagcttcctagtttgcaggaaattattctccacctggaacccagtagactacaacccagtgcaaactctggct
>single_assembly_backbone_piece_AmpRTerm_AmpR_AmpRProm
gattatcaaaaaggatcttcacctagatccttttaaattaaaaatgaagttttaaatcaatctaaagtatatatgagtaaacttggtctgacagttaccaatgcttaatcagtgaggcacctatctcagcgatctgtctatttcgttcatccatagttgcctgactccccgtcgtgtagataactacgatacgggagggcttaccatctggccccagtgctgcaatgataccgcgggacccacgctcaccggctccagatttatcagcaataaaccagccagccggaagggccgagcgcagaagtggtcctgcaactttatccgcctccatccagtctattaattgttgccgggaagctagagtaagtagttcgccagttaatagtttgcgcaacgttgttgccattgctacaggcatcgtggtgtcacgctcgtcgtttggtatggcttcattcagctccggttcccaacgatcaaggcgagttacatgatcccccatgttgtgcaaaaaagcggttagctccttcggtcctccgatcgttgtcagaagtaagttggccgcagtgttatcactcatggttatggcagcactgcataattctcttactgtcatgccatccgtaagatgcttttctgtgactggtgagtactcaaccaagtcattctgagaatagtgtatgcggcgaccgagttgctcttgcccggcgtcaatacgggataataccgcgccacatagcagaactttaaaagtgctcatcattggaaaacgttcttcggggcgaaaactctcaaggatcttaccgctgttgagatccagttcgatgtaacccactcgtgcacccaactgatcttcagcatcttttactttcaccagcgtttctgggtgagcaaaaacaggaaggcaaaatgccgcaaaaaagggaataagggcgacacggaaatgttgaatactcatactcttcctttttcaatattattgaagcatttatcagggttattgtctcatgagcggatacatatttgaatgtatttagaaaaataaacaaataggggttccgcgcacatttccccgaaaagtgccacctg
>multiple_assembly_backbone_piece_His3Prom_His3Term_2Micron_KanRTerm_KanR_KanRProm
aacacagtcctttcccgcaattttctttttctattactcttggcctcctctagtacactctatatttttttatgcctcggtaatgattttcatttttttttttccacctagcggatgactctttttttttcttagcgattggcattatcacataatgaattatacattatataaagtaatgtgatttcttcgaagaatatactaaaaaatgagcaggcaagataaacgaaggcaaagatgacagagcagaaagccctagtaaagcgtattacaaatgaaaccaagattcagattgcgatctctttaaagggtggtcccctagcgatagagcactcgatcttcccagaaaaagaggcagaagcagtagcagaacaggccacacaatcgcaagtgattaacgtccacacaggtatagggtttctggaccatatgatacatgctctggccaagcattccggctggtcgctaatcgttgagtgcattggtgacttacacatagacgaccatcacaccactgaggactgcgggattgctctcggtcaagcttttaaagaggccctaggggccgtgcgtggagtaaaaaggtttggatcaggatttgcgcctttggatgaggcactttccagagcggtggttgatctttcgaacaggccgtacgcagttgtcgaacttggtttgcaaagggagaaagtaggtgatctctcttgcgagatgatcccgcattttcttgaaagctttgcagaggctagcagaattaccctccacgttgattgtctgcgaggcaagaatgatcatcaccgtagtgagagtgcgttcaaggctcttgcggttgccataagagaagccacctcgcccaatggtaccaacgatgttccctccaccaaaggtgttcttatgtagtgacaccgattatttaaagctgctgcatacgatatatatacatgtgtatatatgtatacctatgaatgtcagtaagtatgtatacgaacagtatgatactgaagatgacaaggtaatgcatcattctatacgtgtcattctgaacgaggcgcgctttccttttttctttttgctttttctttttttttctcttgaactcgacggatcatagagtaacgaagcatctgtgcttcattttgtagaacaaaaatgcaacgcgagagcgctaatttttcaaacaaagaatctgagctgcatttttacagaacagaaatgcaacgcgaaagcgctattttaccaacgaagaatctgtgcttcatttttgtaaaacaaaaatgcaacgcgagagcgctaatttttcaaacaaagaatctgagctgcatttttacagaacagaaatgcaacgcgagagcgctattttaccaacaaagaatctatacttcttttttgttctacaaaaatgcatcccgagagcgctatttttctaacaaagcatcttagattactttttttctcctttgtgcgctctataatgcagtctcttgataactttttgcactgtaggtccgttaaggttagaagaaggctactttggtgtctattttctcttccataaaaaaagcctgactccacttcccgcgtttactgattactagcgaagctgcgggtgcattttttcaagataaaggcatccccgattatattctataccgatgtggattgcgcatactttgtgaacagaaagtgatagcgttgatgattcttcattggtcagaaaattatgaacggtttcttctattttgtctctatatactacgtataggaaatgtttacattttcgtattgttttcgattcactctatgaatagttcttactacaatttttttgtctaaagagtaatactagagataaacataaaaaatgtagaggtcgagtttagatgcaagttcaaggagcgaaaggtggatgggtaggttatatagggatatagcacagagatatatagcaaagagatacttttgagcaatgtttgtggaagcggtattcgcaatattttagtagctcgttacagtccggtgcgtttttggttttttgaaagtgcgtcatcagagcgcttttggttttcaaaagcgctctgaagttcctatactttctagctagagaataggaacttcccgagcggccgcgtgttacaaccaattaaccaattctgattagaaaaactcatcgagcatcaaatgaaactgcaatttattcatatcaggattatcaataccatatttttgaaaaagccgtttctgtaatgaaggagaaaactcaccgaggcagttccataggatggcaagatcctggtatcggtctgcgattccgactcgtccaacatcaatacaacctattaatttcccctcgtcaaaaataaggttatcaagtgagaaatcaccatgagtgacgactgaatccggtgagaatggcaaaagcttatgcatttctttccagacttgttcaacaggccagccattacgctcgtcatcaaaatcactcgcatcaaccaaaccgttattcattcgtgattgcgcctgagcgaggcgaaatacgcgatcgctgttaaaaggacaattacaaacaggaatcgaatgcaaccggcgcaggaacactgccagcgcatcaacaatattttcacctgaatcaggatattcttctaatacctggaatgctgttttcccggggatcgcagtggtgagtaaccatgcatcatcaggagtacggataaaatgcttgatggtcggaagaggcataaattccgtcagccagtttagtctgaccatctcatctgtaacatcattggcaacgctacctttgccatgtttcagaaacaactctggcgcatcgggcttcccatacaatcgatagattgtcgcacctgattgcccgacattatcgcgagcccatttatacccatataaatcagcatccatgttggaatttaatcgcggcctggagcaagacgtttcccgttgaatatggctcataacaccccttgtattactgtttatgtaagcagacagttttattgttcatgatgatatatttttatcttgtgcaatgtaacatcagagattttgagacacaacgtggctttgttgaataaatcgaacttttgctgagttgaaggatcag
>every_assembly_backbone_piece_ColE1
tcatgaccaaaatcccttaacgtgagttttcgttccactgagcgtcagaccccgtagaaaagatcaaaggatcttcttgagatcctttttttctgcgcgtaatctgctgcttgcaaacaaaaaaaccaccgctaccagcggtggtttgtttgccggatcaagagctaccaactctttttccgaaggtaactggcttcagcagagcgcagataccaaatactgttcttctagtgtagccgtagttaggccaccacttcaagaactctgtagcaccgcctacatacctcgctctgctaatcctgttaccagtggctgctgccagtggcgataagtcgtgtcttaccgggttggactcaagacgatagttaccggataaggcgcagcggtcgggctgaacggggggttcgtgcacacagcccagcttggagcgaacgacctacaccgaactgagatacctacagcgtgagctatgagaaagcgccacgcttcccgaagggagaaaggcggacaggtatccggtaagcggcagggtcggaacaggagagcgcacgagggagcttccagggggaaacgcctggtatctttatagtcctgtcgggtttcgccacctctgacttgagcgtcgatttttgtgatgctcgtcaggggggcggagcctatggaaaaacgccagcaacgcggcctttttacggttcctggccttttgctggccttttgctcacatgttctttcctgcgttatcccctgattctgtggataaccgt
>single_assembly_backbone_piece_AmpRTerm_AmpR_AmpRProm_reversed
gtccaccgtgaaaagcccctttacacgcgccttggggataaacaaataaaaagatttatgtaagtttatacataggcgagtactctgttattgggactatttacgaagttattataactttttccttctcatactcataagttgtaaaggcacagcgggaataagggaaaaaacgccgtaaaacggaaggacaaaaacgagtgggtctttgcgaccactttcattttctacgacttctagtcaacccacgtgctcacccaatgtagcttgacctagagttgtcgccattctaggaactctcaaaagcggggcttcttgcaaaaggttactactcgtgaaaatttcaagacgatacaccgcgccataatagggcataactgcggcccgttctcgttgagccagcggcgtatgtgataagagtcttactgaaccaactcatgagtggtcagtgtcttttcgtagaatgcctaccgtactgtcattctcttaatacgtcacgacggtattggtactcactattgtgacgccggttgaatgaagactgttgctagcctcctggcttcctcgattggcgaaaaaacgtgttgtaccccctagtacattgagcggaactagcaacccttggcctcgacttacttcggtatggtttgctgctcgcactgtggtgctacggacatcgttaccgttgttgcaacgcgtttgataattgaccgcttgatgaatgagatcgaagggccgttgttaattatctgacctacctccgcctatttcaacgtcctggtgaagacgcgagccgggaaggccgaccgaccaaataacgactatttagacctcggccactcgcacccagggcgccatagtaacgtcgtgaccccggtctaccattcgggagggcatagcatcaatagatgtgctgcccctcagtccgttgatacctacttgctttatctgtctagcgactctatccacggagtgactaattcgtaaccattgacagtctggttcaaatgagtatatatgaaatctaactaaattttgaagtaaaaattaaattttcctagatccacttctaggaaaaactattag
>multiple_assembly_backbone_piece_His3Prom_His3Term_2Micron_KanRTerm_KanR_KanRProm_reversed
gactaggaagttgagtcgttttcaagctaaataagttgtttcggtgcaacacagagttttagagactacaatgtaacgtgttctatttttatatagtagtacttgttattttgacagacgaatgtatttgtcattatgttccccacaatactcggtataagttgccctttgcagaacgaggtccggcgctaatttaaggttgtacctacgactaaatatacccatatttacccgagcgctattacagcccgttagtccacgctgttagatagctaacatacccttcgggctacgcggtctcaacaaagactttgtaccgtttccatcgcaacggttactacaatgtctactctaccagtctgatttgaccgactgccttaaatacggagaaggctggtagttcgtaaaataggcatgaggactactacgtaccaatgagtggtgacgctaggggcccttttgtcgtaaggtccataatcttcttataggactaagtccacttttataacaactacgcgaccgtcacaaggacgcggccaacgtaagctaaggacaaacattaacaggaaaattgtcgctagcgcataaagcggagcgagtccgcgttagtgcttacttattgccaaaccaactacgctcactaaaactactgctcgcattaccgaccggacaacttgttcagacctttctttacgtattcgaaaacggtaagagtggcctaagtcagcagtgagtaccactaaagagtgaactattggaataaaaactgctcccctttaattatccaacataactacaacctgctcagccttagcgtctggctatggtcctagaacggtaggataccttgacggagccactcaaaagaggaagtaatgtctttgccgaaaaagtttttataccataactattaggactatacttatttaacgtcaaagtaaactacgagctactcaaaaagattagtcttaaccaattaaccaacattgtgcgccggcgagcccttcaaggataagagatcgatctttcatatccttgaagtctcgcgaaaacttttggttttcgcgagactactgcgtgaaagttttttggtttttgcgtggcctgacattgctcgatgattttataacgcttatggcgaaggtgtttgtaacgagttttcatagagaaacgatatatagagacacgatatagggatatattggatgggtaggtggaaagcgaggaacttgaacgtagatttgagctggagatgtaaaaaatacaaatagagatcataatgagaaatctgtttttttaacatcattcttgataagtatctcacttagcttttgttatgcttttacatttgtaaaggatatgcatcatatatctctgttttatcttctttggcaagtattaaaagactggttacttcttagtagttgcgatagtgaaagacaagtgtttcatacgcgttaggtgtagccatatcttatattagcccctacggaaatagaacttttttacgtgggcgtcgaagcgatcattagtcatttgcgcccttcacctcagtccgaaaaaaataccttctcttttatctgtggtttcatcggaagaagattggaattgcctggatgtcacgtttttcaatagttctctgacgtaatatctcgcgtgtttcctctttttttcattagattctacgaaacaatctttttatcgcgagagccctacgtaaaaacatcttgttttttcttcatatctaagaaacaaccattttatcgcgagagcgcaacgtaaagacaagacatttttacgtcgagtctaagaaacaaactttttaatcgcgagagcgcaacgtaaaaacaaaatgtttttacttcgtgtctaagaagcaaccattttatcgcgaaagcgcaacgtaaagacaagacatttttacgtcgagtctaagaaacaaactttttaatcgcgagagcgcaacgtaaaaacaagatgttttacttcgtgtctacgaagcaatgagatactaggcagctcaagttctctttttttttctttttcgtttttcttttttcctttcgcgcggagcaagtcttactgtgcatatcttactacgtaatggaacagtagaagtcatagtatgacaagcatatgtatgaatgactgtaagtatccatatgtatatatgtgtacatatatatagcatacgtcgtcgaaatttattagccacagtgatgtattcttgtggaaaccacctcccttgtagcaaccatggtaacccgctccaccgaagagaataccgttggcgttctcggaacttgcgtgagagtgatgccactactagtaagaacggagcgtctgttagttgcacctcccattaagacgatcggagacgtttcgaaagttcttttacgccctagtagagcgttctctctagtggatgaaagagggaaacgtttggttcaagctgttgacgcatgccggacaagctttctagttggtggcgagacctttcacggagtaggtttccgcgtttaggactaggtttggaaaaatgaggtgcgtgccggggatcccggagaaattttcgaactggctctcgttagggcgtcaggagtcaccacactaccagcagatacacattcagtggttacgtgagttgctaatcgctggtcggccttacgaaccggtctcgtacatagtataccaggtctttgggatatggacacacctgcaattagtgaacgctaacacaccggacaagacgatgacgaagacggagaaaaagacccttctagctcacgagatagcgatcccctggtgggaaatttctctagcgttagacttagaaccaaagtaaacattatgcgaaatgatcccgaaagacgagacagtagaaacggaagcaaatagaacggacgagtaaaaaatcatataagaagcttctttagtgtaatgaaatatattacatattaagtaatacactattacggttagcgattctttttttttctcagtaggcgatccacctttttttttttacttttagtaatggctccgtatttttttatatctcacatgatctcctccggttctcattatctttttcttttaacgccctttcctgacacaa
>every_assembly_backbone_piece_ColE1_reversed
tgccaataggtgtcttagtcccctattgcgtcctttcttgtacactcgttttccggtcgttttccggtccttggcatttttccggcgcaacgaccgcaaaaaggtatccgaggcggggggactgctcgtagtgtttttagctgcgagttcagtctccaccgctttgggctgtcctgatatttctatggtccgcaaagggggaccttcgagggagcacgcgagaggacaaggctgggacggcgaatggcctatggacaggcggaaagagggaagcccttcgcaccgcgaaagagtatcgagtgcgacatccatagagtcaagccacatccagcaagcgaggttcgacccgacacacgtgcttggggggcaagtcgggctggcgacgcggaataggccattgatagcagaactcaggttgggccattctgtgctgaatagcggtgaccgtcgtcggtgaccattgtcctaatcgtctcgctccatacatccgccacgatgtctcaagaacttcaccaccggattgatgccgatgtgatcttcttgtcataaaccatagacgcgagacgacttcggtcaatggaagcctttttctcaaccatcgagaactaggccgtttgtttggtggcgaccatcgccaccaaaaaaacaaacgttcgtcgtctaatgcgcgtctttttttcctagagttcttctaggaaactagaaaagatgccccagactgcgagtcaccttgcttttgagtgcaattccctaaaaccagtact
>Con1__pcbC_after_term__pclA_after_ColE1
acggggtcatcacggctcatcatgcgccaaacaaatgtgtgcaatacacgctcggatgactgcatgatgaccgcactgactggggacagcagatccacctaagcctgtgagagaagcagacacccgacagatcaaggcagtta
>ConS__pcbC_after_ColE1
tggtagagccacaaacagccggtacaagcaacgatctccaggaccatctgaatcatgcgcggatgacacgaactcacgacggcgatcacagacattaacccacagtacagacactgcgacaacgtggcaattcgtcgcaatac
>Con2__pclA_after_term__penDE_after_ColE1
ataaatcgcagccaagtgagtgaatagatgacgcaccacggtcagacacggccacatcgtatctcacaggagcaagcgcgataggagcactcacacatagtacggtgatccgctgactcctttgcccaaataagacgtgagcc
>ConE__penDE_after_term
gaaatctgctcgtcagtggtgctcacactgacgaatcatgtacagatcataccgatgactgcctggcgactcacaactaagcaagacagccggaaccagcgccggcgaacaccactgcatatatggcatatcacaacagtcca
