# Supplementary material for: Biosynthesis of the antibiotic nonribosomal peptide penicillin in baker's yeast
Source: Nat Commun. 2017 May 4;8:15202. doi: 10.1038/ncomms15202 (PMC5418595; doi:10.1038/ncomms15202)
Supplement: Supplementary Data 3 — The folder contains the 2D Fasta reads are extracted from MinION (Nanopore data). These are the reads generated in the experiment depicted in Figure 2a, and these reads were used to identify the frequencies of the different promoters driving expression of the pcbC, pclA and pendDE genes at the different levels of the first promoter screen, as shown in Figure 2b, as follows: The reads were queried against the last database (fasta_for_last_db_v23.fa) to generate alignments (2d_reads_against_last_db_v23.tab), and the script (pen_ggate_prom_identifier.py) assigned each alignment to a specific combination of one of the ten diffferent promoters used in the screen and the gene (pcbC, pclA or penDE) that it was driving. [file ncomms15202-s4.zip › Pen_golden_gate_minion_analysis/pen_ggate_prom_identifier.py]

#! /usr/bin/env python
import re
import pprint
import copy
import sys
import datetime
import argparse

'''
Specialised script to find the promoters at each location in the penecillin plasmids that were assembled with combinatorial golden gate. 
'''


class TabFile(object):
	"""Has information about the tab file, and also stores the fastas that were used in the tab file creation, such as the raw reads fasta and the db fasta"""
	
	'''
	Potential attributes include:
		tabfile_filepath																#string
		reads_fasta_filepath															#string
		db_fasta_filepath																#string
		all_lines																		#list
		tab_file_line_objects 															#list
		db_fasta																		#FastaObject
		raw_reads_fasta																	#FastaObject
		tflo_bunched_by_reads_and_sorted_by_coords (tflo means tab_file_line_objects) 	#dict readName => TFLO list
	'''

	def getTfloBunchedByReadsAndSortedByCoords(self):
		return self.tflo_bunched_by_reads_and_sorted_by_coords

	def __init__(self, tabfile_filepath, reads_fasta_filepath, db_fasta_filepath):
		self.tabfile_filepath = tabfile_filepath
		self.reads_fasta_filepath = reads_fasta_filepath
		self.db_fasta_filepath = db_fasta_filepath
		self.readTabFile()

		self.db_fasta = FastaFile(self.db_fasta_filepath)
		self.raw_reads_fasta = FastaFile(self.reads_fasta_filepath)	

	def readTabFile(self):

		# stores all the lines as a string and stores each alignment line as an object in an array

		try:
			tab_filehandle = open(self.tabfile_filepath,"r")
		except:
			print "Tab file does not exist"
			sys.exit()

		line = "placeholder"
		all_lines = []

		tab_file_line_objects = []
		while line != "":

			line = tab_filehandle.readline()
			all_lines.append(line)
			m = re.match('^\d', line)
			
			if not m:
				continue			

			current_split_line = line.split("\t")
			tab_file_line_objects.append(TabFileLine(current_split_line))

		self.all_lines = all_lines

		self.tab_file_line_objects = tab_file_line_objects

		tab_filehandle.close()

	def getTabFileLinesOfParticularRead(self, read_name):
		'''returns a list of tabFileLine objects for a particular read'''

		tabFileLine_objects_to_return = []
		for x in self.tab_file_line_objects:
			if x.name_2 == read_name:
				tabFileLine_objects_to_return.append(x) 

		return tabFileLine_objects_to_return

	def getAllReadNames(self):
		'''returns list of all read names'''
		read_name_list = []

		for x in self.tab_file_line_objects:
			if x.name_2 not in read_name_list:
				read_name_list.append(x.name_2)

		return read_name_list
	

	def bunchByReads(self):
		'''return a dictionary of read name => array of tab line objects'''

		to_return = {}
		all_read_names = self.getAllReadNames()
		for read_name in all_read_names:
			to_return[read_name] = self.getTabFileLinesOfParticularRead(read_name)
		return to_return
	


	def sortByCoords(self, bunched_by_reads):
		'''sorts tabFileLine_objects that have been bunched by reads by their coordinates.'''

		sorted_tabfile_line_objects = {}
		for read_name,tabFileLine_objects in bunched_by_reads.iteritems(): #iteritems returns an iterator over the dictionary, which gives you a tuple(key, value)
			sorted_tabfile_line_objects[read_name] = sorted(tabFileLine_objects, key=lambda x: x.getStartCoord())

		return sorted_tabfile_line_objects

	def bunchByReadsAndSortByCoods(self):
		'''bunch the tabFileLine_objects by their reads. 
		Then sort these bunched tabFileLine_objects by their start coordinates. 
		Set tflo_bunched_by_reads_and_sorted_by_coords attribute'''
		bunched_by_reads = self.bunchByReads()
		bunched_and_sorted_by_coords = self.sortByCoords(bunched_by_reads)

		self.tflo_bunched_by_reads_and_sorted_by_coords = bunched_and_sorted_by_coords #tflo means tab_file_line_objects

class TabFileLine(object):
	"""A line of a tab file. """

	
	def __repr__(self):
		return "score %rname_1 %rstart_1 %raln_size_1 %rstrand_1 %rseq_size_1 %rname_2 %rstart_2 %raln_size_2 %rstrand_2 %rseq_size_2 %rblocks %reg_two_value %re_value %rregion_start_coordinate %rregion_end_coordinate %rread_start_coordinate %rread_end_coordinate %r" % (self.score, 
			self.name_1, self.start_1, self.aln_size_1, self.strand_1, self.seq_size_1, 
			self.name_2, self.start_2, self.aln_size_2, self.strand_2, self.seq_size_2, 
			self.blocks, self.eg_two_value, self.e_value, self.region_start_coordinate, 
			self.region_end_coordinate, self.read_start_coordinate, 
			self.read_end_coordinate)
	


	def __str__(self):
		return "name_2: %s\tname_1: %s\tstrand_2: %s\tstrand_1: %s\tread_start_coordinate: %s\tread_end_coordinate: %s\te_value: %s\tscore: %s\tregion_start_coordinate: %s\tregion_end_coordinate: %s" % (self.name_2, self.name_1, self.strand_2, self.strand_1, self.read_start_coordinate, self.read_end_coordinate, self.e_value, self.score, self.region_start_coordinate, self.region_end_coordinate)

		#Information not reported on: self.start_1, self.aln_size_1, self.seq_size_1,  self.start_2, self.aln_size_2,  self.seq_size_2,  self.blocks, self.eg_two_value,


	def __init__(self, line_attributes):

		self.score = line_attributes[0]
		self.name_1 = line_attributes[1]
		self.start_1 = line_attributes[2]
		self.aln_size_1 = line_attributes[3]
		self.strand_1 = line_attributes[4]
		self.seq_size_1 = line_attributes[5]
		self.name_2 = line_attributes[6]
		self.start_2 = line_attributes[7]
		self.aln_size_2 = line_attributes[8]
		self.strand_2 = line_attributes[9]
		self.seq_size_2 = line_attributes[10]
		self.blocks = line_attributes[11]
		self.eg_two_value = line_attributes[12]

		temp_e_val = line_attributes[13].strip().split("=")
		self.e_value = temp_e_val[1]

		self.region_start_coordinate = int(self.start_1)
		self.region_end_coordinate = int(self.start_1) + int(self.aln_size_1)
		self.read_start_coordinate = int(self.start_2)
		self.read_end_coordinate = int(self.start_2) + int(self.aln_size_2)


	def getStartCoord(tabline_object):
		'''Returns read start coordinate'''
		return tabline_object.read_start_coordinate


class FastaFile(object):
	""" Fasta file object
	Potential attributes include:
	filepath - self explanatory
	fasta_objects - array of fasta objects
	all_lines - array of each line"""


	def __init__(self, fasta_filepath):
		self.filepath = fasta_filepath
		self.readFastas(fasta_filepath)


	def getFastaObjectFromHeader(self, header_id):
		'''go through the fasta objects until the header is the same as the header_id, then return it'''
		for fasta_object in self.fasta_objects:
			current_header = fasta_object.getHeader()
			if current_header == header_id:
				return fasta_object

	def getSequenceFromHeader(self, header_id):
		'''return the dna sequence corresponding to the name of the sequence'''
		correct_fasta_object = self.getFastaObjectFromHeader(header_id)
		return correct_fasta_object.getSequence()

	def getSequenceLengthFromHeader(self, header_id):
		'''return the length of the dna sequence corresponding to the name of the sequence'''
		correct_fasta_object = self.getFastaObjectFromHeader(header_id)
		return correct_fasta_object.getLength()

	def readFastas(self, fasta_filepath):
		'''Open the fasta or multifasta file, make fasta object for each fasta in a multifasta. 
		Then store this in a list of FastaObjects. 
		Set the fasta_objects attribute'''

		try:
			fasta_filehandle = open(fasta_filepath,"r")
		except:
			print "fasta does not exist"
			sys.exit()

		line = "placeholder"
		all_lines = []
		fasta_objects = []
		current_sequence = ""
		
		#this is here or else python gets fussy about there being no object to store in the fasta_objects array later
		current_fasta_object = FastaObject("delete_this_object_from_the_fasta_objects_array_later")  

		while line != "":

			line = fasta_filehandle.readline()
			line = line.rstrip()

			all_lines.append(line)
			m = re.match('^>(.*)', line)

			if m:
				# it's a header

				# append previous fasta object into list (store previous fasta object)
				fasta_objects.append(current_fasta_object)

				# if it's a header from the raw reads, then need to discard the bit after the space
				current_header_id = m.group(1)
				split_current_header_id = current_header_id.split(" ")
				current_header_id = split_current_header_id[0]
				
				# make new fasta object 
				current_fasta_object = FastaObject(current_header_id)

				
			else:
				# it is sequence

				current_fasta_object.concatSequenceOntoEnd(line)

		fasta_objects.append(current_fasta_object)
		fasta_objects.pop(0)


		self.all_lines = all_lines

		fasta_filehandle.close()
		
		self.fasta_objects = fasta_objects	
		
class FastaObject(object):
	"""Individual fasta sequences. Single fastas (as opposed to a multifasta)"""

	def __init__(self, header):
		self.header = header
		self.sequence = ""

	def __str__(self):
		return "%s\n%s" % (self.header, self.sequence)

	def getSequence(self):
		return self.sequence

	def getHeader(self):
		return self.header

	def getLength(self):
		return len(self.sequence)

	def setHeader(self, header):
		self.header = header

	def concatSequenceOntoEnd(self, sequence):
		self.sequence += sequence

	def setSequence(self, sequence):
		self.sequence = sequence


class ExcludedFile(object):
	"""File recording the reads that are excluded at each point"""

	def __init__(self, file_path):
		self.file_path = file_path
		date_time = datetime.datetime.now()
		date_time_str = date_time.strftime("%Y-%m-%d %H:%M:%S.%f") + "\n"
		self.writeToFile(date_time_str)


	def writeToFile(self, str_to_write):
		filehandle = open(self.file_path,"a")
		filehandle.write(str_to_write)
		filehandle.close()
		
		
class PromoterCounts(object):
	"""Counts the promoters in the golden gate assembly present"""

	def __init__(self, assembly_type, gene_that_follows):
		overall_promoter_counts = { "pGAL1_promoter": 0, "pGAL7_promoter": 0, "pTDH3_promoter": 0, "pCCW12_promoter": 0, "pHHF2_promoter": 0, "pPGK1_promoter": 0, "pRPL18B_promoter": 0, "pALD6_promoter": 0, "pREV1_promoter": 0, "pPSP2_promoter": 0}
		with_BB_promoter_counts = { "pGAL1_promoter": 0, "pGAL7_promoter": 0, "pTDH3_promoter": 0, "pCCW12_promoter": 0, "pHHF2_promoter": 0, "pPGK1_promoter": 0, "pRPL18B_promoter": 0, "pALD6_promoter": 0, "pREV1_promoter": 0, "pPSP2_promoter": 0}
		withOUT_BB_promoter_counts = { "pGAL1_promoter": 0, "pGAL7_promoter": 0, "pTDH3_promoter": 0, "pCCW12_promoter": 0, "pHHF2_promoter": 0, "pPGK1_promoter": 0, "pRPL18B_promoter": 0, "pALD6_promoter": 0, "pREV1_promoter": 0, "pPSP2_promoter": 0}

		self.assembly_type = assembly_type
		self.gene_that_follows = gene_that_follows
		
		self.overall_promoter_counts = overall_promoter_counts
		self.with_BB_promoter_counts = with_BB_promoter_counts
		self.withOUT_BB_promoter_counts = withOUT_BB_promoter_counts
		

	def incrOverallPromCount(self, prom_name):
		self.overall_promoter_counts[prom_name] += 1

	def incrWithBBPromCount(self, prom_name):
		self.with_BB_promoter_counts[prom_name] += 1
		self.incrOverallPromCount(prom_name)

	def incrWithOUTBBPromCount(self, prom_name):
		self.withOUT_BB_promoter_counts[prom_name] += 1
		self.incrOverallPromCount(prom_name)

	def reportPromoterCounts(self):
		print "\noverall promoter counts"
		total_overall = 0
		for x, y in self.overall_promoter_counts.iteritems():
			print "%s\t%i" % (x,y)
			total_overall += y
		print "total promoter hits"
		print total_overall


		print "\nwith BB promoter counts"
		total_with_bb = 0
		for x, y in self.with_BB_promoter_counts.iteritems():
			print "%s\t%i" % (x,y)
			total_with_bb += y
		print "total promoter hits"
		print total_with_bb


		print "\nwithOUT BB promoter counts"
		total_without_bb = 0
		for x, y in self.withOUT_BB_promoter_counts.iteritems():
			print "%s\t%i" % (x,y)
			total_without_bb += y
		print "total promoter hits"
		print total_without_bb

def processGGReads(tabfile_path, raw_reads_path, db_fasta_path, excluded_reads_path, percent_leeway_for_length_of_read_to_regions, allowed_over_or_under_hang):

	# make a tabfile object
	tabfile = TabFile(tabfile_path, raw_reads_path, db_fasta_path)
	
	# bunch the tabfile object's lines by the read names and sort the bunched objects on their read start coordinates. This is then stored in tabfile under its tflo_bunched_by_reads_and_sorted_by_coords attribute
	tabfile.bunchByReadsAndSortByCoods()
	
	sa_pcbC_prom_counts = PromoterCounts("single_assembly", "pcbC")
	sa_pclA_prom_counts = PromoterCounts("single_assembly", "pclA")
	sa_penDE_prom_counts = PromoterCounts("single_assembly", "penDE")
	
	#these are for enabling testing whether it is digested before checking if they're the right length + have the correct overhang. This is because we only want to test whether they are undigested if they aren't digested, but we need to test if they're the right length if they are digested.
	non_checked_digested_sa_pcbC_prom_counts = PromoterCounts("single_assembly", "pcbC")
	non_checked_digested_sa_pclA_prom_counts = PromoterCounts("single_assembly", "pclA")
	non_checked_digested_sa_penDE_prom_counts = PromoterCounts("single_assembly", "penDE")


	ma_pcbC_prom_counts = PromoterCounts("multiple_assembly", "pcbC")
	ma_pclA_prom_counts = PromoterCounts("multiple_assembly", "pclA")
	ma_penDE_prom_counts = PromoterCounts("multiple_assembly", "penDE")

	#prep file to write the reads that are excluded to
	excluded_reads_file = ExcludedFile(excluded_reads_path)

	#get the dict that has bunched reads together and sorted them on their start read coordinates
	bunched_sorted_tabFileLine_objects = tabfile.getTfloBunchedByReadsAndSortedByCoords()

	cumu_region_length_for_current_read = 0
	excluded_too_large_over_or_under_hang = ""
	excluded_read_and_regions_not_similar_size = ""
	excluded_no_cds_and_prom = ""
	excluded_no_cds_and_prom = ""
	
	#Go through each read
	for read_name,current_tabFileLine_object_array in bunched_sorted_tabFileLine_objects.iteritems():

		#Calculate the overhang on both sides.
		#find read length --#look in raw read fasta, pick out the current length of the read name
		current_read_length = tabfile.raw_reads_fasta.getSequenceLengthFromHeader(read_name) 
		# over/under hang on left hand side of first region = (start coord of read) - (start coord of region)
		overhang_over_LHS = current_tabFileLine_object_array[0].read_start_coordinate - current_tabFileLine_object_array[0].region_start_coordinate
		#over/under hang on right hand side of final region = (read length - end coord of read) - (region length - end coord of region)
		final_region_length = tabfile.db_fasta.getSequenceLengthFromHeader(current_tabFileLine_object_array[-1].name_1 )
		final_read_end_coord = current_tabFileLine_object_array[-1].read_end_coordinate
		final_region_end_coord = current_tabFileLine_object_array[-1].region_end_coordinate
		overhang_over_RHS = (current_read_length - final_read_end_coord) - (final_region_length - final_region_end_coord)
		

		cumu_region_length_for_current_read = 0
		for current_tabFileLine_object in current_tabFileLine_object_array:
			# calculate the cumulative region length 
			# pick out each of the tab File line objects regions. then use these as fasta headers to pick out the sequence lengths in the db fasta. add them together
			current_tlo_region_name = current_tabFileLine_object.name_1
			length_of_current_tlo_region = tabfile.db_fasta.getSequenceLengthFromHeader(current_tlo_region_name)
			cumu_region_length_for_current_read += length_of_current_tlo_region


		promoter_matches = filter(lambda x: re.findall('_promoter', x.name_1), current_tabFileLine_object_array)
		cds_matches = filter(lambda x: re.findall('_CDS', x.name_1), current_tabFileLine_object_array)

		#remove those that don't have both a promoter and a CDS.
		if (len(cds_matches) == 0 or len(promoter_matches) == 0) :
			
			# prepare the string for printing out to the excluded file record
			excluded_no_cds_and_prom += "\nEither no CDS, or no promoter was found (or neither)\n"
			for current_tabFileLine_object in current_tabFileLine_object_array:
				excluded_no_cds_and_prom += "%s\n" % (current_tabFileLine_object)
			continue
			pass
		else:
			pass


		if ( ( ( abs(cumu_region_length_for_current_read - current_read_length) / cumu_region_length_for_current_read )*100 ) > percent_leeway_for_length_of_read_to_regions ):

			# prepare the string for printing out to the excluded file record
			region_minus_read_len = cumu_region_length_for_current_read - current_read_length
			excluded_read_and_regions_not_similar_size += "\nregion length - read length: (%i)\n" % (region_minus_read_len)
			for current_tabFileLine_object in current_tabFileLine_object_array:
				excluded_read_and_regions_not_similar_size += "%s\n" % (current_tabFileLine_object)

			continue
			pass

		# the digested are essentially not counted here. Well, they are, but they're stored in non_checked_digested_sa_pcbC_prom_counts for example which is then ignored. This is because we only want to check for digested after we've checked on length and overhang. Don't want to count digested as undigested, as the findUndigested functions will also find digested.
		if not findDigestedPcbCSA(current_tabFileLine_object_array, non_checked_digested_sa_pcbC_prom_counts):
			findUndigestedPcbCSA(current_tabFileLine_object_array, sa_pcbC_prom_counts)

		if not findDigestedPclASA(current_tabFileLine_object_array, non_checked_digested_sa_pclA_prom_counts):
			findUndigestedPclASA(current_tabFileLine_object_array, sa_pclA_prom_counts)

		if not findDigestedPenDESA(current_tabFileLine_object_array, non_checked_digested_sa_penDE_prom_counts):
			findUndigestedPenDESA(current_tabFileLine_object_array, sa_penDE_prom_counts)


		if findAllMA(current_tabFileLine_object_array, ma_pcbC_prom_counts, ma_pclA_prom_counts, ma_penDE_prom_counts):
			continue


		if (abs(overhang_over_RHS) > allowed_over_or_under_hang) or (abs(overhang_over_LHS) > allowed_over_or_under_hang):

			# prepare the string for printing out to the excluded file record
			excluded_too_large_over_or_under_hang += "\nLHS over/underhang: (%i) RHS over/underhang: (%i)\n" % (overhang_over_LHS, overhang_over_RHS)
			for current_tabFileLine_object in current_tabFileLine_object_array:
				excluded_too_large_over_or_under_hang += "%s\n" % (current_tabFileLine_object)

			continue
		

		findDigestedPcbCSA(current_tabFileLine_object_array, sa_pcbC_prom_counts)
		findDigestedPclASA(current_tabFileLine_object_array, sa_pclA_prom_counts)
		findDigestedPenDESA(current_tabFileLine_object_array, sa_penDE_prom_counts)

	
	#print out all promoter counts:
	print "\n\nnum found in pcbC SA"
	sa_pcbC_prom_counts.reportPromoterCounts()
	print "\n\nnum found in pclA SA"
	sa_pclA_prom_counts.reportPromoterCounts()
	print "\n\nnum found in penDE SA"
	sa_penDE_prom_counts.reportPromoterCounts()
	print "\n\nnum found in pcbC MA"
	ma_pcbC_prom_counts.reportPromoterCounts()
	print "\n\nnum found in pclA MA"
	ma_pclA_prom_counts.reportPromoterCounts()
	print "\n\nnum found in penDE MA"
	ma_penDE_prom_counts.reportPromoterCounts()


	str_to_print_to_excluded_reads_file = "\n-------The following have too large an over/under hang. Allowed over/under hang is %i -------\n\n" % (allowed_over_or_under_hang)
	str_to_print_to_excluded_reads_file += excluded_too_large_over_or_under_hang
	str_to_print_to_excluded_reads_file += "\n-------The following have either no CDS, or no promoter, or neither-------\n\n"
	str_to_print_to_excluded_reads_file += excluded_no_cds_and_prom
	str_to_print_to_excluded_reads_file += "\n-------The following read's cumulative region length and read length are not within the (%i)%% tolerance of each other-------\n\n"  % (percent_leeway_for_length_of_read_to_regions)
	str_to_print_to_excluded_reads_file += excluded_read_and_regions_not_similar_size
	# str_to_print_to_excluded_reads_file += "\n-------The following were not caught or discluded by anything in the script-------\n\n"
	# str_to_print_to_excluded_reads_file += excluded_no_match_found
	
	excluded_reads_file.writeToFile(str_to_print_to_excluded_reads_file)


def findPromotersOverBridge(current_tabFileLine_object_array, pattern):
	''' A way of thinking about this is to think of it as making the read circular to check for matches of regions. It's like checking for a straight in cards where the Ace is high and low. So King Ace Two Three Four would be a straight.

	Make an array of strings that represent all the posibilities of the order of the regions over the bridge e.g. the array "one" "two" "three" "four" will become:
		one two three four
		two three four one
		three four one two
		two three four one
	Then check for the pattern and capture promoters when the pattern is matched
	'''
	# collect alist of region names for the current obj array
	array_of_regions = []
	for current_tabFileLine_object in current_tabFileLine_object_array:
		array_of_regions.append(current_tabFileLine_object.name_1)
	
	strings_of_regions= []
	for i,y in enumerate(array_of_regions):

		array_of_regions.insert(0, array_of_regions.pop())

		strings_of_regions.append(" ".join(array_of_regions))


	for current_regions_string in strings_of_regions:
		m = pattern.match(current_regions_string)
		if m:
			return m.groups()

def findPromoters(current_tabFileLine_object_array, pattern):
	'''scan for the pattern and extract and return the promoters'''
	array_of_regions = []
	for current_tabFileLine_object in current_tabFileLine_object_array:
		array_of_regions.append(current_tabFileLine_object.name_1)

	string_of_regions = ""

	string_of_regions += " ".join(array_of_regions)

	m = pattern.match(string_of_regions)
	if m:
		return m.groups()


def findDigestedMA(current_tabFileLine_object_array, ma_pcbC_prom_counts, ma_pclA_prom_counts, ma_penDE_prom_counts):
	'''find perfectly digested multigene assemblies and increase the promoter counts for the promoters found'''
	pattern = re.compile('^(\w{5,7}_promoter) pcbC_CDS_and_PGK1_term (\w{5,7}_promoter) pclA_CDS_and_ENO2_term (\w{5,7}_promoter) start_of_penDE_CDS$')

	promoters = findPromoters(current_tabFileLine_object_array, pattern)
	if promoters:
		pprint.pprint(promoters)
		ma_pcbC_prom_counts.incrWithOUTBBPromCount(promoters[0])
		ma_pclA_prom_counts.incrWithOUTBBPromCount(promoters[1])
		ma_penDE_prom_counts.incrWithOUTBBPromCount(promoters[2])
		return True
	return False

def findUndigestedMA(current_tabFileLine_object_array, ma_pcbC_prom_counts, ma_pclA_prom_counts, ma_penDE_prom_counts):
	'''find undigested multigene assemblies and increase the promoter counts for the promoters found'''
	pattern = re.compile('^(\w{5,7}_promoter) pcbC_CDS_and_PGK1_term (\w{5,7}_promoter) pclA_CDS_and_ENO2_term (\w{5,7}_promoter) start_of_penDE_CDS ?(?:end_of_penDE_CDS_and_TDH1_term)? ?(?:multiple_assembly_backbone_piece_His3Prom_His3Term_2Micron_KanRTerm_KanR_KanRProm)? ?(?:every_assembly_backbone_piece_ColE1)?$')

	promoters = findPromotersOverBridge(current_tabFileLine_object_array, pattern)
	if promoters:
		pprint.pprint(promoters)
		ma_pcbC_prom_counts.incrWithBBPromCount(promoters[0])
		ma_pclA_prom_counts.incrWithBBPromCount(promoters[1])
		ma_penDE_prom_counts.incrWithBBPromCount(promoters[2])
		return True
	return False

def findAllMA(current_tabFileLine_object_array, ma_pcbC_prom_counts, ma_pclA_prom_counts, ma_penDE_prom_counts):
	'''call all the multigene assembly promoter finding functions one after the other, but only if the previous function didnt find anything'''
	if not findDigestedMA(current_tabFileLine_object_array, ma_pcbC_prom_counts, ma_pclA_prom_counts, ma_penDE_prom_counts):

		if not findUndigestedMA(current_tabFileLine_object_array, ma_pcbC_prom_counts, ma_pclA_prom_counts, ma_penDE_prom_counts):
			pass

		else:
			return True
	else:
		return True

	return False


def findDigestedPcbCSA(current_tabFileLine_object_array, sa_pcbC_prom_counts):
	'''Find perfectly digested single gene assembly pcbC. increase promoter count'''
	pattern = re.compile('^(\w{5,7}_promoter) (pcbC_CDS_and_PGK1_term)$')
	promoter = findPromoters(current_tabFileLine_object_array, pattern)
	if promoter:
		sa_pcbC_prom_counts.incrWithOUTBBPromCount(promoter[0])
		return True
	return False

def findUndigestedPcbCSA(current_tabFileLine_object_array, sa_pcbC_prom_counts):
	'''Find undigested single gene assembly pcbC. increase promoter count'''

	pattern = re.compile('^(\w{5,7}_promoter) (?:pcbC_CDS_and_PGK1_term) ?(?:Con1__pcbC_after_term__pclA_after_ColE1)? ?(?:single_assembly_backbone_piece_AmpRTerm_AmpR_AmpRProm)? ?(?:every_assembly_backbone_piece_ColE1)? ?(?:ConS__pcbC_after_ColE1)?$')

	promoter = findPromotersOverBridge(current_tabFileLine_object_array, pattern)

	if promoter:
		sa_pcbC_prom_counts.incrWithBBPromCount(promoter[0])
		return True
	return False


def findDigestedPclASA(current_tabFileLine_object_array, sa_pclA_prom_counts):
	'''Find perfectly digested single gene assembly pclA. increase promoter count'''

	pattern = re.compile('^(\w{5,7}_promoter) (pclA_CDS_and_ENO2_term)$')
	promoter = findPromoters(current_tabFileLine_object_array, pattern)
	if promoter:
		sa_pclA_prom_counts.incrWithOUTBBPromCount(promoter[0])
		return True
	return False

def findUndigestedPclASA(current_tabFileLine_object_array, sa_pclA_prom_counts):
	'''Find undigested single gene assembly pclA. increase promoter count'''


	pattern = re.compile('^(\w{5,7}_promoter) (?:pclA_CDS_and_ENO2_term) ?(?:Con2__pclA_after_term__penDE_after_ColE1)? ?(?:single_assembly_backbone_piece_AmpRTerm_AmpR_AmpRProm)? ?(?:every_assembly_backbone_piece_ColE1)? ?(?:Con1__pcbC_after_term__pclA_after_ColE1)? ?$')

	promoter = findPromotersOverBridge(current_tabFileLine_object_array, pattern)
	if promoter:
		sa_pclA_prom_counts.incrWithBBPromCount(promoter[0])
		return True
	return False


def findDigestedPenDESA(current_tabFileLine_object_array, sa_penDE_prom_counts):
	'''Find perfectly digested single gene assembly pclA. increase promoter count'''

	pattern = re.compile('^(\w{5,7}_promoter) (start_of_penDE_CDS) (end_of_penDE_CDS_and_TDH1_term)$')
	promoter = findPromoters(current_tabFileLine_object_array, pattern)
	if promoter:
		sa_penDE_prom_counts.incrWithOUTBBPromCount(promoter[0])
		return True
	return False

def findUndigestedPenDESA(current_tabFileLine_object_array, sa_penDE_prom_counts):
	'''Find undigested single gene assembly pclA. increase promoter count'''

	pattern = re.compile('^(\w{5,7}_promoter) (?:start_of_penDE_CDS) (?:end_of_penDE_CDS_and_TDH1_term) ?(?:ConE__penDE_after_term)? ?(?:single_assembly_backbone_piece_AmpRTerm_AmpR_AmpRProm)? ?(?:every_assembly_backbone_piece_ColE1)? ?(?:Con2__pclA_after_term__penDE_after_ColE1)?$')

	promoter = findPromotersOverBridge(current_tabFileLine_object_array, pattern)
	if promoter:
		sa_penDE_prom_counts.incrWithBBPromCount(promoter[0])
		return True
	return False


parser = argparse.ArgumentParser()

parser.add_argument("-t", "--tabfile_path", help="file path of the alignment file from LAST. [%(default)s]", default="2d_reads_against_last_db_v23.tab")
parser.add_argument("-r", "--raw_reads_path", help="file path of the raw reads in fasta format. [%(default)s]", default="2d_reads.fa")
parser.add_argument("-d", "--db_fasta_path", help="file path of the fasta file that the lastdb was created from. [%(default)s]", default="fasta_for_last_db_v23.fa")
parser.add_argument("-l", "--leeway", help="percent leeway for length of read to regions [%(default)s]", default=15, type=int)
parser.add_argument("-o", "--allowed_over_or_under_hang", help="allowed over or under hang. [%(default)s]", default=50, type=int)
parser.add_argument("-e", "--excluded_reads_path", help="filepath that excluded reads will be written to. [%(default)s]", default="excluded_reads.txt")

args = parser.parse_args()

tabfile_path =  args.tabfile_path
raw_reads_path = args.raw_reads_path
db_fasta_path = args.db_fasta_path
percent_leeway_for_length_of_read_to_regions = args.leeway
allowed_over_or_under_hang = args.allowed_over_or_under_hang
excluded_reads_path = args.excluded_reads_path


processGGReads(tabfile_path, raw_reads_path, db_fasta_path, excluded_reads_path, percent_leeway_for_length_of_read_to_regions, allowed_over_or_under_hang)
